# Supplementary material for: Single-cell RNA-sequencing reveals early mitochondrial dysfunction unique to motor neurons shared across FUS- and TARDBP-ALS
Source: Nat Commun. 2025 May 19;16:4633. doi: 10.1038/s41467-025-59679-1 (PMC12089458; doi:10.1038/s41467-025-59679-1)
Supplement: Supplementary file 3 — Supplementary Data 1 [file 41467_2025_59679_MOESM3_ESM.xlsx]

## Sheet: FUS_Resources
Supplementary Table 1. Literature review of clinical features in ALS-FUS.
PMID	First_author	Year	Publication	Notes
19450904	Chiò	2009	Chiò et al, 2009	case_reports
19251627	Kwiatkoski	2009	Kwiatkowski et al, 2009	only_clinical_summary
20668261	Bäumer	2010	Bäumer et al, 2010	case_reports
19965854	Blair	2010	Blair et al, 2010	case_reports+clinical_summary
20699327	Bosco	2010	Bosco et al, 2010
21158017	Broustal	2010	Broustal et al, 2010	clinical_summary
19861302	Corrado	2010	Corrado et al, 2010	case_reports
19922450	Damme	2010	Damme et al, 2010	case_reports
20232451	DeJesus-Hernandez	2010	DeJesus-Hernandez et al, 2010
20142531	Groen	2010	Groen et al, 2010	case_reports
20385912	Hewitt	2010	Hewitt et al, 2010	case_reports
20579074	Huang	2010	Huang et al, 2010	case_reports
20544928	Rademakers	2010	Rademakers et al, 2010	case_reports
20224596	Suzuki	2010	Suzuki et al, 2010	only_clinical_summary+index_case_report
20660363	Waibel	2010	Waibel et al, 2010	case_reports
20668259	Yan	2010	Yan et al, 2010	case_reports
21128870	Syriani	2011	Syriani et al, 2011	case_reports
20472325	Tsai	2011	Tsai et al, 2011	case_reports
22248478	Belzil	2012	Belzil et al, 2012	case_reports
21907581	Conte	2012	Conte et al, 2012	case_reports
22619056	Hara	2012	Hara et al, 2012	case_reports
22980027	Mochizuki	2012	Mochizuki et al, 2012	case_reports
22999566	Nagayama	2012	Nagayama et al, 2012	case_reports
22055719	Sproviero	2012	Sproviero et al, 2012	cohort_sequencing
22878663	Suzuki	2012	Suzuki et al, 2012	only_clinical_summary+index_case_reports
22645277	van Blitterswijk	2012	van Blitterswijk et al, 2012a	case_reports
23155438	van Blitterswijk	2012	van Blitterswijk et al, 2012b	cohort_sequencing
22340366	Zou	2012	Zou et al, 2012	cohort_sequencing
24325798	Bertolin	2014	Bertolin et al, 2014	cohort_sequencing
24899262	Kent	2014	Kent et al, 2014	case_reports
24575823	Mochizuki	2014	Mochizuki et al, 2014a	case_reports
doi.org/10.1111/ncn3.180	Onohara	2015	Onohara et al, 2015	case_reports
25681989	Özoğuz	2015	Özoğuz et al, 2015	cohort_sequencing
28812062	Kuang	2017	Kuang et al, 2017	case_reports
19251628	Vance	2009	Vance et al, 2009	only_clinical_summary
21921522	Murayama	2010	Murayama et al, 2010	case_reports
20621307	Yamamoto-Watanabe	2010	Yamamoto-Watanabe et al, 2010	case_reports
20409561	Kobayashi	2010	Kobayashi et al, 2010	case_reports
20598774	Chiò	2011	Chiò et al, 2011	case_reports
20138404	Lai	2011	Lai et al, 2011	cohort_sequencing
21604077	MacKenzie	2011	MacKenzie et al, 2011	case_reports
20561714	Robertson	2011	Robertson et al. 2011	case_reports
21761142	Kono	2012	Kono et al, 2012	case_reports
22057404	Yamashita	2012	Yamashita et al. 2012	case_reports
23217123	Waibel	2013	Waibel et al, 2013	case_reports
24439481	Calvo	2014	Calvo et al, 2014	case_reports
24841222	Mochizuki	2014	Mochizuki et al, 2014b	case_reports
26176978	Tarlarini	2015	Tarlarini et al, 2015	cohort_sequencing
26788680	Agarwal	2016	Agarwal et al, 2016	case_reports
27343041	Aizawa	2016	Aizawa et al, 2016	case_reports
26984092	Hirayanagi	2016	Hirayanagi et al, 2016	case_reports
26972116	Zou	2016	Zou et al, 2016a	case_reports
28288521	Gromicho	2017	Gromicho et al, 2017	case_reports
19741216	Belzil	2009	Belzil et al, 2009	cohort_sequencing
19741215	Ticozzi	2009	Ticozzi et al, 2009	cohort_sequencing
19967541	Tateishi	2010	Tateishi et al, 2010	case_reports
20577002	Millecamps	2010	Millecamps et al, 2010	cohort_sequencing+clinical_summary
20018407	Drepper	2011	Drepper et al, 2011	cohort_sequencing
22244934	Kwon	2012	Kwon et al 2012	cohort_sequencing
23046859	Zou	2013	Zou et al, 2013	cohort_sequencing
21261515	Belzil	2011	Belzil et al, 2011a	cohort_sequencing
20124201	Van Langenhove	2010	Van Langenhove et al, 2010
25457557	Kim	2015	Kim et al, 2015
26362943	Hübers	2015	Hübers et al, 2015
21327942	Ito	2011	Ito et al, 2011
21901496	Fecto	2011	Fecto et al, 2011	only_clinical_summary
26452761	King	2015	King et al, 2015
27123482	Leblond	2016	Leblond et al, 2016	case_reports
21160488	Belzil	2011	Belzil et al, 2011b
23847048	Sabatelli	2013	Sabatelli et al, 2013
25299611	Couthouis	2014	Couthouis et al, 2014
25382069	Cady	2015	Cady et al, 2015
26777436	Dekker	2016	Dekker et al, 2016
26488017	Zou	2015	Zou et al, 2015
22292843	Brown	2012	Brown et al, 2012	cohort_sequencing
21074900	Rutherford	2012	Rutherford et al, 2012
26823199	Akiyama	2016	Akiyama et al, 2016	cohort_sequencing
27604643	Hou	2016	Hou et al, 2016	cohort_sequencing
26601740	Kim	2016	Kim et al, 2016	cohort_sequencing
26519472	Zou	2016	Zou et al, 2016b	cohort_sequencing
28054830	Corcia	2017	Corcia et al, 2017
28429524	Liu	2017	Liu et al, 2017	case_reports
29650794	Müller	2018	Müller et al, 2018	only_clinical_summary
29434138	Hikiami	2018	Hikiami et al, 2018	case_reports
30507891	Yu	2018	Yu et al, 2018	case_reports
30375034	Borrego-Écija	2019	Borrego-Écija et al, 2019	case_reports
20667018	Fujita	2011	Fujita et al, 2011	case_reports
23363988	Takeuchi	2013	Takeuchi et al, 2013	case_reports
20573033	Matsuoka	2011	Matsuoka et al, 2011	case_reports
22722621	Lattante	2012	Lattante et al, 2012	cohort_sequencing
30879340	Dodd	2019	Dodd et al, 2019	case_reports
30684766	Eura	2019	Eura et al. 2019	case_reports
30746996	Larner	2019	Larner et al, 2019	case_reports
30659642	Wharton	2019	Wharton et al, 2019	case_reports
32501131	Chen	2020	Chen et al, 2020	case_reports
32116048	Flies	2020	Flies et al, 2020	case_reports
32281455	Picher-Martel	2020	Picher-Martel et al, 2020	case_reports
32142142	Wongworawat	2020	Wongworawat et al, 2020	case_reports
34254495	Bodur	2021	Bodur et al, 2021	case_reports
33637330	Lanteri	2021	Lanteri et al, 2021	case_reports
33001405	Moglia	2021	Moglia et al, 2021	case_reports
34309938	Murakami	2021	Murakami et al, 2021	case_reports
33518565	Tanemoto	2021	Tanemoto et al, 2021	case_reports
35833217	Bazán-Rodrígez	2022	Bazán-Rodrígez et al, 2022	case_reports
33879000	Canosa	2022	Canosa et al, 2022	case_reports
35624917	Fiondella	2022	Fiondella et al, 2022	case_reports
35768328	Martinelli	2022	Martinelli et al, 2022	case_reports
35233395	Lu	2022	Lu et al, 2022	case_reports
34074186	Wu	2022	Wu et al, 2022	case_reports
32307925	Zhou	2020	Zhou et al, 2020	case_reports
22863194	Merner	2012	Merner et al, 2012	cohort_sequencing
32720527	Zou	2021	Zou et al, 2021	cohort_sequencing
31682085	Naumann	2019	Naumann et al, 2019	cohort_sequencing
34518945	Brenner	2022	Brenner et al, 2022	cohort_sequencing
31000212	Lattante	2019	Lattante et al, 2019	cohort_sequencing

## Sheet: FUS_Clinical_Data
Supplementary Table 1. Literature review of clinical features in ALS-FUS.
References	Disease	Inheritance	Case	Gene	Mutation_gene	Mutation_cDNA	Mutation_protein	Mutation_position	Mutation_Type	Allelic	Geography	Ethnicity	Sex	Onset	Age_of_onset	Duration_in_months	Alive_in_months	Symptomatic	Asymptomatic_carrier_age_in_years	Localization_Score	Notes
19450904	ALS	familial	Family-A_I-1	FUS		c.1542G>C	p.R514S	514	missense	heterozygous	Italy		F	Limb_Upper_Proximal	52	24
19450904	ALS	familial	Family-A_II-1	FUS		c.1542G>C	p.R514S	514	missense	heterozygous	Italy		M	Limb_Upper_Proximal	41	22
19450904	ALS	familial	Family-A_II-2	FUS		c.1542G>C	p.R514S	514	missense	heterozygous	Italy		F	Limb_Upper_Proximal	60	19
19450904	ALS	familial	Family-A_III-5	FUS		c.1542G>C	p.R514S	514	missense	heterozygous	Italy		F	Limb_Upper_Distal	48	25
19450904	ALS	familial	Family-A_III-6	FUS		c.1542G>C	p.R514S	514	missense	heterozygous	Italy		F	Limb_Upper_Proximal	64	15
19450904	ALS	familial	Family-A_IV-1	FUS		c.1542G>C	p.R514S	514	missense	heterozygous	Italy		M	Limb_Lower_Distal	35	22
19450904	ALS	familial	Family-B_II-4	FUS		c.1574C>T	p.P525L	525	missense	heterozygous	Italy		M	Limb_Upper_Distal	27	24
19450904	ALS	familial	Family-B_III-13	FUS		c.1574C>T	p.P525L	525	missense	heterozygous	Italy		F	Limb_Upper+Dysphagia+Dysarthria	32	12
19450904	ALS	familial	Family-B_III-16	FUS		c.1574C>T	p.P525L	525	missense	heterozygous	Italy		M	Limb_Upper_Distal	16	12
19450904	ALS	familial	Family-B_IV-7	FUS		c.1574C>T	p.P525L	525	missense	heterozygous	Italy		F	Bulbar+Dyspnoea	20	12
21921522	ALS		Case-1	FUS			p.R521C	525	missense		Japan	Japanese	M	Limb_Upper	39	15
20621307	ALS	familial	II-3	FUS			p.R521C	525	missense	heterozygous	Japan	Japanese	F	Bulbar	38	26					survived for 110 months with ventilator support
20621307	ALS	familial	II-1	FUS			p.R521C	525	missense	heterozygous	Japan	Japanese	M	Limb_Lower	32	7
20621307	ALS	familial	I-4	FUS			p.R521C	525	missense	heterozygous	Japan	Japanese	F	Limb_Lower	29	15
20409561	ALS	familial	Case-1	FUS			p.R521C	525	missense		Japan	Japanese	F	Limb_Upper_Proximal	42	20					survived for 37 months with ventilator support
20668259	ALS	familial	F8726_1	FUS		c.1485delA	p.G497AfsX527	497	frameshift		USA	Caucasian	M	Limb_Upper	29	12
20668259	ALS	familial	F8726_104	FUS		c.1485delA	p.G497AfsX527	497	frameshift		USA	Caucasian	M	Limb_Lower	13	18
20668259	ALS	familial	F8726_1001	FUS		c.1485delA	p.G497AfsX527	497	frameshift		USA	Caucasian	F	Limb_Upper	29	13
20668259	ALS	familial	F8957_1	FUS		c.1527insTGGC	p.K510WfsX517	497	frameshift		USA	Caucasian	F	Bulbar	23	13
20668259	ALS	familial	F8957_1001	FUS		c.1527insTGGC	p.K510WfsX517	497	frameshift		USA	Caucasian	F	Bulbar	46	12
20668259	ALS	familial	F7083_1	FUS		c.1527insTGGC	p.R495EfsX527	497	frameshift		USA	Caucasian	M	Bulbar	23	48
20668259	ALS	familial	F7083_2002	FUS		c.1527insTGGC	p.R495EfsX527	497	frameshift		USA	Caucasian	M		72	12
20668259	ALS	familial	F1186_I-2	FUS		c.1483C>T	p.R495X	495	nonsense	heterozygous	USA	Caucasian	F		24	12
20668259	ALS	familial	F1186_II-1	FUS		c.1483C>T	p.R495X	495	nonsense	heterozygous	USA	Caucasian	F	Bulbar	44	20
20668259	ALS	familial	F1186_II-3	FUS		c.1483C>T	p.R495X	495	nonsense	heterozygous	USA	Caucasian	F	Limb_Lower	39	9
20668259	ALS	familial	F1186_II-2	FUS		c.1483C>T	p.R495X	495	nonsense	heterozygous	USA	Caucasian	F						61
20668259	ALS	familial	F1186_II-5	FUS		c.1483C>T	p.R495X	495	nonsense	heterozygous	USA	Caucasian	F						57
20668259	ALS	familial	F1186_III-2	FUS		c.1483C>T	p.R495X	495	nonsense	heterozygous	USA	Caucasian	M		14	98
20668259	ALS	familial	F1186_III-1	FUS		c.1483C>T	p.R495X	495	nonsense	heterozygous	USA	Caucasian	M		27	14
20668259	ALS	familial	F476_I-1	FUS		c.1562G>T	p.R521L	521	missense	heterozygous	USA	Caucasian	F	Limb_Lower	71	12
20668259	ALS	familial	F476_I-3	FUS		c.1562G>T	p.R521L	521	missense	heterozygous	USA	Caucasian	F		40
20668259	ALS	familial	F476_II-1	FUS		c.1562G>T	p.R521L	521	missense	heterozygous	USA	Caucasian	F						76
20668259	ALS	familial	F476_II-2	FUS		c.1562G>T	p.R521L	521	missense	heterozygous	USA	Caucasian	M
20668259	ALS	familial	F476_II-3	FUS		c.1562G>T	p.R521L	521	missense	heterozygous	USA	Caucasian	M						76
20668259	ALS	familial	F476_II-4	FUS		c.1562G>T	p.R521L	521	missense	heterozygous	USA	Caucasian	F	Limb_Upper	36	30
20668259	ALS	familial	F476_IV-3	FUS		c.1562G>T	p.R521L	521	missense	heterozygous	USA	Caucasian	M
20668259	ALS	familial	F7432_1	FUS		c.1572G>T/C	p.R524S	524	missense		USA	Caucasian, Hispanic	F	Limb_Upper	48	10
20668259	ALS	familial	F7432_1000	FUS		c.1572G>T/C	p.R524S	524	missense		USA	Caucasian, Hispanic	M		39	11
20668259	ALS	familial	F9895_1	FUS	c.287291delCCTACinsAT		p.S96del	96	missense		USA	Caucasian	M		25	216					onset early 20s
20668259	ALS	familial	F7390_1	FUS		c.523delGAGGTG	p.G174-G175del	174	missense		USA	Caucasian	F
20668259	ALS	familial	F7390_105	FUS		c.523delGAGGTG	p.G174-G175del	174	missense		USA	African-American	F								FTD
20660363	ALS	familial	Family-1_Case-1	FUS		c.1483C>T	p.R495X	495	nonsense	heterozygous	Germany		M	Bulbar	31	18
20660363	ALS	familial	Family-1_Case-2	FUS		c.1483C>T	p.R495X	495	nonsense	heterozygous	Germany		F	Bulbar	36	12
20660363	ALS	familial	Family-1_Case-3	FUS		c.1483C>T	p.R495X	495	nonsense	heterozygous	Germany		F	Bulbar	36	12
20660363	ALS	familial	Family-2_Case-1	FUS		c.1529A>G	p.R510K	510	missense	heterozygous	Germany		M	Limb	39	96
20660363	ALS	familial	Family-2_Case-2	FUS		c.1529A>G	p.R510K	510	missense	heterozygous	Germany		M	Limb	39	96
20660363	ALS	familial	Family-3_Case-1	FUS		c.1529A>G	p.R510K	510	missense	heterozygous	Germany		F	Limb	55	72
20660363	ALS	familial	Family-4_Case-1	FUS		c.1529A>G	p.R510K	510	missense	heterozygous	Germany		M						48
20660363	ALS	familial	Family-4_Case-1	FUS		c.1529A>G	p.R510K	510	missense	heterozygous	Germany		F	Limb	50	96
20224596,20224596,22878663	ALS	familial	Index_case	FUS		c.1561C>T	p.R521C	521	missense	heterozygous	Japan	Japanese	M	Limb_Upper_Distal	30	17					survived until 40 years old
20544928,21604077	ALS	familial	Index_case	FUS		c.1561C>T	p.R521C	521	missense	heterozygous	USA	Caucasian	F	Limb_Lower	62	42
20544928	ALS	familial	Index_case_daughter	FUS		c.1561C>T	p.R521C	521	missense	heterozygous	USA		F	Limb_Lower	39	42
20544928	ALS	sporadic	Case-3	FUS		c.559G>A	p.G187S	187	missense	heterozygous	USA		F	Bulbar	79	14
20579074	ALS	sporadic	Case-1	FUS			p.P525L	525	missense		USA		F	Limb_Lower	13	20
20668261,21604077	ALS	sporadic	Case-1	FUS		c.1574C>T	p.P525L	525	missense		USA	Caucasian	F	Limb_Lower	22	10
20668261,21604077	ALS	sporadic	Case-2	FUS		c.1574C>T	p.P525L	525	missense		USA	Mixed	F	Limb_Upper_Distal	18	11
20668261	ALS	sporadic	Case-3	FUS-ip							USA		F	Limb_Upper	25	10					survived for 37 month with ventillation
20668261,21604077	ALS	sporadic	Case-4	FUS		c.1554_1557delACAG	p.Q519IfsX527	519	frameshift		USA	Caucasian	M	Limb_Upper_Proximal+Bulbar	18	6
20699327	ALS	familial	FALS521_II-7	FUS		c.1566C>T	p.R495X	495	nonsense	heterozygous	USA	Caucasian	F	Limb_Lower	45						onset in 40s
20699327	ALS	familial	FALS521_III-6	FUS		c.1566C>T	p.R495X	495	nonsense	heterozygous	USA	Caucasian	F	Limb_Upper+Neck	53	36
20699327	ALS	familial	FALS521_III-4	FUS		c.1566C>T	p.R495X	495	nonsense	heterozygous	USA	Caucasian	M	Limb_Upper	59	9
20699327	ALS	familial	FALS521_IV-6	FUS		c.1566C>T	p.R495X	495	nonsense	heterozygous	USA	Caucasian	F	Bulbar+Neck	34	14
20699327	ALS	familial	FALS521_IV-2	FUS		c.1566C>T	p.R495X	495	nonsense	heterozygous	USA	Caucasian	M	Limb_Lower	36	10
20699327	ALS	familial	FALS521_IV-3	FUS		c.1566C>T	p.R495X	495	nonsense	heterozygous	USA	Caucasian	M	Bulbar	24	11
20699327	ALS	familial	FALS521_V-2	FUS		c.1566C>T	p.R495X	495	nonsense	heterozygous	USA	Caucasian	M	Bulbar	16	24
20699327	ALS	familial	FALS521_V-1	FUS		c.1566C>T	p.R495X	495	nonsense	heterozygous	USA	Caucasian	M	Bulbar	18	11
21158017	ALS-FTD	familial	F016_II-2	FUS		c.1562G>A	p.R521H	521	missense	heterozygous	France		M	Limb_Upper	71		9
21158017	ALS	familial	F016_I-1	FUS		c.1562G>A	p.R521H	521	missense	heterozygous	France		M	Limb_Upper	48	26
21158017	ALS	familial	F016_II-1	FUS		c.1562G>A	p.R521H	521	missense	heterozygous	France		M	Limb_Upper_Proximal	60	51
21158017	ALS	familial	F016_II-3	FUS		c.1562G>A	p.R521H	521	missense	heterozygous	France		M	Limb_Upper	47	21
19861302	ALS	familial	506	FUS		c.571G>A	p.G191S	191	missense	heterozygous	Italy		F	Limb_Lower	43		108
19861302	ALS	sporadic	CB468	FUS		c.646C>T	p.R216C	216	missense	heterozygous	Italy		M		50
19861302	ALS	sporadic	CB850	FUS		c.674G>T	p.G225V	225	missense	heterozygous	Italy		F	Limb_Lower	26		60
19861302	ALS	sporadic	781	FUS		c.688G>T	p.G230C	230	missense	heterozygous	Italy		F	Limb_Lower	65
19861302	ALS	sporadic	CB810	FUS		c.700C>T	p.R234C	234	missense	heterozygous	Italy		F	Limb_Upper+Limb_Lower	40		120
19861302	ALS	sporadic	CB771	FUS		c.1520G>A	p.G507D	507	missense	heterozygous	Italy		M		70
19861302	ALS	sporadic	1113	FUS		c.1520G>A	p.G507D	507	missense	heterozygous	Italy		M		50
19861302	ALS	familial	1799	FUS		c.1561C>T	p.R521C	521	missense	heterozygous	Italy		F	Limb_Lower	53		24
19861302	ALS	sporadic	330	FUS		c.1561C>T	p.R521C	521	missense	heterozygous	Italy		M	Limb_Lower	34		7
19922450	ALS	familial	FALS13_III-6	FUS		c.1562G>A	p.R521H	521	missense	heterozygous	Belgium		F	Limb	44	38
19922450, 31682085	ALS	familial	﻿FALS13_II-3,Family-2	FUS		c.1562G>A	p.R521H	521	missense	heterozygous	Belgium		M	Limb_Upper	65	60
19922450, 31682085	ALS	familial	﻿FALS13_II-4,Family-2	FUS		c.1562G>A	p.R521H	521	missense	heterozygous	Belgium		F	Limb_Upper	60	37
19922450	ALS	familial	﻿FALS13_II-1	FUS		c.1562G>A	p.R521H	521	missense	heterozygous	Belgium		M		49	25
19922450, 31682085	ALS	familial	﻿FALS13_III-11,Family-2	FUS		c.1562G>A	p.R521H	521	missense	heterozygous	Belgium		F	Limb_Lower	33	71
20232451	ALS	sporadic	ALS046-01	FUS	g.10747A>G		p.G466VfsX14	466	frameshift		USA		F	Bulbar	20	22
20232451	ALS	sporadic	ALS058-01	FUS	g.10096_1012delinsGGAGGTGGAGG	c.1204_1232delinsGGAGGTGGAGG	p.S402_P411delinsGGGG	402	missense		USA		M	Bulbar	65	13
20142531	ALS	familial	P1_II-1	FUS		c.1561C>T	p.R521C	521	missense	heterozygous	Netherlands		M	Limb	30	30
20142531	ALS	familial	P1_III-1	FUS		c.1561C>T	p.R521C	521	missense	heterozygous	Netherlands		M	Limb	36	17
20142531	ALS	familial	P2_I-2	FUS		c.1561C>T	p.R521C	521	missense	heterozygous	Netherlands		F	Bulbar	60
20142531	ALS	familial	P2_II-3	FUS		c.1561C>T	p.R521C	521	missense	heterozygous	Netherlands		F	Bulbar	57	28
20142531	ALS	familial	P2_III-1	FUS		c.1561C>T	p.R521C	521	missense	heterozygous	Netherlands		M	Limb	29	34
20142531	ALS	familial	P3_II-4	FUS		c.1562G>A	p.R521H	521	missense	heterozygous	Netherlands		M	Limb	46	36
20142531	ALS	familial	P3_III-1	FUS		c.1562G>A	p.R521H	521	missense	heterozygous	Netherlands		M	Limb	39	12
20142531	ALS	familial	P3_III-2	FUS		c.1562G>A	p.R521H	521	missense	heterozygous	Netherlands		M	Limb	35	88
20142531	ALS	familial	P4_III-1	FUS		c.1385C>T	p.S462F	462	missense	heterozygous	Netherlands		F	Limb	63		100
20142531	ALS	familial	P4_III-2	FUS		c.1385C>T	p.S462F	462	missense	heterozygous	Netherlands		M	Limb	59	24
20385912	ALS	familial	Case-1	FUS		c.1570A>T	p.R524W	524	missense	heterozygous	Britain		M	Limb_Upper	61	27
20385912	ALS	familial	Case-2	FUS		c.1570A>T	p.R524W	524	missense	heterozygous	Britain		M	Limb	55	36
20385912	ALS	familial	Case-3	FUS		c.1570A>T	p.R524W	524	missense	heterozygous	Britain		F	Limb	60	38
20385912	ALS	familial	Case-4	FUS		c.521_523+3delGAGGTG	p.G174del	174	missense	heterozygous	Britain		F	Bulbar	62	26					FUS p.G174del was also found in controls (PMID: 20385912)
20385912	ALS	sporadic	Case-5	FUS		c.1520G>A	p.G507D	507	missense	heterozygous	Britain		M	Limb	69	42
20385912	ALS	sporadic	Case-6	FUS		c.684_685insGGC	p.G228_G229insG	228	missense	heterozygous	Britain		M	Bulbar	41	25
20598774	ALS	sporadic	Case-1	FUS		c.1561C>T	p.R521C	521	missense	heterozygous	Italy		M	Limb_Upper_Proximal	34	24					survives beyond with ventilation
20138404	ALS	sporadic		FUS		c.198T>C	p.Y66Y	66	missense	heterozygous	Italy		M	Limb	69
20138404	ALS	sporadic		FUS		c.1520G>A	p.G507D	507	missense	heterozygous	Italy		M	Limb	41
20138404	ALS	sporadic		FUS		c.1552A>G	p.R518G	518	missense	heterozygous	USA		M	Limb	46
20138404	ALS	sporadic		FUS		c.1561C>T	p.R521C	521	missense	heterozygous	Italy		M	Limb	34
20138404	ALS	sporadic		FUS		c.1562G>A	p.R521H	521	missense	heterozygous	Italy		M	Limb	37
20138404	ALS	sporadic		FUS		c.1575G>T	p.P525P	525	missense	heterozygous	USA		F	Bulbar	55
21604077	ALS	familial	Case-2	FUS		c.1561C>T	p.R521C	521	missense	heterozygous	USA	Caucasian	F	Limb_Lower	44	24
20561714,21604077	ALS	sporadic	Case-3	FUS		c.[1542G>T;1547A>T]	p.[R514S;E516V]	514	missense	double	China	Chinese	M	Limb_Upper	44	36
21128870	ALS	familial	F-19_IIV-23	FUS		c.1561C>T	p.R521C	521	missense	heterozygous	Spain	Catalan	M	Limb_Lower	43		8
21128870	ALS	familial	F-19_IV-18	FUS		c.1561C>T	p.R521C	521	missense	heterozygous	Spain	Catalan	F	Limb_Upper	40	31
21128870	ALS	familial	F-19_IV-16	FUS		c.1561C>T	p.R521C	521	missense	heterozygous	Spain	Catalan	M	Limb_Upper	27	10
21128870	ALS	familial	F-19_IV-12	FUS		c.1561C>T	p.R521C	521	missense	heterozygous	Spain	Catalan	M	Bulbar+Dysphagia	35	23
21128870	ALS	familial	F-19_III-11	FUS		c.1561C>T	p.R521C	521	missense	heterozygous	Spain	Catalan	F	Limb	31	36
21128870	ALS	familial	F-19_III-10	FUS		c.1561C>T	p.R521C	521	missense	heterozygous	Spain	Catalan	F	Limb_Upper	46	14
21128870	ALS	familial	F-19_III-7	FUS		c.1561C>T	p.R521C	521	missense	heterozygous	Spain	Catalan	F	Assymptomatic					75
21128870	ALS	familial	F-19_III-4	FUS		c.1561C>T	p.R521C	521	missense	heterozygous	Spain	Catalan	M		38	18
21128870	ALS	familial	F-19_II-4	FUS		c.1561C>T	p.R521C	521	missense	heterozygous	Spain	Catalan	M		46	12
21128870	ALS	familial	F-19_II-3	FUS		c.1561C>T	p.R521C	521	missense	heterozygous	Spain	Catalan	F	Assymptomatic					34		died at 34y from brain tumor
21128870	ALS	familial	F-12_III-4	FUS		c.1528G>A	p.K510E	510	missense	heterozygous	Spain	Catalan	M	Limb	31	8
21128870	ALS	familial	F-12_III-3	FUS		c.1528G>A	p.K510E	510	missense	heterozygous	Spain	Catalan	M	Limb	43	10
21128870	ALS	familial	F-12_II-2	FUS		c.1528G>A	p.K510E	510	missense	heterozygous	Spain	Catalan	M	Assymptomatic					51		died at 51y
20472325	ALS	familial	A159	FUS		c.1549C>G	p.H517D	517	missense	heterozygous	Taiwan	Han Chinese	M	Bulbar	42		36
20472325	ALS	familial	8783	FUS		c.1562G>A	p.R521H	521	missense	heterozygous	Taiwan	Han Chinese	F	Limb_Upper_Distal	55		48
22248478	ALS	familial	Case-1	FUS		c.1484delG	p.R495QfsX527	495	frameshift	heterozygous	Canada		M	Limb	19
22248478	ALS	familial	Case-1_mother	FUS		c.1484delG	p.R495QfsX527	495	frameshift	heterozygous	Canada		F						47
21907581	ALS	sporadic		FUS			p.P525L	525	missense	heterozygous	Italy		F	Limb	11	14					received trachestomy after 14 months, developed locked in syndrome by 7 years
22619056	ALS	familial	Case-1	FUS		c.1420_1421insGT	p.G472VfsX57	472	frameshift	heterozygous	Japan	Japanese	M	Limb	26	12
22619056	ALS	familial	Case-2	FUS		c.1420_1421insGT	p.G472VfsX57	472	frameshift	heterozygous	Japan	Japanese	F	Limb					52
22619056	ALS	familial	Case-3	FUS		c.1420_1421insGT	p.G472VfsX57	472	frameshift	heterozygous	Japan	Japanese	F	Limb					42
21761142	ALS	familial	Case-1	FUS			p.R521C	521	missense	heterozygous	Japan	Japanese	F	Limb_Upper	25		10
21761142	ALS	familial	Case-1_mother	FUS			p.R521C	521	missense	heterozygous	Japan	Japanese	F		29	120
22980027	ALS	familial	III-1	FUS		c.1574C>T	p.P525L	525	missense	heterozygous	Japan	Japanese	F	Limb_Lower	13	15					received tracheostomy after 15 months onset, at age 23 she developped full locked-in syndrome, she survived to age of 40 years
22980027	ALS	familial	III-2	FUS		c.1574C>T	p.P525L	525	missense	heterozygous	Japan	Japanese	F	Bulbar	25	24
22980027	ALS	familial	II-4	FUS		c.1574C>T	p.P525L	525	missense	heterozygous	Japan	Japanese	F	Limb_Upper	35	24
22999566	ALS	sporadic		FUS		c.1392G>T	p.M464I	464	missense	heterozygous	Japan		M	Limb_Upper	74	24
22055719	ALS	sporadic	ALS-02	FUS			p.R521G	521	missense	heterozygous	Italy		M	Limb_Upper	32		27
22055719	ALS	sporadic	ALS-01	FUS			p.R521C	521	missense	heterozygous	Italy		F	Limb_Upper	53	60
22055719	ALS	sporadic	ALS-03	FUS			p.P525L	525	missense	heterozygous	Italy		M	Limb_Lower	26	13
22055719	ALS	sporadic	ALS-04	FUS			p.P525L	525	missense	heterozygous	Italy		F	Limb_Upper	45	42
22878663	ALS	familial	Case-2	FUS		c.1561C>T	p.R521C	521	missense	heterozygous	Japan	Japanese	F	Limb_Upper_Proximal	42	36
22878663	ALS	familial	Case-3	FUS		c.1561C>T	p.R521C	521	missense	heterozygous	Japan	Japanese	F	Limb_Upper+Limb_Lower	48	12
22645277	ALS	familial	PED6_III-5	FUS			p.R521C	521	missense	ANG p.K17I	Netherlands		F	Limb_Lower	53		24				double mutations
22645277	ALS	familial	PED7_III-5	FUS			p.Q210H	210	missense	C9orf72 HRE	Netherlands		M	Limb_Lower	58	25					double mutations, FUS p. Q210H was previously found in controls (PMID: 20142531)
23155438	ALS	sporadic		FUS			p.S115N	115	missense		Netherlands	Dutch
23155438	ALS	sporadic		FUS			p.Q210H	210	missense		Netherlands	Dutch									FUS p. Q210H was previously found in controls (PMID: 20142531)
23155438	ALS	sporadic		FUS			p.R487C	487	missense		Netherlands	Dutch
23155438	ALS	sporadic		FUS			p.R495X	495	nonsense		Netherlands	Dutch
23155438	ALS	sporadic		FUS			p.R521H	521	missense		Netherlands	Dutch	M	Limb_Upper	47	68					PMA
22057404	ALS	sporadic	Case-1	FUS		c.1475delG	p.G492EfsX527	492	frameshift		Japan	Japanese	M	Limb_Upper	17
22057404	ALS	sporadic	Case-2	FUS		c.1542G>T	p.R514S	514	missense		Japan	Japanese	F	Limb_Upper_Proximal	24
22340366	ALS	familial	IV-5	FUS		c.1562G>T	p.R521L	521	missense		China		F	Limb_Upper	42	48
22340366	ALS	sporadic		FUS		c.1562G>A	p.R521H	521	missense		China		M	Limb_Upper	45		24
22340366	ALS	sporadic		FUS		c.1562G>A	p.R521H	521	missense		China		F	Limb_Upper	49	48
22340366	ALS	familial	II-2	FUS		c.1562G>T	p.R521L	521	missense		China		M	Limb_Upper	31	24
22340366	ALS	familial	III-2	FUS		c.1562G>T	p.R521L	521	missense		China		M	Limb_Upper_Proximal	32	22
22340366	ALS	familial	III-3	FUS		c.1562G>T	p.R521L	521	missense		China		F	Limb_Lower	59	37
22340366	ALS	familial	IV-1	FUS		c.1562G>T	p.R521L	521	missense		China		F	Limb_Upper_Proximal	43	25
22340366	ALS	familial	IV-2	FUS		c.1562G>T	p.R521L	521	missense		China		F	Limb_Upper_Proximal	38	12
22340366	ALS	familial	IV-3	FUS		c.1562G>T	p.R521L	521	missense		China		M	Limb_Upper_Distal	35	24
23217123	ALS	familial	Pedigree-1A_II-4	FUS		c.1432_1478delGGCTATGATCGAGGCGGCTACCGGGGCCGCGGCGGGGACCGTGGAGG	p.G478LfsX23	478	frameshift		Germany		F	Bulbar	26	24
23217123	ALS	familial	Pedigree-1A_III-2	FUS		c.1432_1478delGGCTATGATCGAGGCGGCTACCGGGGCCGCGGCGGGGACCGTGGAGG	p.G478LfsX23	478	frameshift		Germany		M	Bulbar	21	23
23217123	ALS	familial	Pedigree-1B_III-1	FUS		c.1483C>T	p.R495X	495	nonsense		Germany		M	Bulbar	31	28
23217123	ALS	familial	Pedigree-1B_II-2	FUS		c.1483C>T	p.R495X	495	nonsense		Germany		F	Bulbar	36	12
23217123	ALS	familial	Pedigree-1B_I-2	FUS		c.1483C>T	p.R495X	495	nonsense		Germany		F	Bulbar	36	12
23217123	ALS	familial	Pedigree_2A_IV-3	FUS		c.1529A>G	p.K510R	510	missense		Germany		F	Limb	55	72
23217123	ALS	familial	Pedigree_2B_IV-2	FUS		c.1529A>G	p.K510R	510	missense		Germany		M	Limb	39	72
23217123	ALS	familial	Pedigree_2B_IV-3	FUS		c.1529A>G	p.K510R	510	missense		Germany		M	Limb	41	84
23217123	ALS	familial	Pedigree_2C_III-2	FUS		c.1529A>G	p.K510R	510	missense		Germany		F						48
23217123	ALS	familial	Pedigree_2C_II-2	FUS		c.1529A>G	p.K510R	510	missense		Germany		F	Limb	50	96
23217123	ALS	familial	Pedigree_2D_III-2	FUS		c.1529A>G	p.K510R	510	missense		Germany		M	Limb	34		240
23217123	ALS	familial	Pedigree_2D_II-3	FUS		c.1529A>G	p.K510R	510	missense		Germany		F	Limb
23217123	ALS	familial	Pedigree_2D_I-1	FUS		c.1529A>G	p.K510R	510	missense		Germany		M	Limb
23217123	ALS	familial	Pedigree_2E_II-1	FUS		c.1540A>G	p.R514G	514	missense		Germany		M	Bulbar	41		60
23217123	ALS	familial	Pedigree_2E_I-1	FUS		c.1540A>G	p.R514G	514	missense		Germany		M	Limb	76	36
23217123	ALS	familial	Pedigree_2F_III-6	FUS		c.1562G>A	p.R521H	521	missense		Germany		F	Limb	46	36
23217123	ALS	familial	Pedigree_2F_III-3	FUS		c.1562G>A	p.R521H	521	missense		Germany		F	Limb	40	36
23217123	ALS	familial	Pedigree_2F_III-5	FUS		c.1562G>A	p.R521H	521	missense		Germany		F	Limb	44
24325798	ALS	sporadic		FUS		c.674G>T	p.G225V	225	missense		Italy		F	Bulbar	26
24325798	ALS	sporadic		FUS		c.1486delG	p.G496GfsX31	496	frameshift		Italy		M	Limb	39
24325798	ALS	familial		FUS		c.1561C>T	p.R521C	521	missense		Italy		F	Limb	51
24439481	ALS	familial	IV-1	FUS		c.1483C>T	p.R495X	495	nonsense		Italy		F	Bulbar+Dysphagia+Dysarthria	28	24
24899262	ALS	familial	Case-1	FUS		c.1509_1510delAG	p.G504WfsX12	504	frameshift		Britain		F	Limb_Upper_Distal	33	10
24899262	ALS	familial	Case-2	FUS		c.1509_1510delAG	p.G504WfsX12	504	frameshift		Britain		F	Bulbar+Limb_Lower	15	9
24899262	ALS	familial	Case-3	FUS		c.1509_1510delAG	p.G504WfsX12	504	frameshift		Britain		M	Bulbar	23	6
24575823	ALS	familial		FUS			p.R521G	521	missense		Japan	Japanese	F	Bulbar	67	15
24575823	ALS	familial		FUS			p.R521G	521	missense		Japan	Japanese	M		32	12					brother
24841222	ALS	familial		FUS			p.K510M	510	missense		Japan	Japanese	M	Limb_Lower	39	20					lived to age of 47 years, developed total locked-in syndrome
doi.org/10.1111/ncn3.180	ALS	familial		FUS		c.1485delA	p.G497AfsX527	497	frameshift	heterozygous	Japan	Japanese	M	Limb_Upper_Proximal	18	11
doi.org/10.1111/ncn3.180	ALS	familial		FUS		c.1485delA	p.G497AfsX527	497	frameshift	heterozygous	Japan	Japanese	F		27	12					lived to age of 31 years with respirator
doi.org/10.1111/ncn3.180	ALS	familial		FUS		c.1485delA	p.G497AfsX527	497	frameshift	heterozygous	Japan	Japanese	F		40	48					lived with respirator for unknown time
25681989	ALS	familial		FUS			p.del144-149	144	missense	heterozygous	Turkey		M	Limb	16							Check again with Belzil 2011
25681989	ALS	familial		FUS			p.R524M	524	missense		Turkey		F	Limb	32
25681989	ALS	familial		FUS			p.R524M	524	missense		Turkey		M	Limb	53
25681989	ALS	familial		FUS			p.P525L	525	missense		Turkey		M	Limb	14	24
26176978	ALS	sporadic		FUS		c.734G>T	p.G245V	245	missense	heterozygous	Italy		M	Limb	71	96
26176978	ALS	sporadic		FUS		c.1574C>T	p.P525L	525	missense		Italy		F	Bulbar	33	6					alive with respiratory support after 14 months
26176978	ALS	sporadic		FUS		c.1561C>T	p.R521C	521	missense		Italy		F	Limb	44	72					alive with respiratory support for 93 months
26176978	ALS	sporadic		FUS		c.1564A>G	p.R522G	522	missense		Italy		F	Bulbar	36	24					alive with respiratory support for 30 months
26176978	ALS	sporadic		FUS		c.1526G>A	p.G509D	509	missense		Italy		F	Limb	50		43
26176978	ALS	familial		FUS		c.1471C>T	p.R491C	491	missense		Italy		F	Bulbar	68	84
26176978	ALS	familial		FUS		c.1561C>T	p.R521C	521	missense		Italy		M	Limb	47	82
26176978	ALS	familial		FUS		c.1561C>T	p.R521C	521	missense		Italy		M	Limb	49	21
26788680	ALS	sporadic		FUS		c.1554_1557delACAG	p.Q519IfsX527	519	frameshift		USA	Hispanic	M	Limb_Upper_Proximal	13	12					alive with respiratory support
27343041	ALS	sporadic		FUS			p.P525L	525	missense		Japan	Japanese	F	Limb_Upper_Proximal	24	7
26984092	ALS	sporadic		FUS		c.1507-1508delAG	p.G504WfsX515	504	frameshift		Japan	Japanese	F	Limb_Upper_Proximal	24
26972116	ALS	sporadic		FUS		c.1509_1510delAG	p.G504WfsX12	504	frameshift		China	Chinese	F	Limb_Upper	18	25
26972116	ALS	sporadic		FUS			p.P525L	525	missense		China	Chinese	F	Limb_Upper	19	25
26972116	ALS	sporadic		FUS			p.R495X	495	nonsense		China	Chinese	M	Limb_Lower	22	17
26972116	ALS	sporadic		FUS			p.P525L	525	missense		China	Chinese	M	Limb_Lower	13	23
28288521	ALS	sporadic		FUS		c.1551C>G	p.H517Q	517	missense			African	M	Bulbar	36
28812062	ALS	familial		FUS		c.1574C>G	p.P525R	525	missense		USA		F	Limb_Upper_Proximal	26	12
19741216	ALS	sporadic	Variant-1	FUS		c.169_171delTCT	p.S57del	57	missense		Canada	French	M	Limb	80	10
19741216	ALS	sporadic	Variant-2	FUS		c.1561C>T	p.R521C	521	missense		Canada	French	M	Limb	26	27
19741216	ALS	familial	Variant-3	FUS		c.1562G>A	p.R521H	521	missense		Canada	Quebec	M	Limb	54	30
19741216	ALS	sporadic	Variant-4	FUS		c.1562G>A	p.R521H	521	missense		Canada	French	F	Limb	32	72
19741215	ALS	familial	Family-51	FUS		c.1561C>T	p.R521C	521	missense		Italy		M	Bulbar	32	11
19741215	ALS	familial	Family-153	FUS		c.1561C>T	p.R521C	521	missense		Italy		F	Limb	25	60
19741215	ALS	familial	Family-20	FUS		c.1561C>G	p.R521G	521	missense		Italy		F	Limb
19741215	ALS	familial	Family-303	FUS		c.467G>A	p.G156E	156	missense		Italy		M	Bulbar	33	11
19741215	ALS	familial	Family-535	FUS		c.701G>T	p.R234L	234	missense		Italy		F	Limb	66
19967541	ALS	familial	V-4	FUS		c.1561C>T	p.R521C	521	missense		Japan	Japanese	M	Limb_Upper	31	168
19967541	ALS	familial	VI-4	FUS		c.1561C>T	p.R521C	521	missense		Japan	Japanese	M	Limb_Upper	20
19967541	ALS	familial	IV-7	FUS		c.1561C>T	p.R521C	521	missense		Japan	Japanese	M	Limb_Upper+Limb_Lower	51	12
19967541	ALS	familial	IV-29	FUS		c.1561C>T	p.R521C	521	missense		Japan	Japanese	M	Limb_Lower	58
19967541	ALS	familial	IV-6	FUS		c.1561C>T	p.R521C	521	missense		Japan	Japanese	M	Limb_Upper	45	12
19967541	ALS	familial	IV-4	FUS		c.1561C>T	p.R521C	521	missense		Japan	Japanese	M	Limb	39	36
20018407	ALS	familial	Patient-a	FUS		c.1561C>T	p.R521C	521	missense		Germany		F	Limb_Upper	43	72
20018407	ALS	sporadic	Patient-b	FUS		c.1561C>T	p.R521C	521	missense		Germany		M	Limb_Lower	28	132					ventilation was used for unknown time
22244934	ALS	sporadic	HS197	FUS		c.1483C>T	p.R495X	495	nonsense		South Korea	Korean	F	Bulbar	29
22244934	ALS	sporadic	HS131	FUS		c.1507_1508delAG	p.G503WfsX12	503	frameshift		South Korea	Korean	F	Limb	34
22244934	ALS	familial	HS169	FUS		c.1581delA	p.X527YextX	527	missense		South Korea	Korean	F	Limb	44
22244934	ALS	sporadic	HS086	FUS		c.1169-5A>G			splice_site		South Korea	Korean	M	Bulbar	32
22244934	ALS	sporadic	HS014	FUS		c.1196G>T	p.G399V	339	missense		South Korea	Korean	M	Bulbar	73
22244934	ALS	sporadic	HS002	FUS		c.676_684del	p.228_230delGGG	228	missense		South Korea	Korean	M	Bulbar	44
22244934	ALS	sporadic	HS109	FUS		c.681_684delGGC	p.230delG	230	missense		South Korea	Korean	M	Limb	59
23046859	ALS	familial	Patient-55,III-5	FUS		c.1561C>G	p.R521G	521	missense	heterozygous	China		M	Limb_Upper_Distal	49
23046859	ALS	sporadic	Patient-71	FUS		c.1574C>T	p.P525L	525	missense	heterozygous	China		F	Limb_Upper_Distal	19		7
23046859	ALS	sporadic	Patient-113	FUS		c.1483C>T	p.R495X	495	nonsense	heterozygous	China		M	Limb_Lower	22		5
23046859	ALS	sporadic	Patient-46	FUS		c.1509_1510delAG	p.G504WfsX12	504	frameshift	heterozygous	China		F	Limb_Upper_Distal	18		11
23046859	ALS	familial	II-2	FUS		c.1561C>G	p.R521G	521	missense	heterozygous	China		M	Limb_Upper	59	24
23046859	ALS	familial	III-6	FUS		c.1561C>G	p.R521G	521	missense	heterozygous	China		M	Limb_Upper	21	24
21261515	ALS	sporadic	R2592	FUS			p.P18S	18	missense		Canada		M	Limb_Lower	36
21261515	ALS	sporadic	X4981	FUS			p.P18S	18	missense		Canada		M	Limb_Lower	74	36
21261515	ALS	sporadic	X5055	FUS			p.G144_Y149del	144	missense		Canada		M	Limb_Lower	57	56
21261515	ALS	sporadic	X4904	FUS			p.G226S	226	missense		Canada		M	Bulbar	62	5					previously found in controls
21261515	ALS	sporadic	R31291	FUS			p.R502fs	502	frameshift		Canada		M	Limb_Lower	49		72
21261515	ALS	sporadic	R13291	FUS			p.Q519X	519	nonsense		Canada		M	Limb_Upper	20	12
20124201	FTDL			FUS			p.M254V	254	missense		Belgium				52						FTD
20124201	ALS	familial		FUS			p.R521H	521	missense		Belgium			Limb_Lower	33						ALS
25457557	ALS	sporadic	HS-197	FUS		c.C1483T	p.R495X	495	nonsense		South Korea	Korean	F	Bulbar	27	45
25457557	ALS	sporadic	HS-133	FUS		c.1509_1510delAG	p.G504WfsX12	504	frameshift		South Korea	Korean	F	Limb	31	35
26362943	ALS	sporadic	Patient-3	FUS		c.C1574T	p.P525L	525	missense		Germany		F	Bulbar	18		9
26362943	ALS	sporadic	Patient-4	FUS		c.1504delG	p.D502TfsX27	502	frameshift		Germany		M	Limb	19		15
26362943	ALS	sporadic	Patient-5	FUS		c.C1574T	p.P525L	525	missense		Germany		M	Bulbar	20		15
26362943	ALS	sporadic	Patient-6	FUS		c.C1574T	p.P525L	525	missense		Germany		M	Bulbar	24	7
26362943	ALS	sporadic	Patient-9	FUS		c.1484delG	p.R495QfsX34	495	frameshift		Germany		M	Limb	27	14
26362943	ALS	sporadic	Patient-12	FUS		c.G1562T	p.R521L	521	missense		Germany		F	Limb	30	40
21327942	ALS	familial	FALS-FUS_1	FUS			p.R514S	514	missense		Japan		F	Bulbar+Dysarthria	42	14
21327942	ALS	familial	FALS-FUS_2	FUS			p.R521C	521	missense		Japan		M	Limb_Upper_Distal	30	12					Lived for 9 years with ventilation
21327942	ALS	familial	FALS-FUS_3	FUS			p.P525L	525	missense		Japan		M	Limb_Lower	14	24					Lived for 24 years with ventilation
26452761	ALS	familial	Case-1	FUS		c.1483C>T	p.R495X	495	nonsense		Britain		F	Limb	33	9
26452761	ALS	familial	Case-2	FUS		c.1528A>G	p.K510E	510	missense		Britain		M	Bulbar	37	15
26452761	ALS	familial	Case-3	FUS		c.1561C>T	p.R521C	521	missense		Britain		M		32	10
26452761	ALS	familial	Case-4	FUS		c.1561C>T	p.R521C	521	missense		Britain		F	Bulbar	34	7
26452761	ALS	familial	Case-5	FUS		c.1562G>A	p.R521H	521	missense		Britain		F	Limb	32	36
26452761	ALS	familial	Case-6	FUS		c.1574C>T	p.P525L	525	missense		Britain		F	Limb	22	8					also carries TARDBP ﻿p.Y374X
26452761	ALS	familial	Case-7	FUS		c.1540A>G	p.R514G	514	missense		Britain		M	Bulbar	72	96
27123482	ALS	sporadic		FUS	g.31202752C>T		p.P525L	525	missense		Canada		F	Limb_Upper	21	18					lived on with ventilator.
21160488	ALS	familial	II-5	FUS		c.1542-2A>C	p.527XextSMSRSGR	527	missense		France		M					ALS
21160488	ALS	familial	III-8	FUS		c.1542-2A>C	p.527XextSMSRSGR	527	missense		France		M					ALS
21160488	ALS	familial	IV-1	FUS		c.1542-2A>C	p.527XextSMSRSGR	527	missense		France		M					asymptomatic
21160488	ALS	familial	IV-3	FUS		c.1542-2A>C	p.527XextSMSRSGR	527	missense		France		M					asymptomatic
21160488	ALS	familial	IV-4	FUS		c.1542-2A>C	p.527XextSMSRSGR	527	missense		France		M					asymptomatic
21160488	ALS	familial	IV-6	FUS		c.1542-2A>C	p.527XextSMSRSGR	527	missense		France		M					asymptomatic
25382069	ALS	sporadic		FUS			p.R485W	485	missense	heterozygous	USA	Caucasian	M	Limb	55		62	ALS			also carries SETX p.I2547T
25382069	ALS	familial		FUS		c.1394-2delA			splice_site	heterozygous	USA	Caucasian	M	Limb	32	8		ALS
25382069	ALS	sporadic		FUS			p.P431L	431	missense	heterozygous	USA	Caucasian	M	Limb	60			ALS
25382069	ALS	sporadic		FUS			p.P525L	525	missense	heterozygous	USA	Caucasian	F	Limb	14	44		ALS			also carries ATXN2 (23/31)
25382069	ALS	familial		FUS			p.R521G	521	missense	heterozygous	USA	Caucasian	F	Limb	46	20		ALS
19965854	ALS	familial	ALS2_I-2	FUS			p.R521H	521	missense	heterozygous	Australia		F
19965854	ALS	familial	ALS2_II-1	FUS			p.R521H	521	missense	heterozygous	Australia		M
19965854	ALS	familial	ALS2_II-3	FUS			p.R521H	521	missense	heterozygous	Australia		F
19965854	ALS	familial	ALS2_II-2	FUS			p.R521H	521	missense	heterozygous	Australia		F	Limb_Upper_Distal+Limb_Lower_Distal	30	42
19965854	ALS	familial	ALS2_III-3	FUS			p.R521H	521	missense	heterozygous	Australia		M
19965854	ALS	familial	ALS2_III-6	FUS			p.R521H	521	missense	heterozygous	Australia		F	Limb_Upper_Distal+Limb_Lower_Distal		42
19965854	ALS	familial	ALS2_III-9	FUS			p.R521H	521	missense	heterozygous	Australia		F		35	48
19965854	ALS	familial	ALS2_III-11	FUS			p.R521H	521	missense	heterozygous	Australia		M	Limb_Upper_Distal+Limb_Lower_Distal
19965854	ALS	familial	ALS2_III-13	FUS			p.R521H	521	missense	heterozygous	Australia		F	Limb_Upper_Distal	41	18
19965854	ALS	familial	ALS2_IV-2	FUS			p.R521H	521	missense	heterozygous	Australia		F	Limb_Upper_Distal	52	36
19965854	ALS	familial	ALS2_IV-9	FUS			p.R521H	521	missense	heterozygous	Australia		M	Limb_Upper_Distal+Limb_Lower_Distal	76	72
19965854	ALS	familial	ALS2_IV-14	FUS			p.R521H	521	missense	heterozygous	Australia		M	Limb_Upper+Limb_Lower	66	24
19965854	ALS	familial	ALS2_IV-16	FUS			p.R521H	521	missense	heterozygous	Australia		M	Limb_Upper_Distal	52	24
19965854	ALS	familial	ALS2_IV-20	FUS			p.R521H	521	missense	heterozygous	Australia		F		33	48
19965854	ALS	familial	ALS2_IV-22	FUS			p.R521H	521	missense	heterozygous	Australia		F	Limb_Upper_Distal	56	30
19965854	ALS	familial	ALS2_V-18	FUS			p.R521H	521	missense	heterozygous	Australia		F	Limb_Lower	60		24
19965854	ALS	familial	ALS2_V-27	FUS			p.R521H	521	missense	heterozygous	Australia		M	Limb_Lower	49	24
19965854	ALS	familial	ALS31_IV-10	FUS			p.R521C	521	missense	heterozygous	Australia		F	Limb_Lower	70	36
19965854	ALS	familial	ALS31_V-2	FUS			p.R521C	521	missense	heterozygous	Australia		F	Neck
19965854	ALS	familial	ALS31_V-3	FUS			p.R521C	521	missense	heterozygous	Australia		M	Limb_Upper	56	18
19965854	ALS	familial	ALS31_VI-2	FUS			p.R521C	521	missense	heterozygous	Australia		F	Limb_Upper+Neck	41		60
19965854	ALS	familial	ALS31_V-11	FUS			p.R521C	521	missense	heterozygous	Australia		M
19965854	ALS	familial	ALS31_II-7	FUS			p.R521C	521	missense	heterozygous	Australia		F
19965854	ALS	familial	ALS31_IV-18	FUS			p.R521C	521	missense	heterozygous	Australia		M
19965854	ALS	familial	ALS31_IV-19	FUS			p.R521C	521	missense	heterozygous	Australia		M
19965854	ALS	familial	ALS31_VI-6	FUS			p.R521C	521	missense	heterozygous	Australia		M		31	18
19965854	ALS	familial	ALS31_VI-5	FUS			p.R521C	521	missense	heterozygous	Australia		F		36		12
19965854	ALS	familial	ALS53_II-2	FUS			p.R521C	521	missense	heterozygous	Australia		F
19965854	ALS	familial	ALS53_II-5	FUS			p.R521C	521	missense	heterozygous	Australia		M
19965854	ALS	familial	ALS53_II-2	FUS			p.R521C	521	missense	heterozygous	Australia		F	Limb_Upper+Neck	36	12
19965854	ALS	familial	ALS53_III-5	FUS			p.R521C	521	missense	heterozygous	Australia		F
19965854	ALS	familial	ALS53_III-7	FUS			p.R521C	521	missense	heterozygous	Australia		M
19965854	ALS	familial	ALS53_IV-1	FUS			p.R521C	521	missense	heterozygous	Australia		M	Limb_Lower	48	12
19965854	ALS	familial	ALS53_IV-5	FUS			p.R521C	521	missense	heterozygous	Australia		M	Bulbar	28	24
19965854	ALS	familial	ALS53_IV-6	FUS			p.R521C	521	missense	heterozygous	Australia		M	Limb_Upper+Neck	27	24
19965854	ALS	familial	ALS53_IV-11	FUS			p.R521C	521	missense	heterozygous	Australia		F
19965854	ALS	familial	ALS53_IV-14	FUS			p.R521C	521	missense	heterozygous	Australia		M	Limb_Upper	32	30
19965854	ALS	familial	ALS53_IV-15	FUS			p.R521C	521	missense	heterozygous	Australia		F
19965854	ALS	familial	ALS53_IV19	FUS			p.R521C	521	missense	heterozygous	Australia		F	Limb_Lower+Neck	30
19965854	ALS	familial	ALS53_II-12	FUS			p.R521C	521	missense	heterozygous	Australia		F		73	12
19965854	ALS	familial	ALS53_II-9	FUS			p.R521C	521	missense	heterozygous	Australia		M
19965854	ALS	familial	ALS53_II-11	FUS			p.R521C	521	missense	heterozygous	Australia		F
19965854	ALS	familial	ALS53_III-17	FUS			p.R521C	521	missense	heterozygous	Australia		M
19965854	ALS	familial	ALS53_III-23	FUS			p.R521C	521	missense	heterozygous	Australia		M		47
19965854	ALS	familial	ALS156_I-2	FUS			p.R521C	521	missense	heterozygous	Australia		M	Limb_Upper_Distal	53	6
19965854	ALS	familial	ALS156_II-2	FUS			p.R521C	521	missense	heterozygous	Australia		F		38	24
19965854	ALS	familial	ALS156_III-1	FUS			p.R521C	521	missense	heterozygous	Australia		F	Limb_Lower	52	48
19965854	ALS	familial	ALS156_III-3	FUS			p.R521C	521	missense	heterozygous	Australia		M	Limb_Lower	53	24
19965854	ALS	familial	ALS156_II-5	FUS			p.R521C	521	missense	heterozygous	Australia		F	Limb_Lower	65	60
20577002	ALS	familial	F30F_01	FUS			p.R514S	514	missense	heterozygous	France		M	Limb_Upper_Proximal	42	34
20577002	ALS	familial	F30F_02	FUS			p.R514S	514	missense	heterozygous	France		M	Bulbar	29	27
20577002	ALS	familial	F30F_03	FUS			p.R514S	514	missense	heterozygous	France		F	Limb_Upper	62	20
20577002	ALS	familial	F30F_04	FUS			p.R514S	514	missense	heterozygous	France		F	Limb_Upper	49	11
20577002	ALS	familial	F30F_05	FUS			p.R514S	514	missense	heterozygous	France		M	Limb_Lower	61	12
20577002	ALS	familial	F31F_01	FUS			p.R521S	521	missense	heterozygous	France		F	Bulbar	25	24
20577002	ALS	familial	F31F_02	FUS			p.R521S	521	missense	heterozygous	France		M	Limb_Lower_Distal	54	84
20577002	ALS	familial	F31F_03	FUS			p.R521S	521	missense	heterozygous	France		M	Bulbar	54	24
20577002	ALS	familial	F32F_01	FUS			p.R521C	521	missense	heterozygous	France		M	Bulbar	36	14
20577002	ALS	familial	F33F_01	FUS			p.R521C	521	missense	heterozygous	France		M	Limb_Lower_Distal	39	24
20577002	ALS	familial	F33F_02	FUS			p.R521C	521	missense	heterozygous	France		F		39	12
20577002	ALS	familial	F34F_01	FUS			p.R521C	521	missense	heterozygous	France		M	Limb_Upper_Proximal	26	28
20577002	ALS	familial	F34F_02	FUS			p.R521C	521	missense	heterozygous	France		M	Limb_Upper_Proximal	52
20577002	ALS	familial	F35F_01	FUS			p.R521H	521	missense	heterozygous	France		F	Limb_Lower_Distal	37	78
20577002	ALS	familial	F35F_02	FUS			p.R521H	521	missense	heterozygous	France		M	Limb_Upper_Proximal	48	26
20577002	ALS	familial	F35F_03	FUS			p.R521H	521	missense	heterozygous	France		F	Limb_Upper_Proximal	60	51
20577002	ALS-FTD	familial	F35F_04	FUS			p.R521H	521	missense	heterozygous	France		M	Limb_Upper_Proximal	72
20577002	ALS	familial	F35F_05	FUS			p.R521H	521	missense	heterozygous	France		F	Limb_Lower_Distal	49	60
20577002	ALS	familial	F35F_06	FUS			p.R521H	521	missense	heterozygous	France		M	Limb_Upper_Proximal	47	21
20577002	ALS	familial	F35F_07	FUS			p.R521H	521	missense	heterozygous	France		M	Limb_Lower_Proximal	50	28
20577002	ALS	familial	F36F_01	FUS			p.R521L	521	missense	heterozygous	France		F	Limb_Lower_Proximal	31	35
20577002	ALS	familial	F36F_02	FUS			p.R521L	521	missense	heterozygous	France		F	Limb_Lower	32	35
20577002	ALS	familial	F36F_03	FUS			p.R521L	521	missense	heterozygous	France		F	Limb_Lower	37	35
21261515	ALS	sporadic	R2592	FUS		c.52C>T	p.P18S	18	missense	heterozygous	France		M	Limb_Lower	36
21261515	ALS	sporadic	X4981	FUS		c.52C>T	p.P18S	18	missense	heterozygous	France		M	Limb_Lower	74	36
21261515	ALS	sporadic	X5055	FUS		c.430_477delGGACAGCAGCAAAGCTAT	p.G144_Y149del	144	missense	heterozygous	France		M	Limb_Lower	57	56
21261515	ALS	sporadic	X4904	FUS		c.676G>A	p.G226S	226	missense	heterozygous	France		M	Bulbar	62	5					previously reported in controls
21261515	ALS	sporadic	R31291	FUS		c.1506dupA	p.R502fsX15	502	frameshift	heterozygous	Canada		M	Limb_Upper	49		72
21261515	ALS	sporadic	R13291	FUS		c.1555C>T	p.Q519X	519	nonsense	heterozygous	France		M	Limb_Upper	20	12
21261515	ALS	sporadic	R13291	FUS		c.188A>G	p.N63S	63	missense	heterozygous	France										more prevalent in controls
21261515	ALS	sporadic	R13291	FUS		c.475A>T	p.N159Y	159	missense	heterozygous	France										also found in controls
21261515	ALS	sporadic	R13291	FUS		c.646C>T	p.R216C	216	missense	heterozygous	France										found in controls
21261515	ALS	sporadic	R13291	FUS		c.666_667insGGC	G222_G223insG	222	missense	heterozygous	France										rs72550890
21261515	ALS	sporadic	R13291	FUS		c.667-669delGGC	p.G223del	223	missense	heterozygous	France										rs72550890
21261515	ALS	sporadic	R13291	FUS		c.1147C>T	p.R383C	383	missense	heterozygous	France										found in controls
23847048	ALS	sporadic	SALS-186	FUS		c.*48G>A			3'UTR	heterozygous	Italy		M	Limb_Upper	52	70
23847048	ALS	familial	FALS-168	FUS		c.*48G>A			3'UTR	heterozygous	Italy		F	Bulbar	62	48
23847048	ALS	sporadic	SALS-205	FUS		c.*59G>A			3'UTR	heterozygous	Italy		M	Limb_Upper	49	36
23847048	ALS	sporadic	SALS-559	FUS		c.*108C>T			3'UTR	heterozygous	Italy		M	Limb_Upper	48	22
23847048	ALS	sporadic	SALS-199	FUS		c.*110G>A			3'UTR	heterozygous	Italy		M	Limb_Upper	30	107
25299611	ALS	sporadic	ND10261	FUS		c.1574A>G	p.Y526C	525	missense	heterozygous	USA
26777436	ALS	sporadic		FUS			p.S115N	115	missense	heterozygous	Netherlands
26777436	ALS	sporadic		FUS			p.S142N	142	missense	heterozygous	Netherlands
26777436	ALS	sporadic		FUS			p.R495X	495	nonsense	heterozygous	Netherlands
26488017	ALS	sporadic	Case-2	FUS		c.1574C>T	p.P525L	525	missense	heterozygous	China		M	Limb_Lower	13	23
22292843	ALS	sporadic		FUS		c.430_447del	p.G144_Y149del	144	missense
22292843	ALS	sporadic		FUS		c.521_523+3delGAGGTG	p.G174del	174	missense												FUS p.G174del was also found in controls (PMID: 20385912)
22292843	ALS	sporadic		FUS		c.1217T>C	p.S439S	439	missense
22292843	ALS	sporadic		FUS		c.1561C>T	p.R521G	521	missense
22292843	ALS	sporadic		FUS		c.1574C>T	p.P525L	525	missense
22292843	ALS	sporadic		FUS		c.*41G>A			3'UTR
22292843	ALS	sporadic		FUS		c.*105dup			3'UTR
22292843	ALS	sporadic		FUS		c.*132C>A			3'UTR
22292843	ALS	sporadic		FUS		c.*190C>A			3'UTR
21074900	ALS	sporadic	ND13682	FUS		c.508_513delGAGGTG	p.G173_174del	173	missense												rare variant
21074900	ALS	sporadic		FUS		c.412_429delGGACAGCAGCAAAGCTAT	p.G138_Y143del	138	missense
21074900	ALS	sporadic		FUS			p.G223ins	223	missense												rare variant
21074900	ALS	sporadic		FUS			p.G233del	233	missense
21074900	ALS	sporadic		FUS			p.G223_G224del	233	missense
21074900	ALS	sporadic		FUS		c.1204_1206delAGT	p.S405del	405	missense
21074900	ALS	sporadic	ND07489	FUS		c.1422_1424delTGG	p.G475del	475	missense
26823199	ALS	familial	Pedigree-12_IV-15	FUS		c.1562G>T	p.R521L	521	missense		Japan	Japanese	M	Limb_Upper_Proximal	28	36
26823199	ALS	familial	Pedigree-12_V-2	FUS		c.1562G>T	p.R521L	521	missense		Japan	Japanese	M	Limb_Upper_Distal	30	16
26823199	ALS	familial	Pedigree-12_V-4	FUS		c.1562G>T	p.R521L	521	missense		Japan	Japanese	M	Limb_Upper_Proximal+Bulbar	50	14
26823199	ALS	familial	Pedigree-12_V-8	FUS		c.1562G>T	p.R521L	521	missense		Japan	Japanese	M	Limb_Upper_Proximal	30	29
26823199	ALS	familial	Pedigree-12_V-9	FUS		c.1562G>T	p.R521L	521	missense		Japan	Japanese	M	Bulbar	36	24
26823199	ALS	familial	Pedigree-12_V-10	FUS		c.1562G>T	p.R521L	521	missense		Japan	Japanese	M	Bulbar	33	12
26823199	ALS	familial	Pedigree-12_V-11	FUS		c.1562G>T	p.R521L	521	missense		Japan	Japanese	F	Limb_Upper_Proximal	42	20
26823199	ALS	familial	Pedigree-12_V-16	FUS		c.1562G>T	p.R521L	521	missense		Japan	Japanese	F	Limb_Upper_Proximal	37	6
26823199	ALS	familial	Pedigree-12_V-17	FUS		c.1562G>T	p.R521L	521	missense		Japan	Japanese	M	Limb_Upper_Proximal	33	7
26823199	ALS	familial	Pedigree-12_VI-2	FUS		c.1562G>T	p.R521L	521	missense		Japan	Japanese	F	Limb_Upper_Proximal	41	7
26823199	ALS	familial	Pedigree-12_VI-4	FUS		c.1562G>T	p.R521L	521	missense		Japan	Japanese	M	Limb_Lower	27	26
26823199	ALS	familial	Pedigree-12_VI-6	FUS		c.1562G>T	p.R521L	521	missense		Japan	Japanese	F	Limb_Upper_Proximal	47	10
26823199	ALS	familial	Pedigree-12_VI-10	FUS		c.1562G>T	p.R521L	521	missense		Japan	Japanese	M	Limb_Upper_Proximal	30	23
26823199	ALS	familial	Pedigree-1_III-3	FUS		c.1420_1421insGT	p.G472VfsX57	472	frameshift		Japan	Japanese	M	Limb_Lower	26	12
26823199	ALS	familial	Pedigree-2_III-5	FUS		c.1485delA	p.G497AfsX527	497	frameshift		Japan	Japanese	M	Limb_Upper_Proximal+Neck	18	11
26823199	ALS	familial	Pedigree-3_II-1	FUS		c.1528A>C	p.K510E	510	missense		Japan	Japanese	M	Neck	28	10
26823199	ALS	familial	Pedigree-4_III-2	FUS		c.1537T>C	p.S513P	513	missense		Japan	Japanese	M	Limb_Lower	62	84
26823199	ALS	familial	Pedigree-5_II-2	FUS		c.1537T>C	p.S513P	513	missense		Japan	Japanese	F	Limb_Lower	52	156
26823199	ALS	familial	Pedigree-6_II-3	FUS		c.1537T>C	p.S513P	513	missense		Japan	Japanese	F	Bulbar	42	43
26823199	ALS	familial	Pedigree-7_II-1	FUS		c.1537T>C	p.S513P	513	missense		Japan	Japanese	F	Limb_Upper_Proximal+Bulbar	51
26823199	ALS	familial	Pedigree-8_III-1	FUS		c.1551C>G	p.H517D	517	missense		Japan	Japanese	M	Limb_Upper_Proximal+Neck	31	24
26823199	ALS	familial	Pedigree-9_V-1	FUS		c.1551C>G	p.H517D	517	missense		Japan	Japanese	M		41	28
26823199	ALS	familial	Pedigree-9_V-3	FUS		c.1551C>G	p.H517D	517	missense		Japan	Japanese	M		37	12
26823199	ALS	familial	Pedigree-10_II-1	FUS		c.1561C>T	p.R521S	521	missense		Japan	Japanese	M		39	70
26823199	ALS	familial	Pedigree-10_III-2	FUS		c.1561C>T	p.R521S	521	missense		Japan	Japanese	F		32	28
26823199	ALS	familial	Pedigree-11_II-1	FUS		c.1562G>T	p.R521L	521	missense		Japan	Japanese	M		39	22
26823199	ALS	familial	Pedigree-11_III-1	FUS		c.1562G>T	p.R521L	521	missense		Japan	Japanese	M		38	12
27604643	ALS	familial	M17748_III-2	FUS		c.1562G>A	p.R521H	521	missense	heterozygous	China	Chinese	M	Limb_Upper	41	36
27604643	ALS	familial	M17299_III-2	FUS		c.1575_1576insTAT	p.P525_Y526insY	525	missense	heterozygous	China	Chinese	F	Limb_Upper	43	28
26601740	ALS	familial	HS-374_II-2	FUS		c.1555C>G	p.Q519X	519	missense	heterozygous	South Korea	Korean	M	Limb_Upper	34		48
26601740	ALS	sporadic	HS-413	FUS		c.706A>G	p.S236G	236	missense	heterozygous	South Korea	Korean
26519472	ALS	sporadic		FUS			p.R495X	495	nonsense	heterozygous	China	Chinese	M	Limb_Lower	22	27
26519472	ALS	sporadic		FUS		c.1509_1510delAG	p.G504WfsX12	504	frameshift	heterozygous	China	Chinese	F	Limb_Upper	19	25
26519472	ALS	sporadic		FUS			p.R521H	521	missense	heterozygous	China	Chinese	M	Limb_Upper	45	35
26519472	ALS	sporadic		FUS			p.R521H	521	missense	heterozygous	China	Chinese	F	Limb_Upper	50	48
26519472	ALS	familial		FUS			p.R521G	521	missense	heterozygous	China	Chinese	M	Limb_Upper	48		15
26519472	ALS	familial		FUS			p.R521L	521	missense	heterozygous	China	Chinese	F	Limb_Upper	42	48
26519472	ALS	sporadic		FUS			p.P525L	525	missense	heterozygous	China	Chinese	F	Limb_Upper	20	35
26519472	ALS	sporadic		FUS			p.P525L	525	missense	heterozygous	China	Chinese	M	Limb_Lower	13	23
28054830	ALS	sporadic		FUS			p.Y526C	526	missense	heterozygous	France	Caucasian	F	Bulbar	23	6
28429524	ALS	sporadic	Case-1	FUS		c.G1544del	p.G515VfsX14	515	frameshift	heterozygous	China	Chinese	F	Limb_Upper	22	84
28429524	ALS	sporadic	Case-5	FUS			p.Q519IfsX9	519	frameshift	heterozygous	China	Chinese	M	Limb_Lower	11	76
28429524	ALS	sporadic	Case-6	FUS		c.1456_1457GGdel	p.G486PfsX30	486	frameshift	heterozygous	China	Chinese	M	Limb_Lower	15		73
28429524	ALS	familial	Case-11	FUS		c1489_1490dup	p.R498AfsX32	498	frameshift	heterozygous	China	Chinese	F	Limb_Lower	20	12
29434138	ALS	sporadic		FUS			p.P525L	525	missense	heterozygous	Japan	Japanese	F	Limb_Lower	15	14
30507891	ALS	sporadic	Case-1	FUS		c.1510dupG	p.G505WfsX12	505	frameshift	heterozygous	China	Chinese	M	Limb_Lower+Bulbar	14	11
30507891	ALS	familial	Case-2	FUS		c.1483C>T	p.R495X	495	nonsense	heterozygous	China	Chinese	M	Bulbar	17	21
30507891	ALS	familial	Case-2m	FUS		c.1483C>T	p.R495X	495	nonsense	heterozygous	China	Chinese	F	Limb_Upper_Distal	46	12
30375034	ALS	sporadic	Case-1	FUS-ip							Spain	Hispanic	M	Spinal	63	72
30375034	ALS	sporadic	Case-1	FUS-ip							Spain	Hispanic	F	Spinal	71	144
30375034	ALS	sporadic	Case-3	FUS-ip							Spain	Hispanic	M	Spinal	43	60
20667018	ALS	sporadic		FUS-ip							Japan	Japanese	F	Spinal	73	24
20573033	ALS	sporadic		FUS-ip							Japan	Japanese	F	Spinal	75	48
23362988	ALS	sporadic		FUS-ip							Japan	Japanese	F	Spinal	73	24
22722621	ALS	sporadic	SALS320	FUS		c.1562G>T	p.R521L	521	missense	heterozygous	Italy		M	Spinal	58		24
22722621	ALS	sporadic	SALS488	FUS		c.1574C>T	p.P525L	525	missense	heterozygous	Italy		F	Spinal	11		14
22722621	ALS	sporadic	SALS356	FUS		c.661_663delAGT	p.S221del*	221	missense	heterozygous	Italy		M	Spinal	69		62
30879340	ALS	sporadic		FUS		c.1483C>T	p.R495X	495	nonsense	heterozygous	Britain		M	Bulbar	16	19
30684766	ALS	sporadic		FUS		c.1574C>T	p.P525L	525	missense	heterozygous	Japan	Japanese	F	Bulbar	19	8					received tracheostomy and is alive at report
30746996	ALS	familial		FUS		c.1574C>T	p.P525L	525	missense	heterozygous	Britain		F	Limb_Upper_Proximal	23	12
30659642	ALS	sporadic		FUS-ip									M	Limb_Lower_Distal	42	132
32501131	ALS	sporadic		FUS		c.1509dupA	p.R503fs	503	frameshift	heterozygous	China	Chinese	F	Limb_Lower	17	15
32116048	ALS	sporadic		FUS		c.1561C>G	p.R521G	521	missense	heterozygous	Netherlands		F	Limb_Lower	43	30
32281455	ALS	sporadic		FUS		c.1554_1557delACAG	p.Q519IfsX527	519	frameshift	heterozygous	Canada		M	Limb_Lower	14	9
32142142	ALS	sporadic		FUS		c.1574C>T	p.P525L	525	missense	heterozygous	USA		M	Neck	29	6					received tracheostomy and ventilation at 6 month, lived for undetermined amount of time afterwards
34254495	ALS	sporadic		FUS		c.1574C>T	p.P525L	525	missense	heterozygous	Turkey		M	Limb_Lower_Distal	17	17					symptom starts 6 months before presentation, death at 11 months after presentation
33637330	ALS	sporadic		FUS		c.1509_1510delAG	p.G505WfsX12	505	frameshift	heterozygous	Italy		F	Limb_Upper_Distal	11	24					patient received tracheostomy after 24 months and is alive at date of report
33001405	ALS	sporadic		FUS		c.1555C>G	p.Q519E	519	missense	heterozygous	Italy		M	Limb_Lower	62	108
34309938	ALS	sporadic		FUS-ip							Japan	Japanese	M	Bulbar	57	82
33518565	ALS	sporadic		FUS		c.1574C>T	p.P525L	525	missense	heterozygous	Japan	Japanese	F	Limb_Lower	38	7.63333					Tracheostomy on day 229 and alive by day 252
35833217	ALS	familial	III-1	FUS		c.1566G>C	p.R522S	522	missense	heterozygous	Mexico		F	Neck	27	6	72				Tracheostomy 6 month after onset
35833217	ALS	familial	II-4	FUS		c.1566G>C	p.R522S	522	missense	heterozygous	Mexico		F		34	12
33879000	ALS	familial		FUS		c.1542-1G>T				heterozygous	Italy		M	Neck	42
35624917	ALS	familial		FUS		c.1562G>A	p.R521H	521	missense	heterozygous	Italy		F	Limb_Upper	49	41					patient presented with MS before
35768328	ALS	familial	V-5	FUS		c.1520G>A	p.G507D	507	missense	heterozygous	Italy		M		58						also has heterozygous IGHMBP2 c.767C>G and heterozygous UBQLN2 c.401C>T
35768328	ALS	familial	IV-9	FUS		c.1520G>A	p.G507D	507	missense	heterozygous	Italy		M		55	84					also has heterozygous IGHMBP2 c.767C>G and heterozygous UBQLN2 c.401C>T
35768328	ALS	familial	IV-6	FUS		c.1520G>A	p.G507D	507	missense	heterozygous	Italy		M		56	144					also has heterozygous IGHMBP2 c.767C>G and heterozygous UBQLN2 c.401C>T
35768328	ALS	familial	IV-12	FUS		c.1520G>A	p.G507D	507	missense	heterozygous	Italy		F		55	120					also has heterozygous IGHMBP2 c.767C>G and heterozygous UBQLN2 c.401C>T
35233395	ALS	sporadic		FUS		c.1558C>T	p.R520C	520	missense	heterozygous	China	Chinese	M	Neck	31
34074186	ALS	sporadic		FUS		c.1520del	p.G507AfsX22	507	frameshift	heterozygous	China	Chinese	F	Limb	15	5.13					died 22 weeks after first presentation
32307925	ALS	sporadic		FUS		c.1574C>T	p.P525L	525	missense	heterozygous	China	Chinese	M	Neck	19						also has heterozygous IGHMBP2 c.344C>T p.T115M mutation
32307925	ALS	sporadic		FUS		c.1574C>T	p.P525L	525	missense	heterozygous	China	Chinese	M	Limb	34						also has MAPT c.1321T>C p.Y441H (FTD), ALS2 c.475G>A p.E159K (juvenile ALS), NEFH c.1844C>T p.P615L (CMTD), and TRPM7 c.445C>T p.T1482I (ALS parkinsonism)
22863194	ET	familial	FET1_IV-6	FUS		c.868C>T	p.Q290X	290	nonsense	heterozygous	Canada		F
22863194	ET	familial	FET1_III-9	FUS		c.868C>T	p.Q290X	290	nonsense	heterozygous	Canada		F
22863194	ET	familial	FET1_II-13	FUS		c.868C>T	p.Q290X	290	nonsense	heterozygous	Canada		F
22863194	ET	familial	FET1_II-4	FUS		c.868C>T	p.Q290X	290	nonsense	heterozygous	Canada		F
22863194	control	familial	FET1_II-5	FUS						heterozygous	Canada		F
22863194	ET	familial		FUS		c.646C>T	p.R216C	216	missense	heterozygous	Canada
22863194	ET	sporadic		FUS		c.646C>T	p.R216C	216	missense	heterozygous	Canada
22863194	ET	familial		FUS		c.1292C>T	p.P431L	431	missense	heterozygous	Canada
32720527	ALS	sporadic		FUS		c.419A>G	p.Q140R	140	missense	heterozygous	China		M	Bulbar	66		20
32720527	ALS	sporadic		FUS		c.1483delC	p.R495EfsX33	495	frameshift	heterozygous	China		F	Limb_Upper	45		24
32720527	ALS	sporadic		FUS		c.1561C>T	p.R521C	521	missense	heterozygous	China		M	Limb_Lower	33	17
32720527	ALS	sporadic		FUS		c.1561C>T	p.R521C	521	missense	heterozygous	China		M	Limb_Lower	30	18
32720527	ALS	familial	III-8	FUS		c.1577A>T	p.Y526F	526	missense	heterozygous	China		F	Neck	26		30
31682085	ALS	familial		FUS			p.P525L	525	missense	heterozygous			F	Limb_Upper	22	7
31682085	ALS	familial		FUS			p.R521L	521	missense	heterozygous			F	Limb_Upper	58	7
31682085	ALS	sporadic		FUS			p.Y526C	526	missense	heterozygous			F	Bulbar	24	9					survived for 22 month
31682085	ALS	sporadic		FUS			p.R495X	495	nonsense	heterozygous			F			10
31682085	ALS			FUS			p.Y526C	526	missense	heterozygous			F	Neck	33	16
31682085	ALS	familial		FUS			p.R521C	521	missense	heterozygous			F	Limb_Lower	39	19
31682085	ALS			FUS			p.R521C	521	missense	heterozygous			F	Limb_Lower	38	25
31682085	ALS	familial	Family-1	FUS			p.R521H	521	missense	heterozygous			F	Limb_Lower	38	31
31682085	ALS	familial		FUS			p.R521H	521	missense	heterozygous			F	Limb_Upper	46	37
31682085	ALS	familial	Family-2	FUS			p.R521H	521	missense	heterozygous	Belgium		F	Limb_Upper	44	38
31682085	ALS	familial		FUS			p.R521C	521	missense	heterozygous			F	Limb_Upper	61	60
31682085	ALS			FUS			p.R521H	521	missense	heterozygous			F
31682085	ALS			FUS			p.R521H	521	missense	heterozygous			F
31682085	ALS			FUS			p.R521H	521	missense	heterozygous			F
31682085	ALS			FUS			p.R521C	521	missense	heterozygous			F
31682085	ALS			FUS			p.R521C	521	missense	heterozygous			F
31682085	ALS	sporadic		FUS			p.P525L	525	missense	heterozygous			F	Bulbar	17	24
31682085	ALS	sporadic		FUS			p.P525L	525	missense	heterozygous			M	Limb_Lower	17	15
31682085	ALS	familial		FUS			p.R495QfsX527	495	frameshift	heterozygous			M	Bulbar	31	18
31682085	ALS	familial		FUS			p.G478LfsX23	478	frameshift	heterozygous			M	Limb_Lower	23	19
31682085	ALS	familial		FUS			p.R521C	521	missense	heterozygous			M	Limb_Upper	39	20
31682085	ALS			FUS			p.R521C	521	missense	heterozygous			M	Bulbar	39	20
31682085	ALS	familial		FUS			p.R521C	521	missense	heterozygous			M	Limb_Upper	54	27
31682085	ALS	familial	Family-1	FUS			p.R521H	521	missense	heterozygous			M	Limb_Upper	71	29
31682085	ALS	familial		FUS			p.R521C	521	missense	heterozygous			M	Limb_Lower	62	48
31682085	ALS	familial		FUS			p.R521H	521	missense	heterozygous			M	Limb_Upper	43	61					alive
31682085	ALS	familial		FUS			p.M254I	254	missense	heterozygous			M		63	72					alive
31682085	ALS	sporadic		FUS			p.Q23L	23	missense	heterozygous			M	Limb_Upper_Distal	35	175
31682085	ALS			FUS			p.R521H	521	missense	heterozygous			M
31682085	ALS			FUS			p.R521C	521	missense	heterozygous			M
31682085	ALS	familial	Family-3	FUS			p.R521C	521	missense	heterozygous			M	Limb_Upper_Proximal	27	13
31682085	ALS	familial	Family-3	FUS			p.R521C	521	missense	heterozygous			M	Limb_Upper	40	13
31682085	ALS	familial		FUS			p.K510R	510	missense	heterozygous			M	Limb_Lower	59						alive
31682085	ALS			FUS			p.R521H	521	missense	heterozygous			M	Limb_Lower	40						alive
31682085	ALS	familial		FUS			p.G509D	509	missense	heterozygous			M	Limb_Lower	41						alive
31682085	ALS			FUS			p.Y526C	526	missense	heterozygous			M	Limb_Upper	13	30					alive
34518945	ALS	familial	Family-A_I-1	FUS		c.1540A>G	p.R514G	514	missense	heterozygous			M	Bulbar	79	12					also carries TBK1 c.1328_1331del p.I443NfsX3
34518945	FTDL	familial	Family-A_II-3	FUS		c.1540A>G	p.R514G	514	missense	heterozygous			M		59		60				also carries TBK1 c.1328_1331del p.I443NfsX3
34518945	ALS	familial	Family-A_II-4	FUS		c.1540A>G	p.R514G	514	missense	heterozygous			M	Bulbar	41		12				also carries TBK1 c.1328_1331del p.I443NfsX3
34518945	ALS	familial	Family-B_I-2	FUS		c.1570A	p.R524G	524	missense	heterozygous			M		40						also carries TBK1 c.555T>A p.Y185X
34518945	FTDL	familial	Family-B_I-3	FUS		c.1570A	p.R524G	524	missense	heterozygous			F		75		72				also carries TBK1 c.555T>A p.Y185X
34518945	ALS	familial	Family-B_II-3	FUS		c.1570A	p.R524G	524	missense	heterozygous			F		41		72				also carries TBK1 c.555T>A p.Y185X
34518945	ALS	familial	Family-B_II-4	FUS		c.1570A	p.R524G	524	missense	heterozygous			M	Spinal	40		36				also carries TBK1 c.555T>A p.Y185X
34518945	ALS	familial	Family-B_II-5	FUS		c.1570A	p.R524G	524	missense	heterozygous			F	Spinal	47			127			also carries TBK1 c.555T>A p.Y185X
34518945	ALS	familial	Family-B_III-2	FUS		c.1570A	p.R524G	524	missense	heterozygous			M		38			20			also carries TBK1 c.555T>A p.Y185X
34518945	ALS	familial	Family-C	FUS		c.1562G>A	p.R521H	521	missense	heterozygous											also carries TBK1 c.1522C>A p.L508I
34518945	ALS	familial	Family-D	FUS		c.1561C>T	p.R521C	521	missense	heterozygous											also carries TBK1 c.1073G>A p.R358J
34518945,31000212	ALS	familial	Family-E, Case-3	FUS		c.*59G>A			3'UTR	heterozygous				Limb_Upper	49		168				also carries TBK1 c.1445_1446delAT p.Y482X; alive for 9 years after tracheostomy
34518945,31000212	ALS	familial	Family-F, Case-4	FUS		c.*1998T>C			3'UTR	heterozygous				Bulbar	63		24				also carries TBK1 c.2170C>T p.R724C
34518945	ALS	familial	Family-G	FUS		c.*816delG			3'UTR	heterozygous					81		35				also carries TBK1 c.352G>A p.D118N
