# Supplementary material for: Single-cell RNA-sequencing reveals early mitochondrial dysfunction unique to motor neurons shared across FUS- and TARDBP-ALS
Source: Nat Commun. 2025 May 19;16:4633. doi: 10.1038/s41467-025-59679-1 (PMC12089458; doi:10.1038/s41467-025-59679-1)
Supplement: Supplementary file 4 — Supplementary Data 2 [file 41467_2025_59679_MOESM4_ESM.xlsx]

## Sheet: Results
Supplementary Table 2. Off-target analysis of top five homology regions for the iPSC lines in the DF6-9-9T.B background
Mutation	Clone	Off-Target	Off Target Sequence	Chromosomal location	Region	Gene	Forward Primer	Reverse Primer	WT	Cell line	Edited allele Intact	Comment
FUS R495X.1	C13	1	GGGAGCAGGGAGGCTTCCTA	chr2:+88832667	non-coding gene	LOC105374854	gctcgcctagtcctcatctt	cttcctcctcactgagcctc	Yes	Yes	YES	-
		2	GGGACCAGGG-GGCTTCCGA	chrX:-150947272	intergenic	-	cctcccaacaccttgattttg	tgatgatgagagaatttcaggga	Yes	Yes	YES	-
		3	GGTACCG-GGAGGCTTCCGA	chr17:+40318543	non-coding gene	LOC105371934	tccgggtaaagtttcagcct	ttgagcatccgatctctccc	Yes	Yes	YES	-
		4	GCGAACATGGAGGCTTCCCA	chr12:-49706598	intergenic	-	tccagtgtcttcccaggaac	aggcgggatggtttgtgtat	Yes	Yes	YES	-
		5	TGGACCGAGAAGGCTTCCGA	chr3:-65249932	intergenic	-	tctttctgtctgtctgtctgtct	gtgggtcatggtgtctgta	Yes	No	NO	PCR of the locus did not result in amplicon (most likely deletion). Does not reside in an annotated gene
FUS R495X.2	C13	1	GGGC-GAGGAGGCTTCCGAG	chr2:-231455249	protein-coding gene	NCL	cctaagggtgaaggtggctt	ccaacacggtattgcccttg	Yes	Yes	YES	-
		2	AGACAGTGGAGGTTTCCGAG	chrX:-15742736	protein-coding gene	CA5B	agggtttctcagtcttggca	gacgtgcatcaccatacct	Yes	Yes	YES	-
		3	GGACTCATGGAGGCTTCCGAA	chr1:-112106724	intergenic	-	cttcaggatagggctggtca	acaagtccacacctcccaaa	Yes	Yes	YES	-
		4	GGGCTGCGGACGCTTCCGAG	chr21:+37563811	non-coding gene	LOC105372798	gggcctcaagttttcctgag	aaaggtgaccagccctacc	Yes	No	NO	Most likely deletion.
		5	GGA-CGCGGGGGCTTCCGAG	chr16:+11569132	intergenic	-	taggagggacagggtttcac	gcgagacctcatccctacaa	Yes	Yes	YES	-
FUS P525L	C21 het C29 hom	1	GGAAGCCAAGGCTAATTAATA	chr8:+42774230	intergenic	-	tgcttaaaggtccatcacagc	cttgaaaggcccagagatgt	Yes	Yes	YES	-
		2	TAGAGCCAGTATAATTAATA	chr8:+16513651	intergenic	-	ttgttgaaacctagtctcttcca	aggaagggaagcagaaaatact	N/A	N/A	N/A	Unable to amplify locus wildtype and edited cells
		3	GCAAGCCAGTATAATTAATA	chr5:+168924449	protein-coding gene	SLIT3	gacttttggccactcacagg	tagtagggtgtggtggcatg	Yes	Yes	YES	-
		4	TGGATCCACTCTAATTAATA	chr4:-13978433	intergenic	-	tcatggaaggcacaaggaaa	gcaatgcataatgtctcatttgg	Yes	Yes	YES	-
		5	GGGATCCAGGCTGATTAATA	chr10:+88469274	intergenic	-	gggaacaaactaaatgcctttga	gaagtcctgcaataaacccttct	Yes	Yes	YES	-
FUS KO	B4	1	GCGG-TGTCCACCAAGACCT	chr21:+44535274	protein-coding gene	TSPEAR	tggtcacattcacagagacaa	cgctactgtgggaatactgc	Yes	Yes	YES	-
		2	CTGG-TGTCCACCAGGACCT	chr2:-128622810	intergenic	-	caatggagagggtggatgct	ttcaagagagccaggcagaa	Yes	Yes	YES	-
		3	GTGAACACCCACCAAGACCT	chr11:-114756882	intergenic	-	tgcatgccaacaccaattga	agtgtccctctcagaattcagt	Yes	Yes	YES	-
		4	GTGGAAG-CCACCAAGACCT	chr2:-230141054	intergenic	-	gatggtggccctcttttcac	ctttgtggcagccccttg	Yes	Yes	YES	-
		5	GTG-ATGTCCATCAAGACCT	chr16:-17689230	intergenic	-	aatcatctcttgggctggct	ccatgacccaatacctccca	Yes	No	NO	InDel. Does not reside in an annotated gene
FUS R244C	R244C	1	GCTGTACCCAAAGGTCATGG	chr2:-22651310	intergenic	-	ctccccagtctcctcctact	aggcaatttgtttaggggtca	Yes	Yes	YES	-
		2	GA-AAAACCAGAGGTCATGG	chr1:+234989257	intergenic	-	tgttttaaagtttccgagtcgc	acacacgttggttttgaccc	Yes	Yes	YES	-
		3	AATGAAACCTGAGGTCATGG	chr1:-66807950	intergenic	-	ggggttttagagatgggtgat	atgcgacgattcttccagct	Yes	Yes	YES	-
		4	GAGGACCTCAGAGGTCGTGG	chr10:+678071	intergenic	-	gctgtctggctcatgtgc	aggaaagctgggaaggatgg	Yes	Yes	YES	-
		5	GACGAA-GCAGAGGTCGTGG	chr4:+40056667	protein-coding gene	N4BP2	agggcttgctcctccagg	gagacactgccgctctcc	Yes	Yes	YES	-
TARDBP M337V	C25	1	CCAG-AATACAGAGCAGTTG	chr22:+36882932	intergenic	-	tgcaaggtgtgatctcccaa	aactcctgccagcctaaact	Yes	Yes	YES	-
		2	GCTGCAC-ACAGAGCAGTTG	chr22:-24792426	intergenic	-	ggtctcttcctgtgttggca	acccaccccaatattctgca	Yes	Yes	YES	-
		3	GCTGGACTGCAGAGCAGTTG	chr8:+31726684	intergenic	-	taaagctccactggtgacct	gcaagtgttggcttctgaca	Yes	Yes	YES	-
		4	TCAGAATTACAGAGCAGTTG	chr16:-8934267	intergenic	-	cactgcaattaatcccactgc	ccacgcctggcctataaatc	Yes	Yes	YES	-
		5	GCAGAAAGATAGAGCAGTTG	chr8:-131809960	intergenic	-	tgcatacacacacacaagcc	ctctcgagggccacactg	Yes	Yes	YES	-
