# Supplementary material for: Single-cell RNA-sequencing reveals early mitochondrial dysfunction unique to motor neurons shared across FUS- and TARDBP-ALS
Source: Nat Commun. 2025 May 19;16:4633. doi: 10.1038/s41467-025-59679-1 (PMC12089458; doi:10.1038/s41467-025-59679-1)
Supplement: Supplementary file 5 — Supplementary Data 3 [file 41467_2025_59679_MOESM5_ESM.xlsx]

## Sheet: DEG_Control_MN_Other
Supplementary Table 3. Differentially expressed genes betwen cell types for each individual cell line
gene	baseMean	log2FoldChange	lfcSE	stat	pvalue	padj
A1BG	3.49868	1.29967	0.731164	1.77754	0.0754799	0.230582
A1CF	0.0613359	0.696462	2.91065	0.239281	0.810888
A2M	0.348279	0.833989	1.75484	0.47525	0.634609
A4GALT	2.23724	0.814093	0.962543	0.845773	0.397679	0.638138
AAAS	72.8111	0.272058	0.256889	1.05905	0.289578	0.53571
AACS	22.0103	-0.229979	0.415798	-0.553103	0.580193	0.777582
AADAT	18.4275	-0.662376	0.377373	-1.75523	0.0792201	0.237661
AAGAB	62.9524	-0.0534289	0.240557	-0.222105	0.824232	0.919376
AAK1	66.7408	-0.121459	0.172734	-0.703155	0.481959	0.708723
AAMDC	5.58019	-0.845657	0.588803	-1.43623	0.150936	0.362905
AAMP	101.693	0.430833	0.183198	2.35174	0.0186859	0.0885293
AANAT	0.101329	0.373182	2.91065	0.128213	0.897981
AAR2	42.0389	0.199131	0.326754	0.609422	0.542245	0.750328
AARD	1.61783	-1.73114	1.13328	-1.52756	0.126623	0.32498
AARS	91.4797	0.797564	0.246716	3.23272	0.00122616	0.0115309
AARS2	9.34432	0.838541	0.553444	1.51513	0.129739	0.329569
AARSD1	5.93081	-0.0192711	0.285761	-0.0674376	0.946233	0.975141
AASDH	14.2954	-1.21126	0.502642	-2.40979	0.0159618	0.0793817
AASDHPPT	94.2593	0.05402	0.168988	0.319669	0.74922	0.881727
AASS	2.5969	-2.67223	0.847077	-3.15464	0.00160694	0.0141724
AATF	45.7638	0.25688	0.33325	0.77083	0.440807	0.675025
AATK	4.46142	0.91219	0.639834	1.42567	0.153964	0.367742
ABAT	41.7599	-0.781044	0.286015	-2.73078	0.00631837	0.0399012
ABCA1	18.1042	-2.31119	0.66477	-3.47668	0.000507672	0.00573969
ABCA10	0.68696	0.0265062	0.790911	0.0335135	0.973265	0.988329
ABCA13	0.0576038	0.232905	2.16072	0.107791	0.914162
ABCA2	6.55311	0.725424	0.502875	1.44255	0.149146	0.359948
ABCA3	126.691	0.633348	0.187171	3.38379	0.000714926	0.00754016
ABCA5	19.67	-0.486028	0.498417	-0.975144	0.329489	0.577865
ABCA6	0.14058	0.579986	2.28741	0.253556	0.799839
ABCA7	7.08791	-0.475957	0.643764	-0.739335	0.459704	0.690184
ABCA8	0.0344157	0.0361885	2.52856	0.0143119	0.988581
ABCA9	0.0392037	0.0898926	2.68217	0.0335149	0.973264
ABCB1	1.21268	2.74964	0.970447	2.83338	0.00460593	0.0317174
ABCB10	8.71517	0.0854903	0.642221	0.133116	0.894101	0.951182
ABCB4	0.640449	1.39042	1.24319	1.11843	0.263384	0.507223
ABCB6	2.64374	0.20679	0.537943	0.384408	0.700676	0.85261
ABCB7	14.3694	-0.804555	0.487224	-1.6513	0.0986765	0.274821
ABCB8	16.5703	0.619912	0.490677	1.26338	0.206453	0.439557
ABCB9	12.3752	-0.715651	0.448721	-1.59487	0.110742	0.296676
ABCC1	1.39815	-0.628962	0.650232	-0.967289	0.3334	0.582154
ABCC10	16.303	-0.332664	0.520924	-0.638605	0.52308	0.736791
ABCC11	0.228561	-0.661234	1.4229	-0.464708	0.642141
ABCC4	0.820354	-1.61337	1.17853	-1.36896	0.171011	0.393116
ABCC5	33.592	0.00901722	0.336072	0.0268312	0.978594	0.990506
ABCC6	0.196395	-0.598862	2.0024	-0.299072	0.764885
ABCC8	18.4927	-1.95661	0.596308	-3.28121	0.00103361	0.0101469
ABCC9	0.160774	0.987335	1.5925	0.619993	0.535263
ABCD1	3.03895	-0.522851	0.825527	-0.633354	0.526503	0.739244
ABCD2	0.122523	1.25409	2.91007	0.430948	0.666506
ABCD3	15.0781	-0.189589	0.397648	-0.476776	0.633522	0.811198
ABCD4	60.7285	-0.871875	0.267265	-3.26221	0.00110547	0.010712
ABCE1	26.3844	0.0226279	0.330808	0.068402	0.945466	0.974751
ABCF1	58.5417	0.0648554	0.239542	0.270748	0.786585	0.901434
ABCF2	33.9432	0.19785	0.379096	0.521901	0.601739	0.790693
ABCF3	26.5638	0.63929	0.369454	1.73036	0.0835651	0.245504
ABCG1	26.3511	-0.64273	0.28701	-2.2394	0.0251297	0.109643
ABCG4	7.00784	1.21184	0.606456	1.99823	0.0456916	0.16603
ABCG5	0.0710772	0.494206	2.39773	0.206115	0.836701
ABCG8	0.233783	0.0136211	1.53875	0.00885204	0.992937
ABHD1	0.228489	1.28917	1.81071	0.71197	0.476483
ABHD10	22.4113	-0.676452	0.320213	-2.11251	0.0346428	0.136931
ABHD11	18.841	-0.53753	0.528327	-1.01742	0.308955	0.555294
ABHD12	83.8974	0.445528	0.278866	1.59764	0.110123	0.295522
ABHD12B	0.144628	-0.356119	2.26343	-0.157336	0.87498
ABHD13	13.1581	-0.624005	0.50615	-1.23285	0.217633	0.453913
ABHD14A	46.3266	0.201667	0.220438	0.914844	0.360273	0.606462
ABHD14A-ACY1	0.266653	0.0369548	1.19479	0.03093	0.975325
ABHD14B	1.6797	0.877737	1.11628	0.786307	0.431688	0.66766
ABHD15	0.118789	0.174652	2.08212	0.0838817	0.93315
ABHD16A	4.17009	-0.17525	0.247376	-0.708437	0.478674	0.705657
ABHD17A	26.7545	-0.311101	0.256228	-1.21416	0.224686	0.462338
ABHD17B	13.4969	-0.610383	0.362244	-1.685	0.0919877	0.262816
ABHD17C	12.3415	-0.463059	0.471834	-0.981401	0.326395	0.574271
ABHD18	11.6216	0.0795443	0.496776	0.160121	0.872786	0.941622
ABHD2	14.5391	-0.381833	0.39507	-0.966495	0.333797	0.582478
ABHD3	3.64685	1.1687	0.888294	1.31567	0.188284	0.416606
ABHD4	10.7457	0.68591	0.653732	1.04922	0.294076	0.540396
ABHD5	19.4926	-0.820703	0.473431	-1.73352	0.0830029	0.24456
ABHD6	14.0997	-0.589923	0.562674	-1.04843	0.294442	0.54054
ABHD8	23.909	0.308361	0.373041	0.826614	0.408456	0.647114
ABI1	40.0949	-0.078426	0.292182	-0.268415	0.78838	0.902216
ABI2	83.6913	-0.719261	0.205727	-3.49619	0.000471961	0.00542899
ABI3BP	0.407913	0.310365	1.49169	0.208063	0.83518	0.925028
ABL1	18.6897	0.13244	0.428547	0.309045	0.757288	0.885975
ABL2	13.552	-1.27509	0.59573	-2.14039	0.0323233	0.129903
ABLIM1	101.142	0.388616	0.269378	1.44264	0.149121	0.359948
ABLIM2	22.5571	0.913514	0.367549	2.48542	0.01294	0.0682648
ABLIM3	25.0517	0.79483	0.367455	2.16306	0.0305362	0.124916
ABO	0.585867	-1.75667	1.71045	-1.02702	0.304409	0.550356
ABR	48.5778	0.157349	0.23669	0.664786	0.506187	0.726254
ABRACL	68.5513	-0.178617	0.222009	-0.80455	0.421079	0.658183
ABRAXAS1	7.91246	-0.190929	0.23129	-0.825497	0.40909	0.647468
ABRAXAS2	21.2722	-0.554431	0.40515	-1.36846	0.171169	0.393264
ABT1	44.1493	-0.137067	0.364596	-0.375942	0.70696	0.857319
ABTB1	1.04177	-0.749968	1.29687	-0.578291	0.563068	0.765415
ABTB2	4.4811	-0.263611	0.684788	-0.384953	0.700273	0.85261
AC001226.2	0.339892	-0.136057	1.71621	-0.0792775	0.936812
AC003002.3	0.111281	-0.41663	1.86902	-0.222914	0.823603
AC004754.1	0.228915	-0.449781	1.15308	-0.390071	0.696484
AC004922.1	0.438548	0.689989	0.42839	1.61065	0.107255	0.291118
AC005726.1	0.25146	-0.260402	1.48651	-0.175176	0.860941
AC005833.1	0.230675	1.42767	1.88315	0.758128	0.448375
AC008676.3	0.0986957	-0.318577	2.3275	-0.136875	0.891129
AC008878.1	0.163252	-0.46138	1.65594	-0.278622	0.780535
AC009119.2	0.0570758	0.493595	2.91068	0.16958	0.86534
AC009779.3	0.514568	0.693208	1.333	0.520036	0.603039	0.791691
AC010325.1	0.0355878	0.359023	2.91069	0.123346	0.901833
AC010616.1	2.08171	-1.20159	0.774175	-1.55209	0.120641	0.31482
AC011005.1	25.8125	-0.270528	0.177485	-1.52423	0.127452	0.32627
AC011195.2	5.67985	0.0536407	0.218195	0.245839	0.805807	0.910534
AC012213.5	0.126331	0.432192	1.54291	0.280116	0.779389
AC013394.1	0.392646	0.887855	0.794273	1.11782	0.263643	0.507415
AC015802.6	0.0753998	0.333609	2.24247	0.148769	0.881736
AC023055.1	0.12881	0.561659	1.60115	0.350785	0.72575
AC023509.3	0.174958	-0.132789	1.73708	-0.0764438	0.939066
AC073111.5	5.12465	-0.43763	0.659697	-0.66338	0.507087	0.726913
AC073610.3	0.309697	0.546151	1.20396	0.453627	0.650097
AC091057.6	0.0301005	-0.0125623	2.91071	-0.0043159	0.996556
AC091167.6	0.26956	-0.473714	1.89043	-0.250585	0.802135
AC091959.3	0.273012	-0.667923	0.934295	-0.714895	0.474674
AC092587.1	0.0443235	0.0623407	2.34086	0.0266316	0.978754
AC092718.3	1.59104	0.226703	0.507458	0.446742	0.655062	0.825806
AC092718.8	0.365303	-1.13115	1.92858	-0.586517	0.557528	0.761415
AC092835.1	1.28234	-1.41629	1.14576	-1.23611	0.216418	0.452308
AC093323.1	23.5562	0.658787	0.42892	1.53592	0.124558	0.322113
AC093512.2	1.00695	-0.953582	0.838861	-1.13676	0.255639	0.499098
AC093668.3	0.0844318	-0.345974	2.25383	-0.153505	0.878
AC093827.5	0.0960648	0.0985031	2.91066	0.0338422	0.973003
AC104452.1	0.143549	0.788617	1.34476	0.586438	0.557581
AC107871.1	0.127783	0.0476815	2.155	0.022126	0.982347
AC115220.1	0.190712	-0.58364	0.699751	-0.834069	0.404242
AC116366.3	0.316145	-0.275229	1.43988	-0.191147	0.84841
AC118549.1	14.1295	-0.608008	0.493303	-1.23252	0.217753	0.453948
AC118553.2	0.129613	-0.0838229	1.59264	-0.0526315	0.958026
AC138894.1	0.135005	0.332715	1.54373	0.215526	0.829357
AC138969.1	27.1413	-0.583452	0.224551	-2.5983	0.0093686	0.0536266
AC233723.1	0.180446	1.10524	2.10375	0.525367	0.599328
AC244197.3	0.0867191	0.244706	1.98947	0.123001	0.902106
ACAA1	63.0759	0.490151	0.296896	1.65092	0.0987555	0.274832
ACAA2	35.0837	0.018367	0.390628	0.0470191	0.962498	0.983671
ACACA	40.3494	0.188436	0.34765	0.542027	0.5878	0.781955
ACACB	0.37834	1.48346	1.28446	1.15493	0.248118	0.490951
ACAD10	8.58908	-0.83671	0.675824	-1.23806	0.215694	0.451235
ACAD8	32.2065	0.226478	0.376402	0.601691	0.54738	0.75382
ACAD9	26.0434	0.522348	0.394253	1.32491	0.185202	0.412485
ACADL	0.134982	-0.734879	2.74843	-0.267381	0.789176
ACADM	55.8987	0.036886	0.24951	0.147834	0.882474	0.946318
ACADS	12.5666	1.058	0.584006	1.81162	0.0700451	0.220936
ACADSB	6.29693	-2.42645	0.862038	-2.81478	0.0048811	0.0330602
ACADVL	100.24	0.0523582	0.213945	0.244727	0.806668	0.910997
ACAN	0.0604947	0.438935	2.28576	0.19203	0.847718
ACAP1	1.28156	-1.82336	0.777169	-2.34616	0.0189679	0.0894112
ACAP2	35.51	-0.420096	0.299108	-1.4045	0.160171	0.377442
ACAP3	44.5106	-0.059026	0.215028	-0.274504	0.783697	0.899922
ACAT1	99.835	0.394893	0.268342	1.4716	0.141128	0.347346
ACAT2	517.054	0.633958	0.205251	3.0887	0.00201037	0.0168411
ACBD3	20.8671	-0.285306	0.316665	-0.90097	0.367604	0.612163
ACBD4	1.74292	0.589552	1.10677	0.532679	0.594256	0.786431
ACBD5	18.1903	-0.15152	0.350797	-0.431931	0.665792	0.832465
ACBD6	116.376	0.304024	0.197993	1.53552	0.124655	0.322194
ACBD7	0
ACCS	0.150779	0.425496	2.42231	0.175657	0.860564
ACD	72.9284	-0.173653	0.249532	-0.695914	0.486483	0.711466
ACER2	0.238973	0.106347	1.53531	0.0692671	0.944777
ACER3	11.8451	-0.9865	0.48091	-2.05132	0.0402357	0.152112
ACHE	288.371	1.42846	0.216795	6.58899	4.42831e-11	4.71186e-09
ACIN1	30.258	-0.153822	0.291766	-0.527208	0.598049	0.788527
ACKR1	13.9035	-0.147115	0.66525	-0.221142	0.824982	0.919723
ACKR2	0.145444	0.00784289	2.00142	0.00391865	0.996873
ACKR3	0.094853	-0.571266	1.97956	-0.288583	0.7729
ACLY	108.46	0.441102	0.173573	2.54131	0.0110438	0.0607893
ACMSD	0.0715798	-0.368816	2.91059	-0.126715	0.899166
ACO1	18.0963	0.319791	0.412398	0.775441	0.438079	0.672251
ACO2	125.277	1.03016	0.224208	4.59466	4.33462e-06	0.000106644
ACOT1	47.077	1.18032	0.382513	3.0857	0.00203076	0.0169689
ACOT11	0.122159	-0.316901	0.99261	-0.31926	0.749529
ACOT13	24.1241	0.151695	0.4148	0.365706	0.714584	0.861844
ACOT2	57.3678	1.25142	0.37058	3.37692	0.000733036	0.00768813
ACOT4	4.00256	3.07798	1.05607	2.91455	0.00356197	0.0261749
ACOT7	916.572	0.669009	0.112596	5.94168	2.82121e-09	1.87995e-07
ACOT8	38.8016	0.100482	0.371959	0.270142	0.787051	0.901655
ACOT9	10.5921	0.886854	0.604842	1.46626	0.142578	0.349841
ACOX1	12.5526	0.169628	0.457965	0.370395	0.711088	0.859954
ACOX3	10.0711	0.320424	0.574541	0.557704	0.577046	0.775547
ACP1	151.987	-0.386712	0.151201	-2.5576	0.0105397	0.058626
ACP2	72.6412	0.194449	0.289219	0.672322	0.501379	0.723129
ACP5	0.520452	-0.515131	2.03685	-0.252906	0.800341	0.907797
ACP6	1.95931	1.01681	1.01323	1.00353	0.315607	0.562183
ACRBP	0.17819	0.723228	2.25557	0.320641	0.748483
ACRV1	0.188332	0.781718	1.99799	0.391252	0.695611
ACSBG1	0.19009	0.289405	1.2229	0.236654	0.812925
ACSBG2	0.0335654	-0.155307	2.91069	-0.0533575	0.957447
ACSF2	3.83122	-5.04969	1.14183	-4.42244	9.75909e-06	0.00021677
ACSF3	17.423	0.79818	0.535019	1.49187	0.135733	0.338792
ACSL1	15.0192	-1.08035	0.454928	-2.37478	0.0175596	0.0847099
ACSL3	86.8928	-0.384191	0.201233	-1.90918	0.0562385	0.191043
ACSL4	37.1231	-0.669181	0.343434	-1.9485	0.0513549	0.180063
ACSL6	2.20324	0.860272	0.749922	1.14715	0.25132	0.494746
ACSM3	0.0764085	0.339406	1.81288	0.187219	0.851489
ACSM6	0.349347	0.725605	1.18172	0.614026	0.539198
ACSS2	37.9918	0.63401	0.352492	1.79865	0.0720741	0.224969
ACSS3	0.358868	0.43478	1.43449	0.303091	0.76182	0.88888
ACTA1	59.009	0.521629	0.0850842	6.13073	8.74745e-10	6.4477e-08
ACTA2	1.78054	1.24079	0.861205	1.44076	0.149651	0.360969
ACTB	10505	0.508128	0.0812913	6.25071	4.08591e-10	3.22812e-08
ACTC1	4.64017	1.28371	0.352666	3.64001	0.000272626	0.00349226
ACTG1	8145.83	0.0520055	0.0694993	0.748288	0.454286	0.685639
ACTG2	0.951343	1.0139	0.294881	3.43833	0.000585322	0.00641956
ACTL10	0.167138	-0.427608	2.70783	-0.157915	0.874524
ACTL6A	46.4203	-0.432462	0.339958	-1.2721	0.203336	0.435734
ACTL6B	116.892	0.204399	0.223708	0.913689	0.36088	0.606795
ACTN1	63.305	-0.51693	0.148435	-3.48254	0.000496674	0.00565411
ACTN2	4.92126	-0.0279135	0.753838	-0.0370285	0.970462	0.987147
ACTN3	0.538918	-0.294255	1.09314	-0.269183	0.787789	0.902108
ACTN4	30.2929	-0.121888	0.306692	-0.39743	0.69105	0.847057
ACTR10	435.228	0.41199	0.130046	3.16804	0.00153471	0.0136449
ACTR1A	329.364	0.367894	0.11034	3.33418	0.000855505	0.00865249
ACTR1B	51.5938	-0.0742362	0.275435	-0.269523	0.787527	0.902043
ACTR2	82.4525	-0.202307	0.247995	-0.81577	0.414632	0.651856
ACTR3	103.818	-0.130575	0.171497	-0.761383	0.446428	0.679335
ACTR3B	29.6547	-0.0517028	0.325664	-0.158761	0.873857	0.941699
ACTR3C	5.91877	0.0962672	0.362947	0.265237	0.790827	0.902834
ACTR5	6.61984	0.50231	0.740473	0.678363	0.497541	0.720826
ACTR6	73.9804	-0.162134	0.264223	-0.613627	0.539462	0.748597
ACTR8	21.1547	-0.572001	0.42967	-1.33126	0.183104	0.409887
ACTRT3	0.323618	2.12825	1.93992	1.09708	0.272605
ACVR1	10.3074	1.24181	0.542709	2.28818	0.0221273	0.100325
ACVR1B	31.1728	-1.04717	0.346326	-3.02364	0.00249753	0.019947
ACVR1C	0.207431	0.32253	1.79183	0.180001	0.857152
ACVR2A	42.7179	-0.439838	0.297193	-1.47998	0.13888	0.344046
ACVR2B	30.1382	-1.64288	0.336055	-4.88872	1.01492e-06	3.15822e-05
ACY1	0.443078	-0.544814	0.81071	-0.672021	0.501571	0.723169
ACYP1	88.307	-0.47036	0.15778	-2.98111	0.00287208	0.0223433
ACYP2	32.134	-0.116676	0.318946	-0.365819	0.7145	0.861844
ADA	1.10643	0.706937	0.975697	0.724546	0.468731	0.697388
ADA2	54.9922	0.119817	0.277337	0.432026	0.665722	0.832465
ADAL	18.3287	-0.351168	0.518423	-0.677377	0.498167	0.721285
ADAM10	19.7499	-1.62118	0.370417	-4.37663	1.20528e-05	0.000257739
ADAM11	1.99405	-0.567063	0.875459	-0.647733	0.517158	0.732594
ADAM12	5.94025	-0.588106	0.716311	-0.82102	0.411635	0.649222
ADAM15	13.7832	1.05929	0.579811	1.82696	0.0677056	0.216717
ADAM17	10.2444	-1.51892	0.465561	-3.26257	0.00110408	0.0107112
ADAM19	28.6752	0.397864	0.325867	1.22094	0.22211	0.459473
ADAM20	0.177111	-0.0853146	1.98903	-0.0428927	0.965787
ADAM21	0.067179	0.734996	2.91063	0.252521	0.800638
ADAM22	10.4166	-1.11805	0.60832	-1.83793	0.0660731	0.2131
ADAM23	17.2567	-0.065229	0.463768	-0.14065	0.888146	0.948612
ADAM28	0.345183	0.890744	1.44401	0.616855	0.53733
ADAM29	1.7892	-0.730354	1.38698	-0.526577	0.598487	0.788527
ADAM32	0.107315	-0.178981	1.25127	-0.14304	0.886259
ADAM7	0.237564	0.371734	1.46728	0.253349	0.799999
ADAM8	0.841329	0.574488	1.28702	0.446371	0.655329	0.825827
ADAM9	6.53624	-0.401878	0.543267	-0.739742	0.459456	0.690048
ADAMDEC1	0.270023	-0.446812	2.05791	-0.217119	0.828115
ADAMTS1	1.64982	1.84294	1.26824	1.45315	0.146182	0.355512
ADAMTS10	11.4557	-0.966248	0.434552	-2.22355	0.0261788	0.112399
ADAMTS12	0.635688	1.62687	1.66293	0.978316	0.327918	0.576336
ADAMTS13	3.4138	-0.579068	0.860496	-0.672947	0.500981	0.722872
ADAMTS14	0.236101	-1.50668	2.81152	-0.535896	0.592031
ADAMTS15	0.284803	1.80141	1.84784	0.97487	0.329625
ADAMTS16	0.328768	-0.38263	1.60339	-0.238638	0.811386
ADAMTS18	0.974827	-0.290456	1.15241	-0.252042	0.801008	0.90802
ADAMTS19	0.0665562	-0.341151	2.75826	-0.123684	0.901566
ADAMTS2	1.67936	1.88141	1.20266	1.56438	0.117729	0.309889
ADAMTS3	0.125152	0.91632	2.28709	0.400649	0.688679
ADAMTS4	0.179534	-0.438414	1.7446	-0.251298	0.801584
ADAMTS5	0.988619	-1.97085	1.30808	-1.50667	0.131895	0.3327
ADAMTS6	0.480898	1.90844	1.62662	1.17326	0.240693	0.482975
ADAMTS7	7.40799	-1.68569	0.586358	-2.87484	0.00404231	0.0288918
ADAMTS9	0.573414	2.71923	1.84381	1.47479	0.14027	0.346448
ADAMTSL1	0.458883	-1.33868	1.36075	-0.983784	0.325222	0.572665
ADAMTSL2	0.125678	1.04802	2.77078	0.378241	0.705252
ADAMTSL3	0.122332	-0.0459069	1.34683	-0.0340851	0.972809
ADAMTSL4	0.180037	0.0405836	2.80114	0.0144882	0.98844
ADAMTSL5	0.204554	-0.0342413	1.94081	-0.0176427	0.985924
ADAP1	19.1302	0.683218	0.315161	2.16784	0.0301708	0.124243
ADAP2	1.12837	2.51162	1.36015	1.84658	0.0648085	0.210795
ADAR	86.561	-0.419802	0.242768	-1.72923	0.0837681	0.245827
ADARB1	12.428	0.929262	0.646742	1.43684	0.150765	0.36266
ADARB2	2.67952	-0.28327	0.884321	-0.320325	0.748722	0.881727
ADAT1	15.8323	-0.270545	0.467932	-0.578171	0.563148	0.765446
ADAT2	2.08383	-2.51164	0.940076	-2.67175	0.00754579	0.0454193
ADAT3	1.87225	1.28296	0.867982	1.47809	0.139383	0.345096
ADCK1	23.1998	0.711604	0.609051	1.16838	0.242653	0.485307
ADCK2	18.4714	0.426953	0.394748	1.08159	0.279437	0.524302
ADCK5	15.0313	0.245555	0.561838	0.437057	0.66207	0.83012
ADCY1	31.0372	-0.123115	0.449373	-0.27397	0.784108	0.900265
ADCY2	30.1262	1.13435	0.556658	2.03778	0.0415716	0.155557
ADCY3	2.69193	0.164554	0.503367	0.326906	0.743739	0.879376
ADCY5	6.71919	1.35592	0.746086	1.81737	0.0691601	0.219328
ADCY6	7.64126	1.17275	0.642804	1.82443	0.0680869	0.217394
ADCY7	9.86279	1.50546	0.618473	2.43415	0.0149268	0.0756314
ADCY8	8.94167	0.645411	0.563545	1.14527	0.252097	0.495187
ADCY9	1067.15	0.922777	0.103935	8.8784	6.78282e-19	2.29468e-16
ADCYAP1	37.341	-1.06663	0.445537	-2.39404	0.0166637	0.0816114
ADCYAP1R1	11.2585	-1.15211	0.720912	-1.59813	0.110014	0.295327
ADD1	99.358	0.439079	0.185363	2.36875	0.0178484	0.085727
ADD2	66.7921	-0.13341	0.252863	-0.5276	0.597777	0.788527
ADD3	9.8102	-1.09515	0.581328	-1.88387	0.059582	0.198166
ADGB	1.37258	4.21983	1.51343	2.78825	0.00529931	0.0350743
ADGRA1	15.0024	0.955484	0.511965	1.86631	0.0619982	0.20394
ADGRA2	0.734162	0.503767	1.35423	0.371996	0.709896	0.859515
ADGRA3	8.28114	-0.489294	0.587217	-0.833243	0.404708	0.644426
ADGRB1	2.54878	0.527517	0.66031	0.798892	0.424353	0.660801
ADGRB2	11.1983	-0.810641	0.568207	-1.42667	0.153676	0.36732
ADGRB3	36.4801	-0.223283	0.343948	-0.649175	0.516225	0.73198
ADGRD1	0.141081	-0.871183	2.15923	-0.40347	0.686603
ADGRD2	0.0567987	-0.066325	1.3415	-0.049441	0.960568
ADGRE5	0.228903	0.0590633	2.14129	0.027583	0.977995
ADGRF3	0.101718	0.028948	2.05231	0.0141051	0.988746
ADGRG1	73.8664	-1.46526	0.266396	-5.50029	3.7916e-08	1.81255e-06
ADGRG2	0.107933	-0.085512	1.94892	-0.0438766	0.965003
ADGRG5	0.332705	1.01308	1.89988	0.533234	0.593872
ADGRG6	0.304809	0.388712	1.88883	0.205795	0.836951
ADGRL1	34.4553	-0.357792	0.29549	-1.21084	0.225956	0.463793
ADGRL2	37.0665	-0.801952	0.439408	-1.82507	0.0679901	0.217394
ADGRL3	48.6354	-1.26304	0.331505	-3.81002	0.000138956	0.00203484
ADGRV1	5.01434	-1.71645	0.763936	-2.24685	0.0246494	0.108264
ADH5	121.734	-0.239034	0.178452	-1.33948	0.180413	0.405307
ADH6	0.0499003	0.432601	2.91067	0.148626	0.881849
ADHFE1	0.54422	-1.11593	1.59071	-0.701525	0.482975	0.709461
ADI1	21.3238	0.0758868	0.456922	0.166082	0.868092	0.940053
ADIPOR1	91.3468	0.313699	0.234161	1.33967	0.180352	0.405239
ADIPOR2	8.43716	-2.57215	0.643463	-3.99735	6.40552e-05	0.00107799
ADK	36.8078	0.484736	0.342751	1.41425	0.157289	0.373316
ADM	0.141411	0.200853	2.87756	0.0697998	0.944353
ADM2	1.98523	1.63216	0.938622	1.73888	0.082055	0.242743
ADM5	0.361725	-0.386271	1.53651	-0.251394	0.801509	0.908125
ADNP	73.6096	-0.852979	0.231049	-3.69177	0.000222701	0.00298306
ADNP2	16.4189	-1.75625	0.491321	-3.57454	0.00035084	0.00430203
ADO	13.6736	-0.708478	0.466112	-1.51997	0.128518	0.327727
ADORA1	13.6019	1.44488	0.60013	2.40762	0.016057	0.0797078
ADORA2A	0.0711988	-0.175532	2.39756	-0.0732129	0.941637
ADORA2B	0.180973	0.176223	2.7968	0.0630086	0.94976
ADPGK	30.0373	0.831165	0.365154	2.27621	0.0228337	0.102368
ADPRH	0.208089	1.85076	2.90883	0.636255	0.52461
ADPRHL1	5.96056	-3.55321	0.683179	-5.201	1.98222e-07	8.02251e-06
ADPRHL2	66.6693	0.187397	0.339684	0.55168	0.581168	0.778391
ADPRM	18.6398	-0.501372	0.678908	-0.738497	0.460212	0.690475
ADRA1A	6.92372	-0.0946797	0.75226	-0.12586	0.899842	0.953999
ADRA1B	2.20901	1.33403	0.803612	1.66004	0.0969068	0.271982
ADRA1D	0.273721	0.35377	2.34952	0.150571	0.880314
ADRA2A	2.21513	-2.1694	1.01431	-2.13879	0.0324528	0.130265
ADRA2C	0.196766	-1.24055	2.50462	-0.495303	0.620386
ADRM1	96.6614	0.836013	0.17414	4.80081	1.58022e-06	4.57919e-05
ADSL	21.5429	0.455125	0.260609	1.74639	0.0807434	0.240752
ADSS	26.4778	-0.0646883	0.312808	-0.206799	0.836167	0.925064
ADSSL1	26.4399	-0.293367	0.409607	-0.716216	0.473858	0.702087
AEBP1	2.32516	-1.56937	1.008	-1.55692	0.119489	0.312866
AEBP2	5.60781	-1.54642	0.597386	-2.58865	0.00963537	0.054445
AEN	7.37629	1.06757	0.704933	1.51443	0.129917	0.329831
AES	45.3429	0.0531475	0.184179	0.288564	0.772915	0.894232
AFAP1	31.0025	-0.44685	0.313356	-1.42601	0.153865	0.36757
AFAP1L1	0.158312	0.62388	2.01746	0.309241	0.757138
AFAP1L2	1.00659	0.995393	0.966144	1.03027	0.302882	0.549158
AFDN	58.7654	-1.10168	0.278194	-3.96012	7.49106e-05	0.00121832
AFF1	6.16198	-2.43949	0.757713	-3.21955	0.00128393	0.0119381
AFF2	7.64272	-0.209042	0.752612	-0.277756	0.7812	0.8988
AFF3	42.3039	-0.606078	0.347914	-1.74203	0.0815025	0.241742
AFF4	55.5871	-0.852753	0.312245	-2.73104	0.00631348	0.0399012
AFG1L	4.44842	-0.329338	0.873327	-0.377107	0.706094	0.856662
AFG3L2	23.1958	0.393385	0.255172	1.54165	0.123159	0.319685
AFMID	6.08517	-3.73925	0.573078	-6.52485	6.80714e-11	6.80405e-09
AFTPH	27.2665	-0.466665	0.410307	-1.13735	0.25539	0.498964
AGA	4.83256	0.35783	0.873065	0.409855	0.681912	0.841563
AGAP1	31.037	-1.33214	0.368545	-3.61459	0.000300821	0.00379051
AGAP2	7.35104	-0.738973	0.546266	-1.35277	0.176129	0.400386
AGAP3	72.163	-0.126024	0.236621	-0.532599	0.594311	0.786431
AGAP4	24.3869	-0.652543	0.309504	-2.10835	0.0350008	0.137892
AGAP6	21.1393	-0.465585	0.308758	-1.50793	0.131572	0.332333
AGAP9	11.997	-0.755206	0.339333	-2.22556	0.0260435	0.112037
AGBL2	0.159374	-0.185661	2.52917	-0.073408	0.941481
AGBL3	0.942103	1.07833	1.18509	0.90992	0.362865	0.608649
AGBL4	0.978397	-0.778659	1.50004	-0.519091	0.603697	0.791846
AGBL5	42.0255	0.366242	0.315202	1.16193	0.245265	0.487601
AGER	1.56139	-1.26911	1.06741	-1.18896	0.234455	0.474376
AGFG1	14.3848	-1.22539	0.4094	-2.99313	0.00276132	0.0216862
AGFG2	1.67684	-0.646156	1.07415	-0.60155	0.547473	0.75382
AGGF1	7.84996	-0.101864	0.353326	-0.2883	0.773117	0.894232
AGK	27.3977	0.141036	0.364686	0.386732	0.698954	0.851922
AGL	15.9637	-0.656945	0.505054	-1.30074	0.193347	0.423616
AGMAT	0.135139	-0.168793	2.12172	-0.0795549	0.936591
AGMO	0.296021	1.64632	2.29625	0.716959	0.473399
AGO1	22.0159	-1.81461	0.447952	-4.0509	5.1021e-05	0.000886918
AGO2	22.4106	-0.653514	0.37609	-1.73765	0.0822719	0.243129
AGO3	17.2535	-0.458761	0.458714	-1.0001	0.31726	0.563224
AGO4	8.1304	-1.20957	0.584448	-2.06959	0.0384911	0.147503
AGPAT1	81.1711	0.761857	0.193877	3.92959	8.50898e-05	0.0013593
AGPAT2	4.14892	-0.154221	0.934672	-0.165	0.868944	0.940436
AGPAT3	8.99638	-0.990409	0.50237	-1.97147	0.0486696	0.17336
AGPAT4	49.4574	-0.21393	0.319075	-0.670468	0.502559	0.723646
AGPAT5	11.9174	-0.322944	0.394599	-0.818408	0.413124	0.650357
AGPS	26.2244	0.060837	0.381277	0.159561	0.873227	0.941642
AGRN	15.3607	-0.189725	0.326466	-0.581147	0.561141	0.764213
AGT	0.167016	0.575505	1.88933	0.304608	0.760665
AGTPBP1	33.8815	-0.504847	0.302545	-1.66867	0.095183	0.268912
AGTRAP	3.77283	0.892755	1.03195	0.865117	0.386975	0.629185
AHCTF1	15.2519	-0.6992	0.544898	-1.28318	0.19943	0.431358
AHCY	102.727	0.641325	0.247392	2.59234	0.00953249	0.0542587
AHCYL1	39.2413	-0.235045	0.348209	-0.675011	0.499669	0.722322
AHCYL2	8.95475	-0.286272	0.562812	-0.508645	0.611001	0.796517
AHDC1	4.7201	0.162481	0.488849	0.332374	0.739607	0.877315
AHI1	201.764	-0.0196295	0.249823	-0.0785736	0.937372	0.972305
AHNAK	0.267656	-0.0804723	2.13089	-0.0377646	0.969875
AHNAK2	20.188	1.16933	0.545501	2.14359	0.0320657	0.12946
AHR	0.915246	-1.42932	1.04628	-1.3661	0.171909	0.394531
AHRR	0.583768	1.33078	0.585778	2.27181	0.0230979	0.103166
AHSA1	301.853	0.449179	0.146255	3.07121	0.00213195	0.0175696
AIDA	16.924	-0.825206	0.458214	-1.80092	0.0717154	0.224354
AIF1L	2.34413	-0.769599	1.07843	-0.713631	0.475456	0.703158
AIFM1	31.3248	-0.0966053	0.360515	-0.267965	0.788726	0.902216
AIFM2	2.32834	1.62741	0.854258	1.90506	0.0567725	0.192164
AIFM3	0.08867	-0.544258	2.88312	-0.188774	0.85027
AIG1	70.8581	0.384558	0.265293	1.44956	0.147181	0.356904
AIM2	3.22134	-0.723217	0.953329	-0.758623	0.448078	0.680707
AIMP1	38.1233	-0.0731864	0.328195	-0.222997	0.823538	0.919047
AIMP2	41.5591	0.488794	0.314976	1.55185	0.120699	0.314849
AIP	166.794	0.0083048	0.193703	0.0428738	0.965802	0.984879
AJAP1	0.734704	-0.629419	1.21321	-0.518803	0.603898	0.791953
AJM1	5.67284	0.375816	0.423469	0.887469	0.374827	0.618415
AJUBA	0.714887	-0.789966	1.6618	-0.475368	0.634525	0.811494
AK1	15.2285	0.124314	0.288272	0.431238	0.666295	0.832806
AK2	50.0156	-0.0921108	0.311698	-0.295513	0.767602	0.892369
AK3	32.7032	-0.569652	0.29054	-1.96067	0.0499179	0.176101
AK4	46.1108	-0.157025	0.482902	-0.32517	0.745052	0.879856
AK5	19.1543	0.433277	0.529351	0.818506	0.413068	0.650357
AK6	89.5909	0.0476325	0.333699	0.142741	0.886495	0.947811
AK7	1.65947	0.322682	1.12761	0.286164	0.774753	0.895183
AK8	1.73273	2.72703	1.13191	2.40922	0.0159868	0.0794763
AK9	10.8701	-0.392385	0.651218	-0.602541	0.546814	0.75342
AKAP1	26.5187	0.888735	0.418594	2.12314	0.0337418	0.134041
AKAP10	7.1213	-0.803246	0.578504	-1.38849	0.164989	0.384377
AKAP11	43.4177	-1.01416	0.410866	-2.46834	0.0135741	0.0707055
AKAP12	229.618	0.112251	0.200256	0.560536	0.575114	0.774036
AKAP13	25.2982	-0.274937	0.530312	-0.518444	0.604149	0.792073
AKAP14	0.054948	0.650528	2.91065	0.223499	0.823147
AKAP17A	18.2264	-0.72724	0.439754	-1.65374	0.0981799	0.274214
AKAP2	0.37594	-0.470706	1.07455	-0.438048	0.661352	0.829477
AKAP3	1.01373	1.48571	1.39851	1.06235	0.288076	0.534123
AKAP5	1.14921	-1.95681	1.03172	-1.89664	0.0578751	0.194384
AKAP6	79.8745	-0.110475	0.287763	-0.383909	0.701046	0.852891
AKAP7	6.51602	0.482567	0.570138	0.846404	0.397328	0.637754
AKAP8	9.89258	-0.320399	0.518151	-0.618351	0.536344	0.746468
AKAP8L	76.3269	-0.424855	0.224026	-1.89646	0.0578998	0.194384
AKAP9	365.042	-0.813445	0.143976	-5.64985	1.60588e-08	8.50923e-07
AKIP1	51.2771	0.227528	0.301206	0.755391	0.450014	0.681843
AKIRIN1	110.977	-0.321101	0.17161	-1.87111	0.0613301	0.202429
AKIRIN2	136.237	-0.166275	0.146993	-1.13118	0.25798	0.501198
AKNA	0.751905	0.687642	1.14886	0.598545	0.549477	0.755353
AKNAD1	0.125807	-0.518126	2.58518	-0.200422	0.841151
AKR1A1	234.91	0.332621	0.179067	1.85752	0.0632371	0.20683
AKR1B1	283.055	-0.0942276	0.167741	-0.561745	0.57429	0.773498
AKR1C1	363.258	0.143689	0.153358	0.936954	0.348782	0.597176
AKR1C2	352.938	0.225642	0.15459	1.45962	0.144396	0.353052
AKR1C3	59.0527	0.152872	0.149277	1.02409	0.305794	0.551559
AKR1C4	30.5806	0.132291	0.149187	0.886741	0.375218	0.618597
AKR1E2	0.947207	-1.38358	0.80317	-1.72265	0.0849517	0.248196
AKR7A2	80.3833	-0.0181852	0.265002	-0.068623	0.94529	0.974751
AKR7A3	5.61331	0.172241	0.262222	0.656852	0.511276	0.729273
AKR7L	8.95139	0.0442372	0.266104	0.16624	0.867968	0.939996
AKT1	26.8715	0.421643	0.304904	1.38287	0.166703	0.386893
AKT1S1	13.7175	0.544167	0.354715	1.53409	0.125007	0.32283
AKT2	18.0265	-0.435561	0.389489	-1.11829	0.263444	0.507223
AKT3	33.6142	-0.719454	0.393208	-1.8297	0.0672944	0.215767
AKTIP	30.5644	0.734848	0.401009	1.8325	0.0668773	0.214743
AL021997.3	0.104662	0.133076	1.30605	0.101892	0.918843
AL031777.3	0.397916	-0.688855	0.571323	-1.20572	0.227925	0.466892
AL049779.1	0.595712	0.473481	0.298456	1.58643	0.112642	0.300241
AL135905.2	1.98732	-0.309328	0.236622	-1.30727	0.191122	0.420767
AL136454.1	140.678	-0.246849	0.118092	-2.09032	0.0365889	0.142363
AL139353.1	0.118957	0.0911567	2.03283	0.0448423	0.964233
AL159163.1	0.0303856	0.00758865	2.91071	0.00260715	0.99792
AL162231.1	1.40643	0.184281	0.518717	0.355264	0.722392	0.866646
AL391650.1	0.755676	0.0329533	1.32086	0.0249483	0.980096	0.99082
AL590132.1	0.203441	0.746093	0.99111	0.752785	0.451579
AL662899.2	0.139262	-0.0578898	0.604058	-0.0958349	0.923652
ALAD	20.9106	-0.861669	0.454964	-1.89393	0.0582345	0.195216
ALAS1	51.441	-0.0453425	0.260191	-0.174266	0.861656	0.937492
ALCAM	53.5717	1.271	0.410412	3.09688	0.00195566	0.0165086
ALDH16A1	6.81069	-1.0134	0.600168	-1.68852	0.0913106	0.261391
ALDH18A1	19.2478	-0.163662	0.330545	-0.495128	0.62051	0.803356
ALDH1A2	68.83	4.28438	0.55034	7.78497	6.97305e-15	1.46036e-12
ALDH1B1	11.8537	0.790604	0.500631	1.57922	0.114287	0.303409
ALDH1L1	0.106546	0.398608	1.76922	0.225302	0.821744
ALDH1L2	6.16979	1.92771	0.657917	2.93002	0.00338937	0.0252693
ALDH2	126.46	0.17095	0.192096	0.889922	0.373508	0.617087
ALDH3A2	49.393	0.744117	0.297328	2.50268	0.0123256	0.0660269
ALDH3B1	0.0654526	0.0126505	2.02267	0.00625437	0.99501
ALDH4A1	8.76158	0.158127	0.546408	0.289394	0.77228	0.893956
ALDH5A1	14.319	-0.793373	0.454564	-1.74535	0.0809239	0.240909
ALDH6A1	20.7907	-0.268364	0.424046	-0.632866	0.526821	0.739455
ALDH7A1	64.054	-0.842377	0.295343	-2.8522	0.00434182	0.0302281
ALDH8A1	0.943537	-2.22438	1.29073	-1.72336	0.0848237	0.248042
ALDH9A1	37.5892	0.481941	0.384786	1.25249	0.210391	0.444714
ALDOA	55.4422	0.338438	0.129204	2.61941	0.00880818	0.0512505
ALDOC	147.42	0.00294772	0.310135	0.00950462	0.992417	0.99597
ALG1	14.2959	-0.875718	0.521879	-1.67801	0.0933454	0.265396
ALG10	2.94357	-1.06343	0.874411	-1.21616	0.223923	0.461776
ALG10B	2.78644	-1.70482	0.659913	-2.5834	0.00978323	0.0551624
ALG11	7.84887	-0.79125	0.42249	-1.87283	0.0610923	0.202018
ALG12	13.6444	0.211715	0.489818	0.432231	0.665573	0.832456
ALG13	18.7328	-0.530074	0.338851	-1.56433	0.117741	0.309889
ALG14	37.6648	-0.240816	0.406336	-0.592652	0.553414	0.757907
ALG1L	1.51319	-1.35172	0.536371	-2.52013	0.0117313	0.0634615
ALG1L2	2.56526	0.064069	0.292865	0.218766	0.826832	0.92092
ALG2	26.1632	-0.226254	0.439021	-0.51536	0.606301	0.79301
ALG3	95.2149	0.880034	0.332622	2.64575	0.00815098	0.0483127
ALG5	60.153	0.113585	0.301939	0.376184	0.70678	0.857179
ALG6	17.7574	0.257622	0.507985	0.507144	0.612054	0.797532
ALG8	59.3805	-0.122801	0.358377	-0.342658	0.731856	0.872426
ALG9	5.42137	-0.138252	0.518993	-0.266386	0.789942	0.902537
ALK	1.77994	1.65233	1.11252	1.48521	0.137488	0.341559
ALKAL1	0.278086	-0.138165	2.18943	-0.0631054	0.949683
ALKAL2	0.669257	3.05525	1.56149	1.95662	0.0503916	0.177281
ALKBH1	22.0339	-0.245775	0.475655	-0.516709	0.605359	0.792546
ALKBH2	32.6461	0.184429	0.370118	0.498299	0.618274	0.801563
ALKBH3	50.0886	0.150199	0.374335	0.401242	0.688242	0.846082
ALKBH4	23.9595	0.218711	0.459839	0.475625	0.634342	0.811461
ALKBH5	31.7187	-0.320931	0.223852	-1.43368	0.151665	0.364095
ALKBH6	7.53967	-0.32873	0.382144	-0.860226	0.389665	0.631233
ALKBH7	151.737	-0.0624761	0.151361	-0.412762	0.679781	0.840348
ALKBH8	6.01008	0.321309	0.645815	0.497525	0.618819	0.801954
ALMS1	18.0896	-0.409352	0.54085	-0.756868	0.449129	0.681127
ALOX12	0.0910688	-0.433949	2.09489	-0.207147	0.835895
ALOX12B	0.480625	-0.479241	1.94797	-0.24602	0.805666	0.910489
ALOX15	0.237826	-0.573139	1.16874	-0.490392	0.623856
ALOX5	0.376706	2.25457	2.24396	1.00473	0.315027	0.561755
ALOX5AP	0.408534	2.22988	2.08607	1.06894	0.285097	0.530654
ALOXE3	1.63135	-0.0565095	1.34814	-0.0419166	0.966565	0.985081
ALPK1	6.8368	-5.75698	0.78121	-7.36931	1.71513e-13	3.09992e-11
ALPK2	2.93973	-1.92524	1.3202	-1.45829	0.14476	0.353499
ALPK3	1.29417	0.424331	1.18584	0.35783	0.720471	0.865194
ALPL	0.871344	1.27934	1.4883	0.859596	0.390012	0.631233
ALS2	14.6928	-0.49704	0.486428	-1.02182	0.306867	0.552936
ALS2CL	0.399876	-0.0886682	1.68436	-0.0526421	0.958017	0.981614
ALS2CR12	0.148458	-0.401403	2.40028	-0.167232	0.867188
ALYREF	11.3234	-0.483333	0.370159	-1.30574	0.19164	0.421362
AMACR	1.13751	-0.292463	0.776419	-0.376683	0.70641	0.856966
AMBP	0
AMBRA1	14.116	-0.133026	0.437003	-0.304406	0.760818	0.888025
AMD1	26.2349	0.439801	0.26931	1.63306	0.102456	0.281502
AMDHD2	3.37146	2.11713	0.823484	2.57094	0.0101422	0.0568707
AMER1	1.40785	0.514524	1.09366	0.470461	0.638025	0.813724
AMER2	27.542	-0.792278	0.437983	-1.80892	0.0704627	0.221632
AMER3	22.4137	0.890786	0.440109	2.02401	0.0429689	0.159385
AMFR	147.373	0.552808	0.165635	3.3375	0.000845349	0.00857964
AMH	12.5718	-0.36964	0.347648	-1.06326	0.287664	0.533667
AMIGO1	7.40017	-0.0437906	0.669358	-0.0654218	0.947838	0.975946
AMIGO2	1.3206	0.993149	1.36696	0.726539	0.467508	0.696275
AMMECR1	2.87718	-1.39709	0.910923	-1.53371	0.125101	0.323011
AMMECR1L	10.6607	-0.150062	0.281734	-0.532638	0.594284	0.786431
AMN1	30.0744	0.323459	0.26018	1.24321	0.21379	0.448593
AMOT	7.64674	-0.999135	0.818783	-1.22027	0.222363	0.459708
AMOTL1	16.4363	-0.885668	0.532083	-1.66453	0.0960063	0.270433
AMOTL2	28.262	-0.0325986	0.287451	-0.113406	0.909709	0.958825
AMPD2	37.6412	0.908266	0.27246	3.33358	0.000857352	0.00865486
AMPD3	0.260939	-0.932831	1.96805	-0.473989	0.635508
AMPH	74.2303	-0.457433	0.271369	-1.68565	0.0918631	0.262608
AMT	0.789035	-0.252555	0.335972	-0.751715	0.452222	0.684089
AMY1A	0.985206	-1.05485	0.440333	-2.39557	0.0165946	0.0815052
AMY1B	0.771864	-1.02979	0.755375	-1.36328	0.172794	0.395738
AMY1C	0.699052	-1.20761	1.13013	-1.06856	0.285269	0.530792
AMY2A	1.02113	-1.36316	0.816566	-1.66939	0.0950409	0.268659
AMY2B	2.70675	-1.0049	0.424181	-2.36904	0.0178344	0.0856908
AMZ1	0.112953	0.56349	2.17179	0.259459	0.795281
AMZ2	117.881	-0.287591	0.198961	-1.44546	0.148328	0.358957
ANAPC1	14.6451	-0.705694	0.395713	-1.78334	0.0745302	0.229006
ANAPC10	9.20212	0.725175	0.491313	1.47599	0.139945	0.346164
ANAPC11	225.055	0.276207	0.130681	2.11359	0.0345501	0.136606
ANAPC13	283.091	-0.040957	0.144569	-0.283305	0.776943	0.896536
ANAPC15	15.7982	-0.174656	0.308823	-0.565554	0.571697	0.771896
ANAPC16	71.6937	-0.168163	0.207775	-0.80935	0.418314	0.656114
ANAPC2	18.4157	-0.426472	0.461066	-0.92497	0.354982	0.602939
ANAPC4	15.9814	0.217519	0.409028	0.531795	0.594868	0.786524
ANAPC5	88.5184	-0.00382495	0.254102	-0.0150528	0.98799	0.994329
ANAPC7	44.4832	0.231517	0.283804	0.815763	0.414636	0.651856
ANG	0.32528	-1.86688	2.27981	-0.818876	0.412857
ANGEL1	5.50204	-0.421666	0.69218	-0.609185	0.542402	0.750363
ANGEL2	11.2216	-0.143949	0.545548	-0.263862	0.791886	0.903242
ANGPT1	7.14833	-3.24639	1.04391	-3.10983	0.00187198	0.0159553
ANGPT2	1.21278	-1.07114	1.07645	-0.995068	0.319703	0.566437
ANGPTL1	0.133086	-0.602003	2.74574	-0.21925	0.826455
ANGPTL2	0.702623	-1.81591	1.59155	-1.14097	0.253883	0.497068
ANGPTL4	0.141423	0.165709	1.26967	0.130514	0.89616
ANGPTL6	0.109572	0.351529	2.32056	0.151485	0.879593
ANK1	11.3071	0.512391	0.57387	0.892869	0.371927	0.615865
ANK2	180.861	0.0282532	0.193056	0.146348	0.883647	0.947102
ANK3	141.704	-0.716892	0.216551	-3.31051	0.000931275	0.00928741
ANKAR	0.846902	-1.51647	1.11322	-1.36223	0.173124	0.396081
ANKDD1A	4.84594	0.336594	0.613998	0.548201	0.583554	0.779283
ANKEF1	5.82124	0.150873	0.724749	0.208173	0.835094	0.925028
ANKFN1	0.25635	-0.0350591	1.99804	-0.0175468	0.986
ANKFY1	21.5764	-0.335879	0.459759	-0.730553	0.465052	0.695032
ANKH	19.8629	1.3962	0.450061	3.10225	0.00192058	0.0162959
ANKHD1	1.46414	-0.593094	0.496456	-1.19465	0.232222	0.472174
ANKHD1-EIF4EBP3	0.798053	-1.42903	1.12507	-1.27017	0.204023	0.43671
ANKIB1	26.8182	-0.827409	0.392951	-2.10563	0.0352368	0.138514
ANKLE1	0.723719	-1.32619	1.31607	-1.00769	0.313603	0.560075
ANKLE2	27.4507	0.0202752	0.300668	0.0674339	0.946236	0.975141
ANKMY1	1.53977	-0.464302	0.921337	-0.503944	0.614301	0.79853
ANKMY2	37.738	-0.199163	0.303876	-0.655407	0.512206	0.730047
ANKRA2	30.6244	0.295422	0.363853	0.811926	0.416834	0.654415
ANKRD1	4.78742	0.144252	0.26888	0.536491	0.591619	0.785058
ANKRD10	66.8459	-0.569836	0.189647	-3.00472	0.00265829	0.0209644
ANKRD11	75.8396	-0.305502	0.208543	-1.46494	0.142938	0.350241
ANKRD12	178.633	-0.911751	0.186811	-4.88062	1.05755e-06	3.26011e-05
ANKRD13A	16.1115	-0.0882824	0.37947	-0.232646	0.816036	0.91574
ANKRD13B	9.98496	-0.483314	0.422597	-1.14368	0.252758	0.4956
ANKRD13C	22.5249	-0.375525	0.358943	-1.0462	0.29547	0.5417
ANKRD13D	56.2983	0.149879	0.288674	0.5192	0.603621	0.791842
ANKRD16	6.52231	0.168498	0.720409	0.233892	0.815069	0.915235
ANKRD17	69.8314	-0.463732	0.244061	-1.90007	0.0574238	0.193599
ANKRD18A	0.471359	-0.931042	1.17784	-0.790463	0.429257	0.665207
ANKRD18B	1.08891	-1.1914	1.04672	-1.13822	0.255028	0.498643
ANKRD20A1	3.8061	-0.450906	0.63359	-0.711668	0.47667	0.703922
ANKRD20A2	2.93911	-0.166726	0.76135	-0.218988	0.82666	0.92088
ANKRD20A3	3.26262	-0.111562	0.703434	-0.158596	0.873987	0.941699
ANKRD20A4	3.99657	-0.280659	0.633518	-0.443016	0.657754	0.827028
ANKRD23	0.425525	-0.821322	1.4119	-0.581716	0.560758	0.763849
ANKRD24	3.444	2.23009	0.622803	3.58072	0.000342647	0.00421724
ANKRD26	30.8364	-1.11633	0.416165	-2.68242	0.00730923	0.0443597
ANKRD27	4.21172	0.637284	0.678799	0.93884	0.347813	0.596295
ANKRD28	15.4694	-1.20821	0.550712	-2.1939	0.0282425	0.118759
ANKRD29	12.5346	0.892304	0.685846	1.30103	0.19325	0.42349
ANKRD30B	0.0642043	-0.151604	2.75195	-0.0550895	0.956067
ANKRD30BL	0.532715	2.18636	1.00496	2.17557	0.0295876	0.122376
ANKRD31	0.262782	1.72592	2.05711	0.839004	0.401467
ANKRD33B	0.117383	0.478872	2.76099	0.173442	0.862304
ANKRD34A	13.0493	0.289883	0.514478	0.56345	0.573128	0.772739
ANKRD35	1.39411	1.47206	1.30197	1.13064	0.258209	0.501369
ANKRD36	133.006	-0.514681	0.162408	-3.16905	0.00152936	0.0136065
ANKRD36B	157.794	-0.640585	0.179111	-3.57647	0.000348272	0.00427451
ANKRD36C	161.493	-0.62537	0.175538	-3.56258	0.000367227	0.00446561
ANKRD37	4.8098	-1.20868	0.721656	-1.67488	0.0939585	0.266599
ANKRD39	29.7878	-0.338939	0.344476	-0.983925	0.325152	0.572619
ANKRD40	6.61698	-0.93818	0.420523	-2.23098	0.0256822	0.111033
ANKRD42	3.80818	0.86537	0.742425	1.1656	0.243776	0.486248
ANKRD44	8.43629	-0.157806	0.590277	-0.267341	0.789206	0.902368
ANKRD45	0.427772	2.04733	1.2884	1.58905	0.112049	0.299206
ANKRD46	53.2857	0.0260005	0.207565	0.125264	0.900314	0.954166
ANKRD49	15.9772	-1.29933	0.483455	-2.6876	0.00719683	0.0438338
ANKRD50	28.923	-1.2365	0.471057	-2.62494	0.00866649	0.0506922
ANKRD52	24.0484	0.320424	0.317193	1.01019	0.312406	0.558838
ANKRD53	10.2985	0.160656	0.715415	0.224563	0.822319	0.918686
ANKRD54	63.5483	0.276056	0.260594	1.05934	0.289447	0.53564
ANKRD55	2.4394	-0.926114	0.988432	-0.936953	0.348783	0.597176
ANKRD6	21.1302	0.333934	0.429307	0.777843	0.436661	0.670977
ANKRD61	0.14263	0.501805	2.1503	0.233365	0.815478
ANKRD65	1.15031	-1.22422	1.15214	-1.06256	0.287981	0.53403
ANKRD9	10.7858	0.690169	0.512363	1.34703	0.17797	0.402622
ANKS1A	51.835	-0.282705	0.297808	-0.949284	0.342476	0.591211
ANKS1B	25.49	-0.235085	0.427649	-0.549715	0.582515	0.778772
ANKS3	21.4492	1.09403	0.468816	2.3336	0.0196168	0.0919119
ANKS6	2.18074	-0.865783	1.11615	-0.77569	0.437932	0.672251
ANKUB1	0.130789	-0.13325	1.57743	-0.0844731	0.93268
ANKZF1	39.9232	-0.629011	0.384377	-1.63644	0.101747	0.280255
ANLN	0.173877	-0.475723	2.22899	-0.213425	0.830995
ANO10	43.4751	0.360992	0.297142	1.21488	0.224412	0.462184
ANO2	0.535552	2.96188	1.31684	2.24923	0.0244976	0.107812
ANO3	5.54653	5.56881	0.681188	8.17515	2.955e-16	7.08877e-14
ANO4	2.21824	1.26132	0.941022	1.34037	0.180125	0.404873
ANO5	9.37647	0.377073	0.486009	0.775856	0.437834	0.672188
ANO6	39.6919	0.52904	0.362483	1.45949	0.14443	0.353052
ANO7	0.709874	1.38863	1.37384	1.01076	0.312129	0.558796
ANO8	11.3734	0.226415	0.45589	0.496643	0.619441	0.80248
ANOS1	8.58002	0.592432	0.734183	0.806926	0.419709	0.657309
ANP32A	63.0398	-0.833216	0.166065	-5.0174	5.23741e-07	1.86763e-05
ANP32B	84.4383	0.223936	0.233774	0.957914	0.338106	0.586826
ANP32D	0.438002	-0.226858	0.429683	-0.527966	0.597523	0.788527
ANP32E	26.6837	-1.23974	0.354276	-3.49935	0.000466398	0.00538563
ANTXR1	3.88788	0.220426	0.768136	0.286963	0.774141	0.894789
ANTXR2	1.70446	0.490182	1.12276	0.436588	0.66241	0.830334
ANXA1	0.189553	-0.334306	1.14825	-0.291145	0.77094
ANXA11	5.80679	4.25023	0.73084	5.81555	6.04362e-09	3.70881e-07
ANXA13	0.0788614	-0.409825	2.38762	-0.171646	0.863716
ANXA2	1726.48	1.40593	0.240179	5.85367	4.80829e-09	3.02098e-07
ANXA3	16.1529	6.01179	0.636172	9.44995	3.3898e-21	1.35531e-18
ANXA4	1.50675	2.22399	0.942732	2.35909	0.0183198	0.0872291
ANXA5	51.1781	0.348837	0.363009	0.960959	0.336573	0.58546
ANXA6	21.9926	1.19434	0.4369	2.73366	0.00626342	0.0396734
ANXA7	37.7449	0.702489	0.331039	2.12207	0.0338317	0.134288
ANXA8	0.22219	0.191586	1.64691	0.116331	0.907391
ANXA9	0.188511	-0.435068	2.2063	-0.197194	0.843676
AOAH	0.467525	-1.67089	1.41074	-1.18441	0.236251	0.477016
AOC2	0.346601	-0.271041	1.63444	-0.165831	0.86829
AOC3	0.0491355	-4.30342e-05	2.9107	-1.47848e-05	0.999988
AOX1	0.058154	0.182054	2.61031	0.0697442	0.944397
AP001267.5	0.118884	-0.373629	1.67742	-0.22274	0.823738
AP002495.1	1.2576	-1.01542	1.43629	-0.706971	0.479585	0.706525
AP003108.2	0.7509	-1.09773	0.585968	-1.87336	0.061019	0.201826
AP1AR	7.53284	0.122515	0.539036	0.227286	0.820201	0.917874
AP1B1	38.4311	0.223395	0.267234	0.83595	0.403183	0.642851
AP1G1	39.123	-0.821633	0.300493	-2.73428	0.00625163	0.0396557
AP1G2	7.26121	-0.167342	0.591264	-0.283023	0.777159	0.89656
AP1M1	228.002	0.737903	0.146982	5.02035	5.15771e-07	1.84419e-05
AP1S1	65.8414	0.190933	0.159591	1.19639	0.231543	0.471301
AP1S2	154.816	-1.48656	0.19767	-7.52039	5.46112e-14	1.07543e-11
AP1S3	1.55547	0.620849	0.826185	0.751465	0.452373	0.684181
AP2A1	72.4834	-0.310075	0.17977	-1.72485	0.0845551	0.247476
AP2A2	27.9255	-0.288994	0.236312	-1.22293	0.221355	0.458559
AP2B1	141.653	-0.0278495	0.170393	-0.163443	0.87017	0.941067
AP2M1	610.444	0.252669	0.106115	2.38109	0.0172613	0.0837763
AP2S1	126.323	0.442982	0.158478	2.79522	0.00518642	0.0345953
AP3B1	23.3848	-0.925343	0.477035	-1.93978	0.0524064	0.182112
AP3B2	56.1807	0.278849	0.271915	1.0255	0.305126	0.551182
AP3D1	104.804	-0.0398232	0.213682	-0.186366	0.852158	0.93296
AP3M1	35.1112	0.0251916	0.297601	0.0846488	0.932541	0.969755
AP3M2	31.2339	0.655054	0.34683	1.88869	0.0589332	0.196702
AP3S1	157.865	0.013668	0.164075	0.0833032	0.93361	0.97031
AP3S2	10.7052	-0.134272	0.335172	-0.400606	0.68871	0.846154
AP4B1	24.7735	-0.09339	0.377132	-0.247632	0.804419	0.909867
AP4E1	1.11602	0.225525	0.845823	0.266634	0.789751	0.902485
AP4M1	23.5214	0.0378084	0.448336	0.0843304	0.932794	0.969841
AP4S1	21.0416	-0.209961	0.506591	-0.414458	0.678539	0.839913
AP5B1	1.25611	1.94951	0.955317	2.04069	0.0412816	0.155061
AP5M1	43.4703	-0.201615	0.297747	-0.677136	0.49832	0.721285
AP5S1	15.5429	0.72899	0.629448	1.15814	0.246806	0.48931
AP5Z1	11.0059	0.839824	0.512356	1.63914	0.101184	0.279468
APAF1	11.593	-1.49565	0.582006	-2.56982	0.010175	0.0570303
APBA1	14.5672	0.61326	0.442127	1.38707	0.165421	0.384864
APBA2	87.3322	-0.371946	0.193602	-1.92119	0.054708	0.187339
APBA3	6.58268	-0.399907	0.6872	-0.581937	0.560609	0.763725
APBB1	258.7	0.681323	0.160941	4.23337	2.30217e-05	0.000451336
APBB2	31.8442	-0.785173	0.346198	-2.26799	0.02333	0.103992
APBB3	79.5187	0.219056	0.241992	0.905217	0.36535	0.610397
APC	105.526	-1.00368	0.30341	-3.30801	0.000939611	0.0093564
APC2	64.2846	0.0275948	0.23887	0.115522	0.908031	0.958111
APCDD1	2.49208	-0.437862	0.957187	-0.457446	0.64735	0.820251
APEH	85.4978	0.122375	0.215158	0.568769	0.569513	0.7702
APEX1	263.934	0.106644	0.127041	0.839447	0.401219	0.641685
APEX2	10.4439	0.144528	0.747579	0.193329	0.846702	0.929962
APH1A	33.2511	-0.307724	0.353141	-0.871392	0.38354	0.626651
APH1B	4.06659	-0.788434	0.673647	-1.1704	0.241841	0.484167
API5	29.6579	-1.24992	0.316341	-3.95117	7.77692e-05	0.00125592
APIP	18.4175	-0.246209	0.401517	-0.613197	0.539746	0.748676
APLF	0.582696	0.321525	1.77648	0.18099	0.856375	0.934904
APLN	0.112513	-0.238491	2.77595	-0.0859133	0.931535
APLP1	717.234	0.342843	0.100192	3.42185	0.000621959	0.00672633
APLP2	203.036	0.0973025	0.141361	0.688326	0.491248	0.715716
APMAP	225.272	0.544159	0.178619	3.04648	0.00231536	0.0187762
APOA1	0.15558	0.272872	2.0381	0.133885	0.893493
APOBEC2	0.113905	-0.852201	2.46934	-0.345113	0.730009
APOBEC3A	0.0358729	-0.0309848	2.52834	-0.012255	0.990222
APOBEC3B	0.121946	-0.57505	2.16464	-0.265657	0.790504
APOBEC3C	0.445019	0.177248	0.886366	0.199972	0.841503	0.926777
APOBEC3D	0.0246746	0.0563446	2.91071	0.0193577	0.984556
APOBEC3F	1.16024	1.16623	1.11282	1.048	0.294641	0.540737
APOBEC3G	0.888486	2.45089	0.795465	3.08108	0.00206254	0.01718
APOC1	6.1437	-0.00427948	0.597824	-0.00715843	0.994288	0.996927
APOD	0.00290833	0.171674	2.91072	0.0589798	0.952968
APOE	5.77437	-2.47231	0.778447	-3.17595	0.00149347	0.0133955
APOH	0.55635	3.04879	2.81223	1.08412	0.278314	0.523161
APOL1	0.0651618	0.0391479	2.56323	0.0152729	0.987814
APOL2	3.15969	3.853	0.863242	4.46341	8.06666e-06	0.000183503
APOL4	0.0228223	0.145696	2.91071	0.0500553	0.960078
APOL6	0.0652992	-0.110395	2.74305	-0.0402453	0.967898
APOLD1	0.409422	-1.18012	1.6933	-0.696939	0.485841	0.711136
APOM	2.52315	-3.47931	0.980166	-3.54971	0.000385649	0.0046131
APOO	116.094	0.461096	0.255029	1.80801	0.0706047	0.221831
APOOL	35.7629	-0.60121	0.228706	-2.62875	0.00856995	0.0502765
APOPT1	56.6474	0.252148	0.175169	1.43945	0.150022	0.361533
APP	197.748	0.179883	0.153299	1.17341	0.24063	0.482975
APPBP2	23.5042	-0.71817	0.369026	-1.94612	0.0516399	0.180534
APPL1	45.0383	-1.03167	0.370563	-2.78407	0.00536819	0.0353609
APPL2	11.9451	-0.467143	0.474186	-0.985147	0.324552	0.571981
APRT	61.9281	0.480439	0.272272	1.76456	0.0776382	0.234464
APTX	43.1032	0.0906173	0.318193	0.284787	0.775808	0.895774
AQP1	0.021339	0.294719	2.91071	0.101253	0.919349
AQP11	23.9439	0.68199	0.429033	1.5896	0.111926	0.298957
AQP3	0.116994	1.24715	2.91013	0.428554	0.668248
AQP4	0.0277229	-0.0327989	2.91071	-0.0112684	0.991009
AQP5	0.0996633	-0.380125	1.87764	-0.202448	0.839566
AQP6	0.178267	-1.12069	2.01582	-0.555947	0.578247
AQR	15.2564	-0.944092	0.485454	-1.94476	0.0518038	0.180846
AR	0.482313	1.83903	1.31457	1.39896	0.161825	0.379644
ARAF	14.6892	-0.965886	0.465705	-2.07403	0.0380764	0.146296
ARAP1	0.742515	0.849158	1.34532	0.631194	0.527914	0.740738
ARAP2	0.155189	1.52174	2.72632	0.558165	0.576731
ARAP3	0.262321	-1.47682	1.72741	-0.854934	0.392587
ARC	2.09007	0.418884	1.06481	0.393388	0.694033	0.848899
ARCN1	47.4887	-0.507993	0.291676	-1.74164	0.0815722	0.241857
AREL1	29.2917	0.465022	0.352385	1.31964	0.186955	0.414451
ARF1	589.116	0.379974	0.0898378	4.22956	2.34151e-05	0.000457686
ARF3	55.1657	0.187517	0.216421	0.866448	0.386245	0.628758
ARF4	497.22	0.101683	0.111516	0.911827	0.36186	0.607712
ARF5	345.06	0.258785	0.0998449	2.59187	0.00954546	0.0543091
ARF6	42.9424	-0.144159	0.254028	-0.567494	0.570378	0.7709
ARFGAP1	21.9394	0.504334	0.366632	1.37559	0.16895	0.390322
ARFGAP2	75.9697	0.484465	0.22975	2.10866	0.0349741	0.137869
ARFGAP3	30.6602	-0.350836	0.328746	-1.0672	0.285883	0.531485
ARFGEF1	44.8323	-1.03598	0.356503	-2.90594	0.0036615	0.0267887
ARFGEF2	8.33619	-0.472272	0.638718	-0.739406	0.459661	0.690184
ARFGEF3	76.7819	-0.503271	0.367516	-1.36938	0.170879	0.39299
ARFIP1	13.346	-1.93665	0.572645	-3.38194	0.000719749	0.00757891
ARFIP2	85.9758	-0.0698286	0.263257	-0.265248	0.790818	0.902834
ARFRP1	53.3065	0.526667	0.326649	1.61233	0.10689	0.290305
ARG2	121.513	0.728554	0.20875	3.49007	0.000482886	0.00553056
ARGLU1	87.2213	-0.55572	0.190638	-2.91506	0.00355625	0.0261545
ARHGAP1	34.8816	-0.204013	0.263842	-0.773238	0.439382	0.673623
ARHGAP10	0.192579	0.4387	2.08211	0.2107	0.833122
ARHGAP11A	0.201807	-0.226102	1.59889	-0.141412	0.887545
ARHGAP11B	0.0840989	0.44906	2.51218	0.178753	0.858132
ARHGAP12	27.7004	-1.05437	0.483921	-2.1788	0.0293467	0.121838
ARHGAP17	18.0812	-0.836375	0.37594	-2.22476	0.0260974	0.112098
ARHGAP18	0.662689	2.72074	1.77598	1.53196	0.125531	0.323615
ARHGAP19	1.16931	-0.672104	1.22899	-0.546877	0.584463	0.779756
ARHGAP20	10.2787	0.388052	0.583059	0.665545	0.505702	0.725716
ARHGAP21	31.4682	0.095479	0.292131	0.326837	0.743792	0.879376
ARHGAP22	8.14215	2.51716	0.750759	3.35283	0.000799913	0.00820688
ARHGAP23	22.3485	0.747511	0.395118	1.89186	0.058509	0.195832
ARHGAP24	2.99444	2.36176	0.852434	2.77061	0.00559512	0.0364459
ARHGAP25	0.0788556	0.273686	1.63055	0.167849	0.866702
ARHGAP26	4.24844	-0.459607	0.635487	-0.723235	0.469536	0.698428
ARHGAP27	0.618771	0.57261	1.62321	0.352763	0.724266	0.867162
ARHGAP28	5.1876	0.539516	0.702241	0.768277	0.442322	0.676167
ARHGAP29	1.88065	0.880118	1.26585	0.69528	0.48688	0.711552
ARHGAP30	0.149644	-0.901708	2.592	-0.347882	0.727929
ARHGAP32	16.7737	-0.144289	0.496586	-0.290561	0.771387	0.893798
ARHGAP33	18.6636	-0.115692	0.297636	-0.388704	0.697495	0.851397
ARHGAP35	31.4291	-0.0558286	0.378701	-0.147421	0.8828	0.946425
ARHGAP36	129.782	7.69306	0.517651	14.8615	5.86213e-50	8.59389e-47
ARHGAP39	4.30997	-0.426008	0.505637	-0.842517	0.399499	0.640071
ARHGAP4	0.484978	-1.75941	1.56951	-1.12099	0.262291	0.505943
ARHGAP42	0.465791	1.53004	1.59609	0.958617	0.337752	0.586796
ARHGAP44	5.81546	-0.1955	0.565243	-0.345869	0.729441	0.870579
ARHGAP45	1.30406	-2.05787	1.13779	-1.80866	0.0705042	0.221632
ARHGAP5	40.8569	-0.693618	0.414417	-1.67372	0.0941855	0.266985
ARHGAP6	0.0588183	0.413918	2.91068	0.142207	0.886917
ARHGAP8	0.217845	-1.17895	1.71919	-0.685761	0.492864
ARHGAP9	0.130473	1.3485	2.76839	0.487106	0.626183
ARHGDIA	42.8364	0.300037	0.142514	2.10532	0.0352636	0.138514
ARHGDIB	0.0872749	-0.0898405	2.84868	-0.0315376	0.974841
ARHGDIG	64.5518	1.16272	0.265493	4.37948	1.18965e-05	0.000255639
ARHGEF1	8.85273	-1.7087	0.526125	-3.24771	0.00116337	0.011082
ARHGEF10	4.33026	-2.62962	0.762719	-3.44769	0.000565408	0.00624789
ARHGEF10L	20.0564	-0.628752	0.435333	-1.4443	0.148654	0.359484
ARHGEF11	15.8012	-0.611864	0.455508	-1.34326	0.179189	0.403729
ARHGEF12	86.9429	-0.73578	0.247942	-2.96755	0.00300181	0.0231614
ARHGEF16	0.0154957	0.0919973	2.91072	0.0316064	0.974786
ARHGEF17	10.7362	-0.0634659	0.540087	-0.117511	0.906456	0.957165
ARHGEF18	0.598822	-0.363842	0.694195	-0.524121	0.600195	0.789528
ARHGEF19	1.16722	-1.00291	1.49376	-0.671396	0.501968	0.723189
ARHGEF2	12.1663	-0.539427	0.446861	-1.20715	0.227376	0.465865
ARHGEF25	1.36369	-1.5902	0.913325	-1.74111	0.081665	0.242078
ARHGEF26	2.79861	-1.08822	0.360261	-3.02063	0.00252252	0.0201343
ARHGEF28	0.103	-4.55086e-05	2.16841	-2.09871e-05	0.999983
ARHGEF3	13.6171	-0.367845	0.523754	-0.702325	0.482477	0.709006
ARHGEF33	0.998763	-0.473474	0.969885	-0.488175	0.625426	0.805732
ARHGEF37	1.65674	-0.131684	0.825574	-0.159505	0.873271	0.941642
ARHGEF38	0.409925	-0.638751	0.609548	-1.04791	0.29468	0.540737
ARHGEF39	1.34574	-0.566455	0.551413	-1.02728	0.30429	0.550356
ARHGEF4	21.0049	0.585411	0.392525	1.4914	0.135857	0.339002
ARHGEF40	13.1331	-0.299107	0.447486	-0.668417	0.503867	0.724738
ARHGEF6	0.131493	0.558289	2.06038	0.270964	0.786419
ARHGEF7	55.8566	-0.5579	0.287996	-1.93718	0.0527231	0.182724
ARHGEF9	26.9284	-0.61418	0.297524	-2.0643	0.038989	0.148719
ARID1A	72.2488	-0.318176	0.255667	-1.24449	0.213318	0.448105
ARID1B	40.5524	-0.269201	0.271243	-0.992471	0.320968	0.567744
ARID2	19.8123	-1.37992	0.420745	-3.27971	0.00103912	0.0101934
ARID3A	10.5631	-1.56301	0.27788	-5.62477	1.85755e-08	9.53641e-07
ARID3B	16.7014	-0.477533	0.447711	-1.06661	0.286149	0.531828
ARID3C	2.59134	-2.54249	1.20686	-2.10669	0.0351446	0.138293
ARID4A	195.285	-0.734644	0.231198	-3.17755	0.00148526	0.0133491
ARID4B	144.481	-1.40961	0.243756	-5.78286	7.34419e-09	4.38458e-07
ARID5A	26.6755	3.08101	0.632184	4.8736	1.09583e-06	3.36241e-05
ARID5B	47.831	0.125262	0.286718	0.436883	0.662196	0.830199
ARIH1	30.3095	-0.763168	0.30221	-2.52529	0.0115604	0.0629212
ARIH2	43.1938	-0.207362	0.290594	-0.713579	0.475487	0.703158
ARIH2OS	1.79757	-0.607816	0.991969	-0.612736	0.540051	0.748942
ARL1	30.6928	0.143175	0.36904	0.387966	0.698041	0.851748
ARL10	29.3322	0.507258	0.402045	1.26169	0.207059	0.440427
ARL13A	0.0376008	-0.024671	2.87965	-0.00856733	0.993164
ARL13B	16.1039	-0.916302	0.601576	-1.52317	0.127716	0.32663
ARL14EP	49.2885	-0.703813	0.329364	-2.13688	0.0326076	0.130803
ARL15	18.7488	-0.519305	0.391453	-1.32661	0.184638	0.411575
ARL16	102.23	0.222661	0.210525	1.05765	0.290217	0.536184
ARL17A	15.7643	-0.177788	0.345176	-0.515066	0.606507	0.793087
ARL17B	18.6461	0.123039	0.313732	0.392177	0.694927	0.849599
ARL2	106.002	0.389273	0.158902	2.44977	0.0142948	0.0734731
ARL2BP	6.06559	0.171668	0.214229	0.80133	0.422941	0.659608
ARL3	152.146	-0.26835	0.14169	-1.89391	0.0582364	0.195216
ARL4A	65.7008	-0.894147	0.36598	-2.44316	0.0145594	0.0744274
ARL4C	71.5324	0.600047	0.261695	2.29293	0.0218522	0.0995574
ARL4D	48.8221	-1.5941	0.409775	-3.89019	0.000100164	0.0015475
ARL5A	7.3771	-0.990007	0.306515	-3.22988	0.00123843	0.011618
ARL5B	13.3331	-1.09339	0.483089	-2.26332	0.0236159	0.104947
ARL6	8.60557	0.169174	0.579432	0.291966	0.770313	0.89351
ARL6IP1	278.365	-0.106287	0.119176	-0.891852	0.372472	0.616458
ARL6IP4	4.55364	0.105393	0.186917	0.563847	0.572858	0.772739
ARL6IP5	260.841	-0.0825525	0.119644	-0.689984	0.490204	0.714827
ARL6IP6	17.1801	-1.5637	0.37399	-4.18112	2.90077e-05	0.000550687
ARL8A	50.6196	0.604662	0.158111	3.82429	0.000131151	0.00193126
ARL8B	93.4601	-0.350524	0.253183	-1.38447	0.166216	0.386093
ARL9	2.12624	-0.903035	0.99446	-0.908066	0.363844	0.609362
ARMC1	41.3112	-0.578937	0.260002	-2.22666	0.0259697	0.111902
ARMC10	58.6097	0.227999	0.2842	0.802249	0.422409	0.659209
ARMC12	0.619455	0.690076	1.65864	0.416049	0.677374	0.839649
ARMC2	2.34787	1.02556	0.781311	1.31262	0.189312	0.418459
ARMC3	0.13816	-0.288479	2.04281	-0.141217	0.887699
ARMC4	0.684893	1.76331	1.41286	1.24804	0.212018	0.446934
ARMC5	19.6346	-0.42522	0.414038	-1.02701	0.304417	0.550356
ARMC6	67.6784	1.16217	0.324175	3.58501	0.000337069	0.00416024
ARMC7	14.0134	-0.723577	0.546874	-1.32312	0.185797	0.413312
ARMC8	55.5639	-0.264624	0.301776	-0.876888	0.380548	0.623255
ARMC9	15.1659	0.4861	0.488897	0.994279	0.320087	0.566809
ARMCX1	112.251	0.0610666	0.25572	0.238802	0.811259	0.913406
ARMCX2	67.5832	-0.0364986	0.264041	-0.138231	0.890058	0.949157
ARMCX3	164.608	0.0344743	0.164686	0.209333	0.834188	0.924897
ARMCX4	14.2184	-0.717377	0.421114	-1.70352	0.0884706	0.255646
ARMCX5	15.84	-0.489818	0.398538	-1.22904	0.219059	0.455446
ARMCX6	126.638	-0.397441	0.202521	-1.96247	0.0497077	0.175874
ARMH1	3.29047	-0.00894062	0.964618	-0.00926856	0.992605	0.99597
ARMH3	9.83517	-0.0181365	0.545101	-0.0332717	0.973458	0.988329
ARMH4	83.2103	-1.59276	0.310604	-5.12795	2.92915e-07	1.13668e-05
ARMT1	21.8574	-0.103225	0.392596	-0.262928	0.792606	0.90378
ARNT	12.8893	-0.416039	0.516877	-0.804909	0.420872	0.657945
ARNT2	27.9437	0.434271	0.39489	1.09973	0.271451	0.516056
ARNTL	1.32168	1.44313	1.15903	1.24512	0.213087	0.447901
ARNTL2	3.43062	-0.112825	0.805773	-0.140021	0.888643	0.948682
ARPC1A	52.0909	0.323286	0.120775	2.67676	0.00743383	0.0449093
ARPC1B	1.60772	0.733023	0.478041	1.53339	0.12518	0.323131
ARPC2	679.999	0.146866	0.100048	1.46795	0.142117	0.348985
ARPC3	362.805	-0.270386	0.11793	-2.29276	0.0218616	0.0995659
ARPC4	110.773	1.06938	0.165133	6.47589	9.42559e-11	9.01168e-09
ARPC4-TTLL3	0.22699	0.495959	0.579546	0.855773	0.392124
ARPC5	246.277	0.358795	0.12391	2.89561	0.00378424	0.0274336
ARPC5L	84.0542	0.631212	0.221319	2.85205	0.00434382	0.0302281
ARPIN	8.17591	0.15459	0.599452	0.257885	0.796496	0.905795
ARPP19	125.672	-0.398389	0.155334	-2.56472	0.0103258	0.0577772
ARPP21	18.647	0.0119667	0.566883	0.0211096	0.983158	0.991709
ARRB1	3.3686	-1.0543	0.78315	-1.34623	0.178227	0.402821
ARRB2	26.7672	-0.248021	0.247331	-1.00279	0.315962	0.562516
ARRDC1	12.4505	0.428148	0.552568	0.774833	0.438438	0.672646
ARRDC2	0.293826	1.44929	2.40066	0.603702	0.546042
ARRDC3	64.6522	-0.741121	0.236643	-3.13181	0.00173733	0.0151004
ARRDC4	14.4446	-0.704665	0.550193	-1.28076	0.200278	0.432129
ARSA	54.0613	0.09468	0.316145	0.299483	0.764572	0.890752
ARSB	7.89345	0.377476	0.544189	0.693649	0.487902	0.712494
ARSD	7.50827	0.49743	0.806826	0.616527	0.537547	0.74736
ARSE	0.0779522	0.297883	2.91066	0.102342	0.918485
ARSG	11.0031	0.201843	0.486584	0.414816	0.678276	0.839913
ARSI	0.00789776	0.176226	2.91072	0.0605438	0.951723
ARSJ	0.0194854	0.0876771	2.91072	0.0301221	0.97597
ARSK	2.33611	-0.271655	0.951507	-0.2855	0.775261	0.895535
ART3	0.546882	-1.6192	1.90617	-0.849451	0.39563	0.636375
ART5	0	0	0	0	1
ARTN	0	0	0	0	1
ARV1	53.3204	0.339465	0.347608	0.976574	0.32878	0.577042
ARVCF	14.5631	0.265811	0.381113	0.697461	0.485514	0.710819
ARX	0.0631226	-0.235297	1.92613	-0.12216	0.902772
AS3MT	0.150638	0.240372	1.51539	0.15862	0.873968
ASAH1	108.22	0.135514	0.213776	0.633907	0.526141	0.738966
ASAH2	8.45121	-0.398453	0.420637	-0.947262	0.343505	0.592059
ASAH2B	10.7304	-0.459378	0.407075	-1.12848	0.259116	0.502539
ASAP1	58.123	0.113474	0.275972	0.41118	0.68094	0.840677
ASAP2	6.49541	-0.534628	0.472606	-1.13123	0.257956	0.501198
ASAP3	11.7278	-1.14263	0.499729	-2.2865	0.0222252	0.100608
ASB1	12.0174	1.01753	0.598655	1.6997	0.0891881	0.257381
ASB12	1.94726	-0.131952	1.18473	-0.111377	0.911317	0.959437
ASB13	10.3329	0.680882	0.51184	1.33026	0.183432	0.410134
ASB14	0.378371	0.44265	1.26828	0.349017	0.727077	0.868926
ASB18	0.0836946	-0.25335	2.51544	-0.100718	0.919774
ASB2	6.90611	1.33012	0.852961	1.55942	0.118898	0.312187
ASB3	2.54805	-0.0705464	0.384083	-0.183675	0.854268	0.933755
ASB4	0
ASB6	18.7047	1.10823	0.333027	3.32774	0.000875524	0.00879791
ASB7	2.96221	-0.265748	0.683412	-0.388855	0.697384	0.851397
ASB8	81.3076	-0.281996	0.24022	-1.17391	0.240432	0.482767
ASCC1	50.5643	-0.0725357	0.305175	-0.237686	0.812125	0.913718
ASCC2	40.7782	0.554949	0.291979	1.90065	0.0573483	0.193468
ASCC3	29.0053	-0.149363	0.377683	-0.395472	0.692494	0.848039
ASCL1	24.0967	-2.49012	0.649937	-3.83133	0.000127455	0.0018853
ASF1A	61.3217	-0.695575	0.243122	-2.86102	0.00422286	0.0296995
ASF1B	0.2201	-0.33935	1.8626	-0.182192	0.855432
ASGR1	43.1507	0.358377	0.316519	1.13224	0.257533	0.500969
ASH1L	48.2443	-1.0937	0.352229	-3.10508	0.00190227	0.0161717
ASH2L	41.563	0.653052	0.278294	2.34662	0.0189443	0.0893322
ASIC1	23.1532	-0.572113	0.354257	-1.61497	0.106318	0.289228
ASIC2	21.8517	0.128796	0.501487	0.256829	0.797311	0.906325
ASIC3	0.647819	1.4419	1.3895	1.03771	0.299403	0.5455
ASIC4	17.3739	0.0471133	0.633166	0.0744091	0.940685	0.973596
ASIP	0.0227982	0.00758865	2.91071	0.00260715	0.99792
ASL	26.61	0.838152	0.468562	1.78877	0.0736512	0.227491
ASMT	0.0485417	0.51262	2.82747	0.1813	0.856132
ASMTL	57.8979	0.216113	0.300304	0.719648	0.471742	0.700288
ASNA1	70.7892	0.177316	0.269155	0.658787	0.510033	0.728776
ASNS	2.80258	1.06498	0.26882	3.96167	7.44275e-05	0.00121685
ASNSD1	50.3569	0.0896361	0.245671	0.364862	0.715215	0.861939
ASPH	72.4846	0.608083	0.251104	2.42163	0.0154509	0.0774837
ASPHD1	23.2137	0.243777	0.417563	0.583808	0.55935	0.762718
ASPHD2	18.2784	0.467445	0.441945	1.0577	0.290192	0.536184
ASPM	0.2507	0.140623	1.2108	0.11614	0.907541
ASPRV1	1.15049	0.785197	1.2061	0.65102	0.515033	0.731473
ASPSCR1	32.4527	-0.278138	0.381085	-0.729857	0.465478	0.695184
ASRGL1	73.0892	0.108268	0.234834	0.461043	0.644768	0.818853
ASS1	14.8365	0.484202	0.680912	0.711108	0.477017	0.703922
ASTE1	7.25194	-1.0442	0.707778	-1.47532	0.140127	0.346328
ASTN1	37.5825	0.158583	0.385811	0.411038	0.681045	0.840677
ASTN2	15.5131	-0.485783	0.436617	-1.11261	0.265877	0.510253
ASXL1	37.8295	-0.372373	0.343402	-1.08436	0.278203	0.523103
ASXL2	8.77666	-0.114059	0.702264	-0.162416	0.870978	0.941401
ASXL3	73.3307	-0.7445	0.2951	-2.52288	0.0116399	0.0632263
ATAD1	63.0851	-0.156037	0.207139	-0.753299	0.45127	0.683275
ATAD2	0.639269	-2.4951	1.3513	-1.84645	0.064827	0.210795
ATAD2B	18.4909	-0.452881	0.482027	-0.939535	0.347456	0.596193
ATAD3A	13.7807	0.838337	0.42715	1.96263	0.0496891	0.175874
ATAD3B	8.36178	0.635697	0.403363	1.57599	0.115028	0.304877
ATAD3C	3.08229	0.0496863	0.37414	0.132801	0.894351	0.951182
ATAD5	6.48082	-1.08338	0.803333	-1.34861	0.177462	0.402102
ATAT1	396.32	0.103488	0.124725	0.82973	0.406691	0.646463
ATCAY	142.876	0.0228305	0.156781	0.145621	0.884221	0.947102
ATE1	16.1279	-1.09762	0.490567	-2.23746	0.0252563	0.109899
ATF1	2.88107	1.87984	0.632245	2.97328	0.00294631	0.0227998
ATF2	27.2149	-0.451358	0.312868	-1.44265	0.149119	0.359948
ATF3	23.7826	1.5291	0.567162	2.69606	0.0070166	0.0431325
ATF4	686.807	0.936381	0.142278	6.58136	4.66177e-11	4.90888e-09
ATF5	4.24098	1.51958	0.580685	2.61687	0.00887397	0.0515104
ATF6	46.7293	0.109993	0.318433	0.34542	0.729779	0.870824
ATF6B	33.1114	-0.02819	0.328684	-0.0857662	0.931652	0.969647
ATF7	6.93695	0.265211	0.569346	0.465817	0.641346	0.816678
ATF7IP	200.927	-1.04319	0.180252	-5.7874	7.1484e-09	4.28709e-07
ATF7IP2	20.2651	-0.457686	0.546916	-0.836849	0.402678	0.642505
ATG10	27.2267	-0.474557	0.43731	-1.08517	0.277845	0.522727
ATG101	36.2859	0.517456	0.300862	1.71991	0.0854487	0.249206
ATG12	72.6944	-0.74425	0.22302	-3.33714	0.000846438	0.00858409
ATG13	34.8484	0.172099	0.270744	0.635654	0.525002	0.738216
ATG14	9.67654	-1.70918	0.514226	-3.3238	0.000888013	0.00890663
ATG16L1	18.7166	0.090643	0.376633	0.240666	0.809814	0.912753
ATG16L2	2.65041	0.174298	0.870046	0.200332	0.841221	0.926623
ATG2A	1.48083	-0.224933	0.904587	-0.248658	0.803625	0.909429
ATG2B	32.0525	0.227659	0.418617	0.543835	0.586555	0.781086
ATG3	112.839	-0.156662	0.243593	-0.643129	0.520141	0.734611
ATG4A	6.31931	-0.499506	0.725211	-0.688773	0.490966	0.715435
ATG4B	114.804	0.00998653	0.205283	0.0486477	0.9612	0.982954
ATG4C	6.33528	-0.444478	0.6934	-0.641013	0.521514	0.735528
ATG4D	42.7942	0.0835074	0.298532	0.279726	0.779687	0.898131
ATG5	41.3771	-0.266143	0.362809	-0.733564	0.463214	0.693258
ATG7	14.7608	0.209525	0.41551	0.504261	0.614078	0.798398
ATG9A	21.7002	-0.573425	0.342986	-1.67186	0.094552	0.267501
ATG9B	3.88547	1.12926	0.880608	1.28237	0.199715	0.43176
ATIC	81.8947	0.00394376	0.273101	0.0144407	0.988478	0.994433
ATL1	210.519	-0.187772	0.205506	-0.913705	0.360872	0.606795
ATL2	6.74616	-0.865784	0.576075	-1.5029	0.132865	0.334035
ATL3	0.91648	-0.537794	0.898063	-0.598838	0.549281	0.755353
ATM	16.1595	-1.61777	0.536664	-3.01449	0.0025741	0.0204471
ATMIN	28.1441	0.357715	0.34065	1.05009	0.293675	0.54011
ATN1	18.4318	0.153615	0.300918	0.510489	0.609709	0.795461
ATOH7	1.16455	0.921627	1.4558	0.633073	0.526686	0.739423
ATOH8	0.269574	-0.529139	1.9403	-0.27271	0.785076
ATOX1	142.611	-0.315673	0.146796	-2.15042	0.0315221	0.127886
ATP10D	1.73015	0.0361158	1.03642	0.0348468	0.972202	0.988061
ATP11A	8.65726	-1.25414	0.581528	-2.15662	0.0310351	0.126304
ATP11B	2.29235	-0.618432	0.670942	-0.921737	0.356666	0.604376
ATP11C	22.8766	-0.756113	0.554019	-1.36478	0.172323	0.394947
ATP13A1	38.7758	0.373649	0.30825	1.21216	0.225451	0.463188
ATP13A2	114.225	0.811798	0.213429	3.8036	0.00014261	0.00207911
ATP13A3	10.9755	-1.83537	0.536972	-3.418	0.000630829	0.00680553
ATP13A4	0.0511307	0.484071	2.91067	0.166309	0.867914
ATP13A5	0.0333266	0.309286	2.90329	0.106529	0.915162
ATP1A1	65.41	0.158647	0.240354	0.660057	0.509217	0.728371
ATP1A2	1.93513	0.258602	0.2153	1.20112	0.229704	0.469079
ATP1A3	12.3221	0.0646464	0.166623	0.387981	0.69803	0.851748
ATP1B1	237.14	0.192287	0.184697	1.04109	0.297832	0.543794
ATP1B2	32.1183	-1.04997	0.279388	-3.75812	0.000171197	0.00241581
ATP1B3	317.605	0.575657	0.162273	3.54746	0.000388968	0.00464859
ATP23	10.7129	-2.656	0.719083	-3.6936	0.000221101	0.00296464
ATP2A1	0.367407	0.86066	1.7277	0.498153	0.618376	0.801617
ATP2A2	57.4985	0.0745461	0.291152	0.256038	0.797921	0.906707
ATP2A3	0.842133	-0.133444	1.40536	-0.0949539	0.924351	0.965896
ATP2B1	310.412	0.100076	0.241983	0.413567	0.679191	0.840012
ATP2B2	2.28321	0.210698	0.987087	0.213454	0.830973	0.922918
ATP2B3	1.30042	0.757963	0.961223	0.788541	0.430381	0.666171
ATP2B4	18.1453	0.90278	0.521928	1.7297	0.0836839	0.245634
ATP2C1	48.561	-0.0194849	0.21795	-0.0894006	0.928764	0.967968
ATP2C2	0.771578	-0.612142	0.796386	-0.768649	0.442102	0.675987
ATP4A	0.120696	-0.283694	2.6047	-0.108916	0.913269
ATP4B	0.22678	-0.217591	2.7451	-0.0792652	0.936822
ATP5F1A	1088.38	0.193804	0.0814878	2.37832	0.0173916	0.0841762
ATP5F1B	1717.62	0.174437	0.0793508	2.1983	0.0279275	0.117916
ATP5F1C	472.022	0.0741977	0.0985361	0.753	0.45145	0.683468
ATP5F1D	177.556	0.403162	0.139978	2.88018	0.00397451	0.0285153
ATP5F1E	694.933	-0.13555	0.120299	-1.12677	0.259838	0.503221
ATP5IF1	399.226	-0.136752	0.0994638	-1.37489	0.169165	0.390682
ATP5MC1	208.46	0.275415	0.151548	1.81734	0.0691645	0.219328
ATP5MC2	470.052	-0.170863	0.133779	-1.27721	0.20153	0.433784
ATP5MC3	670.319	0.0371082	0.0804448	0.461288	0.644592	0.818709
ATP5MD	382.209	-0.22751	0.127834	-1.77973	0.0751207	0.230094
ATP5ME	106.492	-0.202823	0.116686	-1.73819	0.0821769	0.24294
ATP5MF	126.168	0.32699	0.0997699	3.27744	0.00104754	0.0102684
ATP5MG	224.521	0.0560635	0.114414	0.490004	0.624131	0.804931
ATP5MGL	14.7777	-0.354157	0.118297	-2.99379	0.00275533	0.0216521
ATP5MPL	536.433	-0.399142	0.110269	-3.61972	0.00029492	0.00373434
ATP5PB	467.825	0.00762641	0.100728	0.0757127	0.939648	0.973329
ATP5PD	199.863	-0.134609	0.0998638	-1.34793	0.177682	0.402185
ATP5PF	348.981	-0.0574381	0.103294	-0.556066	0.578166	0.77634
ATP5PO	265.419	-0.358447	0.0903514	-3.96725	7.27067e-05	0.00119463
ATP6AP1	387.315	0.538656	0.132914	4.05265	5.06397e-05	0.000881451
ATP6AP1L	1.34225	-1.57254	0.962047	-1.63458	0.102137	0.280867
ATP6AP2	179.687	0.215448	0.165051	1.30534	0.191777	0.421507
ATP6V0A1	159.832	0.0836766	0.175533	0.4767	0.633576	0.811198
ATP6V0A2	7.81524	0.202023	0.537861	0.375605	0.707211	0.857465
ATP6V0B	904.395	0.565298	0.106875	5.28934	1.2276e-07	5.1256e-06
ATP6V0C	0.719205	0.352955	0.278977	1.26518	0.205808	0.438651
ATP6V0D1	372.449	0.718382	0.148661	4.83236	1.34921e-06	3.98071e-05
ATP6V0E1	102.474	0.219346	0.264955	0.827861	0.407749	0.646905
ATP6V0E2	448.227	1.16383	0.180535	6.44656	1.14416e-10	1.04362e-08
ATP6V1A	285.858	-0.074936	0.152031	-0.492901	0.622083	0.804051
ATP6V1B1	0.037808	-0.135744	2.88532	-0.0470464	0.962476
ATP6V1B2	151.626	0.0706678	0.152305	0.463988	0.642656	0.817292
ATP6V1C1	62.5929	-0.437102	0.341146	-1.28127	0.200097	0.432129
ATP6V1C2	0.599413	0.0362878	1.30497	0.0278073	0.977816	0.99019
ATP6V1D	340.477	0.15842	0.127297	1.24449	0.213318	0.448105
ATP6V1E1	212.788	0.514147	0.163243	3.14957	0.00163509	0.0143535
ATP6V1E2	2.40033	0.330491	0.750282	0.440488	0.659583	0.828153
ATP6V1F	337.077	0.383872	0.124302	3.08821	0.00201364	0.0168579
ATP6V1FNB	0.669171	2.29832	1.26736	1.81346	0.0697607	0.220324
ATP6V1G1	340.44	-0.040592	0.103155	-0.393505	0.693947	0.848899
ATP6V1G2	299.059	0.040647	0.147292	0.275962	0.782577	0.89949
ATP6V1H	140.607	0.11779	0.17408	0.676645	0.498631	0.721447
ATP7A	5.30509	-0.816574	0.766539	-1.06527	0.286752	0.532723
ATP7B	1.91135	1.69255	0.767063	2.20653	0.027347	0.116093
ATP8A1	20.7073	-0.803329	0.448971	-1.78927	0.0735719	0.227491
ATP8A2	34.4686	0.21865	0.444818	0.491551	0.623037	0.804507
ATP8B1	0.161943	-0.408288	1.55802	-0.262056	0.793279
ATP8B2	2.83326	-2.02915	0.841627	-2.41098	0.0159097	0.0791525
ATP8B3	0.767734	1.08013	1.64028	0.658505	0.510214	0.728776
ATP9A	57.4518	-0.152891	0.278728	-0.548533	0.583326	0.779067
ATP9B	12.6411	-0.554583	0.532236	-1.04199	0.297418	0.543584
ATPAF1	66.0895	-0.115254	0.240969	-0.478295	0.63244	0.810525
ATPAF2	27.2244	-0.61798	0.405788	-1.52291	0.12778	0.326731
ATR	8.55035	0.385604	0.702792	0.548675	0.583229	0.779067
ATRAID	92.9315	-0.164359	0.238971	-0.68778	0.491591	0.715854
ATRIP	9.00023	0.285396	0.662452	0.430817	0.666602	0.833031
ATRN	18.6872	0.586934	0.482955	1.2153	0.224253	0.462103
ATRNL1	7.16241	-1.45104	0.672434	-2.15789	0.0309363	0.126096
ATRX	154.688	-0.544471	0.202028	-2.69503	0.00703815	0.0431913
ATXN1	46.1537	0.471154	0.338227	1.39301	0.163616	0.382282
ATXN10	360.619	0.223401	0.11573	1.93037	0.0535614	0.184709
ATXN1L	8.65916	-0.503159	0.492797	-1.02103	0.307242	0.553489
ATXN2	68.6939	-0.448094	0.251861	-1.77914	0.0752174	0.230153
ATXN2L	26.9862	0.081123	0.226251	0.358553	0.719929	0.865017
ATXN3	37.9361	-0.941295	0.324796	-2.89812	0.00375412	0.0273053
ATXN7	7.12744	-0.158453	0.493728	-0.320932	0.748262	0.881713
ATXN7L1	12.1184	-1.07155	0.534041	-2.0065	0.0448028	0.163476
ATXN7L2	15.7125	0.232012	0.443291	0.523385	0.600706	0.789886
ATXN7L3	12.6925	0.165566	0.430178	0.384879	0.700327	0.85261
ATXN7L3B	124.431	-0.39663	0.151413	-2.61952	0.00880535	0.0512505
AUH	21.8653	0.676529	0.395965	1.70856	0.0875326	0.253714
AUNIP	0.0846327	-0.395671	2.14382	-0.184564	0.853571
AUP1	126.235	0.447622	0.200236	2.23547	0.0253867	0.11029
AURKA	0.453069	-1.48104	1.39682	-1.0603	0.289008	0.535107
AURKAIP1	131.827	0.468443	0.162765	2.87804	0.00400153	0.0286625
AURKB	0.0971423	-0.341362	1.0488	-0.325479	0.744819
AURKC	0.226678	1.14392	2.24072	0.510512	0.609693
AUTS2	119.621	-1.17212	0.240689	-4.86984	1.11689e-06	3.4033e-05
AVEN	7.67072	1.32105	0.701545	1.88306	0.0596916	0.19838
AVIL	1.6001	-0.682234	0.760336	-0.897279	0.36957	0.613887
AVL9	15.6333	0.105694	0.406004	0.260328	0.794611	0.904971
AVPI1	11.1006	1.79805	0.584162	3.078	0.00208395	0.0172896
AXDND1	0.0180672	-0.0125623	2.91071	-0.0043159	0.996556
AXIN1	2.83803	-0.141951	0.814687	-0.174239	0.861677	0.937492
AXIN2	3.14902	-1.39509	0.843086	-1.65474	0.0979767	0.273878
AXL	44.241	0.663824	0.228608	2.90377	0.00368705	0.0269214
AZI2	50.6914	0.27673	0.265896	1.04075	0.297994	0.543958
AZIN1	111.721	0.0711782	0.171207	0.415743	0.677598	0.839649
AZIN2	12.464	-0.161399	0.616048	-0.261991	0.793328	0.904448
AZU1	0.679566	0.996327	1.31039	0.760329	0.447058	0.679862
B2M	116.209	-0.139879	0.315203	-0.443773	0.657206	0.826851
B3GALNT1	41.401	0.870694	0.324664	2.68183	0.00732198	0.0443984
B3GALNT2	1.58442	-1.38979	1.12741	-1.23272	0.217679	0.453936
B3GALT1	7.29432	-0.914446	0.531031	-1.72202	0.0850657	0.248323
B3GALT2	12.1603	0.499876	0.480779	1.03972	0.298469	0.544435
B3GALT4	10.8747	0.172963	0.724663	0.238681	0.811353	0.913406
B3GALT5	0.419216	1.03636	1.29732	0.798847	0.424379	0.660801
B3GALT6	29.2893	0.37763	0.293179	1.28805	0.197728	0.429083
B3GAT1	8.38285	0.169007	0.583789	0.289499	0.772199	0.893956
B3GAT2	19.1239	-2.36755	0.389856	-6.07289	1.25632e-09	9.10764e-08
B3GAT3	80.6041	0.38928	0.21792	1.78634	0.074044	0.227959
B3GLCT	1.84552	0.44559	0.801654	0.555838	0.578322	0.77647
B3GNT10	0.178823	-0.21691	2.27425	-0.0953766	0.924016
B3GNT2	1.17468	2.81213	0.899275	3.12711	0.00176536	0.0152736
B3GNT4	3.61695	2.51527	0.706933	3.558	0.000373688	0.00450855
B3GNT5	5.45969	1.07809	0.63138	1.70751	0.0877271	0.254157
B3GNT7	1.05673	0.591488	0.672138	0.88001	0.378854	0.622336
B3GNT8	0.942816	-3.07313	1.47511	-2.08332	0.0372217	0.143766
B3GNT9	0.0139964	-0.0125623	2.91071	-0.0043159	0.996556
B3GNTL1	5.86146	1.33578	0.775813	1.72179	0.0851081	0.248323
B4GALNT1	69.2147	0.675964	0.273305	2.4733	0.0133872	0.06987
B4GALNT2	0.0816467	0.220259	1.3791	0.159712	0.873108
B4GALNT3	0.130927	0.616207	2.27287	0.271114	0.786304
B4GALNT4	26.4465	0.137119	0.236929	0.578734	0.562769	0.765245
B4GALT1	2.0821	0.507559	0.362762	1.39915	0.161767	0.379577
B4GALT2	21.4982	0.0317417	0.372066	0.0853121	0.932013	0.969755
B4GALT3	82.9274	0.238978	0.251507	0.950183	0.342019	0.590864
B4GALT4	10.0687	-0.103808	0.582214	-0.178298	0.858489	0.936262
B4GALT5	14.0127	0.916586	0.456269	2.00887	0.044551	0.162647
B4GALT6	4.35402	0.804631	0.698045	1.15269	0.249037	0.492179
B4GALT7	26.7148	-0.744398	0.408984	-1.82012	0.0687412	0.218547
B4GAT1	147.559	0.615009	0.220755	2.78594	0.00533724	0.0352098
B9D1	25.4706	0.269164	0.474761	0.566948	0.57075	0.771168
B9D2	32.2511	-0.659077	0.44481	-1.4817	0.138419	0.343226
BAALC	87.1463	1.03082	0.263289	3.91517	9.03388e-05	0.00142575
BABAM1	45.874	0.4786	0.199601	2.39779	0.0164943	0.0812341
BABAM2	49.73	0.444311	0.291303	1.52525	0.127196	0.325868
BACE1	15.6401	-0.385301	0.264159	-1.4586	0.144676	0.353361
BACE2	0.0730602	0.0985378	1.63126	0.0604058	0.951832
BACH1	28.9222	-0.721178	0.456087	-1.58123	0.113826	0.302664
BACH2	48.3108	-1.62617	0.383084	-4.24495	2.18643e-05	0.000431208
BAD	100.058	0.416878	0.183315	2.27411	0.0229594	0.102757
BAG1	110.111	0.37573	0.194343	1.93333	0.0531951	0.183973
BAG2	3.66593	0.696342	0.877805	0.793276	0.427617	0.66345
BAG3	9.1397	-0.413663	0.646912	-0.639442	0.522535	0.736338
BAG4	14.2482	-0.575228	0.394945	-1.45648	0.145261	0.35433
BAG5	45.2586	-0.814224	0.30343	-2.6834	0.00728768	0.0442696
BAG6	60.8281	-0.355148	0.191123	-1.85821	0.0631387	0.206626
BAHCC1	10.3844	-1.90867	0.381384	-5.00459	5.59802e-07	1.95215e-05
BAHD1	8.54732	-1.12245	0.643775	-1.74355	0.0812378	0.241408
BAIAP2	65.9833	-0.130404	0.23763	-0.54877	0.583163	0.779067
BAIAP2L1	1.32531	-1.10577	1.06206	-1.04116	0.297802	0.543794
BAIAP2L2	0.818463	1.70605	1.37828	1.23781	0.215788	0.451276
BAIAP3	8.56789	-0.313447	0.613136	-0.51122	0.609197	0.794951
BAK1	13.045	0.496241	0.560677	0.885074	0.376117	0.619614
BAMBI	7.19377	-1.07567	0.731401	-1.4707	0.141371	0.34767
BANF1	187.817	0.289359	0.132636	2.18161	0.0291387	0.121411
BANK1	0.0798626	-0.27187	1.89601	-0.143391	0.885982
BANP	12.4547	-0.151755	0.587408	-0.258347	0.796139	0.905744
BAP1	22.666	0.0128409	0.255174	0.0503222	0.959866	0.982351
BARD1	2.11208	-0.448117	0.940788	-0.476321	0.633846	0.811312
BASP1	1197.72	0.0200789	0.0978008	0.205304	0.837335	0.925586
BATF2	0.445484	2.07085	1.91246	1.08282	0.27889	0.523756
BATF3	2.63772	-0.426573	0.968527	-0.440435	0.659622	0.828153
BAX	19.9961	-0.730134	0.388969	-1.8771	0.0605043	0.200425
BAZ1A	47.1633	-1.16361	0.465637	-2.49896	0.0124559	0.0664162
BAZ1B	82.9148	-0.758	0.254885	-2.97389	0.00294051	0.0227816
BAZ2A	62.4041	-1.17144	0.304617	-3.84562	0.00012025	0.00181058
BAZ2B	286.062	-1.1268	0.194042	-5.80699	6.36076e-09	3.86746e-07
BBC3	12.4121	0.414024	0.477027	0.867927	0.385434	0.628215
BBIP1	38.6849	-0.583174	0.242952	-2.40036	0.0163788	0.0807556
BBOF1	8.26951	0.424108	0.526454	0.805593	0.420477	0.657743
BBOX1	0.0289952	0.31339	2.9107	0.107668	0.914259
BBS1	1.53599	-0.650082	0.666531	-0.975322	0.3294	0.577786
BBS10	3.46501	-0.495168	0.618028	-0.801208	0.423012	0.65964
BBS12	2.95108	1.41187	0.921549	1.53206	0.125507	0.323615
BBS2	23.6947	0.0422686	0.391273	0.108028	0.913973	0.96118
BBS4	37.9213	-0.581462	0.337534	-1.72268	0.0849468	0.248196
BBS5	1.14142	0.255342	0.590472	0.432438	0.665423	0.832347
BBS7	26.3094	0.0744538	0.327521	0.227325	0.820171	0.917874
BBS9	38.9782	-0.48632	0.331224	-1.46825	0.142036	0.348878
BBX	53.8007	-1.67919	0.404394	-4.15235	3.29076e-05	0.000611525
BCAM	2.93485	-0.152661	0.636266	-0.239932	0.810383	0.913238
BCAN	0.819244	3.16458	1.35442	2.33648	0.0194662	0.0912714
BCAP29	32.0146	1.15209	0.415989	2.76951	0.00561398	0.0364641
BCAP31	247.61	0.499773	0.152957	3.26741	0.00108535	0.0105691
BCAR1	38.7371	0.0581751	0.291183	0.199789	0.841646	0.926857
BCAR3	3.37257	1.64921	0.754184	2.18675	0.0287608	0.120326
BCAS1	0.0898467	-0.46535	2.22625	-0.209028	0.834426
BCAS2	204.092	-0.491596	0.187002	-2.62883	0.00856798	0.0502765
BCAS3	13.7049	0.293686	0.483745	0.607108	0.543779	0.751269
BCAS4	595.335	-0.404679	0.105406	-3.83924	0.000123415	0.00184133
BCAT1	54.1909	-0.209255	0.333853	-0.626788	0.530798	0.742824
BCAT2	75.4263	0.840282	0.242929	3.45896	0.000542271	0.00603265
BCCIP	72.4947	-0.141666	0.236619	-0.598709	0.549367	0.755353
BCDIN3D	8.83254	-0.2123	0.546156	-0.388717	0.697485	0.851397
BCHE	15.2702	-3.01869	0.65202	-4.62975	3.66109e-06	9.32517e-05
BCKDHA	2.05072	-0.64725	0.312547	-2.07089	0.0383691	0.147206
BCKDHB	4.6867	-0.88934	0.654236	-1.35936	0.174034	0.397401
BCKDK	78.2774	0.106664	0.283387	0.376392	0.706626	0.857071
BCL10	16.3122	-0.436259	0.365054	-1.19505	0.232066	0.472147
BCL11A	27.06	-1.44537	0.383181	-3.77202	0.00016193	0.00229893
BCL11B	0.579364	-1.07273	1.44822	-0.740725	0.45886	0.689702
BCL2	5.62238	1.70565	0.584367	2.9188	0.00351378	0.0259289
BCL2A1	1.70614	0.323567	0.37183	0.870201	0.384191	0.626895
BCL2L1	26.8301	0.478283	0.209344	2.28467	0.0223322	0.100942
BCL2L10	0.659229	2.40701	1.54774	1.55518	0.119902	0.313763
BCL2L11	3.09877	0.135629	0.725166	0.187032	0.851636	0.932565
BCL2L12	1.00509	-2.37141	1.04925	-2.2601	0.023815	0.105544
BCL2L13	30.232	0.099105	0.329208	0.301041	0.763383	0.889922
BCL2L15	0.293823	-0.203476	1.18515	-0.171689	0.863682
BCL2L2	2.50062	1.4727	0.893313	1.64859	0.0992323	0.275868
BCL2L2-PABPN1	0.0299707	0.309287	2.9107	0.106259	0.915377
BCL3	8.99913	-1.07692	0.653909	-1.64689	0.09958	0.276427
BCL6	2.05637	-0.428515	0.803958	-0.533007	0.594029	0.786378
BCL6B	0.0969636	-0.28078	2.91067	-0.0964658	0.923151
BCL7A	43.1437	-0.613608	0.226921	-2.70406	0.00684982	0.0424172
BCL7B	30.0901	-0.147715	0.378601	-0.390161	0.696418	0.850869
BCL7C	25.485	0.118875	0.291898	0.407249	0.683825	0.84282
BCL9	18.8703	-0.986263	0.459652	-2.14567	0.0318991	0.129024
BCL9L	1.10206	-0.649089	0.819229	-0.792317	0.428176	0.664161
BCLAF1	193.216	-0.989415	0.209605	-4.72037	2.35416e-06	6.40429e-05
BCLAF3	17.5204	-1.51775	0.528692	-2.87076	0.0040948	0.0290936
BCO2	11.6938	2.56637	0.527977	4.86077	1.16933e-06	3.53855e-05
BCOR	24.2538	-0.280934	0.368442	-0.762492	0.445766	0.678915
BCORL1	18.2079	-0.589485	0.391886	-1.50423	0.132523	0.333431
BCR	22.2036	-0.0559119	0.339308	-0.164782	0.869115	0.940544
BCS1L	68.7421	0.146092	0.286674	0.509612	0.610323	0.796098
BDH1	12.2199	0.247336	0.597502	0.413949	0.678911	0.839981
BDH2	10.4797	-2.34528	0.696373	-3.36785	0.000757572	0.00785185
BDKRB2	0.165332	1.21295	2.68802	0.451242	0.651815
BDNF	26.0676	1.38629	0.604573	2.29301	0.0218476	0.0995574
BDP1	88.3926	-0.683941	0.271256	-2.52139	0.0116893	0.0633903
BEAN1	1.74798	2.13535	1.21774	1.75353	0.0795102	0.23826
BECN1	27.0081	-0.0324015	0.308739	-0.104948	0.916417	0.962692
BEGAIN	16.4032	1.89551	0.387811	4.88773	1.02008e-06	3.1668e-05
BEND3	3.77887	-0.396183	0.768934	-0.515236	0.606388	0.79301
BEND4	6.78609	0.238254	0.771733	0.308726	0.75753	0.886147
BEND5	61.43	-0.585999	0.270105	-2.16952	0.0300429	0.123809
BEND6	14.3403	1.3693	0.459721	2.97856	0.00289609	0.0225019
BEND7	6.69478	0.188755	0.580517	0.32515	0.745067	0.879856
BEST1	1.44282	1.74911	0.982825	1.77968	0.0751284	0.230094
BEST4	0.38117	-0.974245	1.9055	-0.51128	0.609155	0.794951
BET1	13.0891	-0.244888	0.455584	-0.537526	0.590905	0.784503
BET1L	21.7253	0.215206	0.33036	0.65143	0.514769	0.731473
BEX1	1573.01	0.383403	0.0878075	4.3664	1.2631e-05	0.000268362
BEX2	693.927	0.0451289	0.102798	0.439007	0.660656	0.828978
BEX3	1391.1	0.00812167	0.0935533	0.0868134	0.93082	0.96924
BEX4	456.198	-0.0759847	0.120365	-0.631284	0.527855	0.740738
BEX5	268.309	0.389082	0.195503	1.99016	0.0465729	0.168035
BFAR	64.3499	-0.0726643	0.25436	-0.285675	0.775127	0.895535
BFSP1	2.51521	-0.2068	1.06982	-0.193304	0.846721	0.929962
BGLAP	0.372484	0.182713	0.720337	0.253649	0.799767	0.907517
BHLHB9	19.6178	-1.01976	0.420936	-2.42261	0.0154096	0.0773415
BHLHE22	0.149346	-0.627302	2.7126	-0.231255	0.817116
BHLHE40	2.45579	2.58623	0.833568	3.1026	0.00191827	0.0162868
BHLHE41	0.340407	2.44149	1.76337	1.38456	0.166187
BICC1	7.85522	-0.307005	0.31263	-0.982006	0.326097	0.573899
BICD1	61.4131	-0.958047	0.271558	-3.52797	0.00041876	0.00492435
BICD2	7.2869	-1.55574	0.649492	-2.39531	0.0166062	0.0815052
BICDL1	11.9949	1.10625	0.502976	2.19941	0.0278485	0.117729
BICRA	3.78709	-1.25631	0.542035	-2.31776	0.0204624	0.0950638
BICRAL	4.54014	-0.788565	0.753601	-1.0464	0.295378	0.541674
BID	53.5911	-0.0669343	0.289137	-0.231497	0.816929	0.915921
BIK	17.5762	1.31645	0.676943	1.9447	0.0518112	0.180846
BIN1	109.713	0.324788	0.187053	1.73634	0.0825037	0.243415
BIN3	16.5429	-0.548578	0.377009	-1.45508	0.145647	0.35501
BIRC2	17.6853	-0.708198	0.330925	-2.14006	0.03235	0.129972
BIRC3	0.70113	0.0125298	0.643366	0.0194754	0.984462	0.992435
BIRC5	0.200608	-0.288096	0.829511	-0.347308	0.72836
BIRC6	45.8272	-0.498015	0.34936	-1.42551	0.154011	0.367787
BIVM	10.3764	-0.917252	0.414548	-2.21266	0.0269212	0.114877
BLCAP	351.541	-0.0413493	0.159051	-0.259975	0.794883	0.905072
BLM	0.72081	0.993152	1.21052	0.820437	0.411967	0.649557
BLMH	37.9096	-0.202819	0.365662	-0.554664	0.579125	0.777074
BLOC1S1	26.4462	0.443419	0.199624	2.22128	0.0263323	0.112911
BLOC1S2	157.481	0.159771	0.13983	1.14261	0.253201	0.496099
BLOC1S3	11.5612	0.46895	0.504577	0.929391	0.352686	0.600347
BLOC1S4	38.0172	-0.413577	0.339131	-1.21952	0.222646	0.460006
BLOC1S5	8.40449	-0.110525	0.631426	-0.17504	0.861048	0.937432
BLOC1S6	33.836	-0.493911	0.279444	-1.76748	0.0771481	0.233783
BLVRA	94.5032	0.603749	0.280371	2.15339	0.0312877	0.127175
BLVRB	36.9051	1.33901	0.453001	2.95586	0.00311803	0.0237525
BLZF1	10.8695	-0.139556	0.481222	-0.290004	0.771813	0.893956
BMF	0.241965	-0.931345	1.28344	-0.725664	0.468045
BMI1	7.79903	-0.930932	0.471636	-1.97384	0.0484003	0.172639
BMP1	3.20743	0.946839	0.805039	1.17614	0.239539	0.48134
BMP2	0.239303	0.254288	2.40694	0.105648	0.915862
BMP2K	1.07343	1.25351	0.933721	1.34249	0.179436	0.403938
BMP3	0.253217	0.751163	1.52207	0.493513	0.62165
BMP4	0.506265	-0.271527	1.73592	-0.156417	0.875705	0.942803
BMP5	0.0148281	0.107574	2.91072	0.0369577	0.970519
BMP6	0.668966	-2.25835	1.66986	-1.35241	0.176243	0.400469
BMP7	38.2184	0.383471	0.40104	0.956191	0.338976	0.587707
BMP8A	0.450993	1.02114	1.1347	0.899923	0.368161	0.612473
BMP8B	1.08001	2.02442	0.852531	2.3746	0.017568	0.0847193
BMPER	1.41858	-1.76841	1.14837	-1.53993	0.123578	0.320331
BMPR1A	9.55779	-0.0243231	0.487316	-0.0499124	0.960192	0.98238
BMPR1B	16.7525	-1.16738	0.359545	-3.24682	0.00116702	0.0111014
BMPR2	34.0014	-0.810693	0.303034	-2.67525	0.00746733	0.0450499
BMS1	40.2149	-0.298769	0.221229	-1.3505	0.176857	0.401281
BMT2	3.51287	-1.09031	0.666541	-1.63577	0.101888	0.280311
BNC2	3.68982	-5.08513	1.08193	-4.70006	2.60079e-06	6.96042e-05
BNIP1	25.1904	0.838944	0.401813	2.0879	0.036807	0.142875
BNIP2	22.2032	-0.441236	0.391633	-1.12666	0.259887	0.503221
BNIP3	143.54	-0.643415	0.200404	-3.2106	0.0013246	0.0121874
BNIP3L	153.311	-1.536	0.187291	-8.20115	2.38103e-16	5.81765e-14
BOC	3.61463	-4.45872	0.852758	-5.22859	1.7081e-07	7.0427e-06
BOD1	113.345	-0.371118	0.198303	-1.87147	0.06128	0.202429
BOD1L1	49.1299	-0.166437	0.337853	-0.492631	0.622273	0.80414
BOD1L2	0.56606	-0.271681	0.414727	-0.655084	0.512414	0.730142
BOK	75.1627	1.60482	0.431698	3.71747	0.000201228	0.00276563
BOLA1	12.4621	0.0277426	0.674929	0.0411045	0.967213	0.985498
BOLA2	0.771362	0.224993	0.730157	0.308143	0.757973	0.886239
BOLA2-SMG1P6	2.12499	-0.670227	0.328576	-2.03979	0.0413713	0.155182
BOLA2B	55.5101	-0.159924	0.141458	-1.13054	0.258248	0.501371
BOLA3	34.8618	0.339354	0.257619	1.31727	0.187748	0.415781
BOP1	62.5532	0.72276	0.286058	2.52661	0.0115168	0.0628043
BORA	0.444035	-1.72311	2.02684	-0.850148	0.395243	0.636095
BORCS5	22.5091	0.465614	0.464713	1.00194	0.316373	0.562785
BORCS6	11.1625	-0.556198	0.490354	-1.13428	0.256677	0.500236
BORCS7	37.4044	0.273515	0.241215	1.1339	0.256835	0.500373
BORCS8	37.1547	-0.0673078	0.297553	-0.226205	0.821042	0.918114
BPGM	64.6338	0.350708	0.282156	1.24296	0.213883	0.448716
BPHL	28.4283	-0.0106852	0.314478	-0.0339776	0.972895	0.988329
BPIFC	0.885304	3.49251	1.55571	2.24497	0.0247704	0.108686
BPNT1	13.2236	-0.203887	0.367417	-0.554921	0.578949	0.776927
BPTF	108.866	-0.822889	0.280823	-2.93027	0.00338665	0.0252693
BRAF	16.1016	0.665384	0.358046	1.85837	0.0631158	0.206626
BRAP	25.1721	-0.475956	0.396594	-1.20011	0.230097	0.469518
BRAT1	30.8655	1.07066	0.393261	2.72251	0.00647886	0.0405513
BRCA1	0.362215	-1.88932	1.56505	-1.2072	0.227357	0.465865
BRCA2	0.171708	-0.68523	2.36899	-0.289249	0.77239
BRCC3	35.1195	-0.781055	0.3772	-2.07067	0.0383899	0.147243
BRD1	7.89904	0.237282	0.527465	0.449854	0.652816	0.824077
BRD2	54.2817	-0.751981	0.231494	-3.24838	0.00116064	0.0110651
BRD3	62.0565	-0.448277	0.201499	-2.22472	0.0261002	0.112098
BRD3OS	29.3457	-0.154327	0.364654	-0.423214	0.672139	0.836781
BRD4	53.6959	-1.02223	0.222845	-4.58719	4.49252e-06	0.000109971
BRD7	44.113	-0.836231	0.281868	-2.96674	0.00300971	0.0232087
BRD8	51.2134	-1.1243	0.286236	-3.92786	8.57047e-05	0.00136476
BRD9	35.42	-0.0171815	0.285142	-0.0602559	0.951952	0.978578
BRF1	40.4254	-0.127356	0.263	-0.484244	0.628212	0.807613
BRF2	8.90792	0.390543	0.413357	0.944809	0.344756	0.593208
BRI3	103.742	-0.359416	0.13806	-2.60334	0.00923214	0.0530295
BRI3BP	4.85067	-0.336848	0.712536	-0.472745	0.636395	0.812679
BRICD5	1.26546	1.4813	0.746998	1.98301	0.0473668	0.170057
BRINP1	50.8359	-0.263342	0.420362	-0.626466	0.531009	0.742963
BRINP2	2.14881	3.13666	0.862966	3.63475	0.000278254	0.00355745
BRINP3	38.9733	0.571909	0.482724	1.18475	0.236115	0.476856
BRIP1	0.0283561	0.373947	2.9107	0.128473	0.897774
BRIX1	53.7413	-0.317548	0.3291	-0.964898	0.334596	0.583255
BRK1	411.152	-0.138952	0.115344	-1.20468	0.228327	0.467278
BRMS1	48.2762	0.361736	0.356098	1.01583	0.309709	0.556034
BRMS1L	25.648	-0.499601	0.347338	-1.43837	0.150328	0.362006
BROX	10.0224	-0.966413	0.425273	-2.27245	0.0230593	0.103029
BRPF1	6.21225	-0.453146	0.622577	-0.727855	0.466702	0.696125
BRPF3	6.92975	0.0851974	0.612381	0.139125	0.889351	0.949131
BRSK1	5.38339	-0.250771	0.290064	-0.864537	0.387293	0.629213
BRSK2	10.506	-0.360776	0.369038	-0.977612	0.328266	0.576717
BRWD1	96.7921	-0.191752	0.1642	-1.1678	0.242889	0.485333
BRWD3	5.95528	-2.23374	0.650242	-3.43525	0.000592014	0.00647254
BSCL2	13.337	0.773245	0.145562	5.31214	1.08346e-07	4.62627e-06
BSDC1	100.094	-0.24893	0.194187	-1.28191	0.199876	0.431846
BSG	400.138	0.072196	0.114429	0.630926	0.528089	0.740762
BSN	47.5933	0.437562	0.336949	1.2986	0.194081	0.424462
BST1	0.151381	0.749624	2.03413	0.368523	0.712484
BST2	0.00735047	0.151653	2.91072	0.0521015	0.958448
BTAF1	13.1903	-0.803602	0.473397	-1.69752	0.0895982	0.25817
BTBD1	7.56888	-1.05577	0.44555	-2.3696	0.0178075	0.0856242
BTBD10	99.2512	0.166931	0.229356	0.727824	0.466721	0.696125
BTBD11	2.82796	0.505078	0.925525	0.545721	0.585258	0.780068
BTBD17	12.8712	-8.65096	0.786005	-11.0062	3.56574e-28	2.2403e-25
BTBD19	0.152727	1.46676	2.40614	0.609588	0.542135
BTBD2	16.7582	-0.76519	0.427778	-1.78875	0.0736545	0.227491
BTBD3	90.5092	-1.35225	0.392047	-3.44921	0.000562235	0.00621805
BTBD6	19.7631	1.24312	0.391853	3.1724	0.00151185	0.0135144
BTBD7	13.4411	-0.739913	0.379946	-1.94742	0.051485	0.180327
BTBD8	26.2715	-1.01398	0.39036	-2.59755	0.00938911	0.0536762
BTBD9	56.4475	0.337065	0.346735	0.972112	0.330995	0.579481
BTD	3.40664	-1.99856	1.06801	-1.8713	0.0613042	0.202429
BTF3	463.393	-0.0101136	0.105978	-0.095431	0.923972	0.965874
BTF3L4	220.041	-0.2573	0.120816	-2.12969	0.0331969	0.132567
BTG1	108.054	-0.732871	0.193247	-3.79241	0.000149191	0.00216786
BTG2	18.7092	-0.813816	0.555132	-1.46599	0.142652	0.349841
BTG3	28.1439	-0.685408	0.393751	-1.74072	0.0817333	0.242179
BTN2A1	41.9855	-0.195842	0.295096	-0.663655	0.506911	0.726761
BTN2A2	4.36913	-1.01042	0.34366	-2.94018	0.00328025	0.0246607
BTN3A1	2.88816	0.953788	0.823654	1.158	0.246866	0.489336
BTN3A2	7.26111	-1.74191	0.28169	-6.1838	6.25778e-10	4.84156e-08
BTN3A3	0.483217	0.332234	1.00134	0.33179	0.740048	0.877395
BTNL9	1.24287	2.24975	1.07822	2.08653	0.0369308	0.143104
BTRC	26.1667	-0.797174	0.415986	-1.91635	0.055321	0.188752
BUB1	0.0281358	-0.0125638	2.73459	-0.00459439	0.996334
BUB1B	1.07998	-0.176334	1.34616	-0.13099	0.895783	0.951552
BUB3	108.558	-0.31509	0.231561	-1.36072	0.173602	0.396898
BUD13	10.6178	0.158085	0.489359	0.323045	0.746662	0.880983
BUD23	93.8958	0.32673	0.232605	1.40466	0.160123	0.377397
BUD31	148.787	0.590513	0.158325	3.72975	0.00019167	0.00265361
BVES	1.00817	-0.887927	0.835968	-1.06215	0.288166	0.534147
BX255925.3	1.96658	-0.832881	0.837087	-0.994976	0.319748	0.566437
BYSL	30.3823	-0.419676	0.456036	-0.920268	0.357433	0.604814
BZW1	223.625	-0.227635	0.136799	-1.66401	0.0961106	0.270594
BZW2	185.804	-1.08566	0.178196	-6.09249	1.11165e-09	8.1034e-08
C10orf113	0.0531255	-0.106551	2.91069	-0.0366069	0.970798
C10orf143	0.829567	1.58549	1.30527	1.21468	0.224487	0.462184
C10orf67	0.0835866	-0.0874151	2.23055	-0.03919	0.968739
C10orf82	16.6306	1.85722	0.566875	3.27624	0.00105198	0.0102966
C10orf88	20.8167	-0.409198	0.428783	-0.954324	0.339919	0.588569
C10orf95	0.178694	0.404917	1.33605	0.30307	0.761836
C11orf1	30.5743	-0.302887	0.476992	-0.634994	0.525432	0.73837
C11orf24	22.7004	-0.646119	0.394398	-1.63824	0.101371	0.279793
C11orf49	164.84	0.70569	0.19532	3.613	0.00030268	0.00380339
C11orf54	3.77544	-1.57205	0.507083	-3.10019	0.00193398	0.0163675
C11orf58	197.482	-0.387733	0.129755	-2.9882	0.00280625	0.0219477
C11orf65	0.331106	0.1222	2.13069	0.0573523	0.954265
C11orf68	45.268	0.228346	0.369131	0.618603	0.536178	0.7464
C11orf71	27.551	-0.577835	0.45574	-1.2679	0.204832	0.437519
C11orf74	56.9448	-0.530528	0.290227	-1.82797	0.0675535	0.216405
C11orf80	17.3815	0.36085	0.378818	0.952568	0.340809	0.589723
C11orf87	44.7627	1.52732	0.472859	3.22998	0.00123801	0.011618
C11orf88	0.0367751	0.199615	2.52144	0.0791672	0.9369
C11orf95	18.3252	-0.105242	0.472161	-0.222895	0.823617	0.919047
C11orf96	5.50056	-3.191	0.644289	-4.95275	7.31715e-07	2.41961e-05
C11orf98	2.55246	0.36513	0.417285	0.875013	0.381567	0.624305
C12orf10	132.158	0.168483	0.213733	0.788289	0.430528	0.666321
C12orf29	7.69163	-0.655307	0.548529	-1.19466	0.232219	0.472174
C12orf4	14.5963	-0.640275	0.529019	-1.2103	0.226162	0.463999
C12orf42	0.0375413	0.468512	2.91069	0.160963	0.872123
C12orf43	28.8814	0.518167	0.339932	1.52433	0.127427	0.32627
C12orf45	56.3709	-0.296556	0.293538	-1.01028	0.312359	0.558838
C12orf49	41.3627	0.261882	0.28735	0.911369	0.362101	0.607838
C12orf50	0.0695358	0.123301	2.39683	0.0514437	0.958972
C12orf54	0.453392	-0.0811309	0.527091	-0.153922	0.877671	0.943688
C12orf56	0.224972	-0.55162	2.17683	-0.253405	0.799955
C12orf57	82.7359	-0.0508932	0.11248	-0.452465	0.650934	0.822724
C12orf60	3.82824	-0.609656	0.749361	-0.813567	0.415893	0.653171
C12orf65	41.1265	-0.498595	0.331981	-1.50188	0.133128	0.334442
C12orf66	1.48206	3.05011	1.07066	2.84882	0.00438817	0.0304724
C12orf73	74.4873	-0.592046	0.204422	-2.89619	0.00377722	0.0274129
C12orf75	48.3263	1.02942	0.308135	3.34083	0.000835297	0.00849068
C12orf76	82.4869	0.00740111	0.212498	0.0348291	0.972216	0.988061
C13orf46	0.832546	-1.91165	1.68528	-1.13432	0.256662	0.500236
C14orf119	112.54	0.46944	0.250937	1.87075	0.0613794	0.202511
C14orf132	187.509	-0.01681	0.160129	-0.104978	0.916394	0.962692
C14orf28	4.09777	-0.18198	0.624049	-0.291612	0.770583	0.89351
C14orf39	4.78497	0.273335	0.220039	1.24221	0.214158	0.449078
C14orf93	11.9907	-0.0723473	0.723443	-0.100004	0.920341	0.964468
C15orf39	0.415773	1.26583	1.31766	0.96067	0.336718	0.585562
C15orf40	16.7743	-0.150479	0.425588	-0.353579	0.723655	0.866744
C15orf41	28.7419	-1.269	0.334732	-3.79108	0.000149991	0.00217231
C15orf61	29.0294	-0.478189	0.363379	-1.31595	0.18819	0.416468
C15orf65	9.9652	0.0574921	0.664833	0.086476	0.931088	0.969442
C16orf45	272.501	0.899906	0.165283	5.44465	5.19081e-08	2.40307e-06
C16orf46	0.755448	-0.422417	0.569278	-0.742021	0.458074	0.688992
C16orf58	14.214	0.286852	0.357924	0.801431	0.422882	0.659608
C16orf70	15.0407	-0.791247	0.492307	-1.60722	0.108005	0.292291
C16orf71	0.106896	0.280094	2.16909	0.12913	0.897255
C16orf72	14.8413	-0.892542	0.458788	-1.94544	0.0517226	0.180731
C16orf74	0.242248	-0.891422	2.63298	-0.33856	0.734941
C16orf86	0.38569	-2.00632	2.2487	-0.892212	0.372279	0.616215
C16orf87	27.4315	-0.419407	0.297931	-1.40773	0.159211	0.376154
C16orf91	30.3223	0.353476	0.359573	0.983044	0.325586	0.57323
C16orf92	0.162435	-0.375411	2.02512	-0.185377	0.852933
C16orf95	1.29601	1.81805	0.757122	2.40126	0.0163385	0.0806939
C17orf100	33.2864	0.285281	0.405439	0.703635	0.48166	0.708703
C17orf107	0.218676	1.70815	2.21597	0.770836	0.440804
C17orf113	0.379914	0.0504472	1.1627	0.0433878	0.965392	0.984731
C17orf49	1.17405	0.00423222	0.411732	0.0102791	0.991799	0.995803
C17orf50	0.374672	-0.937845	1.37039	-0.684363	0.493746	0.717549
C17orf53	0.797119	2.14339	1.67056	1.28304	0.19948	0.431394
C17orf58	23.8639	-1.14854	0.400291	-2.86926	0.00411428	0.0291927
C17orf67	0.904249	2.08697	1.09712	1.90222	0.0571426	0.192971
C17orf75	60.9022	0.13698	0.299455	0.457432	0.64736	0.820251
C17orf80	13.084	-1.15539	0.471876	-2.44849	0.0143456	0.0737053
C17orf97	7.29192	0.0427863	0.449812	0.0951202	0.924219	0.965874
C18orf21	37.5328	-0.298461	0.324859	-0.918742	0.358231	0.605162
C18orf25	3.52706	0.61507	0.728321	0.844504	0.398388	0.638601
C18orf32	24.6867	0.10865	0.119632	0.908208	0.363769	0.609313
C18orf54	1.41181	0.69338	1.0946	0.633457	0.526435	0.739228
C19orf12	58.3478	-0.0713288	0.249059	-0.286393	0.774577	0.895109
C19orf18	0.0960539	0.142006	2.21063	0.0642377	0.948781
C19orf24	16.1801	0.658933	0.444603	1.48207	0.138322	0.343049
C19orf25	43.7341	0.486851	0.292953	1.66187	0.0965379	0.271467
C19orf33	0.049775	0.433905	2.91068	0.149074	0.881496
C19orf38	0.0462942	-0.155307	2.91069	-0.0533575	0.957447
C19orf44	1.16156	0.831452	1.01286	0.820896	0.411706	0.649222
C19orf47	11.0547	0.244776	0.563482	0.434399	0.663999	0.831745
C19orf48	47.0546	-0.16368	0.316891	-0.516519	0.605492	0.792546
C19orf53	96.7752	0.0769633	0.145041	0.530632	0.595674	0.787113
C19orf54	11.4955	-1.45577	0.574252	-2.53506	0.0112427	0.0615756
C19orf57	4.61579	1.01389	0.791514	1.28095	0.200212	0.432129
C19orf66	6.96478	0.12609	0.537849	0.234433	0.814649	0.91492
C19orf70	68.9465	0.564115	0.215054	2.62313	0.00871261	0.0508647
C19orf71	0.168541	-0.0739797	2.19831	-0.033653	0.973154
C19orf73	2.02927	-1.31116	1.04238	-1.25786	0.208442	0.442436
C19orf81	2.23391	-1.39293	0.589135	-2.36437	0.0180608	0.0865265
C1D	32.5025	0.0382931	0.306067	0.125113	0.900434	0.954166
C1GALT1	20.7428	0.24624	0.547983	0.449357	0.653174	0.824371
C1GALT1C1	42.4084	0.0571711	0.408027	0.140116	0.888568	0.948682
C1orf109	5.57936	0.338741	0.6422	0.52747	0.597868	0.788527
C1orf112	1.08345	-1.25079	0.939798	-1.33092	0.183217	0.409931
C1orf115	0.123298	0.167298	2.43916	0.0685884	0.945317
C1orf122	123.956	0.299867	0.12969	2.31219	0.0207675	0.0959068
C1orf123	73.0596	0.472081	0.261671	1.8041	0.0712153	0.223133
C1orf131	25.9166	-0.990453	0.364184	-2.71965	0.00653509	0.0408258
C1orf158	0.0179023	0.294719	2.91071	0.101253	0.919349
C1orf159	20.0785	-0.103057	0.423813	-0.243167	0.807876	0.911815
C1orf162	0.243201	1.63922	1.97857	0.828486	0.407395
C1orf174	16.3964	0.169333	0.408606	0.414416	0.678569	0.839913
C1orf194	0.852837	1.97326	1.50431	1.31174	0.189608	0.418902
C1orf198	20.4589	-0.0591496	0.319406	-0.185186	0.853083	0.933418
C1orf21	55.5642	-1.02607	0.364159	-2.81765	0.00483769	0.0328505
C1orf216	110.127	0.783718	0.272432	2.87675	0.00401793	0.0287643
C1orf226	1.07672	-1.68935	1.66071	-1.01725	0.309034	0.555353
C1orf232	0.713861	-1.83969	1.25238	-1.46895	0.141846	0.348513
C1orf35	31.777	-0.510199	0.307584	-1.65873	0.0971699	0.272555
C1orf43	291.147	-0.0241851	0.121685	-0.198752	0.842457	0.927076
C1orf50	1.32386	0.373343	0.511089	0.730486	0.465093	0.695032
C1orf52	74.0477	-0.434403	0.222775	-1.94996	0.0511805	0.179595
C1orf53	1.94625	2.44018	0.828863	2.94401	0.00323994	0.0244552
C1orf54	14.5313	-3.87096	0.731539	-5.29153	1.213e-07	5.08075e-06
C1orf56	11.1038	0.0295712	0.517002	0.0571974	0.954388	0.979709
C1orf61	0.37541	-0.24181	1.29694	-0.186447	0.852094	0.93296
C1orf74	2.07967	0.245359	1.13218	0.216714	0.828431	0.922078
C1QBP	140.358	0.0436622	0.168501	0.259121	0.795542	0.905568
C1QL1	9.53471	-0.881441	0.842988	-1.04561	0.295739	0.541719
C1QL2	1.12493	-1.58706	2.17353	-0.730178	0.465281	0.695184
C1QL3	1.057	-2.12956	1.20192	-1.77179	0.0764287	0.232313
C1QL4	21.6935	-2.68357	0.467412	-5.74133	9.39368e-09	5.50846e-07
C1QTNF1	0.217434	1.78276	1.63898	1.08773	0.276716
C1QTNF12	0.276968	0.66028	2.23753	0.295093	0.767923
C1QTNF2	0.0508454	0.493595	2.91068	0.16958	0.86534
C1QTNF3	0.733746	-1.2164	1.43422	-0.848123	0.39637	0.636914
C1QTNF4	54.6937	-0.000460101	0.236906	-0.00194212	0.99845	0.999208
C1QTNF5	0.00776174	0.176226	2.91072	0.0605438	0.951723
C1QTNF6	1.42773	-0.886732	1.36922	-0.647619	0.517232	0.73262
C1QTNF9	0	0	0	0	1
C1R	0.270484	-0.616489	1.69503	-0.363703	0.71608
C1RL	0.91832	-2.11685	0.957978	-2.20971	0.0271255	0.115562
C1S	0.0396647	0.378919	2.91069	0.130182	0.896423
C2	0.444932	-0.796283	1.42074	-0.56047	0.575159	0.774036
C20orf144	0.496046	2.84484	1.98268	1.43485	0.151331	0.363624
C20orf194	37.6422	-0.560513	0.230506	-2.43167	0.0150295	0.0760348
C20orf203	0.136029	0.0852995	1.65957	0.0513986	0.959008
C20orf204	0.65896	1.4276	1.34488	1.06151	0.288459	0.534456
C20orf27	106.288	0.264886	0.231419	1.14462	0.252369	0.495349
C20orf96	30.6416	0.0436244	0.359386	0.121386	0.903385	0.955835
C21orf58	1.15645	-1.37459	0.967769	-1.42037	0.1555	0.3708
C21orf62	0.103634	0.174162	2.45888	0.0708299	0.943533
C21orf91	3.84287	1.28633	0.817464	1.57356	0.115589	0.305873
C22orf15	0.00471325	0.151777	2.91072	0.0521443	0.958414
C22orf23	0.589716	-1.40981	1.36488	-1.03292	0.301642	0.547848
C22orf39	49.7368	-0.490723	0.272651	-1.79982	0.0718889	0.22471
C22orf42	52.2901	-0.737835	0.61465	-1.20041	0.229978	0.469421
C22orf46	3.20704	-2.06429	0.948408	-2.17658	0.0295117	0.122139
C2CD2	1.52928	-4.4473e-05	0.951637	-4.67332e-05	0.999963	0.999963
C2CD2L	13.2083	0.80101	0.406499	1.97051	0.04878	0.173571
C2CD3	13.3407	-0.651559	0.563226	-1.15683	0.24734	0.489802
C2CD4C	10.5223	-0.0583907	0.409011	-0.142761	0.886479	0.947811
C2CD4D	0.194668	1.21326	2.21742	0.547148	0.584277
C2CD5	15.2984	-1.13361	0.452353	-2.50602	0.0122098	0.0655396
C2CD6	0.0896466	-0.291762	2.21833	-0.131523	0.895361
C2orf15	5.13418	0.495254	0.819393	0.604416	0.545567	0.752622
C2orf16	0.471483	1.35244	1.51777	0.891065	0.372894	0.616692
C2orf40	0.902563	3.21187	1.62405	1.97769	0.0479639	0.171454
C2orf42	6.50091	-0.623399	0.752744	-0.828169	0.407575	0.646905
C2orf49	15.629	-0.884791	0.474126	-1.86615	0.0620201	0.203961
C2orf50	0.160943	0.630585	2.55938	0.246381	0.805387
C2orf66	0.159026	0.536912	2.1472	0.250052	0.802547
C2orf68	20.1326	-1.18876	0.379447	-3.13287	0.00173109	0.0150759
C2orf69	19.3009	-0.772439	0.412311	-1.87344	0.0610078	0.201826
C2orf72	2.0135	-0.359145	1.05085	-0.341766	0.732527	0.872426
C2orf73	0.174998	0.303786	2.63958	0.115089	0.908375
C2orf74	4.5728	-1.09221	0.371315	-2.94147	0.00326653	0.0245716
C2orf76	12.1207	-0.370475	0.468955	-0.790002	0.429527	0.665217
C2orf80	32.3345	-1.03387	0.435493	-2.37403	0.0175951	0.0848192
C2orf81	3.19503	-0.0453144	0.185691	-0.244031	0.807206	0.911293
C2orf83	0.0738691	0.101904	2.71334	0.0375567	0.970041
C2orf88	1.8878	-0.773708	1.15043	-0.672536	0.501243	0.723092
C2orf92	0.357454	-0.989299	1.39233	-0.710533	0.477374
C3orf14	147.701	0.150175	0.210737	0.712619	0.476082	0.703787
C3orf18	21.168	1.11442	0.529224	2.10577	0.0352242	0.138514
C3orf33	1.93695	0.159027	0.54471	0.291947	0.770327	0.89351
C3orf38	24.5966	-0.367927	0.403266	-0.912367	0.361575	0.607413
C3orf49	0.0995316	0.028695	2.48887	0.0115294	0.990801
C3orf52	0.407735	1.68775	2.06892	0.815765	0.414634	0.651856
C3orf62	3.56171	0.738655	0.604381	1.22217	0.221644	0.458941
C3orf67	1.33175	-0.765088	1.18588	-0.645167	0.518819	0.733451
C3orf70	9.98612	-0.910045	0.634357	-1.43459	0.151403	0.36373
C3orf80	0.3794	-0.753971	1.7969	-0.419595	0.674782	0.838094
C4A	0.399153	0.396613	1.46144	0.271385	0.786095	0.900962
C4B	0.398113	0.305114	1.45956	0.209045	0.834413	0.924991
C4orf19	0.471955	2.31121	1.99604	1.1579	0.246905	0.489336
C4orf3	196.84	-0.924047	0.153909	-6.00384	1.92699e-09	1.35238e-07
C4orf33	22.3087	-0.849131	0.460194	-1.84516	0.0650143	0.211037
C4orf36	0.0839863	0.0945071	2.11065	0.0447763	0.964286
C4orf46	1.79753	0.149886	0.634192	0.236341	0.813168	0.914346
C4orf47	1.44833	-2.08702	0.967143	-2.15793	0.0309335	0.126096
C4orf48	190.16	0.302909	0.0959417	3.15722	0.00159282	0.0140934
C4orf50	0.203988	1.14989	1.87726	0.612539	0.540181
C5	0.0829171	0.536354	2.88699	0.185783	0.852615
C5AR1	0.359721	-0.160642	1.20091	-0.133767	0.893587	0.951112
C5orf15	19.7963	-0.600911	0.275287	-2.18286	0.0290465	0.12117
C5orf22	16.6615	0.153056	0.324616	0.471499	0.637285	0.8135
C5orf24	30.5173	-0.395245	0.272007	-1.45307	0.146204	0.355512
C5orf30	26.1578	-0.0755651	0.32598	-0.231809	0.816686	0.915754
C5orf34	1.02237	0.595501	1.20574	0.493887	0.621386	0.803668
C5orf38	3.03543	0.479639	0.624996	0.767427	0.442828	0.67647
C5orf46	0.0677409	0.794095	2.91059	0.27283	0.784984
C5orf49	14.6854	0.767878	0.580326	1.32318	0.185774	0.413312
C5orf51	25.0522	-1.33523	0.555648	-2.40302	0.0162602	0.0803813
C5orf58	23.6844	-10.4301	0.91069	-11.4529	2.27336e-30	1.7644e-27
C5orf63	2.18394	1.50394	0.618868	2.43014	0.0150928	0.0762385
C6orf106	13.5084	-0.331816	0.577096	-0.574976	0.565308	0.76719
C6orf118	0.468867	0.50054	1.69285	0.295678	0.767476	0.892369
C6orf120	12.0868	-1.29506	0.54489	-2.37673	0.0174666	0.0843848
C6orf132	0.161741	0.233849	1.96744	0.11886	0.905387
C6orf136	20.014	0.365376	0.376524	0.970391	0.331852	0.580619
C6orf141	0.231499	1.14084	2.32126	0.491473	0.623092
C6orf163	1.31918	-0.631032	0.988918	-0.638103	0.523406	0.737093
C6orf201	0.151121	-0.171655	0.767012	-0.223797	0.822916
C6orf203	36.9655	-0.88837	0.398124	-2.23139	0.0256554	0.111033
C6orf226	21.987	0.193814	0.383239	0.505727	0.613048	0.797915
C6orf47	9.55955	0.186852	0.57184	0.326756	0.743852	0.879376
C6orf48	61.7671	0.399996	0.168208	2.37798	0.0174078	0.0841929
C6orf52	12.6453	-0.104495	0.659139	-0.158533	0.874037	0.941699
C6orf58	0.282182	1.9181	1.94313	0.98712	0.323584
C6orf62	90.5744	-0.593178	0.185593	-3.19613	0.00139285	0.0127002
C6orf89	31.9176	-0.36633	0.324971	-1.12727	0.259628	0.503221
C7orf25	0.278403	-0.38467	1.54371	-0.249186	0.803217
C7orf26	22.2399	-0.0753422	0.315974	-0.238445	0.811536	0.91351
C7orf31	5.28883	-2.32831	0.737532	-3.15689	0.00159461	0.0140934
C7orf33	0.142336	-0.998479	2.74419	-0.363852	0.715968
C7orf43	9.85206	0.576273	0.369355	1.56021	0.11871	0.311879
C7orf50	166.347	0.31196	0.175452	1.77803	0.0753984	0.230438
C7orf57	0.00269132	0.12747	2.91072	0.0437933	0.965069
C8orf33	47.9406	0.509522	0.256461	1.98675	0.0469505	0.169114
C8orf34	4.47739	0.492769	0.812576	0.606428	0.544231	0.751578
C8orf37	1.1936	-1.18197	1.07486	-1.09965	0.271485	0.516056
C8orf44	8.22166	0.323229	0.608023	0.531607	0.594999	0.786614
C8orf48	5.11049	0.893868	0.955126	0.935864	0.349343	0.597516
C8orf58	12.5748	-0.599755	0.44537	-1.34665	0.178095	0.402704
C8orf59	20.28	-0.465958	0.184228	-2.52925	0.0114307	0.062424
C8orf76	9.65587	-0.255008	0.397761	-0.641107	0.521453	0.735528
C8orf82	14.4743	0.41813	0.359247	1.16391	0.244462	0.486784
C8orf88	0.0802129	0.876884	2.53391	0.34606	0.729298
C9orf116	8.08236	-0.191833	0.622824	-0.308005	0.758079	0.886239
C9orf129	6.44131	0.714849	0.450024	1.58847	0.11218	0.299435
C9orf135	0.0161064	0.0676898	2.91072	0.0232554	0.981447
C9orf153	0.160754	0.894482	1.93975	0.461133	0.644704
C9orf16	159.306	0.218932	0.142954	1.53148	0.125651	0.323733
C9orf24	7.02076	1.65684	0.773475	2.14208	0.0321872	0.12965
C9orf3	16.3853	0.928214	0.44306	2.09501	0.0361705	0.141068
C9orf40	10.1494	-0.964346	0.487449	-1.97835	0.0478887	0.171324
C9orf43	0.148638	0.233399	2.54107	0.0918508	0.926817
C9orf50	0.607029	0.6846	1.30158	0.525977	0.598904	0.788767
C9orf72	20.893	-0.511656	0.381279	-1.34195	0.179613	0.404199
C9orf78	97.5894	0.704999	0.224531	3.13988	0.00169019	0.0147783
C9orf84	0.285989	0.65614	1.38337	0.474304	0.635283
C9orf85	14.592	0.191311	0.479089	0.399322	0.689656	0.846606
CA10	55.0631	-0.636391	0.547393	-1.16259	0.244997	0.487288
CA11	24.1177	0.403945	0.430376	0.938584	0.347944	0.59636
CA12	0.344474	-1.68849	2.39292	-0.705617	0.480426
CA13	0.566019	1.07651	1.64553	0.6542	0.512983	0.730491
CA14	19.7379	-2.20594	0.714029	-3.08943	0.00200541	0.0168103
CA2	0.769435	-0.616913	1.48394	-0.415727	0.67761	0.839649
CA3	0.0121038	0.0919973	2.91072	0.0316064	0.974786
CA5A	0.193649	-0.0692265	0.797685	-0.0867843	0.930843
CA5B	7.47196	-0.255968	0.487186	-0.525402	0.599304	0.788864
CA8	0.23368	1.08446	2.16025	0.502008	0.615662
CAAP1	7.6381	0.194016	0.506559	0.383009	0.701713	0.853231
CAB39	20.0855	-0.132293	0.283892	-0.465999	0.641216	0.816673
CAB39L	8.03537	-0.57776	0.611748	-0.944441	0.344944	0.593218
CABCOCO1	0.0585727	0.756385	2.91062	0.259871	0.794963
CABIN1	25.2497	-0.763043	0.433689	-1.75942	0.0785054	0.23643
CABLES1	1.281	0.268088	1.19336	0.224651	0.822251	0.918686
CABLES2	8.70255	-2.07094	0.596269	-3.47316	0.000514364	0.00578737
CABP1	1.93251	0.0888789	0.853944	0.10408	0.917106	0.962786
CABP2	0.0215697	0.116446	2.91072	0.0400059	0.968088
CABP7	1.49992	-2.73634	1.12247	-2.43778	0.0147776	0.075164
CABYR	28.8889	0.268274	0.382906	0.700625	0.483537	0.709653
CACFD1	48.7507	-0.119079	0.266931	-0.446102	0.655523	0.825938
CACHD1	8.47876	0.0553188	0.578966	0.0955475	0.92388	0.965874
CACNA1A	14.698	-0.27117	0.272566	-0.994877	0.319796	0.566437
CACNA1B	6.55467	0.600039	0.684548	0.876547	0.380733	0.623481
CACNA1C	13.0822	0.626242	0.47193	1.32698	0.184516	0.411441
CACNA1D	2.09021	-1.02269	0.565781	-1.80757	0.0706734	0.22191
CACNA1E	28.132	0.662377	0.418501	1.58274	0.113482	0.301992
CACNA1G	0.98818	1.13229	0.990576	1.14306	0.253014	0.495806
CACNA1H	22.6746	0.865042	0.409239	2.11378	0.0345338	0.136582
CACNA1I	0.200819	-0.741092	1.66793	-0.444317	0.656813
CACNA2D1	38.8287	-0.83835	0.428993	-1.95423	0.0506741	0.178054
CACNA2D2	9.73724	0.346039	0.535442	0.646268	0.518106	0.733191
CACNA2D3	17.5118	-0.735218	0.57275	-1.28366	0.19926	0.431131
CACNB1	38.9074	0.723985	0.315384	2.29557	0.0217005	0.0991746
CACNB2	4.98315	-1.4405	0.608299	-2.36808	0.0178805	0.0858185
CACNB3	55.5685	0.592604	0.253583	2.33692	0.0194434	0.091229
CACNB4	8.01037	-0.687566	0.592762	-1.15994	0.246075	0.488521
CACNG2	23.3445	0.638035	0.408478	1.56198	0.118292	0.310906
CACNG3	8.4353	7.07476	0.753053	9.39477	5.73432e-21	2.22525e-18
CACNG4	25.5607	1.26852	0.310019	4.09175	4.28122e-05	0.000765399
CACNG5	2.14473	-0.160058	1.3644	-0.11731	0.906614	0.957179
CACNG6	0.104357	-0.73698	2.83144	-0.260285	0.794644
CACNG7	3.8995	-1.58013	0.708896	-2.229	0.0258138	0.111412
CACNG8	1.90156	-1.15311	1.15191	-1.00104	0.316807	0.563109
CACTIN	5.92526	-0.170567	0.581647	-0.293249	0.769332	0.893064
CACUL1	45.5568	-0.891567	0.318514	-2.79914	0.00512385	0.0342646
CACYBP	244.244	0.0623131	0.161784	0.385163	0.700117	0.85261
CAD	16.3896	0.842058	0.528981	1.59185	0.111419	0.298065
CADM1	181.885	-0.435301	0.269065	-1.61783	0.1057	0.287844
CADM2	23.7686	-0.553892	0.499371	-1.10918	0.267353	0.512041
CADM3	27.3622	-0.0124727	0.241331	-0.0516829	0.958781	0.981978
CADM4	10.8049	-0.713673	0.325337	-2.19364	0.0282612	0.118759
CADPS	71.4128	1.00995	0.312343	3.23346	0.001223	0.0115094
CADPS2	0.0643302	-0.107072	2.75139	-0.0389155	0.968958
CALB1	3.20031	0.172022	0.94671	0.181705	0.855814	0.934582
CALB2	0.995324	-3.06388	1.58981	-1.9272	0.0539552	0.185338
CALCA	67.9791	7.96203	0.5148	15.4663	5.8623e-54	1.10496e-50
CALCB	412.867	7.54325	0.4842	15.5788	1.01443e-54	2.23073e-51
CALCOCO1	39.6057	-0.75414	0.296069	-2.54717	0.01086	0.0600028
CALCOCO2	16.7111	0.577164	0.483369	1.19405	0.23246	0.47244
CALCR	0.0225026	-0.0734274	2.91071	-0.0252267	0.979874
CALCRL	0.586681	-1.88666	1.40502	-1.3428	0.179337	0.403853
CALD1	23.7883	0.146001	0.435757	0.335052	0.737586	0.876415
CALHM2	0.0027329	0.171674	2.91072	0.0589798	0.952968
CALHM6	1.10037	0.506993	1.09078	0.464799	0.642075	0.817104
CALM1	2907.25	-0.0141812	0.086359	-0.164212	0.869565	0.940721
CALM2	5499.27	-0.0194124	0.0906377	-0.214175	0.83041	0.922725
CALM3	309.971	0.146265	0.112587	1.29913	0.193898	0.42433
CALN1	6.15376	1.04665	0.712149	1.46971	0.141641	0.348143
CALR	211.931	0.444986	0.154838	2.87388	0.00405466	0.0289309
CALU	30.7591	-0.259357	0.296036	-0.876101	0.380975	0.623687
CALY	101.122	0.797228	0.285662	2.79081	0.00525765	0.0349389
CAMK1	15.125	0.907748	0.405739	2.23727	0.0252687	0.109899
CAMK1D	31.0643	-0.00557507	0.358333	-0.0155584	0.987587	0.994218
CAMK1G	20.265	0.384828	0.589073	0.653277	0.513578	0.730897
CAMK2A	4.74241	-1.33417	0.859478	-1.5523	0.12059	0.314813
CAMK2B	131.499	0.533251	0.270242	1.97324	0.0484686	0.172836
CAMK2D	27.1648	0.918241	0.331466	2.77024	0.00560143	0.0364604
CAMK2G	64.8312	0.291904	0.287944	1.01375	0.310701	0.55721
CAMK2N1	76.0377	0.204908	0.23407	0.875416	0.381348	0.62406
CAMK2N2	1.06357	0.205251	0.554048	0.370456	0.711043	0.859954
CAMK4	14.7089	0.481562	0.492809	0.977177	0.328482	0.576792
CAMKK1	3.86525	-0.524526	0.759247	-0.69085	0.48966	0.714506
CAMKK2	48.369	-0.107008	0.303686	-0.352363	0.724566	0.867342
CAMKMT	15.128	0.455421	0.570112	0.798827	0.424391	0.660801
CAMKV	43.6242	-0.831444	0.344842	-2.41109	0.015905	0.0791525
CAMLG	205.42	0.00562505	0.14339	0.0392289	0.968708	0.986058
CAMSAP1	34.2369	-0.202505	0.319014	-0.634786	0.525568	0.738482
CAMSAP2	50.697	-1.07107	0.304816	-3.51384	0.000441687	0.00515217
CAMSAP3	16.6156	0.417325	0.355966	1.17238	0.241047	0.483156
CAMTA1	97.8175	-0.292525	0.177725	-1.64594	0.0997764	0.276798
CAMTA2	15.7255	1.40596	0.365262	3.84918	0.000118515	0.00179379
CAND1	78.1694	-0.86397	0.248233	-3.48049	0.000500505	0.00568791
CAND2	5.75015	-0.0763828	0.544719	-0.140224	0.888483	0.948682
CANT1	11.5022	-0.267939	0.344602	-0.777531	0.436846	0.671136
CANX	115.19	-0.242706	0.168731	-1.43842	0.150314	0.362006
CAP1	98.3707	0.510626	0.150656	3.38935	0.000700585	0.00742451
CAP2	55.3062	0.0958623	0.288395	0.332399	0.739588	0.877315
CAPG	6.14224	5.88403	0.852471	6.90233	5.11563e-12	7.03079e-10
CAPN1	87.0105	0.9042	0.224528	4.02711	5.64669e-05	0.000968565
CAPN10	16.035	-0.168425	0.458522	-0.367321	0.71338	0.861619
CAPN12	0.208381	-0.277787	2.42918	-0.114354	0.908957
CAPN14	0.387835	0.743368	2.05268	0.362146	0.717243	0.863283
CAPN15	2.07278	-0.284631	0.632025	-0.450349	0.652459	0.823706
CAPN2	61.747	1.28533	0.254282	5.05472	4.3103e-07	1.571e-05
CAPN3	0.303961	-1.36827	1.79578	-0.761938	0.446097
CAPN5	26.0396	0.334024	0.390137	0.856169	0.391904	0.632887
CAPN7	24.315	-0.524162	0.393789	-1.33107	0.183165	0.409931
CAPN9	0.0618197	0.196122	2.91072	0.0673793	0.94628
CAPNS1	63.8113	0.520647	0.247113	2.10692	0.0351249	0.138257
CAPRIN1	109.959	-0.542857	0.176121	-3.0823	0.00205406	0.0171409
CAPRIN2	36.498	-0.573488	0.375746	-1.52626	0.126944	0.325603
CAPS	1.02597	0.162517	0.988004	0.16449	0.869345	0.940638
CAPS2	0.255913	0.785439	2.08746	0.376265	0.70672
CAPSL	0.0408776	0.468512	2.91069	0.160963	0.872123
CAPZA1	112.334	-0.470275	0.166515	-2.82423	0.00473948	0.0323668
CAPZA2	137.052	-0.162023	0.159858	-1.01355	0.3108	0.557302
CAPZB	209.395	0.307104	0.117115	2.62225	0.00873512	0.0509736
CARD10	2.25128	2.24892	1.14655	1.96147	0.0498245	0.175931
CARD14	0.240328	0.147301	1.5534	0.0948246	0.924454
CARD19	104.286	-0.182527	0.214906	-0.849332	0.395696	0.636375
CARD8	7.46466	0.0569921	0.582096	0.0979085	0.922005	0.964926
CARD9	0.852814	1.92614	0.794934	2.42302	0.0153921	0.077306
CARF	2.27524	-1.89481	0.79154	-2.39382	0.0166739	0.0816218
CARHSP1	54.3493	-0.508906	0.209297	-2.43151	0.0150362	0.0760368
CARM1	5.01749	0.119697	0.493753	0.242424	0.808452	0.912118
CARMIL1	5.34273	0.228278	0.439652	0.519225	0.603604	0.791842
CARMIL2	26.5032	0.988085	0.352419	2.80372	0.00505162	0.0339398
CARMIL3	17.8366	-0.849271	0.345984	-2.45466	0.0141019	0.0729021
CARNMT1	1.52981	-0.598748	0.928237	-0.645038	0.518903	0.733491
CARNS1	0.137817	-0.132433	1.93405	-0.0684741	0.945408
CARS	150.409	1.15909	0.231882	4.99862	5.77424e-07	2.00488e-05
CARS2	40.0259	-0.170126	0.345823	-0.491946	0.622758	0.804451
CARTPT	123.451	-1.04111	0.613219	-1.69778	0.0895494	0.258142
CASC1	0.477865	1.5245	1.89684	0.803706	0.421567	0.658477
CASC10	2.52141	0.777873	0.852878	0.912056	0.361739	0.607611
CASC3	41.9811	0.105939	0.230099	0.460405	0.645226	0.819141
CASC4	24.8732	-0.611125	0.277116	-2.2053	0.0274331	0.116398
CASD1	20.1641	-1.48393	0.363825	-4.07868	4.52928e-05	0.000803217
CASK	30.3613	-0.921943	0.294324	-3.13241	0.00173378	0.0150795
CASKIN1	1.82773	-0.889006	0.712539	-1.24766	0.212156	0.447011
CASKIN2	2.00787	0.0966548	0.972746	0.0993628	0.92085	0.964568
CASP2	23.5751	-0.863973	0.347903	-2.48337	0.0130145	0.0685211
CASP3	38.4365	-0.452287	0.292221	-1.54776	0.121681	0.316596
CASP6	7.0788	1.11568	0.757379	1.47308	0.140728	0.347113
CASP7	0.140219	-0.456523	2.55434	-0.178725	0.858154
CASP8	0.335749	-0.41104	0.77174	-0.532615	0.5943
CASP8AP2	50.7263	-1.04976	0.511564	-2.05206	0.0401636	0.151926
CASP9	9.54744	0.204725	0.581717	0.351933	0.724888	0.867342
CASQ1	0.116152	0.805842	2.91052	0.276872	0.781878
CASQ2	0.235097	-0.805725	2.30519	-0.349527	0.726694
CAST	13.0193	0.964614	0.437918	2.20273	0.0276141	0.117001
CASTOR1	0.943718	0.96653	1.0562	0.915102	0.360138	0.606311
CASTOR2	57.6416	-0.252799	0.143197	-1.76539	0.0774978	0.234305
CASTOR3	47.208	-0.731731	0.16161	-4.52777	5.96096e-06	0.000139448
CASZ1	12.6004	0.790788	0.664771	1.18956	0.234217	0.474096
CAT	13.2179	0.239842	0.493352	0.486149	0.626862	0.806597
CATIP	0.0112623	0.111985	2.91072	0.0384732	0.96931
CATSPER2	3.87553	0.313787	0.459741	0.682531	0.494903	0.718345
CATSPER3	0.206502	1.13018	2.61716	0.431835	0.665862
CATSPERE	0.213889	-1.20118	2.34363	-0.51253	0.60828
CATSPERG	16.516	-0.990666	0.48952	-2.02375	0.0429959	0.15944
CAV1	0.371909	-0.727599	1.15647	-0.629154	0.529248	0.741914
CAV2	3.624	0.92031	0.767419	1.19923	0.23044	0.469798
CAVIN1	0.107502	0.174913	1.82918	0.0956238	0.923819
CAVIN3	1.29259	3.00953	1.48877	2.02149	0.0432294	0.159881
CAVIN4	2.70021	-0.0971808	0.791648	-0.122757	0.902299	0.955146
CBARP	4.40808	0.198438	0.438235	0.452811	0.650685	0.822489
CBFA2T2	55.4667	-0.41029	0.296996	-1.38147	0.167136	0.387555
CBFA2T3	8.8501	-0.0179814	0.458546	-0.0392139	0.96872	0.986058
CBFB	17.0393	-0.207739	0.350505	-0.592684	0.553393	0.757907
CBL	29.6552	0.0691767	0.375397	0.184276	0.853797	0.933537
CBLB	31.7167	-1.09645	0.383639	-2.85802	0.00426294	0.0298913
CBLL1	50.2261	0.11102	0.326508	0.340023	0.733839	0.873143
CBLN1	8.99447	-6.33607	0.682618	-9.282	1.6632e-20	6.09561e-18
CBLN2	45.294	2.7731	0.547954	5.06082	4.17458e-07	1.52998e-05
CBLN4	1.66278	1.00533	1.25052	0.80393	0.421437	0.658425
CBR1	51.3992	0.103287	0.301012	0.343134	0.731498	0.872323
CBR4	27.1616	-0.633037	0.393876	-1.6072	0.108011	0.292291
CBS	82.5605	0.789463	0.293446	2.69032	0.00713843	0.0436443
CBSL	84.1177	0.793859	0.294673	2.69403	0.00705934	0.0433012
CBWD1	174.61	-0.0735554	0.149726	-0.491266	0.623238	0.804678
CBWD2	174.75	-0.102731	0.154801	-0.663632	0.506926	0.726761
CBWD3	168.22	-0.0897707	0.146549	-0.612564	0.540165	0.748942
CBWD5	167.522	-0.125638	0.147184	-0.853613	0.393319	0.634175
CBWD6	124.744	-0.115487	0.148008	-0.780276	0.435229	0.670286
CBX1	104.59	-0.766389	0.173251	-4.42358	9.70797e-06	0.000216363
CBX2	5.47205	-0.290834	0.59367	-0.489892	0.624211	0.804931
CBX3	76.7316	-0.388114	0.136817	-2.83673	0.0045578	0.0314353
CBX4	9.61114	0.0856551	0.430409	0.199009	0.842256	0.927076
CBX5	195.143	-0.807493	0.15053	-5.36435	8.12422e-08	3.57303e-06
CBX6	57.3649	0.149947	0.179355	0.836034	0.403136	0.642851
CBX7	0.873377	-1.17946	0.619197	-1.90482	0.0568041	0.192222
CBX8	4.84642	-1.45867	0.697094	-2.09251	0.0363931	0.141784
CBY1	38.3297	0.0921691	0.366168	0.251712	0.801263	0.908125
CBY3	0.113742	0.866116	2.46634	0.351174	0.725458
CC2D1A	13.5868	0.574504	0.412709	1.39203	0.163913	0.382753
CC2D1B	2.81051	0.200596	0.749772	0.267543	0.789051	0.902368
CC2D2A	8.41759	0.538409	0.571075	0.942799	0.345784	0.593891
CC2D2B	0.11212	0.0867735	2.17799	0.0398411	0.96822
CCAR1	83.2207	-0.754859	0.262808	-2.87228	0.00407524	0.0290014
CCAR2	23.9262	0.565896	0.275806	2.05179	0.0401902	0.151983
CCBE1	0.791889	1.8212	1.31269	1.38738	0.165327	0.38478
CCDC102A	0.510313	0.378332	1.47101	0.257192	0.797031	0.906232
CCDC102B	1.79232	2.61527	1.12091	2.33316	0.0196395	0.0919858
CCDC106	10.3504	-0.285321	0.301025	-0.947832	0.343215	0.591813
CCDC107	16.9697	0.218985	0.265087	0.826086	0.408755	0.647355
CCDC112	136.63	0.117301	0.18256	0.642533	0.520527	0.734918
CCDC113	2.64495	-0.58688	0.880852	-0.666264	0.505242	0.725526
CCDC115	135.97	0.180488	0.208291	0.866522	0.386204	0.628758
CCDC117	4.59651	-1.36688	0.56161	-2.43386	0.0149389	0.0756635
CCDC12	93.5174	0.382269	0.212718	1.79707	0.0723244	0.225317
CCDC120	7.04042	0.20944	0.451332	0.464049	0.642612	0.817292
CCDC121	2.71155	-2.25879	1.13535	-1.98951	0.0466446	0.168242
CCDC122	9.75633	1.38016	0.560743	2.4613	0.0138434	0.0718526
CCDC124	104.511	0.411288	0.16104	2.55395	0.0106508	0.0591295
CCDC125	3.73732	-1.47309	0.808899	-1.82111	0.0685902	0.218173
CCDC126	5.79287	-0.8622	0.548482	-1.57198	0.115956	0.306493
CCDC127	48.0559	0.101787	0.332164	0.306437	0.759272	0.886691
CCDC13	0.255311	0.1655	1.74704	0.0947314	0.924528
CCDC130	55.883	-0.11583	0.317118	-0.365259	0.714918	0.861844
CCDC134	0.909678	1.89759	1.33927	1.41688	0.156517	0.372264
CCDC136	70.6804	0.00627914	0.239131	0.0262581	0.979051	0.990545
CCDC137	23.9067	-0.752905	0.451288	-1.66835	0.095247	0.268926
CCDC138	3.65146	-1.61907	0.747012	-2.1674	0.0302044	0.124265
CCDC14	15.537	-0.70476	0.397852	-1.77141	0.0764922	0.232383
CCDC142	3.99388	-0.448833	0.620746	-0.723053	0.469647	0.698515
CCDC144A	3.01771	-1.41695	0.766724	-1.84806	0.0645939	0.210225
CCDC144NL	1.16106	-2.58169	0.875896	-2.94749	0.0032037	0.0242929
CCDC146	1.28104	1.41799	1.27995	1.10785	0.267926	0.512693
CCDC148	1.98991	0.323052	1.27205	0.253963	0.799524	0.907434
CCDC149	5.78899	0.0916039	0.643834	0.142279	0.88686	0.947811
CCDC15	0.993709	-3.24356	1.33714	-2.42575	0.0152769	0.0769328
CCDC150	0.183103	0.479348	1.95896	0.244695	0.806693
CCDC151	0.949359	-3.23262	1.63189	-1.98091	0.0476018	0.170575
CCDC152	12.0608	-1.51185	0.714796	-2.11507	0.0344238	0.136229
CCDC153	0.385736	-1.64947	1.84872	-0.892222	0.372274	0.616215
CCDC154	0.351835	-0.731249	1.95037	-0.374929	0.707713
CCDC157	16.1253	0.382071	0.537124	0.711327	0.476881	0.703922
CCDC159	0.862732	1.63937	1.16322	1.40934	0.158736	0.375535
CCDC160	4.06438	-0.202352	1.00262	-0.201824	0.840054	0.926227
CCDC163	0.374398	0.180539	2.1298	0.0847678	0.932446	0.969755
CCDC167	127.701	-0.398357	0.173722	-2.29306	0.0218443	0.0995574
CCDC168	0.20649	-0.604563	2.63531	-0.229409	0.818551
CCDC169	1.04481	1.41237	1.09247	1.29282	0.196072	0.426752
CCDC17	0.029164	0.393844	2.9107	0.135309	0.892367
CCDC170	0.313899	-0.841359	1.09178	-0.770633	0.440924
CCDC171	7.3482	-0.343265	0.677718	-0.506502	0.612504	0.797689
CCDC173	1.14617	1.80661	1.10411	1.63626	0.101785	0.280255
CCDC174	36.949	-0.0549328	0.329115	-0.166911	0.86744	0.939819
CCDC175	0.0591041	0.739003	2.91062	0.253898	0.799574
CCDC177	4.74981	-1.2611	0.750478	-1.6804	0.0928801	0.264621
CCDC178	0.196695	0.788556	2.00938	0.392437	0.694735
CCDC18	1.36539	-1.65975	0.917023	-1.80994	0.0703053	0.221439
CCDC180	0.233248	-0.286948	1.76643	-0.162445	0.870955
CCDC181	32.714	0.703178	0.464375	1.51425	0.129963	0.329883
CCDC183	0.390039	0.13662	0.914427	0.149405	0.881234	0.945592
CCDC184	246.92	0.581073	0.168343	3.45172	0.000557032	0.00617085
CCDC186	38.3209	-0.405429	0.361617	-1.12115	0.262222	0.505886
CCDC189	2.49534	0.879793	0.596367	1.47526	0.140144	0.346328
CCDC191	4.47972	-0.762146	0.849872	-0.896778	0.369837	0.614096
CCDC192	0.0473007	0.596915	2.91066	0.205079	0.837511
CCDC198	0.408085	-1.90444	2.90885	-0.654707	0.512657	0.730216
CCDC200	0.192243	-0.791744	1.28779	-0.614807	0.538682
CCDC22	17.8603	0.0510606	0.517195	0.0987261	0.921356	0.964601
CCDC24	11.8635	0.0112594	0.548267	0.0205363	0.983616	0.992037
CCDC25	42.8936	-1.03675	0.2876	-3.60482	0.000312364	0.00391018
CCDC28A	5.30039	0.247087	0.81906	0.301672	0.762902	0.889514
[truncated: 12,959 more rows]

## Sheet: DEG_Control_MN_V2a
gene	baseMean	log2FoldChange	lfcSE	stat	pvalue	padj
A1BG	3.49527	-4.2432	1.48023	-2.86657	0.00414942	0.0985182
A1CF	0.114733	-1.19067	4.76682	-0.249783	0.802755
A2M	0.386011	-2.00438	3.81433	-0.525488	0.599244
A4GALT	4.65832	0.99533	1.62117	0.613956	0.539244	0.901363
AAAS	81.1396	0.576279	0.561163	1.02694	0.30445	0.801412
AACS	18.345	-1.25892	0.905662	-1.39005	0.164513	0.663406
AADAT	14.3644	0.591505	0.802652	0.736938	0.46116	0.87526
AAGAB	59.6702	0.0891401	0.512849	0.173813	0.862012	0.975858
AAK1	61.1432	0.0306112	0.338605	0.0904039	0.927966	0.988792
AAMDC	3.47274	-1.39264	1.35851	-1.02513	0.305303	0.802054
AAMP	116.658	-0.164351	0.385273	-0.426584	0.669682	0.938671
AANAT	0.142878	-0.880797	4.76684	-0.184776	0.853405
AAR2	44.8427	0.218797	0.617128	0.35454	0.722934	0.948137
AARD	0.645833	0.0558186	3.54765	0.015734	0.987447
AARS	114.628	-0.069733	0.418602	-0.166586	0.867696	0.976486
AARS2	10.8849	-1.51043	1.13474	-1.33108	0.183164	0.68492
AARSD1	6.22506	0.716677	0.552488	1.29718	0.194569	0.698122
AASDH	7.89369	0.0440729	1.16531	0.0378206	0.969831	0.994869
AASDHPPT	81.1035	0.599858	0.303033	1.97952	0.0477579	0.396486
AASS	0.468599	-2.46892	3.06624	-0.805193	0.420708
AATF	47.769	-0.410627	0.708637	-0.57946	0.562279	0.91017
AATK	5.33041	-1.19374	1.38924	-0.859276	0.390188	0.855031
ABAT	34.3956	1.41631	0.628744	2.2526	0.0242846	0.279519
ABCA1	5.67618	0.163971	1.69466	0.0967578	0.922919	0.987935
ABCA10	0.503323	-2.57054	2.01545	-1.27542	0.202162
ABCA13	0.0544367	-0.887104	4.76686	-0.186098	0.852368
ABCA2	8.53252	0.551103	0.994958	0.553896	0.57965	0.912832
ABCA3	160.373	0.521744	0.362761	1.43826	0.150361	0.642165
ABCA5	17.8288	1.19435	0.945467	1.26324	0.206504	0.714951
ABCA6	0.186621	-1.29187	4.66153	-0.277134	0.781677
ABCA7	6.79514	1.51147	1.49755	1.00929	0.312834	0.806531
ABCA8	0.0110558	-0.690048	4.76687	-0.144759	0.884901
ABCA9	0.0455782	-0.119371	4.76633	-0.0250445	0.980019
ABCB1	2.09862	-4.23197	1.94266	-2.17844	0.0293732	0.313895
ABCB10	8.01716	-1.85419	1.22587	-1.51255	0.130393	0.607041
ABCB4	0.815912	-3.01754	2.75312	-1.09604	0.273061
ABCB6	2.63136	-1.16613	1.15034	-1.01373	0.31071	0.803577
ABCB7	10.8436	1.07134	1.19068	0.899777	0.368239	0.846495
ABCB8	19.1985	-0.58625	1.02694	-0.570869	0.568088	0.91048
ABCB9	9.21967	0.527359	1.01196	0.521128	0.602277	0.91741
ABCC1	0.981056	-0.0910081	1.33817	-0.0680092	0.945778
ABCC10	14.4599	0.363397	1.14314	0.317893	0.750566	0.954979
ABCC11	0.172527	-0.582336	3.95782	-0.147135	0.883025
ABCC4	1.86937	3.61639	1.90601	1.89737	0.0577797	0.437161
ABCC5	31.6775	-0.334003	0.684049	-0.488274	0.625356	0.926876
ABCC6	0.168337	0.111297	3.74186	0.0297439	0.976271
ABCC8	7.62239	0.989735	1.39708	0.708429	0.478679	0.882687
ABCC9	0.211506	-1.68382	4.03209	-0.417605	0.676236
ABCD1	2.14753	-0.65151	1.81319	-0.359318	0.719357	0.946679
ABCD2	0.281666	0.425738	4.75519	0.0895313	0.92866
ABCD3	14.0966	0.542035	0.775937	0.698555	0.48483	0.885145
ABCD4	44.8194	0.971856	0.630371	1.54172	0.123142	0.591472
ABCE1	25.3186	-0.474402	0.70924	-0.668887	0.503568	0.891655
ABCF1	58.4155	0.0844879	0.490016	0.172419	0.863108	0.976078
ABCF2	36.2313	0.276837	0.776922	0.356325	0.721597	0.94787
ABCF3	34.6765	0.855629	0.711428	1.20269	0.229096	0.733871
ABCG1	23.4172	-0.489518	0.683543	-0.716147	0.4739	0.881052
ABCG4	11.687	1.51395	1.2211	1.23982	0.215042	0.721658
ABCG5	0.0823284	-1.08688	4.68127	-0.232176	0.816401
ABCG8	0.241652	-1.11225	3.38971	-0.328124	0.742818
ABHD1	0.391093	-0.96585	3.4427	-0.28055	0.779056
ABHD10	16.9827	0.198707	0.763813	0.260152	0.794746	0.963827
ABHD11	15.6191	0.818075	1.24041	0.659518	0.509563	0.893886
ABHD12	93.3841	-0.180681	0.470577	-0.383956	0.701011	0.945569
ABHD12B	0.150091	0.3239	4.35562	0.0743637	0.940721
ABHD13	15.3154	0.759038	1.15691	0.65609	0.511766	0.893886
ABHD14A	53.3952	1.05361	0.416757	2.52811	0.0114677	0.187851
ABHD14A-ACY1	0.316822	0.722437	2.26476	0.31899	0.749734
ABHD14B	2.01822	-4.18955	2.21774	-1.88911	0.0588772	0.441772
ABHD15	0.12351	-1.03744	3.93845	-0.263413	0.792232
ABHD16A	3.88965	0.416093	0.531098	0.783459	0.433358	0.863758
ABHD17A	24.544	0.590518	0.581992	1.01465	0.310272	0.803351
ABHD17B	10.0823	-0.29166	0.803415	-0.363025	0.716586	0.946369
ABHD17C	10.2175	0.589502	0.955458	0.616983	0.537246	0.900753
ABHD18	12.4286	0.829525	1.0798	0.768224	0.442354	0.866095
ABHD2	11.8559	-0.666594	0.795021	-0.838461	0.401772	0.856155
ABHD3	3.56673	-0.604908	1.88268	-0.321301	0.747982	0.954195
ABHD4	12.3785	-1.14	1.31417	-0.867463	0.385689	0.855031
ABHD5	13.6992	0.403415	1.05269	0.383223	0.701554	0.945569
ABHD6	11.3584	0.620589	1.11001	0.559084	0.576104	0.912236
ABHD8	27.0897	0.54713	0.719886	0.760024	0.44724	0.868453
ABI1	38.7738	0.204566	0.542402	0.377147	0.706064	0.945569
ABI2	63.4983	0.528372	0.429028	1.23155	0.218115	0.724229
ABI3BP	0.779375	-0.54517	3.47778	-0.156758	0.875436
ABL1	19.9036	0.302356	0.903956	0.334481	0.738017	0.95244
ABL2	10.8134	2.35443	1.228	1.91729	0.0552008	0.428504
ABLIM1	115.657	0.230675	0.423827	0.544267	0.586258	0.91403
ABLIM2	31.7105	0.933499	0.638997	1.46088	0.144048	0.633055
ABLIM3	31.4027	-0.0198981	0.623891	-0.0318935	0.974557	0.995492
ABO	0.0664827	-0.396987	4.73264	-0.0838828	0.93315
ABR	49.0012	-0.172785	0.52979	-0.326139	0.744319	0.953489
ABRACL	61.765	-1.00702	0.486736	-2.06893	0.0385525	0.363182
ABRAXAS1	7.03928	0.0488394	0.490411	0.0995887	0.920671	0.987776
ABRAXAS2	18.0907	0.902057	0.812455	1.11028	0.266876	0.769668
ABT1	42.4652	0.46568	0.75521	0.616623	0.537483	0.900805
ABTB1	0.602644	-1.77896	2.94641	-0.60377	0.545997
ABTB2	3.06301	-0.16075	1.60393	-0.100223	0.920168	0.987609
AC001226.2	0.19391	0.10024	4.26049	0.0235278	0.981229
AC003002.3	0.0262504	-0.788498	4.76686	-0.165412	0.868619
AC004754.1	0.140557	-0.616999	3.20832	-0.192312	0.847498
AC004922.1	0.604017	-0.399423	0.943656	-0.423271	0.672097
AC005726.1	0.153326	-1.13842	4.71061	-0.24167	0.809036
AC005833.1	0.380193	-2.15559	3.62023	-0.595429	0.551556
AC008676.3	0.029942	-0.690048	4.76687	-0.144759	0.884901
AC008878.1	0.120294	-0.862452	4.76686	-0.180927	0.856425
AC009119.2	0.114016	-0.779772	4.51389	-0.17275	0.862848
AC009779.3	0.55803	-1.80265	2.79338	-0.645329	0.518714
AC010325.1	0.0555384	-0.911756	4.76686	-0.19127	0.848314
AC010616.1	1.82409	2.67096	1.61556	1.65327	0.0982751	0.542737
AC011005.1	21.0811	-0.146321	0.396699	-0.368847	0.712242	0.945569
AC011195.2	5.89445	-1.11646	0.522188	-2.13805	0.0325124	0.330158
AC012213.5	0.159959	-0.91525	2.83078	-0.323321	0.746452
AC013394.1	0.470568	-1.60248	1.68312	-0.952086	0.341053
AC015802.6	0.115576	-0.985827	4.18432	-0.2356	0.813743
AC023055.1	0.180775	0.0867833	3.16987	0.0273775	0.978159
AC023509.3	0.126202	-0.958295	4.76683	-0.201034	0.840672
AC073111.5	4.78497	1.32439	1.24451	1.06419	0.287242	0.78837
AC073610.3	0.361153	0.00292242	2.56027	0.00114145	0.999089
AC091057.6	0
AC091167.6	0.145106	-1.41115	4.76676	-0.29604	0.767199
AC091959.3	0.177561	0.862493	2.66086	0.324141	0.745832
AC092587.1	0.0296722	-0.788498	4.76686	-0.165412	0.868619
AC092718.3	2.31423	-0.172048	1.18996	-0.144583	0.88504	0.982312
AC092718.8	0.0833074	-1.01076	4.76685	-0.212039	0.832077
AC092835.1	0.483312	-2.56774	3.8193	-0.672305	0.50139
AC093323.1	28.4403	-0.273052	0.777856	-0.351031	0.725565	0.948996
AC093512.2	0.582677	-0.10611	2.18804	-0.0484956	0.961321
AC093668.3	0.030337	-0.806201	4.76686	-0.169126	0.865697
AC093827.5	0.128389	-0.911756	4.76686	-0.19127	0.848314
AC104452.1	0.209967	-1.53041	2.78801	-0.548927	0.583056
AC107871.1	0.0791566	-1.01076	4.76685	-0.212039	0.832077
AC115220.1	0.10289	0.484257	2.91475	0.16614	0.868047
AC116366.3	0.125806	-1.26627	3.69072	-0.343097	0.731526
AC118549.1	10.1902	-0.680284	1.03639	-0.656401	0.511566	0.893886
AC118553.2	0.130154	0.199085	3.39196	0.0586934	0.953196
AC138894.1	0.135484	-1.32907	4.19245	-0.317014	0.751233
AC138969.1	19.6932	-0.449643	0.482279	-0.932329	0.351166	0.832944
AC233723.1	0.449744	1.63465	3.52279	0.464022	0.642632
AC244197.3	0.127079	0.447464	3.6501	0.122589	0.902432
ACAA1	71.7132	-0.133033	0.526316	-0.252762	0.800452	0.964447
ACAA2	36.074	-0.774315	0.797991	-0.97033	0.331882	0.818577
ACACA	40.9077	-0.235604	0.730444	-0.322548	0.747037	0.954051
ACACB	0.59677	-1.97891	3.00528	-0.658476	0.510232
ACAD10	6.01026	0.827647	1.61239	0.513303	0.607739	0.919999
ACAD8	35.0913	0.317471	0.793741	0.399969	0.68918	0.943927
ACAD9	29.8256	0.158869	0.854679	0.185881	0.852538	0.973363
ACADL	0
ACADM	52.7591	-0.737839	0.520816	-1.4167	0.156571	0.653108
ACADS	16.895	-0.08894	1.06106	-0.0838218	0.933198	0.9899
ACADSB	2.05636	0.982957	2.14396	0.458477	0.64661	0.934335
ACADVL	101.053	0.246989	0.471545	0.523786	0.600428	0.916387
ACAN	0.0917625	-0.804607	4.29711	-0.187244	0.85147
ACAP1	1.26986	2.85273	1.85694	1.53625	0.124476
ACAP2	28.9312	-0.298969	0.675043	-0.442888	0.657846	0.93628
ACAP3	41.9961	-0.128363	0.465255	-0.275899	0.782625	0.961804
ACAT1	107.724	-0.40065	0.461915	-0.867369	0.38574	0.855031
ACAT2	596.174	-0.707765	0.420886	-1.68161	0.0926448	0.530633
ACBD3	18.7225	0.296394	0.736642	0.402359	0.68742	0.943499
ACBD4	4.74038	1.51133	2.18335	0.692205	0.488809	0.885292
ACBD5	16.3732	-0.303122	0.676208	-0.448268	0.65396	0.934617
ACBD6	125.351	-0.434908	0.416265	-1.04479	0.296122	0.797424
ACBD7	0	0	0	0	1
ACCS	0.167324	-1.50697	4.73222	-0.318449	0.750144
ACD	64.7193	-0.266832	0.507788	-0.525479	0.59925	0.915452
ACER2	0.207202	-1.1878	3.94086	-0.301406	0.763105
ACER3	7.39112	-0.419185	1.02978	-0.407062	0.683962	0.942693
ACHE	421.512	-0.417621	0.32844	-1.27153	0.20354	0.711199
ACIN1	28.1767	0.077181	0.622482	0.123989	0.901324	0.982801
ACKR1	12.7455	0.0410159	1.22157	0.0335764	0.973215	0.995492
ACKR2	0.0462625	-0.862452	4.76686	-0.180927	0.856425
ACKR3	0
ACLY	127.639	0.443432	0.340249	1.30326	0.192487	0.693945
ACMSD	0.0240748	-0.739197	4.76687	-0.15507	0.876766
ACO1	18.5537	-1.13548	0.861035	-1.31874	0.187255	0.688429
ACO2	133.559	-0.287228	0.385199	-0.74566	0.455873	0.872021
ACOT1	66.2089	0.124081	0.57943	0.214143	0.830435	0.970259
ACOT11	0.0695144	-0.105768	2.65318	-0.0398647	0.968201
ACOT13	23.8621	-0.699617	0.853242	-0.819951	0.412244	0.857315
ACOT2	82.499	0.187229	0.56778	0.329756	0.741584	0.953489
ACOT4	6.85072	-2.01146	1.83595	-1.0956	0.273255	0.777041
ACOT7	1106.62	-0.077683	0.198279	-0.391786	0.695216	0.945569
ACOT8	39.7396	0.141979	0.760859	0.186603	0.851972	0.973363
ACOT9	12.6439	-3.88869	1.17978	-3.29612	0.0009803	0.0373336
ACOX1	12.8265	-0.0262814	1.00157	-0.0262402	0.979066	0.996272
ACOX3	9.96131	-3.45928	1.24526	-2.77796	0.00547017	0.118897
ACP1	131.298	0.341205	0.339232	1.00581	0.314505	0.807537
ACP2	74.7578	-0.0918999	0.564113	-0.162911	0.870589	0.977595
ACP5	0.338683	-2.07649	4.73679	-0.438375	0.661115
ACP6	2.83587	-0.597506	1.99223	-0.299918	0.76424	0.956769
ACRBP	0.218238	-1.71212	4.76651	-0.359199	0.719446
ACRV1	0.255146	-1.69845	3.91856	-0.433437	0.664698
ACSBG1	0.194754	-1.08926	3.16347	-0.344323	0.730603
ACSBG2	0	0	0	0	1
ACSF2	0.0221134	-0.737947	4.76687	-0.154808	0.876973
ACSF3	22.2017	0.273498	1.03363	0.2646	0.791318	0.962698
ACSL1	12.9491	2.24597	0.930019	2.41497	0.0157364	0.220453
ACSL3	74.9803	0.366334	0.419413	0.873444	0.382421	0.853373
ACSL4	27.8524	0.405473	0.670619	0.604625	0.545428	0.902341
ACSL6	3.22	1.38911	1.40433	0.98916	0.322585	0.80966
ACSM3	0.0886801	-1.08486	4.65246	-0.233181	0.815621
ACSM6	0.554442	1.46397	2.1099	0.693856	0.487772
ACSS2	46.001	0.294748	0.636612	0.462995	0.643368	0.932864
ACSS3	0.363066	-2.19327	2.95217	-0.742935	0.457521
ACTA1	70.3606	-0.216038	0.168801	-1.27984	0.200602	0.707907
ACTA2	3.46707	-2.12696	1.88024	-1.13122	0.257963	0.762006
ACTB	12510.1	-0.262011	0.192302	-1.3625	0.17304	0.672315
ACTC1	5.35295	-1.3896	0.818018	-1.69875	0.089367	0.522176
ACTG1	8111.59	-0.345183	0.167313	-2.0631	0.0391031	0.364548
ACTG2	1.23536	-1.65149	0.773014	-2.13643	0.0326448
ACTL10	0.0555602	-0.776101	4.76685	-0.162812	0.870666
ACTL6A	35.3428	-1.45101	0.776044	-1.86975	0.0615188	0.447222
ACTL6B	125.103	0.331857	0.372369	0.891203	0.37282	0.848928
ACTN1	51.2378	0.0206387	0.345336	0.0597641	0.952344	0.990408
ACTN2	4.68242	-1.7905	1.39765	-1.28108	0.200164	0.707907
ACTN3	0.0843763	-0.544805	3.75719	-0.145003	0.884708
ACTN4	31.2177	0.426188	0.670668	0.635469	0.525123	0.896588
ACTR10	479.289	-0.305854	0.245047	-1.24814	0.211978	0.720113
ACTR1A	357.564	-0.319368	0.219506	-1.45494	0.145685	0.634349
ACTR1B	48.5966	-0.0378707	0.536434	-0.0705971	0.943718	0.9899
ACTR2	74.2314	0.050994	0.537402	0.0948899	0.924402	0.987935
ACTR3	94.4418	-0.114373	0.36275	-0.315295	0.752537	0.955442
ACTR3B	29.2693	0.473916	0.627919	0.75474	0.450405	0.869762
ACTR3C	5.9771	0.0585717	0.693795	0.0844222	0.932721	0.9899
ACTR5	6.92902	-1.84576	1.53237	-1.20451	0.228392	0.733752
ACTR6	80.5782	0.206911	0.596297	0.346994	0.728596	0.950146
ACTR8	16.2542	0.0696426	0.946112	0.0736093	0.941321	0.9899
ACTRT3	0.592633	-2.72996	3.36962	-0.81017	0.417842
ACVR1	15.357	0.686857	0.984545	0.69764	0.485403	0.885145
ACVR1B	22.2807	1.28405	0.806261	1.59259	0.111251	0.572797
ACVR1C	0.191847	-1.17526	4.02071	-0.2923	0.770057
ACVR2A	41.4975	0.542688	0.650137	0.834728	0.403871	0.856155
ACVR2B	16.6268	1.09383	0.824831	1.32612	0.184799	0.686228
ACY1	0.366722	0.0441755	1.84564	0.0239351	0.980904
ACYP1	72.7892	0.403384	0.319392	1.26297	0.206599	0.715064
ACYP2	31.3237	-0.0366776	0.629326	-0.0582808	0.953525	0.990408
ADA	1.82683	-1.83351	2.18401	-0.839515	0.401181	0.856155
ADA2	58.0073	0.513922	0.539993	0.951721	0.341239	0.825211
ADAL	14.2259	-2.21766	1.08584	-2.04234	0.0411174	0.368591
ADAM10	10.8216	1.27406	0.950172	1.34088	0.179961	0.680689
ADAM11	1.53851	0.587339	2.1747	0.270078	0.7871
ADAM12	4.24914	-0.593298	1.63535	-0.362795	0.716758	0.946369
ADAM15	18.2248	-0.43446	1.20634	-0.360146	0.718738	0.946679
ADAM17	5.23904	1.01949	1.05699	0.964521	0.334785	0.819782
ADAM19	34.2508	0.714598	0.643523	1.11045	0.266806	0.769668
ADAM20	0.0863857	-1.03603	4.64769	-0.222914	0.823603
ADAM21	0.134214	-1.00989	4.47395	-0.225726	0.821414
ADAM22	7.46153	1.71666	1.28023	1.3409	0.179952	0.680689
ADAM23	18.8112	1.22208	0.909048	1.34435	0.178835	0.678794
ADAM28	0.447464	-2.26276	3.56821	-0.634145	0.525986
ADAM29	1.21832	-0.270148	2.66432	-0.101395	0.919237
ADAM32	0.0552331	-0.837746	4.13242	-0.202725	0.83935
ADAM7	0.237755	-1.66834	3.72393	-0.448005	0.654149
ADAM8	0.895894	-0.331035	2.902	-0.114071	0.909181
ADAM9	7.83824	1.23283	1.15207	1.0701	0.284573	0.786939
ADAMDEC1	0.174811	-1.16439	4.76683	-0.244269	0.807022
ADAMTS1	1.36308	-3.66946	2.65952	-1.37974	0.167665
ADAMTS10	10.1955	2.29946	0.95703	2.40271	0.0162743	0.223274
ADAMTS12	0.983236	-3.11966	3.09499	-1.00797	0.313468
ADAMTS13	2.36391	-3.31561	2.07828	-1.59536	0.110632	0.57251
ADAMTS14	0
ADAMTS15	0.534413	-2.39946	3.17118	-0.756644	0.449263
ADAMTS16	0.089796	-1.10341	4.76684	-0.231476	0.816945
ADAMTS18	1.02193	0.0469221	2.57216	0.0182423	0.985446
ADAMTS19	0.0152496	-0.483953	4.76687	-0.101524	0.919134
ADAMTS2	2.40615	-4.60016	2.38556	-1.92833	0.0538137	0.422359
ADAMTS3	0.215073	-1.4743	4.25128	-0.34679	0.728749
ADAMTS4	0.101071	-0.475842	3.73275	-0.127477	0.898562
ADAMTS5	0.261293	-0.514078	2.97442	-0.172833	0.862783
ADAMTS6	0.846973	-2.59167	3.03826	-0.853011	0.393653
ADAMTS7	3.87052	1.02227	1.45473	0.702718	0.482231	0.884452
ADAMTS9	1.15934	-3.2553	3.19654	-1.01838	0.308497
ADAMTSL1	0.166161	-0.864632	3.36037	-0.257303	0.796945
ADAMTSL2	0.214606	-1.61853	4.76661	-0.339556	0.734191
ADAMTSL3	0.081933	-0.960976	4.02667	-0.238653	0.811375
ADAMTSL4	0.256967	-0.714546	4.76687	-0.149898	0.880845
ADAMTSL5	0.310537	-0.242775	3.69689	-0.0656701	0.94764
ADAP1	23.9863	0.35477	0.62208	0.570298	0.568476	0.91048
ADAP2	1.71042	-4.13082	2.7397	-1.50776	0.131615	0.608417
ADAR	70.3654	-0.255208	0.532692	-0.479091	0.631874	0.928663
ADARB1	15.7555	-0.277412	1.19349	-0.232437	0.816199	0.966507
ADARB2	1.99172	-4.17199	1.95814	-2.13059	0.033123	0.332853
ADAT1	13.8445	0.252715	1.01848	0.24813	0.804034	0.965198
ADAT2	0.531335	-1.89217	2.39363	-0.790505	0.429233
ADAT3	2.42513	-4.1329	1.87286	-2.20673	0.0273326	0.29902
ADCK1	26.9183	-1.34663	1.15452	-1.1664	0.243452	0.747164
ADCK2	20.5543	-0.370403	0.773581	-0.478816	0.63207	0.928718
ADCK5	16.4524	0.322674	1.2135	0.265904	0.790313	0.962698
ADCY1	36.2785	1.8632	0.878723	2.12035	0.0339766	0.338706
ADCY2	44.9594	0.763435	0.984359	0.775565	0.438006	0.86426
ADCY3	2.97007	0.982974	1.15792	0.848915	0.395929	0.855426
ADCY5	9.64819	0.0661692	1.40959	0.0469422	0.962559	0.992109
ADCY6	11.2254	0.413687	1.27002	0.325732	0.744627	0.953489
ADCY7	15.4368	0.46923	1.15245	0.407159	0.683891	0.942693
ADCY8	10.2572	-0.826656	0.982696	-0.841212	0.400229	0.856155
ADCY9	1440.16	-0.866959	0.279571	-3.10104	0.00192843	0.0587072
ADCYAP1	20.3064	-4.08208	1.11743	-3.65311	0.00025908	0.014556
ADCYAP1R1	9.93969	2.53193	1.37849	1.83674	0.0662481	0.463408
ADD1	117.715	0.476763	0.341252	1.3971	0.162383	0.659116
ADD2	60.2616	0.00217081	0.438244	0.00495342	0.996048	0.999152
ADD3	4.53512	-0.76812	1.23276	-0.62309	0.533225	0.898564
ADGB	2.63499	-4.73165	2.71214	-1.74462	0.0810519	0.503878
ADGRA1	18.732	-0.837424	1.04299	-0.80291	0.422027	0.860855
ADGRA2	0.748191	-0.407422	2.57729	-0.158081	0.874393
ADGRA3	7.59133	1.15653	1.35022	0.856548	0.391695	0.855355
ADGRB1	5.70009	1.31432	1.32869	0.98918	0.322575	0.80966
ADGRB2	12.4271	1.72906	1.24899	1.38437	0.166246	0.664387
ADGRB3	32.8701	0.269628	0.724883	0.37196	0.709922	0.945569
ADGRD1	0.0388746	0.823106	4.76285	0.172818	0.862795
ADGRD2	0.0333081	-0.787193	4.58694	-0.171616	0.863739
ADGRE5	0.408741	-0.60697	3.85735	-0.157354	0.874966
ADGRF3	0.111811	-0.763847	4.76686	-0.160241	0.872691
ADGRG1	39.8244	1.03247	0.746508	1.38306	0.166645	0.664998
ADGRG2	0.099778	-0.60698	3.93489	-0.154256	0.877408
ADGRG5	0.616035	-1.72853	3.38284	-0.51097	0.609372
ADGRG6	0.641865	-0.960886	3.53154	-0.272087	0.785555
ADGRL1	36.5032	1.78669	0.671204	2.66192	0.00776965	0.150944
ADGRL2	27.0969	0.568503	0.962555	0.590619	0.554776	0.906583
ADGRL3	34.4104	1.88879	0.762483	2.47715	0.0132434	0.200141
ADGRV1	1.93738	-3.07567	1.75142	-1.7561	0.0790705	0.499094
ADH5	106.705	-0.0862156	0.326079	-0.264401	0.791471	0.962698
ADH6	0.0629376	-0.607685	4.76676	-0.127484	0.898557
ADHFE1	0.317499	1.20871	3.54974	0.340508	0.733474
ADI1	23.3129	0.888872	0.888827	1.00005	0.317286	0.809317
ADIPOR1	97.3589	-0.138478	0.477522	-0.289992	0.771822	0.959683
ADIPOR2	5.04059	1.42393	1.4816	0.961074	0.336515	0.820079
ADK	41.5439	-0.090758	0.637402	-0.142387	0.886774	0.982445
ADM	0.27973	-0.29837	4.28504	-0.0696306	0.944488
ADM2	2.7874	-2.35666	1.79847	-1.31037	0.190069	0.691164
ADM5	0.520855	2.86576	2.94769	0.972205	0.330949
ADNP	58.409	1.24092	0.478387	2.59397	0.00948737	0.169381
ADNP2	7.67349	1.21807	1.20853	1.0079	0.313504	0.807141
ADO	10.7802	1.05926	1.05658	1.00254	0.316082	0.809317
ADORA1	18.916	-1.40446	1.06318	-1.321	0.186502	0.687603
ADORA2A	0.0225726	-0.508451	4.76687	-0.106664	0.915056
ADORA2B	0.393169	-0.483936	4.43213	-0.109188	0.913053
ADPGK	37.5497	-0.392172	0.667998	-0.587086	0.557146	0.907402
ADPRH	0.467491	0.765871	4.3167	0.17742	0.859178
ADPRHL1	0.96246	-1.67334	2.04225	-0.819362	0.41258
ADPRHL2	71.016	0.339327	0.686577	0.49423	0.621144	0.925301
ADPRM	14.1701	-1.57813	1.39792	-1.12891	0.258934	0.763086
ADRA1A	5.86813	-1.94404	1.78894	-1.0867	0.277169	0.781015
ADRA1B	3.6883	0.947679	1.4254	0.66485	0.506147	0.891976
ADRA1D	0.311004	-0.985876	4.60133	-0.214259	0.830345
ADRA2A	7.66414	3.73537	2.16863	1.72246	0.0849871	0.510597
ADRA2C	0.00447145	-0.665603	4.76687	-0.139631	0.888951
ADRM1	123.536	-0.227691	0.359601	-0.633176	0.526619	0.896983
ADSL	23.521	-0.749853	0.495119	-1.51449	0.129901	0.607041
ADSS	24.3757	-0.300446	0.627486	-0.478808	0.632075	0.928718
ADSSL1	24.5759	0.781422	0.960611	0.813464	0.415952	0.858768
AEBP1	0.932333	-2.64361	2.87219	-0.920417	0.357355
AEBP2	2.41298	-0.595072	1.32534	-0.448996	0.653435	0.93457
AEN	10.1782	0.406532	1.51777	0.267847	0.788817	0.962698
AES	45.9218	0.380577	0.388483	0.97965	0.327259	0.814631
AFAP1	25.3489	0.0644739	0.713751	0.0903311	0.928024	0.988792
AFAP1L1	0.168608	-1.22759	4.09915	-0.299475	0.764577
AFAP1L2	1.73394	1.45443	1.87242	0.776763	0.437298	0.86426
AFDN	38.0053	0.951559	0.662591	1.43612	0.150969	0.643388
AFF1	1.20327	-3.00196	2.37861	-1.26207	0.206925
AFF2	8.89498	0.635083	1.59711	0.397645	0.690892	0.944786
AFF3	35.4951	0.98406	0.716403	1.37361	0.169562	0.667716
AFF4	40.4387	0.758199	0.65466	1.15816	0.2468	0.749714
AFG1L	3.38593	-5.00873	1.89606	-2.64165	0.00825021	0.157123
AFG3L2	25.2005	-0.275276	0.503867	-0.546326	0.584842	0.914019
AFMID	0.721218	-1.6876	2.10788	-0.800615	0.423355
AFTPH	26.782	0.647693	0.950442	0.681465	0.495577	0.888499
AGA	4.60297	-5.07932	1.74394	-2.91256	0.00358475	0.0904074
AGAP1	18.9113	1.33908	0.856987	1.56254	0.11816	0.584821
AGAP2	6.18727	1.30018	1.09272	1.18985	0.234104	0.738423
AGAP3	67.623	0.214936	0.489597	0.439007	0.660657	0.936873
AGAP4	18.2066	0.0400545	0.720618	0.0555835	0.955674	0.990859
AGAP6	17.0115	-0.0670453	0.722549	-0.0927899	0.92607	0.988016
AGAP9	8.52653	0.0684209	0.765669	0.0893609	0.928795	0.989004
AGBL2	0.173617	-0.730313	4.76685	-0.153207	0.878235
AGBL3	1.04537	-2.34377	2.49201	-0.940513	0.346954
AGBL4	0.542553	-2.25364	3.09874	-0.727274	0.467058
AGBL5	44.6012	-0.818077	0.639123	-1.28	0.200546	0.707907
AGER	0.715102	-2.07534	2.78992	-0.743873	0.456953
AGFG1	9.02803	1.2723	0.920237	1.38257	0.166796	0.665132
AGFG2	1.23663	-3.74897	3.25445	-1.15195	0.249341
AGGF1	7.26972	-0.203243	0.87152	-0.233205	0.815602	0.966507
AGK	33.4392	0.275069	0.687633	0.400023	0.68914	0.943927
AGL	11.7353	-0.179585	1.08637	-0.165307	0.868702	0.976903
AGMAT	0.0120374	-0.690048	4.76687	-0.144759	0.884901
AGMO	0.476094	-2.32475	3.8331	-0.606494	0.544187
AGO1	11.4229	1.78199	1.0475	1.70118	0.0889084	0.521621
AGO2	19.0045	1.28225	0.777866	1.64842	0.0992657	0.545107
AGO3	14.1387	-0.0851938	1.06186	-0.0802309	0.936054	0.9899
AGO4	7.53535	2.84817	1.2799	2.22531	0.0260604	0.292084
AGPAT1	94.9858	0.197963	0.361745	0.547243	0.584212	0.913852
AGPAT2	3.94377	-5.00193	2.15737	-2.31854	0.0204202	0.254949
AGPAT3	7.22102	1.99761	1.0819	1.84639	0.0648356	0.460052
AGPAT4	44.5715	0.253194	0.622242	0.406906	0.684077	0.942693
AGPAT5	10.2513	0.328604	0.762944	0.430705	0.666683	0.938383
AGPS	28.5366	0.842393	0.759315	1.10941	0.267253	0.769882
AGRN	13.5757	-0.15972	0.708266	-0.225509	0.821583	0.967555
AGT	0.263382	-1.27037	3.85191	-0.329804	0.741548
AGTPBP1	27.344	0.304677	0.630775	0.483019	0.629082	0.928246
AGTRAP	4.76472	-4.97232	2.72398	-1.82539	0.0679427	0.468458
AHCTF1	11.5692	0.0898308	1.19971	0.0748774	0.940312	0.9899
AHCY	126.614	-0.0171466	0.470254	-0.0364626	0.970914	0.994869
AHCYL1	36.9286	0.777416	0.746185	1.04185	0.297479	0.798815
AHCYL2	11.6664	1.66188	1.13606	1.46284	0.143511	0.633055
AHDC1	4.73615	-0.102255	1.08046	-0.0946404	0.9246	0.987935
AHI1	199.175	0.269951	0.462484	0.583699	0.559423	0.908425
AHNAK	0.444879	-0.862357	3.83825	-0.224675	0.822232
AHNAK2	26.154	-0.933103	0.966661	-0.965285	0.334402	0.819782
AHR	0.442502	-1.25295	2.38158	-0.5261	0.598819
AHRR	0.781321	-2.38905	1.73571	-1.37641	0.168694
AHSA1	338.034	-0.281895	0.248258	-1.13549	0.256169	0.759623
AIDA	12.6993	1.05512	0.838823	1.25786	0.208443	0.71623
AIF1L	1.57467	-3.61327	2.45161	-1.47384	0.140526
AIFM1	31.1911	0.846091	0.758769	1.11508	0.264815	0.76707
AIFM2	3.5219	-2.04055	1.69749	-1.20209	0.229327	0.733871
AIFM3	0.028501	-0.690048	4.76687	-0.144759	0.884901
AIG1	78.3243	-0.127524	0.472089	-0.270126	0.787063	0.96254
AIM2	1.97016	-1.043	2.12562	-0.49068	0.623653	0.92609
AIMP1	36.8546	0.118031	0.615485	0.19177	0.847923	0.973109
AIMP2	48.4381	0.281397	0.583808	0.482003	0.629804	0.928553
AIP	159.081	-0.264919	0.437149	-0.606016	0.544504	0.902341
AJAP1	0.443742	-1.94954	2.6582	-0.733404	0.463312
AJM1	6.9112	0.805163	0.910646	0.884167	0.376606	0.850229
AJUBA	0.773779	-1.58661	3.33699	-0.475463	0.634457
AK1	16.8164	0.891643	0.565836	1.5758	0.115072	0.578654
AK2	45.5804	-0.450024	0.615869	-0.730714	0.464954	0.878289
AK3	25.3198	-0.0757754	0.67708	-0.111915	0.910891	0.984865
AK4	42.6256	0.0406794	1.05504	0.0385571	0.969244	0.994869
AK5	24.5831	1.23054	0.920535	1.33677	0.181299	0.682214
AK6	96.9745	0.18433	0.584497	0.315366	0.752484	0.955442
AK7	1.55974	-4.05664	2.64933	-1.53119	0.125721
AK8	2.96865	-4.75119	2.16288	-2.1967	0.0280422	0.30513
AK9	8.08206	-2.60136	1.32861	-1.95796	0.0502343	0.4069
AKAP1	34.0616	0.0898106	0.70002	0.128297	0.897914	0.982725
AKAP10	3.58334	-3.14318	1.25238	-2.50977	0.0120809	0.191794
AKAP11	27.5258	0.240668	0.831819	0.289327	0.772331	0.959723
AKAP12	223.578	-0.764683	0.352457	-2.16958	0.0300388	0.316537
AKAP13	21.9542	-0.0676507	1.07114	-0.0631575	0.949641	0.990122
AKAP14	0.0985344	-1.16439	4.76683	-0.244269	0.807022
AKAP17A	14.1947	0.775805	1.00707	0.770361	0.441086	0.864943
AKAP2	0.24161	-0.827052	3.1429	-0.263149	0.792436
AKAP3	1.38992	-3.89837	2.75143	-1.41685	0.156526
AKAP5	0.844186	0.635759	2.616	0.243027	0.807984
AKAP6	71.776	-0.633445	0.583551	-1.0855	0.277699	0.781068
AKAP7	6.88573	-2.20598	1.13892	-1.9369	0.052758	0.418706
AKAP8	9.23059	0.830267	1.16708	0.711407	0.476832	0.88221
AKAP8L	64.381	0.292672	0.55578	0.526596	0.598474	0.915146
AKAP9	260.798	0.457975	0.296146	1.54645	0.121996	0.589267
AKIP1	55.6453	0.349328	0.577194	0.605218	0.545034	0.902341
AKIRIN1	95.4934	0.126676	0.38621	0.327999	0.742913	0.953489
AKIRIN2	126.625	0.151311	0.318614	0.474903	0.634856	0.929675
AKNA	2.72534	3.10467	2.19373	1.41525	0.156996	0.653726
AKNAD1	0.0122277	-0.459509	4.76687	-0.0963963	0.923206
AKR1A1	257.581	-0.0605018	0.33629	-0.17991	0.857224	0.974013
AKR1B1	266.866	0.124319	0.300482	0.413733	0.67907	0.941506
AKR1C1	378.706	0.274715	0.267122	1.02843	0.303749	0.801412
AKR1C2	381.972	0.373614	0.262888	1.42119	0.155261	0.650931
AKR1C3	61.6093	0.312266	0.257541	1.21249	0.225324	0.731301
AKR1C4	31.7683	0.327955	0.253003	1.29625	0.19489	0.698705
AKR1E2	0.36353	-1.81057	2.16765	-0.835269	0.403566
AKR7A2	76.7983	-0.0720491	0.57755	-0.124749	0.900722	0.982801
AKR7A3	5.83348	-0.127432	0.601433	-0.21188	0.8322	0.970632
AKR7L	8.55212	-0.404935	0.576559	-0.70233	0.482473	0.884452
AKT1	31.9267	0.723715	0.606988	1.19231	0.233142	0.736718
AKT1S1	15.8073	-0.138544	0.679373	-0.203929	0.838409	0.971661
AKT2	14.0577	-0.0570717	0.785847	-0.0726245	0.942105	0.9899
AKT3	28.6487	1.44512	0.783806	1.84372	0.0652237	0.460052
AKTIP	37.4911	-0.103893	0.780512	-0.133109	0.894107	0.982725
AL021997.3	0.0740105	-0.82639	3.81004	-0.216898	0.828288
AL031777.3	0.218708	-0.724968	1.31867	-0.54977	0.582477
AL049779.1	0.702724	-0.910341	0.741894	-1.22705	0.219804
AL135905.2	1.62222	-0.346616	0.619313	-0.559678	0.575699
AL136454.1	128.38	-0.59187	0.266615	-2.21994	0.0264229	0.293994
AL139353.1	0.106435	0.581009	4.23249	0.137274	0.890814
AL159163.1	0.011766	-0.225266	4.76679	-0.0472575	0.962308
AL162231.1	1.60481	1.04211	1.1277	0.924102	0.355433
AL391650.1	0.647365	-2.61505	2.77662	-0.941809	0.346291
AL590132.1	0.290527	0.579457	1.86287	0.311056	0.755758
AL662899.2	0.112735	-0.52789	1.79776	-0.293638	0.769035
ALAD	15.1739	0.745477	1.04501	0.713367	0.475619	0.881417
ALAS1	52.476	0.783054	0.502402	1.55862	0.119086	0.586846
ALCAM	70.4992	-2.40316	0.734657	-3.27114	0.00107116	0.0398114
ALDH16A1	5.37197	1.80327	1.32369	1.36231	0.1731	0.672316
ALDH18A1	16.9884	-0.84625	0.682737	-1.2395	0.215162	0.721658
ALDH1A2	124.663	-4.89849	0.936956	-5.22809	1.71273e-07	4.31949e-05
ALDH1B1	15.0953	0.22788	0.951287	0.239549	0.81068	0.966226
ALDH1L1	0.101932	-1.13305	4.27942	-0.264768	0.791188
ALDH1L2	11.1888	1.11762	1.142	0.978649	0.327753	0.814631
ALDH2	133.705	0.431477	0.340193	1.26833	0.204681	0.713209
ALDH3A2	60.2059	-0.131232	0.503343	-0.260722	0.794307	0.963605
ALDH3B1	0.0359016	-0.582403	4.76686	-0.122178	0.902758
ALDH4A1	9.62447	0.856905	1.13994	0.751713	0.452224	0.870174
ALDH5A1	11.1784	1.27858	0.951557	1.34367	0.179055	0.678973
ALDH6A1	18.5198	0.146966	0.930659	0.157916	0.874523	0.979249
ALDH7A1	43.9931	0.272421	0.735544	0.370367	0.711109	0.945569
ALDH8A1	0.388217	-1.19284	3.10907	-0.383664	0.701227
ALDH9A1	42.5027	-0.536012	0.702686	-0.762803	0.445581	0.867991
ALDOA	61.9545	-0.39832	0.283869	-1.40318	0.160563	0.65649
ALDOC	145.807	0.273021	0.613319	0.445153	0.656209	0.935702
ALG1	10.1786	0.957008	1.13835	0.840698	0.400517	0.856155
ALG10	2.4289	0.834736	2.00857	0.415586	0.677713	0.94112
ALG10B	1.40358	0.277807	1.76521	0.157378	0.874947
ALG11	5.30702	-0.0729594	1.00481	-0.0726103	0.942116	0.9899
ALG12	13.9504	-0.510862	1.15543	-0.442141	0.658387	0.936463
ALG13	13.7994	-1.16121	0.724948	-1.60178	0.109205	0.568608
ALG14	32.7234	-0.165446	0.834694	-0.198212	0.842879	0.972188
ALG1L	0.71902	0.253346	1.19262	0.212429	0.831773
ALG1L2	2.7356	0.734357	0.62353	1.17774	0.2389	0.743035
ALG2	22.3885	-0.917427	0.822324	-1.11565	0.264571	0.766757
ALG3	130.214	-1.2896	0.749212	-1.72128	0.0851998	0.511334
ALG5	61.8389	0.27079	0.545743	0.496185	0.619764	0.924514
ALG6	18.3743	-0.240297	0.988096	-0.243192	0.807857	0.96554
ALG8	54.3271	-0.467265	0.736356	-0.634564	0.525713	0.896656
ALG9	4.65327	-1.27789	1.08122	-1.18189	0.237248	0.74227
ALK	2.39861	-4.6245	2.18602	-2.11549	0.0343883	0.340333
ALKAL1	0.180215	-1.56258	4.76666	-0.327814	0.743052
ALKAL2	1.11393	-3.60132	2.89063	-1.24586	0.212817
ALKBH1	21.1756	0.957482	0.9677	0.989441	0.322447	0.80966
ALKBH2	37.0813	0.936272	0.71157	1.31578	0.188247	0.68972
ALKBH3	48.8051	-0.702946	0.809988	-0.867847	0.385478	0.855031
ALKBH4	29.3976	1.39353	0.833904	1.6711	0.0947027	0.53525
ALKBH5	30.5973	1.17316	0.493515	2.37714	0.0174473	0.23159
ALKBH6	6.5362	0.357025	0.817975	0.436474	0.662493	0.938001
ALKBH7	147.11	0.0243805	0.367979	0.066255	0.947175	0.990053
ALKBH8	7.51582	-1.11992	1.36917	-0.817957	0.413382	0.857504
ALMS1	14.9373	-0.366098	1.09413	-0.3346	0.737927	0.95244
ALOX12	0.00782391	-0.689589	4.76687	-0.144663	0.884977
ALOX12B	0.280518	-1.95175	4.53263	-0.430601	0.666758
ALOX15	0.203561	1.75048	2.7598	0.634276	0.525901
ALOX5	0.674235	-2.74831	3.9531	-0.69523	0.486911
ALOX5AP	0.779642	-2.71573	3.6252	-0.749124	0.453782
ALOXE3	1.56607	-3.54869	2.61554	-1.35677	0.174855
ALPK1	0.151808	-0.911717	4.34177	-0.209987	0.833678
ALPK2	0.576852	-2.7773	3.78501	-0.733763	0.463093
ALPK3	1.17122	-3.6537	2.66262	-1.37222	0.169995
ALPL	1.10137	-3.16546	2.67227	-1.18456	0.236191
ALS2	9.18029	-1.63226	1.03605	-1.57547	0.115148	0.578654
ALS2CL	0.592021	-0.876956	3.7398	-0.234493	0.814603
ALS2CR12	0.0579052	-0.862452	4.76686	-0.180927	0.856425
ALYREF	10.0021	0.852757	0.813153	1.0487	0.294314	0.7949
AMACR	1.1279	1.29923	1.46144	0.889	0.374003
AMBP	0
AMBRA1	13.5967	0.675395	0.887154	0.761306	0.446474	0.867991
AMD1	31.7897	-0.323173	0.581717	-0.555551	0.578518	0.912832
AMDHD2	5.58671	-0.0307856	1.56087	-0.0197233	0.984264	0.996609
AMER1	1.72064	0.649076	2.16357	0.300002	0.764176	0.956769
AMER2	22.2299	1.3462	0.89961	1.49643	0.134542	0.614565
AMER3	29.519	0.172463	0.87969	0.19605	0.844571	0.972699
AMFR	162.57	-0.531616	0.383072	-1.38777	0.165207	0.663809
AMH	11.296	0.820194	0.845722	0.969816	0.332138	0.818746
AMIGO1	10.5095	2.48478	1.24726	1.99219	0.0463505	0.393327
AMIGO2	1.63571	-3.38363	2.45601	-1.37769	0.168298
AMMECR1	1.58035	1.68184	2.02596	0.830145	0.406457
AMMECR1L	10.4481	0.747115	0.640777	1.16595	0.243634	0.74724
AMN1	34.4145	0.568583	0.482587	1.1782	0.238717	0.743035
AMOT	6.30236	-1.69192	1.56215	-1.08307	0.278777	0.782161
AMOTL1	10.1796	-1.76318	1.25447	-1.40552	0.159865	0.655749
AMOTL2	26.7176	-0.283303	0.633334	-0.44732	0.654644	0.935041
AMPD2	55.846	1.20133	0.473603	2.53658	0.0111941	0.185639
AMPD3	0.0596618	-0.936408	4.76685	-0.196441	0.844265
AMPH	62.196	0.577697	0.562921	1.02625	0.304775	0.801412
AMT	1.15442	0.806219	1.0051	0.802127	0.422479
AMY1A	0.656228	-0.701634	1.16782	-0.600805	0.54797
AMY1B	0.524216	-1.65718	1.71142	-0.968304	0.332893
AMY1C	0.465405	-1.60235	2.81929	-0.568354	0.569794
AMY2A	0.540183	-2.02793	2.21032	-0.917484	0.358889
AMY2B	1.66761	-1.83074	1.04872	-1.74569	0.0808642
AMZ1	0.159877	-1.21709	4.69666	-0.25914	0.795527
AMZ2	109.126	0.717669	0.389026	1.84479	0.0650688	0.460052
ANAPC1	11.8075	0.747733	0.887609	0.842413	0.399557	0.856155
ANAPC10	11.5979	0.130857	0.957205	0.136708	0.891262	0.982725
ANAPC11	201.161	0.0771532	0.238506	0.323486	0.746327	0.954051
ANAPC13	281.967	0.461732	0.280759	1.64459	0.100055	0.545661
ANAPC15	14.6466	0.244358	0.633583	0.385676	0.699736	0.945569
ANAPC16	64.566	-0.249015	0.451438	-0.551606	0.581219	0.912832
ANAPC2	15.1749	0.137655	0.915645	0.150336	0.880499	0.980318
ANAPC4	17.7231	0.593681	0.798175	0.743798	0.456999	0.872039
ANAPC5	87.7446	0.413863	0.528066	0.783732	0.433197	0.863758
ANAPC7	49.9248	0.610746	0.49317	1.23841	0.215565	0.722092
ANG	0	0	0	0	1
ANGEL1	4.27381	-0.608156	1.56003	-0.389835	0.696659	0.945569
ANGEL2	7.35395	-2.80419	1.21305	-2.31167	0.0207958	0.257373
ANGPT1	0.212615	0.0390065	3.53802	0.011025	0.991204
ANGPT2	0.315964	-2.06799	2.96526	-0.697407	0.485548
ANGPTL1	0	0	0	0	1
ANGPTL2	0.783652	-0.739155	4.14157	-0.178472	0.858352
ANGPTL4	0.164278	-0.960697	2.91226	-0.32988	0.741491
ANGPTL6	0.173223	0.278342	4.67125	0.0595862	0.952485
ANK1	17.2861	2.0334	1.07613	1.88956	0.0588174	0.441772
ANK2	185.041	0.563389	0.370258	1.52161	0.128106	0.60137
ANK3	111.253	0.914433	0.395429	2.31251	0.0207496	0.257373
ANKAR	0.334945	-0.0542151	3.09592	-0.0175118	0.986028
ANKDD1A	4.92912	-1.22616	1.24135	-0.987765	0.323268	0.810241
ANKEF1	5.66101	-0.33452	1.45744	-0.229526	0.81846	0.966897
ANKFN1	0.236943	-0.505036	3.99529	-0.126408	0.899409
ANKFY1	18.4194	0.15067	0.96765	0.155707	0.876264	0.979249
ANKH	28.5912	-0.16286	0.85546	-0.190377	0.849014	0.973335
ANKHD1	1.51785	0.403144	1.16223	0.346871	0.728688
ANKHD1-EIF4EBP3	0.289781	-1.28481	3.32105	-0.386868	0.698854
ANKIB1	20.9263	1.16944	0.76308	1.53252	0.125394	0.596185
ANKLE1	0.269126	-1.89931	3.33791	-0.569013	0.569348
ANKLE2	25.9339	-0.429513	0.688982	-0.623403	0.53302	0.898447
ANKMY1	1.05869	-0.851822	2.39854	-0.355143	0.722483
ANKMY2	35.1764	0.427378	0.616611	0.693108	0.488242	0.885292
ANKRA2	33.0232	-0.275303	0.71312	-0.386053	0.699457	0.945569
ANKRD1	6.86879	-0.851286	0.670077	-1.27043	0.203932	0.711691
ANKRD10	53.6763	0.388196	0.44647	0.869479	0.384585	0.855031
ANKRD11	68.298	0.482708	0.517591	0.932604	0.351024	0.832903
ANKRD12	125.873	0.598165	0.412457	1.45025	0.146989	0.63538
ANKRD13A	15.3523	0.348761	0.797736	0.437188	0.661975	0.937713
ANKRD13B	7.93223	0.514187	0.909278	0.56549	0.571741	0.911037
ANKRD13C	18.7837	-0.392931	0.720624	-0.545265	0.585571	0.914019
ANKRD13D	57.3172	0.0403871	0.583357	0.0692321	0.944805	0.9899
ANKRD16	6.79396	-0.185088	1.51755	-0.121965	0.902926	0.982801
ANKRD17	58.7611	0.521464	0.542308	0.961565	0.336268	0.820006
ANKRD18A	0.253677	-0.733517	2.93773	-0.249688	0.802828
ANKRD18B	0.899299	0.672206	2.28458	0.294236	0.768577
ANKRD20A1	3.02865	-0.542026	1.31375	-0.412578	0.679916	0.941632
ANKRD20A2	2.58276	-0.464119	1.46522	-0.316756	0.751428	0.955086
ANKRD20A3	3.02077	0.0164604	1.35193	0.0121755	0.990286	0.998502
ANKRD20A4	3.48844	-0.158932	1.33058	-0.119446	0.904922	0.982801
ANKRD23	0.21567	-1.55109	3.98993	-0.38875	0.697461
ANKRD24	5.98385	0.0782738	1.19988	0.0652347	0.947987	0.990053
ANKRD26	19.6105	0.626197	1.02008	0.613868	0.539303	0.901363
ANKRD27	5.90108	1.28589	1.27586	1.00786	0.313521	0.807141
ANKRD28	10.7503	1.64739	1.14011	1.44494	0.148475	0.637551
ANKRD29	16.3255	0.219807	1.21526	0.180873	0.856467	0.974013
ANKRD30B	0.00413086	-0.665603	4.76687	-0.139631	0.888951
ANKRD30BL	0.889742	-1.10743	1.90549	-0.581179	0.56112
ANKRD31	0.572866	-2.28807	3.91169	-0.58493	0.558595
ANKRD33B	0.217341	-1.01076	4.76685	-0.212039	0.832077
ANKRD34A	14.5141	0.465186	0.964186	0.482465	0.629476	0.928334
ANKRD35	2.02342	-2.76023	2.48635	-1.11016	0.266932	0.769668
ANKRD36	106.464	0.196186	0.371429	0.528193	0.597365	0.914949
ANKRD36B	117.265	0.0417181	0.394483	0.105754	0.915778	0.986162
ANKRD36C	117.675	-0.333478	0.385247	-0.865623	0.386697	0.855031
ANKRD37	2.45413	-0.827612	1.851	-0.447117	0.65479	0.935041
ANKRD39	24.9922	0.00181889	0.733595	0.00247942	0.998022	0.999396
ANKRD40	4.48169	0.633339	1.06636	0.593928	0.55256	0.905476
ANKRD42	4.66142	-2.34729	1.45335	-1.61508	0.106292	0.562693
ANKRD44	7.09448	-1.92285	1.3107	-1.46704	0.142365	0.632252
ANKRD45	0.804553	-2.86654	2.71042	-1.0576	0.290238
ANKRD46	55.727	0.748309	0.346128	2.16195	0.0306223	0.319424
ANKRD49	8.10251	-0.669904	1.10693	-0.605193	0.545051	0.902341
ANKRD50	17.0779	0.361749	1.00269	0.360779	0.718264	0.946679
ANKRD52	27.5076	0.559527	0.567184	0.9865	0.323888	0.811261
ANKRD53	11.554	1.02878	1.35746	0.757867	0.448531	0.868863
ANKRD54	70.8052	0.474966	0.581659	0.816571	0.414174	0.857905
ANKRD55	2.94389	2.38628	2.08276	1.14573	0.251909	0.755876
ANKRD6	23.2431	0.172183	0.883645	0.194856	0.845506	0.972794
ANKRD61	0.16355	-1.38149	4.38935	-0.314736	0.752962
ANKRD65	0.484908	-2.53536	2.80964	-0.902381	0.366854
ANKRD9	14.3519	0.998668	0.900609	1.10888	0.267481	0.769882
ANKS1A	46.1985	0.0508459	0.638747	0.0796027	0.936553	0.9899
ANKS1B	30.2315	2.01413	0.81442	2.47309	0.0133951	0.200821
ANKS3	21.2754	-0.38046	0.879815	-0.432432	0.665427	0.938383
ANKS6	1.25521	-1.38463	2.57186	-0.538376	0.590317
ANKUB1	0.0466586	-0.788498	4.76686	-0.165412	0.868619
ANKZF1	30.6321	0.310136	0.846039	0.366574	0.713937	0.946239
ANLN	0.0873348	1.14939	4.75833	0.241553	0.809127
ANO10	45.0286	-1.1754	0.625872	-1.87803	0.0603774	0.446586
ANO2	0.998973	-3.46168	2.3719	-1.45945	0.144441
ANO3	10.3594	-6.626	1.4536	-4.55834	5.15602e-06	0.000740705
ANO4	3.57586	-1.70159	1.8568	-0.91641	0.359452	0.839406
ANO5	9.77428	-1.35546	0.979242	-1.38419	0.166299	0.664387
ANO6	44.8887	-0.66812	0.690867	-0.967074	0.333507	0.819782
ANO7	0.973995	-0.618732	3.0203	-0.204858	0.837683
ANO8	12.1434	-0.0857355	0.908535	-0.0943667	0.924818	0.987935
ANOS1	12.5779	1.80432	1.32997	1.35666	0.174889	0.674949
ANP32A	44.0279	-0.0292563	0.403108	-0.0725768	0.942143	0.9899
ANP32B	86.6188	-0.779761	0.489216	-1.5939	0.110959	0.57251
ANP32D	0.423801	-0.27461	1.32617	-0.20707	0.835955
ANP32E	14.1698	-1.72955	0.919712	-1.88053	0.0600358	0.446154
ANTXR1	3.22294	-3.49142	1.87253	-1.86454	0.0622453	0.449664
ANTXR2	1.78205	-4.03093	2.15785	-1.86803	0.0617575	0.448423
ANXA1	0.051335	-0.446204	3.62883	-0.122961	0.902138
ANXA11	10.5885	-6.61343	1.57831	-4.19019	2.7872e-05	0.0027249
ANXA13	0.0106868	-0.690048	4.76687	-0.144759	0.884901
ANXA2	2446.64	-0.793269	0.422237	-1.87873	0.0602813	0.446586
ANXA3	30.1456	-5.98668	1.24216	-4.81956	1.43877e-06	0.000261512
ANXA4	2.28795	-4.14403	2.00812	-2.06363	0.0390527	0.364548
ANXA5	51.4972	-2.35738	0.69529	-3.39049	0.000697668	0.0304714
ANXA6	27.7993	-2.07808	0.875864	-2.37261	0.0176631	0.233103
ANXA7	45.3818	-0.59126	0.608442	-0.971761	0.331169	0.817566
ANXA8	0.158743	-1.23945	3.87322	-0.320005	0.748964
ANXA9	0.178442	-0.837801	4.76686	-0.175755	0.860486
AOAH	0.089387	-1.13571	4.76683	-0.238253	0.811685
AOC2	0.26919	-1.49094	3.67215	-0.406014	0.684732
AOC3	0.093214	1.93746	4.75002	0.407885	0.683358
AOX1	0.0637501	-0.936408	4.76685	-0.196441	0.844265
AP001267.5	0.0534485	-0.372337	4.76678	-0.0781109	0.93774
AP002495.1	0.880545	-2.47207	2.92506	-0.845135	0.398035
AP003108.2	0.371737	-0.961078	1.44136	-0.666784	0.50491
AP1AR	7.21651	-1.28666	1.15025	-1.11859	0.263317	0.76675
AP1B1	40.9113	0.0747601	0.59027	0.126654	0.899214	0.982801
AP1G1	30.63	1.22681	0.655018	1.87295	0.0610758	0.446747
AP1G2	8.89845	1.90804	1.15711	1.64897	0.0991545	0.545107
AP1M1	283.48	-0.452362	0.281547	-1.60671	0.108119	0.565662
AP1S1	71.2809	0.436635	0.301542	1.44801	0.147615	0.636024
AP1S2	91.8916	1.58834	0.450294	3.52735	0.000419749	0.0205333
AP1S3	1.82599	-1.36573	1.55468	-0.878465	0.379691	0.852344
AP2A1	65.2424	0.385922	0.418453	0.92226	0.356393	0.836066
AP2A2	22.9413	-0.740102	0.541912	-1.36572	0.172026	0.671343
AP2B1	155.76	0.303559	0.397067	0.764503	0.444568	0.867951
AP2M1	662.821	0.180493	0.194201	0.929416	0.352673	0.833015
AP2S1	149.902	-0.363831	0.340972	-1.06704	0.285954	0.787311
AP3B1	14.5384	-0.835024	1.04071	-0.802357	0.422346	0.860855
AP3B2	58.8791	-0.0939161	0.523063	-0.17955	0.857506	0.974013
AP3D1	101.572	0.321801	0.454956	0.707324	0.479365	0.882687
AP3M1	33.2206	-0.760121	0.640759	-1.18628	0.235511	0.74015
AP3M2	36.3882	-0.296074	0.63066	-0.469467	0.638736	0.930755
AP3S1	154.727	0.0299632	0.288794	0.103753	0.917365	0.986561
AP3S2	10.1955	0.508182	0.70372	0.722136	0.470211	0.880452
AP4B1	23.2535	0.111376	0.84528	0.131762	0.895173	0.982725
AP4E1	1.10988	-2.0735	1.86551	-1.1115	0.266355
AP4M1	22.6118	-0.297002	0.928837	-0.319757	0.749153	0.954513
AP4S1	19.2035	0.319155	0.976088	0.326973	0.743688	0.953489
AP5B1	1.78496	-4.23438	1.9567	-2.16405	0.0304606	0.318534
AP5M1	40.5703	0.406015	0.551083	0.736758	0.46127	0.875263
AP5S1	17.9235	-1.40911	1.27166	-1.10809	0.267825	0.769961
AP5Z1	12.3531	-4.7038	1.10125	-4.27132	1.94318e-05	0.00214108
APAF1	5.52116	0.274725	1.26851	0.216573	0.828541	0.969393
APBA1	18.6534	0.769041	0.812001	0.947094	0.343591	0.826845
APBA2	75.257	0.442672	0.429039	1.03178	0.302177	0.801412
APBA3	4.10617	-2.02528	1.55615	-1.30147	0.193098	0.695485
APBB1	321.248	0.0462875	0.282776	0.16369	0.869975	0.977562
APBB2	23.4454	0.66825	0.763556	0.875181	0.381476	0.852848
APBB3	95.9441	0.35496	0.530667	0.668895	0.503563	0.891655
APC	68.2231	0.387703	0.58434	0.663489	0.507017	0.891976
APC2	66.0396	0.619873	0.489567	1.26617	0.205453	0.71371
APCDD1	1.99717	-3.90053	2.15722	-1.80813	0.0705868	0.475651
APEH	88.238	0.162121	0.528756	0.306609	0.759141	0.955885
APEX1	263.461	-0.208186	0.269583	-0.772253	0.439965	0.864461
APEX2	9.43987	-2.25859	1.51651	-1.48933	0.136399	0.617963
APH1A	28.0794	-0.133301	0.798018	-0.16704	0.867338	0.976485
APH1B	2.9673	-0.422827	1.40182	-0.301628	0.762936	0.956495
API5	16.9656	0.572063	0.676946	0.845065	0.398075	0.856155
APIP	16.9852	0.620895	0.76616	0.810398	0.417712	0.859139
APLF	0.746466	-1.80583	3.7493	-0.481646	0.630057
APLN	0
APLP1	795.4	-0.0116948	0.199674	-0.0585694	0.953295	0.990408
APLP2	216.209	0.546943	0.266733	2.05052	0.0403136	0.368591
APMAP	254.155	-0.416685	0.282626	-1.47433	0.140393	0.626796
APOA1	0.176654	-1.3874	4.05994	-0.34173	0.732554
APOBEC2	0
APOBEC3A	0.0192994	-0.714546	4.76687	-0.149898	0.880845
APOBEC3B	0
APOBEC3C	0.801388	-1.27457	1.84963	-0.689094	0.490764
APOBEC3D	0.011244	-0.690048	4.76687	-0.144759	0.884901
APOBEC3F	1.77454	-3.14083	2.4376	-1.28849	0.197575	0.704454
APOBEC3G	1.49617	-2.82115	2.09385	-1.34735	0.177868
APOC1	6.69315	0.723041	1.09382	0.661022	0.508598	0.893373
APOD	0.00554465	-0.665603	4.76687	-0.139631	0.888951
APOE	3.45452	3.09215	1.75077	1.76616	0.0773691	0.493848
APOH	1.08185	-3.57563	4.76456	-0.750463	0.452976
APOL1	0.0154897	-0.713688	4.76687	-0.149718	0.880987
APOL2	5.58092	-5.47247	1.67315	-3.27076	0.00107258	0.0398114
APOL4	0.0218485	-0.739197	4.76687	-0.15507	0.876766
APOL6	0.0191623	-0.249444	4.76679	-0.0523295	0.958266
APOLD1	0.11625	-1.20505	4.54067	-0.26539	0.790709
APOM	0.323593	-1.71031	3.03017	-0.564425	0.572465
APOO	127.222	-0.658165	0.436063	-1.50934	0.131213	0.607068
APOOL	29.6146	0.457086	0.546222	0.836813	0.402698	0.856155
APOPT1	61.192	0.226127	0.343962	0.657419	0.510912	0.893886
APP	209.462	0.186181	0.293286	0.634813	0.525551	0.896656
APPBP2	16.9706	-0.124245	0.82521	-0.150562	0.880321	0.980318
APPL1	30.5248	0.917475	0.811718	1.13029	0.258355	0.762303
APPL2	9.74123	0.056413	1.06418	0.0530109	0.957723	0.991379
APRT	71.4419	-0.094759	0.527304	-0.179705	0.857384	0.974013
APTX	42.1535	-0.439538	0.657309	-0.668692	0.503692	0.891655
AQP1	0.0439542	-0.582403	4.76686	-0.122178	0.902758
AQP11	30.3312	0.388007	0.773916	0.501355	0.616121	0.923327
AQP3	0.241918	-1.57673	4.76642	-0.330801	0.740795
AQP4	0
AQP5	0.210197	3.06452	4.19865	0.729884	0.465461
AQP6	0
AQR	9.29923	-1.01254	1.12494	-0.900081	0.368077	0.846495
AR	0.8717	-2.04408	2.49242	-0.820117	0.412149
ARAF	9.01865	-1.07804	1.18825	-0.907248	0.364276	0.84302
ARAP1	1.18183	-0.393847	2.89704	-0.135948	0.891862
ARAP2	0.320979	-1.86523	4.17312	-0.446963	0.654901
ARAP3	0.0195193	-0.739197	4.76687	-0.15507	0.876766
ARC	2.43083	-4.13013	2.03355	-2.03099	0.0422558	0.372041
ARCN1	39.9532	0.699008	0.598975	1.16701	0.243207	0.747164
AREL1	37.2337	1.03931	0.695222	1.49494	0.13493	0.615393
ARF1	686.482	0.329858	0.190448	1.73201	0.0832722	0.505919
ARF3	60.5202	0.595942	0.370929	1.60662	0.108137	0.565662
ARF4	454.863	-0.353232	0.199234	-1.77295	0.0762374	0.490985
ARF5	374.662	0.0618729	0.213014	0.290464	0.771461	0.959683
ARF6	40.2238	-0.382886	0.630592	-0.607186	0.543728	0.902341
ARFGAP1	25.345	-0.0861064	0.781092	-0.110239	0.91222	0.985417
ARFGAP2	84.763	-0.312391	0.409273	-0.763282	0.445295	0.867991
ARFGAP3	26.4337	0.167121	0.690964	0.241866	0.808884	0.96554
ARFGEF1	29.9319	0.995742	0.753861	1.32086	0.186549	0.687603
ARFGEF2	5.78282	1.09098	1.37059	0.795993	0.426036	0.861538
ARFGEF3	65.9908	0.877497	0.592202	1.48175	0.138406	0.621841
ARFIP1	5.83534	1.34089	1.44242	0.929614	0.352571	0.833015
ARFIP2	80.0376	-0.0565634	0.534246	-0.105875	0.915681	0.986162
ARFRP1	62.6354	0.00550722	0.644858	0.00854021	0.993186	0.999011
ARG2	148.963	-0.136123	0.366599	-0.371314	0.710404	0.945569
ARGLU1	55.5797	0.78755	0.418809	1.88045	0.0600463	0.446154
ARHGAP1	31.7606	0.018725	0.58804	0.031843	0.974597	0.995492
ARHGAP10	0.233528	-1.29766	4.18237	-0.310269	0.756356
ARHGAP11A	0.12153	-1.21552	4.76682	-0.254996	0.798726
ARHGAP11B	0.117394	-1.06138	4.76684	-0.222659	0.823801
ARHGAP12	18.072	0.66761	1.08227	0.616863	0.537325	0.900753
ARHGAP17	13.8608	1.22824	0.810008	1.51633	0.129436	0.60576
ARHGAP18	1.03435	-3.51434	3.45029	-1.01856	0.308411
ARHGAP19	0.95276	-2.56025	2.93535	-0.872212	0.383093
ARHGAP20	10.8201	-0.777888	1.25325	-0.620697	0.534799	0.900042
ARHGAP21	30.3792	-0.825241	0.646223	-1.27702	0.201594	0.708557
ARHGAP22	9.51212	-1.95068	1.34583	-1.44942	0.14722	0.63538
ARHGAP23	27.4986	-0.00108695	0.700155	-0.00155244	0.998761	0.999396
ARHGAP24	4.00792	-5.10865	1.76325	-2.89729	0.00376406	0.0930683
ARHGAP25	0.0969547	-0.569584	3.48013	-0.163668	0.869993
ARHGAP26	3.30802	0.190723	1.24168	0.153601	0.877924	0.979282
ARHGAP27	0.779408	-2.53874	3.6069	-0.703858	0.481521
ARHGAP28	5.51791	-4.86793	1.46483	-3.3232	0.000889921	0.0359522
ARHGAP29	2.15111	-4.21056	2.73075	-1.54191	0.123097	0.591472
ARHGAP30	0.0265328	-0.533102	4.76687	-0.111835	0.910954
ARHGAP32	18.541	1.54675	0.975089	1.58627	0.112679	0.574569
ARHGAP33	19.0184	0.573102	0.657802	0.871237	0.383625	0.854355
ARHGAP35	33.0442	0.887536	0.762846	1.16345	0.244645	0.748192
ARHGAP36	268.829	-2.74381	1.01855	-2.69384	0.00706347	0.141087
ARHGAP39	3.64007	0.441093	1.18459	0.37236	0.709625	0.945569
ARHGAP4	0.110222	-0.225667	4.76565	-0.0473528	0.962232
ARHGAP42	0.598375	-2.64726	3.52042	-0.751973	0.452067
ARHGAP44	5.52326	0.53919	1.12745	0.478237	0.632481	0.928834
ARHGAP45	0.559486	2.25803	2.86659	0.787704	0.43087
ARHGAP5	30.6398	0.309571	0.893471	0.346481	0.728981	0.950146
ARHGAP6	0.0798048	-0.985892	4.76685	-0.206823	0.836148
ARHGAP8	0.0191024	-0.483953	4.76687	-0.101524	0.919134
ARHGAP9	0.288134	0.120185	4.20641	0.0285718	0.977206
ARHGDIA	46.1097	-0.0843505	0.261229	-0.322899	0.746772	0.954051
ARHGDIB	0.0909825	-0.665603	4.76687	-0.139631	0.888951
ARHGDIG	90.248	-0.162993	0.398951	-0.408554	0.682867	0.94269
ARHGEF1	4.49207	0.979812	1.13352	0.864395	0.387371	0.855031
ARHGEF10	1.26701	1.79745	2.34453	0.766658	0.443285
ARHGEF10L	15.1294	0.50701	0.942396	0.538001	0.590576	0.914441
ARHGEF11	15.4974	1.87408	1.0493	1.78603	0.0740941	0.485505
ARHGEF12	75.068	1.59832	0.520696	3.06957	0.00214365	0.0631986
ARHGEF16	0.0105135	-0.665603	4.76687	-0.139631	0.888951
ARHGEF17	10.793	0.486132	1.11899	0.43444	0.663969	0.938001
ARHGEF18	0.502797	-0.0153633	2.07772	-0.0073943	0.9941
ARHGEF19	0.57773	-2.56709	3.78553	-0.678132	0.497688
ARHGEF2	6.54312	-1.5244	1.10598	-1.37832	0.168104	0.667062
ARHGEF25	0.952541	0.476617	2.36006	0.201951	0.839955
ARHGEF26	1.42796	-2.77336	0.934588	-2.96747	0.0030026
ARHGEF28	0.0252328	-0.508451	4.76687	-0.106664	0.915056
ARHGEF3	12.6156	1.00065	1.02234	0.978786	0.327686	0.814631
ARHGEF33	0.890468	0.926774	1.86677	0.49646	0.61957
ARHGEF37	1.47093	-0.428947	1.88956	-0.227008	0.820417
ARHGEF38	0.281871	-0.886712	1.68299	-0.526866	0.598287
ARHGEF39	1.38152	1.21598	1.11524	1.09033	0.275566
ARHGEF4	25.0622	0.145294	0.668637	0.217298	0.827976	0.968964
ARHGEF40	10.448	-0.946001	1.05533	-0.896407	0.370035	0.847717
ARHGEF6	0.174346	-1.44096	4.70695	-0.306134	0.759503
ARHGEF7	43.9614	0.327399	0.59815	0.547352	0.584137	0.913852
ARHGEF9	23.1812	1.2432	0.664671	1.8704	0.0614277	0.447222
ARID1A	70.06	0.756338	0.553153	1.36732	0.171525	0.670064
ARID1B	40.9607	1.21946	0.588263	2.07298	0.0381744	0.361034
ARID2	10.9045	0.547514	0.953874	0.57399	0.565975	0.91017
ARID3A	6.5583	1.59954	0.784199	2.03971	0.0413794	0.369606
ARID3B	14.1584	0.666425	0.975157	0.683402	0.494353	0.887853
ARID3C	0.792625	-2.53049	4.02677	-0.628416	0.529732
ARID4A	160.085	1.2371	0.468475	2.64068	0.00827387	0.157123
ARID4B	76.7479	0.429978	0.63223	0.680097	0.496443	0.888664
ARID5A	47.3617	-1.78131	1.04424	-1.70584	0.0880371	0.51876
ARID5B	46.5749	-4.05543	0.670498	-6.04839	1.46301e-09	6.64146e-07
ARIH1	22.1514	0.44151	0.679863	0.64941	0.516073	0.894783
ARIH2	39.1335	0.232481	0.614716	0.378192	0.705288	0.945569
ARIH2OS	1.09546	-3.16163	2.4762	-1.27681	0.20167
ARL1	29.3429	-1.06523	0.747393	-1.42526	0.154082	0.648175
ARL10	36.4419	0.807858	0.815629	0.990472	0.321943	0.80966
ARL13A	0.00932417	-0.690048	4.76687	-0.144759	0.884901
ARL13B	5.35701	-2.17599	1.53625	-1.41643	0.156651	0.653108
ARL14EP	36.2149	0.190608	0.733726	0.259781	0.795032	0.963874
ARL15	16.7658	1.14648	0.770887	1.48722	0.136956	0.619083
ARL16	105.601	-0.381585	0.44753	-0.852645	0.393856	0.855426
ARL17A	14.4759	-0.0897076	0.744351	-0.120518	0.904073	0.982801
ARL17B	19.992	-0.0261887	0.71291	-0.036735	0.970696	0.994869
ARL2	123.239	0.337785	0.293732	1.14998	0.250153	0.754203
ARL2BP	6.31932	-0.194904	0.452654	-0.430581	0.666773	0.938394
ARL3	137.407	0.393508	0.283777	1.38668	0.165539	0.664119
ARL4A	43.407	-0.14604	0.788574	-0.185195	0.853076	0.973363
ARL4C	94.5804	1.0275	0.496224	2.07063	0.0383933	0.362199
ARL4D	25.5149	1.17827	0.978226	1.2045	0.228396	0.733752
ARL5A	4.51181	-0.234809	0.682014	-0.344288	0.73063	0.950146
ARL5B	8.72897	0.0351114	1.10918	0.0316552	0.974747	0.995492
ARL6	10.3573	1.3919	1.16908	1.1906	0.233812	0.738102
ARL6IP1	266.611	-0.121096	0.248063	-0.488167	0.625431	0.926876
ARL6IP4	4.48873	-0.393848	0.390382	-1.00888	0.313033	0.806704
ARL6IP5	260.355	0.361658	0.228455	1.58306	0.113408	0.574652
ARL6IP6	9.39243	1.32316	0.913219	1.4489	0.147366	0.635434
ARL8A	62.1273	-0.602344	0.332738	-1.81026	0.0702549	0.47488
ARL8B	83.1185	0.608718	0.452166	1.34623	0.178229	0.678009
ARL9	1.36153	-1.39237	2.37749	-0.585647	0.558113
ARMC1	31.1159	-0.121969	0.531565	-0.229453	0.818517	0.966897
ARMC10	60.7308	-0.073168	0.536438	-0.136396	0.891508	0.982725
ARMC12	0.667509	-2.95865	3.36662	-0.878818	0.3795
ARMC2	2.87152	-2.51618	1.72367	-1.45979	0.144349	0.633055
ARMC3	0.0744591	-0.96106	4.76685	-0.201613	0.840219
ARMC4	0.992131	-3.46039	2.76385	-1.25202	0.210563
ARMC5	17.3727	0.869549	0.840206	1.03492	0.300705	0.801412
ARMC6	90.0248	-0.489741	0.550627	-0.889425	0.373775	0.849698
ARMC7	9.69916	-0.43118	1.25568	-0.343384	0.73131	0.950206
ARMC8	47.9878	-0.101498	0.629353	-0.161274	0.871878	0.978245
ARMC9	18.6547	-0.344922	1.04498	-0.330075	0.741343	0.953489
ARMCX1	118.683	0.741618	0.503596	1.47265	0.140846	0.62808
ARMCX2	66.5534	0.448298	0.436416	1.02723	0.304313	0.801412
ARMCX3	163.191	0.0398311	0.311388	0.127915	0.898216	0.982801
ARMCX4	11.0448	0.853645	0.925168	0.922691	0.356168	0.836066
ARMCX5	14.5846	1.42703	0.814158	1.75277	0.0796417	0.499485
ARMCX6	107.279	0.357433	0.416698	0.857774	0.391017	0.855355
ARMH1	2.88932	-0.727765	2.09237	-0.347819	0.727976	0.95007
ARMH3	10.0858	0.763538	1.01854	0.74964	0.453471	0.870951
ARMH4	38.8407	0.108494	0.791349	0.1371	0.890951	0.982725
ARMT1	20.057	-0.680501	0.827978	-0.821883	0.411143	0.857315
ARNT	11.3332	-2.74866	1.14458	-2.40145	0.0163304	0.223274
ARNT2	40.4293	1.82769	0.725973	2.51758	0.0118164	0.18995
ARNTL	1.9549	-1.96028	2.1519	-0.910954	0.36232	0.842098
ARNTL2	3.40324	-0.164823	1.69738	-0.0971045	0.922643	0.987935
ARPC1A	58.0096	0.309843	0.235622	1.315	0.18851	0.68972
ARPC1B	1.99218	0.102818	0.999302	0.102889	0.918051	0.986644
ARPC2	692.495	-0.300092	0.204195	-1.46964	0.14166	0.630471
ARPC3	328.367	0.343055	0.258312	1.32806	0.184157	0.685783
ARPC4	154.828	-0.613615	0.366263	-1.67534	0.0938677	0.53359
ARPC4-TTLL3	0.283949	-0.654827	1.24595	-0.525564	0.599191
ARPC5	281.5	-0.576232	0.335298	-1.71857	0.0856933	0.512939
ARPC5L	110.683	0.0292316	0.423663	0.0689973	0.944992	0.9899
ARPIN	7.85185	-0.675539	1.25058	-0.540181	0.589072	0.914441
ARPP19	110.879	0.642767	0.315996	2.0341	0.0419415	0.371395
ARPP21	16.9579	-1.23792	1.1781	-1.05078	0.29336	0.794768
ARRB1	2.04303	0.845834	1.66231	0.50883	0.610872	0.9213
ARRB2	29.0689	0.922921	0.543583	1.69785	0.0895368	0.522176
ARRDC1	13.9413	-0.0627868	1.12174	-0.0559727	0.955364	0.99069
ARRDC2	0.494105	-2.13084	4.50682	-0.472803	0.636354
ARRDC3	54.5449	0.121052	0.569768	0.212459	0.831749	0.970632
ARRDC4	5.9127	-3.80179	1.69518	-2.2427	0.0249161	0.284766
ARSA	56.385	0.476217	0.638556	0.745772	0.455805	0.872021
ARSB	8.08441	-1.48426	1.05408	-1.40811	0.159098	0.655297
ARSD	7.88442	-2.49724	1.75182	-1.42552	0.154008	0.648175
ARSE	0.0720912	-1.01076	4.76685	-0.212039	0.832077
ARSG	11.4586	-0.144034	0.959459	-0.15012	0.88067	0.980356
ARSI	0.0156704	-0.483953	4.76687	-0.101524	0.919134
ARSJ	0	0	0	0	1
ARSK	2.34115	-4.3872	2.15552	-2.03533	0.0418175	0.371061
ART3	0.152214	-1.2171	4.73269	-0.257168	0.797049
ART5	0	0	0	0	1
ARTN	0.015443	0.00305072	4.76634	0.000640055	0.999489
ARV1	57.6457	-0.165513	0.665181	-0.248824	0.803497	0.964962
ARVCF	16.0068	0.357468	0.742361	0.481529	0.630141	0.928636
ARX	0.00115011	-0.651434	4.76687	-0.136659	0.891301
AS3MT	0.136518	0.236002	3.42544	0.0688967	0.945072
ASAH1	119.387	0.270208	0.411568	0.656534	0.511481	0.893886
ASAH2	6.81435	0.0238464	0.844191	0.0282477	0.977465	0.995714
ASAH2B	8.38178	-0.129921	0.832063	-0.156143	0.87592	0.979249
ASAP1	58.6417	-0.212108	0.574987	-0.368892	0.712208	0.945569
ASAP2	5.25239	0.184036	1.12786	0.163173	0.870382	0.977595
ASAP3	7.12584	0.611534	1.1664	0.524292	0.600076	0.916219
ASB1	16.3518	0.236301	1.22574	0.192782	0.84713	0.973006
ASB12	1.55652	-3.39618	2.75703	-1.23183	0.218014
ASB13	13.3716	0.56178	1.01868	0.55148	0.581304	0.912832
ASB14	0.343762	-1.93256	3.10147	-0.623112	0.533211
ASB18	0.0142753	-0.690048	4.76687	-0.144759	0.884901
ASB2	9.43718	-2.86281	1.64636	-1.73887	0.0820579	0.504826
ASB3	2.19651	-1.40486	0.858217	-1.63695	0.101641	0.550084
ASB4	0
ASB6	25.3117	-0.124724	0.695715	-0.179275	0.857722	0.974013
ASB7	2.38475	-1.76056	1.73262	-1.01612	0.30957	0.803351
ASB8	72.9622	0.417368	0.494658	0.843751	0.398808	0.856155
ASCC1	47.7108	0.155426	0.604917	0.256938	0.797227	0.964136
ASCC2	49.6598	-0.0669215	0.550903	-0.121476	0.903314	0.982801
ASCC3	27.7752	0.591579	0.7633	0.775027	0.438324	0.86426
ASCL1	3.39805	-4.03708	2.01837	-2.00017	0.0454822	0.388223
ASF1A	43.5204	-0.488247	0.548475	-0.890191	0.373363	0.849212
ASF1B	0.0613738	-0.239079	4.42818	-0.0539903	0.956943
ASGR1	48.6742	0.249239	0.624151	0.399324	0.689654	0.944022
ASH1L	28.4744	-0.207569	0.716429	-0.289727	0.772025	0.959683
ASH2L	51.8167	0.473666	0.482587	0.981514	0.326339	0.813984
ASIC1	22.8049	1.95429	0.770701	2.53574	0.0112211	0.185639
ASIC2	33.6645	2.51485	0.870345	2.88949	0.00385867	0.0945833
ASIC3	0.913343	-3.1387	2.89548	-1.084	0.278366
ASIC4	18.1213	0.533115	1.19405	0.446475	0.655254	0.935041
ASIP	0
ASL	31.4906	-0.969453	0.91186	-1.06316	0.287709	0.789271
ASMT	0.0871976	-1.02469	4.76685	-0.214961	0.829798
ASMTL	63.2056	0.500666	0.614162	0.815202	0.414957	0.858117
ASNA1	78.3018	0.544336	0.532174	1.02285	0.306377	0.802054
ASNS	3.74727	0.115746	0.55688	0.207846	0.835349	0.97147
ASNSD1	48.8931	-0.558387	0.482499	-1.15728	0.247158	0.75035
ASPH	82.7589	-0.737161	0.451784	-1.63167	0.10275	0.553523
ASPHD1	25.7044	0.602283	0.790837	0.761577	0.446313	0.867991
ASPHD2	19.7764	-0.934557	0.882382	-1.05913	0.289541	0.791998
ASPM	0.236639	-1.035	2.93172	-0.353035	0.724062
ASPRV1	1.55679	0.817387	2.37189	0.344614	0.730385
ASPSCR1	27.2037	-0.651503	0.810869	-0.803462	0.421708	0.860855
ASRGL1	74.3855	0.0956894	0.500229	0.191291	0.848297	0.973335
ASS1	18.4243	1.03402	1.37742	0.750697	0.452835	0.870805
ASTE1	6.90063	0.518871	1.40846	0.368395	0.712579	0.945586
ASTN1	41.8719	0.850649	0.640771	1.32754	0.18433	0.68589
ASTN2	19.2545	2.66368	0.940042	2.83357	0.00460309	0.104065
ASXL1	34.2071	0.660532	0.743968	0.88785	0.374622	0.850002
ASXL2	7.78516	-1.73415	1.3724	-1.26359	0.206377	0.714888
ASXL3	54.1094	0.338091	0.649961	0.520171	0.602944	0.91741
ATAD1	60.1194	0.559207	0.367014	1.52367	0.127592	0.600847
ATAD2	0.107535	-0.119402	4.50968	-0.0264768	0.978877
ATAD2B	13.7469	-4.39024	1.18108	-3.71713	0.000201502	0.011973
ATAD3A	17.0809	-0.361594	0.873673	-0.413877	0.678964	0.941506
ATAD3B	10.4259	0.410129	0.825087	0.497073	0.619137	0.924065
ATAD3C	3.09822	-0.179057	0.816971	-0.219172	0.826516	0.968606
ATAD5	4.86615	0.251685	1.72858	0.145602	0.884236	0.981701
ATAT1	417.344	-0.282447	0.276828	-1.0203	0.307587	0.803054
ATCAY	142.73	0.294087	0.335899	0.875522	0.38129	0.852848
ATE1	8.91453	-1.29726	1.09804	-1.18143	0.237431	0.74227
ATF1	4.67002	-4.45436	1.39655	-3.18955	0.00142495	0.0493041
ATF2	24.4862	0.840638	0.683795	1.22937	0.218932	0.724443
ATF3	33.8232	-1.99639	1.01179	-1.97313	0.0484808	0.400443
ATF4	895.876	-0.0962997	0.290555	-0.331434	0.740317	0.953408
ATF5	6.37666	-0.320887	1.15918	-0.276822	0.781917	0.961691
ATF6	46.4622	-0.360917	0.673262	-0.536072	0.591909	0.914453
ATF6B	31.6376	-0.0949131	0.737665	-0.128667	0.897621	0.982725
ATF7	7.07924	-1.09907	1.05338	-1.04337	0.296775	0.798159
ATF7IP	126.441	0.266105	0.371958	0.715417	0.474351	0.881052
ATF7IP2	15.1809	-0.933702	1.11036	-0.840897	0.400406	0.856155
ATG10	21.6477	-0.159182	0.926077	-0.171888	0.863525	0.976078
ATG101	41.7206	-0.187963	0.542563	-0.346434	0.729016	0.950146
ATG12	58.1281	1.13325	0.463194	2.4466	0.0144211	0.213106
ATG13	36.1077	-0.37638	0.543056	-0.693077	0.488261	0.885292
ATG14	5.55359	1.82756	1.14468	1.59657	0.110362	0.571657
ATG16L1	19.5432	0.419476	0.731997	0.573058	0.566606	0.91017
ATG16L2	2.65797	-0.745249	1.83559	-0.406001	0.684742	0.942829
ATG2A	2.8455	1.54782	1.85781	0.833143	0.404764	0.856155
ATG2B	35.2743	0.364445	0.896073	0.406713	0.684219	0.942693
ATG3	102.658	-0.260394	0.523688	-0.497231	0.619026	0.924065
ATG4A	3.7105	-0.50492	1.55239	-0.325254	0.744989	0.953776
ATG4B	108.148	-0.382084	0.442754	-0.862971	0.388153	0.855031
ATG4C	3.77211	-4.07161	1.57405	-2.58671	0.00968968	0.171557
ATG4D	41.298	-0.623364	0.623612	-0.999602	0.317503	0.809317
ATG5	36.6518	0.176148	0.779067	0.226101	0.821123	0.967555
ATG7	18.4313	1.52033	0.837584	1.81513	0.0695034	0.472332
ATG9A	16.2231	-0.29239	0.741593	-0.394272	0.69338	0.945401
ATG9B	4.80679	-2.37045	1.90742	-1.24275	0.213959	0.721658
ATIC	77.3388	-0.385232	0.543625	-0.708636	0.47855	0.882687
ATL1	192.392	0.227203	0.344666	0.659196	0.50977	0.893886
ATL2	5.88813	0.540991	1.09388	0.494563	0.620909	0.925301
ATL3	0.928103	1.22488	2.21892	0.552016	0.580937
ATM	6.76876	-1.96332	1.23939	-1.5841	0.113171	0.574652
ATMIN	31.5033	0.223703	0.713189	0.313666	0.753775	0.95566
ATN1	19.3956	0.124476	0.670433	0.185665	0.852707	0.973363
ATOH7	1.35814	-3.08723	2.66088	-1.16023	0.245956
ATOH8	0.303968	-0.944739	3.98368	-0.237152	0.812539
ATOX1	125.144	0.492354	0.271036	1.81656	0.0692843	0.47142
ATP10D	1.66553	-0.611516	2.21068	-0.27662	0.782072
ATP11A	5.59006	1.30328	1.39687	0.933005	0.350818	0.832664
ATP11B	1.66934	0.266314	1.615	0.1649	0.869023
ATP11C	14.7971	-2.83015	1.12628	-2.51282	0.0119769	0.191794
ATP13A1	41.4016	-0.381439	0.591424	-0.644949	0.51896	0.89542
ATP13A2	153.721	0.157901	0.3795	0.416078	0.677353	0.94112
ATP13A3	5.71814	1.52489	1.08395	1.40679	0.159488	0.655749
ATP13A4	0.0818674	-1.03605	4.76685	-0.217344	0.82794
ATP13A5	0.0421416	-0.862452	4.76686	-0.180927	0.856425
ATP1A1	70.3464	0.573262	0.475443	1.20574	0.227917	0.733586
ATP1A2	2.07311	0.342842	0.464192	0.738576	0.460164	0.874628
ATP1A3	13.2537	0.909609	0.329384	2.76154	0.00575291	0.123219
ATP1B1	263.905	0.739433	0.35396	2.08903	0.0367051	0.353321
ATP1B2	23.1955	1.5438	0.688825	2.24121	0.0250126	0.285551
ATP1B3	365.063	-0.415535	0.252097	-1.64832	0.0992876	0.545107
ATP23	2.82603	0.0167307	1.9048	0.00878343	0.992992	0.999011
ATP2A1	0.539508	-2.1213	3.34066	-0.634995	0.525432
ATP2A2	50.6918	1.01178	0.51035	1.98252	0.0474216	0.396219
ATP2A3	0.668557	-2.92458	3.34801	-0.873527	0.382376
ATP2B1	343.354	0.915928	0.433882	2.11101	0.0347716	0.341008
ATP2B2	2.21618	-3.15877	2.17452	-1.45263	0.146327	0.634886
ATP2B3	1.45988	-1.34216	1.78396	-0.752346	0.451843
ATP2B4	25.8519	0.913568	0.911352	1.00243	0.316135	0.809317
ATP2C1	50.509	0.825629	0.426112	1.93759	0.0526735	0.418476
ATP2C2	0.485083	-0.531903	1.96296	-0.270969	0.786415
ATP4A	0.0464875	-0.862452	4.76686	-0.180927	0.856425
ATP4B	0
ATP5F1A	1131.78	0.0265806	0.155888	0.170511	0.864608	0.976078
ATP5F1B	1824.3	0.248551	0.162126	1.53308	0.125257	0.595783
ATP5F1C	474.277	0.0702285	0.188606	0.372355	0.709629	0.945569
ATP5F1D	203.661	-0.340769	0.273457	-1.24615	0.212708	0.721658
ATP5F1E	682.227	-0.114232	0.292143	-0.391015	0.695786	0.945569
ATP5IF1	379.122	0.222664	0.208347	1.06871	0.285198	0.786966
ATP5MC1	228.706	0.239004	0.259081	0.922506	0.356265	0.836066
ATP5MC2	339.253	-0.40737	0.22265	-1.82964	0.0673033	0.467071
ATP5MC3	666.721	-0.169652	0.16501	-1.02813	0.303889	0.801412
ATP5MD	348.364	-0.272553	0.27312	-0.997923	0.318317	0.809438
ATP5ME	98.6717	-0.314712	0.274939	-1.14466	0.25235	0.756076
ATP5MF	139.989	0.149981	0.205487	0.729877	0.465465	0.87834
ATP5MG	243.11	0.206415	0.30847	0.669156	0.503396	0.891655
ATP5MGL	15.8435	0.174704	0.330326	0.528883	0.596887	0.914949
ATP5MPL	460.318	0.0899559	0.223106	0.403197	0.686803	0.943305
ATP5PB	450.195	-0.238743	0.203114	-1.17541	0.23983	0.743667
ATP5PD	186.352	0.00449282	0.20507	0.0219087	0.982521	0.996609
ATP5PF	334.472	-0.143998	0.224109	-0.642537	0.520525	0.895473
ATP5PO	220.731	-0.0199667	0.152626	-0.130821	0.895917	0.982725
ATP6AP1	462.219	-0.0529602	0.25728	-0.205847	0.836911	0.971597
ATP6AP1L	0.709674	-2.82226	2.48801	-1.13434	0.256651
ATP6AP2	197.655	0.54495	0.237645	2.29313	0.0218405	0.263452
ATP6V0A1	168.85	0.585883	0.328308	1.78455	0.0743337	0.486125
ATP6V0A2	8.51097	0.418295	1.23847	0.337752	0.73555	0.951318
ATP6V0B	992.543	-0.0722541	0.167389	-0.431653	0.665993	0.938383
ATP6V0C	0.825469	0.569556	0.586401	0.971274	0.331412
ATP6V0D1	465.073	-0.0360812	0.276395	-0.130542	0.896137	0.982725
ATP6V0E1	108.22	-0.699688	0.617411	-1.13326	0.257105	0.760657
ATP6V0E2	657.865	-0.267602	0.340037	-0.78698	0.431294	0.863272
ATP6V1A	295.772	0.776814	0.312987	2.48194	0.0130671	0.19891
ATP6V1B1	0.00574036	-0.665603	4.76687	-0.139631	0.888951
ATP6V1B2	153.94	0.117233	0.293691	0.399172	0.689766	0.944062
ATP6V1C1	53.9441	0.768757	0.572546	1.3427	0.179369	0.679913
ATP6V1C2	0.526318	-1.93381	3.20457	-0.603452	0.546208
ATP6V1D	368.352	0.13504	0.268495	0.502952	0.614998	0.922739
ATP6V1E1	247.355	-0.171093	0.302666	-0.565287	0.571879	0.91104
ATP6V1E2	2.75185	-0.284022	1.5313	-0.185478	0.852854	0.973363
ATP6V1F	342.655	-0.162705	0.258939	-0.62835	0.529775	0.897534
ATP6V1FNB	1.12573	-1.06224	2.39674	-0.443202	0.657619
ATP6V1G1	361.118	0.0778736	0.261702	0.297566	0.766034	0.957742
ATP6V1G2	304.293	0.328406	0.275402	1.19246	0.233082	0.736718
ATP6V1H	146.8	0.372475	0.333722	1.11612	0.26437	0.766757
ATP7A	5.43819	0.642005	1.71912	0.37345	0.708813	0.945569
ATP7B	2.75551	-2.91204	1.73315	-1.6802	0.0929189	0.531253
ATP8A1	15.0753	0.686768	0.846254	0.811539	0.417056	0.858768
ATP8A2	39.4944	0.927992	0.773634	1.19952	0.230325	0.734519
ATP8B1	0.101965	-1.03598	4.25749	-0.243331	0.807749
ATP8B2	0.841986	-0.941906	1.90389	-0.494727	0.620793
ATP8B3	0.915456	-3.35923	4.76471	-0.705023	0.480796
ATP9A	57.6456	0.880017	0.463802	1.8974	0.0577753	0.437161
ATP9B	9.79693	0.140136	1.08982	0.128586	0.897685	0.982725
ATPAF1	64.2105	0.516212	0.493179	1.0467	0.295236	0.795687
ATPAF2	20.5393	-0.0904763	0.921746	-0.0981576	0.921807	0.987935
ATR	8.79433	-6.33226	1.52161	-4.16155	3.16088e-05	0.00301453
ATRAID	84.3797	-0.0820577	0.485068	-0.169168	0.865665	0.976326
ATRIP	8.74806	-6.34801	1.51354	-4.19416	2.73883e-05	0.0027249
ATRN	17.198	0.791606	0.842571	0.939512	0.347468	0.828773
ATRNL1	8.07216	2.66913	1.21317	2.20012	0.0277981	0.303347
ATRX	128.427	0.683653	0.429376	1.5922	0.11134	0.572799
ATXN1	52.7513	-0.853341	0.665131	-1.28297	0.199504	0.707893
ATXN10	381.252	-0.0018883	0.221461	-0.00852655	0.993197	0.999011
ATXN1L	7.18884	0.733508	1.09761	0.668278	0.503956	0.891789
ATXN2	57.562	0.366079	0.518423	0.70614	0.480101	0.883335
ATXN2L	29.0772	0.800876	0.50221	1.5947	0.110779	0.57251
ATXN3	26.102	0.824619	0.768176	1.07348	0.283058	0.785927
ATXN7	3.21315	0.503912	1.10643	0.455439	0.648794	0.934335
ATXN7L1	9.69638	1.95081	1.11821	1.74458	0.0810575	0.503878
ATXN7L2	17.2428	0.531408	0.963541	0.551516	0.58128	0.912832
ATXN7L3	14.6114	1.09837	0.941042	1.16719	0.243134	0.747164
ATXN7L3B	113.714	1.02099	0.321625	3.17448	0.00150106	0.0509898
AUH	27.2231	0.309136	0.803873	0.384558	0.700565	0.945569
AUNIP	0.251325	3.39269	3.83171	0.885425	0.375928
AUP1	141.626	-0.244949	0.311187	-0.787145	0.431197	0.863231
AURKA	0.204885	-1.05	3.22799	-0.325279	0.74497
AURKAIP1	149.324	-0.181899	0.316199	-0.575269	0.565109	0.91017
AURKB	0.00762403	-0.699889	4.76687	-0.146824	0.883271
AURKC	0.338279	-2.15155	4.17645	-0.515162	0.60644
AUTS2	74.1605	-0.696622	0.491702	-1.41676	0.156554	0.653108
AVEN	10.7552	-1.73778	1.20445	-1.4428	0.149078	0.638207
AVIL	2.4243	2.50662	1.4331	1.74909	0.0802746	0.500972
AVL9	16.1937	0.21749	0.888653	0.244741	0.806657	0.96554
AVPI1	18.8283	0.788815	1.07155	0.736145	0.461643	0.875712
AXDND1	0.0279357	0.785537	4.76316	0.164919	0.869008
AXIN1	2.58699	-1.44248	1.74057	-0.82874	0.407252	0.856653
AXIN2	1.35352	-3.86469	2.30865	-1.674	0.0941305
AXL	60.4902	-1.70824	0.541615	-3.15397	0.00161065	0.0536834
AZI2	56.5278	-0.543037	0.493447	-1.1005	0.271115	0.77472
AZIN1	116.76	0.574299	0.311076	1.84617	0.0648675	0.460052
AZIN2	10.0374	-5.27676	1.56975	-3.36152	0.000775151	0.0325151
AZU1	0.927792	0.0694812	2.65726	0.0261477	0.97914
B2M	108.237	0.13648	0.590753	0.231027	0.817294	0.966507
B3GALNT1	44.5925	0.24769	0.437235	0.566492	0.571059	0.911037
B3GALNT2	0.821804	0.0168977	2.85441	0.00591986	0.995277
B3GALT1	5.50966	1.48362	1.11252	1.33357	0.182344	0.683629
B3GALT2	11.5711	1.37776	0.950613	1.44934	0.147242	0.63538
B3GALT4	10.5985	-0.985196	1.607	-0.613065	0.539833	0.901363
B3GALT5	0.58722	-1.23993	3.233	-0.383522	0.701332
B3GALT6	33.2086	0.193383	0.578613	0.334218	0.738215	0.95244
B3GAT1	12.3303	2.25828	1.29812	1.73966	0.0819195	0.504826
B3GAT2	5.03734	-2.71345	0.950601	-2.85446	0.00431104	0.100615
B3GAT3	89.2977	-0.085984	0.430262	-0.199841	0.841605	0.972188
B3GLCT	1.77802	-3.77835	1.90151	-1.98703	0.0469187	0.39443
B3GNT10	0.123987	-1.30615	4.7668	-0.27401	0.784077
B3GNT2	1.9581	-4.10243	1.9055	-2.15295	0.031323	0.324347
B3GNT4	4.84314	-2.08583	1.45129	-1.43723	0.150652	0.642521
B3GNT5	5.08869	-0.679758	1.26225	-0.538528	0.590213	0.914441
B3GNT7	1.25602	-2.43342	1.37432	-1.77064	0.0766213
B3GNT8	0.0425277	-0.788498	4.76686	-0.165412	0.868619
B3GNT9	0
B3GNTL1	6.62419	-3.45088	1.62275	-2.12656	0.0334565	0.335126
B4GALNT1	85.5521	0.301511	0.494699	0.609484	0.542204	0.902341
B4GALNT2	0.109452	-0.414888	2.59169	-0.160084	0.872815
B4GALNT3	0.173835	-1.27064	4.66171	-0.272569	0.785184
B4GALNT4	28.9169	0.714484	0.574192	1.24433	0.213378	0.721658
B4GALT1	2.32596	-0.488306	0.870051	-0.561238	0.574635	0.912026
B4GALT2	22.8659	0.799568	0.766223	1.04352	0.296708	0.798159
B4GALT3	91.4158	0.547373	0.496548	1.10236	0.270307	0.774119
B4GALT4	10.0206	0.750387	1.1211	0.669332	0.503283	0.891655
B4GALT5	20.9866	0.0174272	0.935062	0.0186375	0.98513	0.996812
B4GALT6	5.02473	-1.4051	1.28486	-1.09358	0.274137	0.777991
B4GALT7	19.1669	-0.117404	0.836907	-0.140283	0.888436	0.982448
B4GAT1	174.868	-0.0814807	0.385293	-0.211477	0.832515	0.970632
B9D1	27.5029	0.0723806	0.984292	0.0735357	0.94138	0.9899
B9D2	22.0401	-1.80396	1.0415	-1.73208	0.0832586	0.505919
BAALC	117.048	-0.888777	0.530882	-1.67415	0.0941006	0.534241
BABAM1	54.0183	0.0489523	0.427941	0.11439	0.908928	0.984484
BABAM2	54.7066	-0.608534	0.592856	-1.02644	0.304683	0.801412
BACE1	13.6664	0.589456	0.542779	1.086	0.277481	0.781015
BACE2	0.0619956	-0.396953	4.10111	-0.0967918	0.922892
BACH1	22.0041	0.727978	0.922966	0.788737	0.430265	0.862126
BACH2	28.2373	1.90205	0.762274	2.49523	0.0125874	0.196457
BAD	113.57	0.0590306	0.361392	0.163342	0.870249	0.977595
BAG1	122.529	-0.131937	0.362355	-0.36411	0.715776	0.94633
BAG2	4.2317	-4.70316	1.78583	-2.63361	0.00844836	0.159006
BAG3	5.7256	-4.53285	1.7161	-2.64137	0.00825711	0.157123
BAG4	11.8958	0.794573	1.12373	0.707086	0.479513	0.882724
BAG5	36.8998	1.46393	0.666945	2.19498	0.0281653	0.306176
BAG6	57.5883	1.01407	0.444096	2.28345	0.022404	0.266594
BAHCC1	4.25194	0.819538	1.01294	0.809068	0.418476	0.859542
BAHD1	5.78994	1.37184	1.46936	0.933627	0.350497	0.832512
BAIAP2	60.9891	0.139498	0.557963	0.250012	0.802578	0.964685
BAIAP2L1	1.2925	-2.26098	2.60857	-0.86675	0.386079
BAIAP2L2	1.16453	-2.39245	2.41795	-0.989454	0.322441
BAIAP3	5.19284	-1.65528	1.38786	-1.19269	0.232991	0.736718
BAK1	14.1024	-1.4943	1.03544	-1.44315	0.148978	0.638207
BAMBI	8.53988	1.90414	1.52255	1.25062	0.211073	0.719143
BANF1	208.562	-0.257924	0.301527	-0.855393	0.392334	0.855355
BANK1	0.0353102	-0.714546	4.76687	-0.149898	0.880845
BANP	11.4149	-0.0459491	1.29956	-0.0353575	0.971795	0.994869
BAP1	23.2693	0.567589	0.701981	0.808553	0.418772	0.859588
BARD1	2.41673	1.01446	1.96419	0.516479	0.60552	0.918296
BASP1	1214.7	0.313673	0.198332	1.58156	0.113751	0.574958
BATF2	0.693129	-2.56435	3.37119	-0.760666	0.446857
BATF3	2.75194	1.08478	1.63477	0.663567	0.506967	0.891976
BAX	15.011	0.157368	0.973867	0.16159	0.871628	0.978158
BAZ1A	25.6762	-1.22584	1.10543	-1.10893	0.267459	0.769882
BAZ1B	56.5916	-0.512562	0.60195	-0.851503	0.39449	0.855426
BAZ2A	37.0561	0.0205689	0.772408	0.0266296	0.978755	0.996134
BAZ2B	165.406	-0.461587	0.457223	-1.00954	0.312714	0.806405
BBC3	14.3842	-1.12403	0.99516	-1.1295	0.258689	0.762561
BBIP1	31.0015	0.388673	0.513427	0.757017	0.44904	0.869205
BBOF1	10.3883	-2.09827	1.13496	-1.84876	0.0644922	0.458885
BBOX1	0.0476091	-0.640675	4.76686	-0.134402	0.893085
BBS1	1.41254	1.84056	1.27763	1.4406	0.149697
BBS10	3.05387	0.70556	1.54094	0.457877	0.647041	0.934335
BBS12	4.31278	-1.5778	1.6974	-0.929542	0.352608	0.833015
BBS2	24.174	0.372437	0.807587	0.461172	0.644675	0.933812
BBS4	31.4473	0.890469	0.720493	1.23592	0.21649	0.723481
BBS5	1.1474	-0.828835	1.27518	-0.649974	0.515709
BBS7	25.4626	-0.432233	0.662864	-0.652069	0.514357	0.89443
BBS9	29.842	-0.678636	0.711764	-0.953456	0.340359	0.824565
BBX	24.3553	-0.0192238	1.10275	-0.0174325	0.986092	0.997098
BCAM	2.97698	-0.718911	1.22521	-0.586764	0.557362	0.907402
BCAN	1.44222	-3.8247	2.54066	-1.50539	0.132223
BCAP29	42.2913	-1.04042	0.713692	-1.4578	0.144896	0.633841
BCAP31	288.063	0.106682	0.273962	0.389404	0.696977	0.945569
BCAR1	39.5034	0.407933	0.573156	0.711731	0.476631	0.882141
BCAR3	5.96477	0.995645	1.42807	0.697197	0.485679	0.885145
BCAS1	0.0241128	-0.690048	4.76687	-0.144759	0.884901
BCAS2	172.409	0.41033	0.400813	1.02374	0.305956	0.802054
BCAS3	15.5876	0.600056	0.957618	0.626613	0.530913	0.897962
BCAS4	495.283	-0.362017	0.230698	-1.56922	0.116596	0.579863
BCAT1	61.086	0.359662	0.69025	0.52106	0.602325	0.91741
BCAT2	95.7522	-0.0908973	0.468631	-0.193963	0.846204	0.972809
BCCIP	68.5618	0.375969	0.500988	0.750454	0.452981	0.870894
BCDIN3D	7.40942	-2.32671	1.16333	-2.00004	0.0454962	0.388223
BCHE	1.81119	-4.1642	2.32437	-1.79154	0.073207	0.482758
BCKDHA	1.47394	0.274669	0.834766	0.329037	0.742128
BCKDHB	3.29007	0.303712	1.28523	0.236308	0.813193	0.966488
BCKDK	78.63	0.129348	0.585259	0.22101	0.825085	0.968389
BCL10	14.4696	0.76926	0.747821	1.02867	0.303635	0.801412
BCL11A	13.5378	-0.0355213	0.951127	-0.0373466	0.970209	0.994869
BCL11B	0.548959	-1.39778	3.20434	-0.436215	0.662681
BCL2	8.28092	-0.963423	1.06546	-0.904235	0.365871	0.844472
BCL2A1	1.98475	0.35819	0.781853	0.45813	0.646859	0.934335
BCL2L1	30.2173	-0.102239	0.412549	-0.247823	0.804272	0.965333
BCL2L10	1.25846	-3.00306	2.78582	-1.07798	0.281044
BCL2L11	3.62459	-0.934548	1.5405	-0.606652	0.544082	0.902341
BCL2L12	0.27432	-0.321785	3.65492	-0.0880415	0.929844
BCL2L13	30.8251	0.215503	0.73649	0.292608	0.769822	0.959234
BCL2L15	0.359743	-0.546153	2.63332	-0.2074	0.835697
BCL2L2	3.40649	-4.88211	2.04449	-2.38793	0.0169434	0.227563
BCL2L2-PABPN1	0.0427362	-0.862452	4.76686	-0.180927	0.856425
BCL3	5.70347	-2.37242	1.62637	-1.45872	0.144642	0.633474
BCL6	1.72962	0.960089	1.51072	0.635519	0.52509	0.896588
BCL6B	0
BCL7A	35.9296	0.795666	0.536011	1.48442	0.137697	0.620867
BCL7B	28.4159	0.494565	0.761428	0.649523	0.516001	0.894783
BCL7C	26.3053	-0.0833826	0.53246	-0.156599	0.875561	0.979249
BCL9	11.2801	-0.295322	1.08511	-0.272159	0.7855	0.962477
BCL9L	0.850547	0.183881	1.95186	0.0942081	0.924944
BCLAF1	126.455	0.109418	0.463823	0.235905	0.813507	0.966507
BCLAF3	8.91586	0.56308	1.2313	0.457305	0.647452	0.934335
BCO2	18.6333	-3.29568	0.964631	-3.41651	0.000634283	0.0283405
BCOR	22.0391	0.439548	0.841039	0.522625	0.601235	0.916816
BCORL1	14.5377	0.597517	0.938047	0.63698	0.524138	0.89632
BCR	21.8277	0.417741	0.768333	0.543698	0.58665	0.91403
BCS1L	69.9864	0.0311756	0.489527	0.0636852	0.949221	0.990053
BDH1	14.1125	0.659065	1.14101	0.577618	0.563522	0.91017
BDH2	2.24758	-3.93987	2.12956	-1.85009	0.0643009	0.458535
BDKRB2	0.31498	-1.72258	4.39361	-0.392064	0.695011
BDNF	34.203	-4.78588	1.06773	-4.48231	7.3839e-06	0.000985881
BDP1	64.5923	-0.0134751	0.58124	-0.0231833	0.981504	0.996609
BEAN1	2.4425	-4.23332	2.33096	-1.81613	0.0693507	0.471576
BECN1	27.2433	0.435629	0.680675	0.639996	0.522175	0.89632
BEGAIN	27.0586	0.223869	0.721875	0.310122	0.756468	0.95566
BEND3	2.91419	-0.622758	1.57398	-0.395659	0.692356	0.945373
BEND4	10.4231	1.7314	1.43083	1.21007	0.226254	0.732233
BEND5	47.4767	-0.150218	0.634749	-0.236658	0.812922	0.966488
BEND6	21.6074	0.220947	0.712205	0.31023	0.756386	0.95566
BEND7	6.38148	-1.01542	1.22689	-0.827641	0.407874	0.856653
BEST1	2.36209	-0.241447	1.88114	-0.128351	0.897871	0.982725
BEST4	0.399884	-0.985822	4.15444	-0.237294	0.812429
BET1	11.0234	-0.792674	0.957605	-0.827767	0.407802	0.856653
BET1L	22.3927	-0.0645792	0.68716	-0.0939798	0.925125	0.987936
BEX1	1795.19	-0.0689219	0.19689	-0.350052	0.7263	0.949194
BEX2	708.765	0.323996	0.181727	1.78287	0.0746075	0.486827
BEX3	1398.3	0.279112	0.160286	1.74133	0.0816249	0.504826
BEX4	451.85	0.573533	0.183205	3.13056	0.00174475	0.0559355
BEX5	313.897	0.322776	0.275857	1.17008	0.241967	0.746218
BFAR	60.248	-0.00276191	0.552233	-0.00500134	0.99601	0.999152
BFSP1	1.98018	-4.37106	2.39886	-1.82214	0.0684336	0.469277
BGLAP	0.37302	-1.84871	1.76243	-1.04895	0.2942
BHLHB9	14.0136	1.40946	0.906543	1.55477	0.120002	0.58722
BHLHE22	0	0	0	0	1
BHLHE40	3.8689	-5.0499	1.52248	-3.31689	0.00091027	0.0363037
BHLHE41	0.640053	-2.8999	2.92868	-0.990172	0.32209
BICC1	8.20148	-1.20587	0.710109	-1.69816	0.0894785	0.522176
BICD1	40.4554	0.377263	0.492331	0.766278	0.443511	0.866932
BICD2	6.15433	2.16942	1.35449	1.60166	0.109232	0.568608
BICDL1	16.3155	0.0280972	0.965012	0.0291159	0.976772	0.995492
BICRA	1.44744	0.874854	1.63679	0.534495	0.592999
BICRAL	3.65757	1.17142	1.67671	0.698639	0.484778	0.885145
BID	48.7992	-0.549646	0.580819	-0.94633	0.34398	0.826845
BIK	27.6671	0.838945	1.15775	0.724636	0.468675	0.879684
BIN1	118.153	-0.184677	0.356254	-0.518385	0.604189	0.917717
BIN3	13.1765	0.392519	0.865088	0.453733	0.650021	0.93457
BIRC2	13.2277	0.484049	0.639793	0.756572	0.449307	0.869391
BIRC3	0.546192	-0.896376	1.79798	-0.498545	0.6181
BIRC5	0.0332549	-0.588155	3.97186	-0.14808	0.882279
BIRC6	34.7513	-0.734555	0.773326	-0.949865	0.342181	0.826605
BIVM	7.01168	0.22748	1.00847	0.225569	0.821536	0.967555
BLCAP	374.497	0.944732	0.301766	3.13067	0.00174406	0.0559355
BLM	0.875875	-2.63131	2.48098	-1.06059	0.288876
BLMH	33.7817	0.112771	0.78771	0.143163	0.886162	0.982325
BLOC1S1	29.0309	-0.478003	0.443699	-1.07731	0.28134	0.784865
BLOC1S2	161.459	-0.206911	0.274556	-0.753621	0.451077	0.86991
BLOC1S3	14.1633	0.61603	0.94009	0.655288	0.512282	0.893886
BLOC1S4	30.7427	-0.326182	0.793426	-0.411106	0.680995	0.941993
BLOC1S5	7.33414	-1.44732	1.30275	-1.11098	0.266579	0.769432
BLOC1S6	28.8174	0.313942	0.632981	0.495975	0.619912	0.924614
BLVRA	109.114	-0.523501	0.465092	-1.12558	0.260342	0.763893
BLVRB	52.4553	-0.1953	0.87333	-0.223627	0.823048	0.967696
BLZF1	9.0077	-2.02463	0.995876	-2.03301	0.0420515	0.371395
BMF	0.0679127	-0.813146	4.71505	-0.172457	0.863078
BMI1	5.57051	1.07909	0.931391	1.15858	0.246629	0.749484
BMP1	3.97238	-2.77759	1.69877	-1.63506	0.102037	0.551287
BMP2	0.236405	-1.11257	4.76684	-0.233398	0.815453
BMP2K	1.84937	1.39265	1.77613	0.784095	0.432984	0.863758
BMP3	0.300217	-1.75892	3.11765	-0.564182	0.57263
BMP4	0.810576	-1.01063	3.53038	-0.286267	0.774673
BMP5	0
BMP6	0.0817378	-1.06934	4.76684	-0.224329	0.822501
BMP7	44.4414	0.196618	0.825839	0.238082	0.811817	0.966488
BMP8A	0.708652	1.09679	2.14022	0.512465	0.608326
BMP8B	1.75496	-0.148839	1.80205	-0.0825941	0.934174	0.9899
BMPER	4.43082	5.18178	1.78038	2.9105	0.00360854	0.0908056
BMPR1A	9.47376	0.234931	1.02775	0.228588	0.819189	0.966897
BMPR1B	12.6898	-1.97923	0.753635	-2.62624	0.00863338	0.160887
BMPR2	30.6739	1.93989	0.625594	3.10088	0.00192949	0.0587072
BMS1	26.93	0.230195	0.508177	0.452981	0.650562	0.93457
BMT2	1.90987	-1.17222	1.56996	-0.746652	0.455274	0.872021
BNC2	0.0723234	1.31615	4.70791	0.279562	0.779813
BNIP1	30.4115	-1.2249	0.856909	-1.42944	0.152877	0.64739
BNIP2	18.122	-0.30692	0.803822	-0.381826	0.70259	0.945569
BNIP3	92.7113	0.0495627	0.381577	0.129889	0.896654	0.982725
BNIP3L	80.5687	0.942843	0.464479	2.02989	0.0423675	0.372736
BOC	0.135392	-1.28474	4.7668	-0.269518	0.787531
BOD1	98.5791	0.360039	0.341806	1.05334	0.292184	0.794251
BOD1L1	45.3854	0.0182279	0.750406	0.0242906	0.980621	0.996609
BOD1L2	0.424659	-0.548623	1.06128	-0.516946	0.605194
BOK	113.226	-0.10639	0.780081	-0.136384	0.891518	0.982725
BOLA1	11.4295	-0.99425	1.3057	-0.761472	0.446375	0.867991
BOLA2	0.400775	-1.40726	1.64033	-0.857914	0.39094
BOLA2-SMG1P6	1.40289	-1.59354	0.89571	-1.77908	0.0752263
BOLA2B	50.6025	-0.359691	0.313266	-1.1482	0.250887	0.755255
BOLA3	40.4924	0.579958	0.475731	1.21909	0.222811	0.727859
BOP1	74.3521	-0.583713	0.509953	-1.14464	0.252358	0.756076
BORA	0.0657856	-1.06138	4.76684	-0.222659	0.823801
BORCS5	25.1851	-0.39342	0.966382	-0.407106	0.68393	0.942693
BORCS6	8.98752	0.541826	1.07778	0.502723	0.615159	0.922739
BORCS7	40.3846	0.183905	0.396481	0.463843	0.642761	0.932467
BORCS8	34.6639	-0.0738318	0.620874	-0.118916	0.905342	0.982851
BPGM	71.942	-0.0490005	0.553271	-0.0885651	0.929428	0.989004
BPHL	26.6739	-0.27783	0.722567	-0.384504	0.700605	0.945569
BPIFC	1.61413	-4.10131	2.96466	-1.3834	0.166543
BPNT1	12.5466	0.346012	0.738869	0.468299	0.639571	0.931071
BPTF	81.7924	-0.248285	0.653311	-0.380041	0.703915	0.945569
BRAF	20.3032	0.301063	0.748919	0.401997	0.687686	0.943499
BRAP	18.9518	-0.907982	0.834671	-1.08783	0.276669	0.781009
BRAT1	29.9579	-0.721306	0.721801	-0.999315	0.317642	0.809358
BRCA1	0.00508068	-0.665603	4.76687	-0.139631	0.888951
BRCA2	0.0133634	-0.483953	4.76687	-0.101524	0.919134
BRCC3	25.0469	0.174611	0.795042	0.219625	0.826163	0.968606
BRD1	7.80278	-0.442458	1.20618	-0.366826	0.713749	0.946239
BRD2	39.433	0.404443	0.570031	0.70951	0.478008	0.882687
BRD3	52.7082	0.570415	0.459763	1.24067	0.214727	0.721658
BRD3OS	28.5763	0.671141	0.812509	0.826011	0.408798	0.856653
BRD4	37.3199	1.17983	0.514132	2.2948	0.0217448	0.263452
BRD7	31.5896	0.451706	0.708275	0.637756	0.523633	0.89632
BRD8	31.23	0.43894	0.697171	0.629601	0.528956	0.897491
BRD9	34.1376	-0.0367516	0.63227	-0.0581265	0.953648	0.990408
BRF1	37.7049	0.237626	0.55695	0.426656	0.66963	0.938671
BRF2	9.96538	-0.462493	0.869277	-0.532043	0.594696	0.914949
BRI3	86.9628	-0.11874	0.28477	-0.41697	0.676701	0.940659
BRI3BP	4.21345	0.248215	1.48612	0.167022	0.867353	0.976485
BRICD5	1.79192	-0.570827	1.71563	-0.332722	0.739344	0.952852
BRINP1	67.7437	2.63122	0.750363	3.50659	0.000453887	0.021553
BRINP2	3.87367	0.0293299	1.86612	0.0157171	0.98746	0.99748
BRINP3	43.8685	-0.7016	0.905721	-0.774631	0.438558	0.86426
BRIP1	0.0504995	-0.887104	4.76686	-0.186098	0.852368
BRIX1	44.5871	-0.438297	0.627928	-0.698004	0.485175	0.885145
BRK1	377.786	-0.389275	0.265732	-1.46491	0.142944	0.632486
BRMS1	51.6052	-0.594033	0.780094	-0.761489	0.446365	0.867991
BRMS1L	19.3258	-0.764627	0.652635	-1.1716	0.241358	0.745961
BROX	7.08803	0.926218	0.940206	0.985122	0.324564	0.812026
BRPF1	4.76126	-2.01776	1.48397	-1.3597	0.173925	0.673906
BRPF3	6.46279	-1.20653	1.25221	-0.963518	0.335288	0.819782
BRSK1	6.21134	0.226524	0.640458	0.35369	0.723571	0.948137
BRSK2	10.0939	1.28425	0.767706	1.67284	0.0943581	0.5349
BRWD1	89.1048	0.401623	0.315007	1.27496	0.202322	0.70987
BRWD3	1.67938	-1.0344	1.90579	-0.542766	0.587291
BSCL2	16.6491	-0.338872	0.291855	-1.1611	0.245602	0.749164
BSDC1	85.1222	-0.457483	0.420585	-1.08773	0.276715	0.781009
BSG	348.173	0.0435826	0.188959	0.230646	0.81759	0.966645
BSN	60.5077	1.0826	0.688236	1.57301	0.115717	0.579085
BST1	0.256523	0.163185	3.70945	0.0439917	0.964911
BST2	0.00540092	-0.459302	4.76687	-0.096353	0.92324
BTAF1	11.5299	1.7153	1.04323	1.64422	0.100132	0.545818
BTBD1	3.30789	-1.86032	1.1747	-1.58366	0.113271	0.574652
BTBD10	103.767	0.0444248	0.370946	0.119761	0.904673	0.982801
BTBD11	2.85395	-2.97721	1.89902	-1.56776	0.116938	0.581309
BTBD17	0.0431853	-0.862452	4.76686	-0.180927	0.856425
BTBD19	0.295231	-1.54298	3.93206	-0.392411	0.694754
BTBD2	14.8243	1.78255	0.935778	1.90488	0.0567953	0.433149
BTBD3	84.8987	3.0516	0.747932	4.08005	4.50266e-05	0.00409282
BTBD6	29.1358	-0.397384	0.843159	-0.471303	0.637424	0.930385
BTBD7	10.7283	0.995969	0.890939	1.11789	0.263615	0.766757
BTBD8	21.043	1.79718	0.950421	1.89093	0.0586342	0.441565
BTBD9	63.2926	0.197642	0.60593	0.326179	0.744289	0.953489
BTD	1.14714	-3.3868	2.961	-1.1438	0.252706
BTF3	389.308	-0.0640726	0.19738	-0.324615	0.745472	0.953818
BTF3L4	194.104	-0.0115061	0.24183	-0.0475794	0.962051	0.992109
BTG1	78.8313	0.0638299	0.508489	0.125529	0.900105	0.982801
BTG2	15.1108	1.50842	1.34122	1.12466	0.260732	0.764126
BTG3	20.8806	-0.137602	0.917435	-0.149986	0.880776	0.980377
BTN2A1	38.7213	0.522917	0.573686	0.911503	0.36203	0.84206
BTN2A2	2.57304	0.0892654	0.620467	0.143868	0.885605	0.982312
BTN3A1	3.42623	-3.25392	1.63919	-1.98508	0.0471355	0.395374
BTN3A2	3.1016	0.56863	0.764687	0.743611	0.457112	0.872039
BTN3A3	0.475213	-2.31853	2.03307	-1.14041	0.254117
BTNL9	1.74853	-3.62554	2.29027	-1.58302	0.113417	0.574652
BTRC	20.8524	1.25247	0.857752	1.46018	0.144241	0.633055
BUB1	0.00847321	-0.435331	4.76687	-0.0913243	0.927235
BUB1B	0.818435	-3.21119	3.18562	-1.00803	0.313442
BUB3	75.1052	-0.230796	0.467368	-0.49382	0.621433	0.925301
BUD13	10.333	-3.32632	1.06016	-3.13757	0.00170355	0.0553971
BUD23	99.6694	-0.438401	0.401045	-1.09315	0.274329	0.77834
BUD31	183.878	-0.484136	0.302693	-1.59943	0.109726	0.569399
BVES	0.648586	-1.99779	2.18078	-0.91609	0.35962
BX255925.3	1.44303	0.543321	1.86978	0.290579	0.771373
BYSL	26.1146	0.589978	0.957196	0.616361	0.537656	0.900805
BZW1	212.313	0.276231	0.2689	1.02726	0.304297	0.801412
BZW2	113.502	0.186414	0.4724	0.394611	0.69313	0.945401
C10orf113	0.145554	2.6903	4.70253	0.572096	0.567257
C10orf143	1.20409	-1.71475	2.69992	-0.635112	0.525355
C10orf67	0.0547876	-0.404303	4.76679	-0.0848166	0.932407
C10orf82	30.7307	1.33834	0.896142	1.49345	0.135321	0.616035
C10orf88	19.2766	1.18264	0.800543	1.47729	0.139597	0.624571
C10orf95	0.195418	-0.729748	2.96263	-0.246317	0.805436
C11orf1	24.4896	-1.23699	1.04667	-1.18183	0.237273	0.74227
C11orf24	20.3005	1.5505	0.889875	1.74238	0.0814416	0.504826
C11orf49	200.46	-0.511152	0.365002	-1.40041	0.16139	0.657407
C11orf54	1.64238	-1.02106	1.28579	-0.794107	0.427133
C11orf58	176.101	-0.105633	0.292187	-0.361527	0.717706	0.946679
C11orf65	0.330725	-1.53518	4.65983	-0.329451	0.741815
C11orf68	49.0454	0.332349	0.698802	0.475599	0.63436	0.929589
C11orf71	22.52	0.86163	0.949649	0.907314	0.364241	0.84302
C11orf74	46.4622	0.534957	0.625499	0.855249	0.392413	0.855355
C11orf80	18.5475	-0.646552	0.780802	-0.828062	0.407636	0.856653
C11orf87	64.2677	-0.975124	0.791575	-1.23188	0.217994	0.724229
C11orf88	0.0552405	0.0737503	4.76568	0.0154753	0.987653
C11orf95	19.4051	1.2201	0.93837	1.30023	0.193522	0.696129
C11orf96	0.695928	0.637466	2.32648	0.274005	0.784081
C11orf98	3.0343	0.838429	0.951661	0.881017	0.378309	0.85167
C12orf10	138.237	0.164277	0.404312	0.406312	0.684513	0.942784
C12orf29	5.72682	0.383322	1.1184	0.342742	0.731792	0.95027
C12orf4	11.8665	0.511105	1.03868	0.49207	0.62267	0.926045
C12orf42	0.069661	-0.96106	4.76685	-0.201613	0.840219
C12orf43	34.5305	0.274567	0.651557	0.421401	0.673462	0.939498
C12orf45	47.4825	-0.618961	0.587112	-1.05425	0.29177	0.794075
C12orf49	50.7494	1.2198	0.560298	2.17705	0.0294768	0.31441
C12orf50	0.0826101	0.0491028	4.76567	0.0103034	0.991779
C12orf54	0.770143	-0.448658	1.6218	-0.276642	0.782055
C12orf56	0.0368344	-0.347686	4.76678	-0.0729395	0.941854
C12orf57	81.5867	0.158542	0.242986	0.652473	0.514096	0.89443
C12orf60	2.55681	-2.03927	1.94164	-1.05028	0.293587	0.794768
C12orf65	34.5038	0.66035	0.685031	0.963971	0.335061	0.819782
C12orf66	2.31931	-4.11046	2.24895	-1.82772	0.0675909	0.467717
C12orf73	60.2898	0.732492	0.452499	1.61877	0.105497	0.561554
C12orf75	51.2679	-1.84741	0.524357	-3.52319	0.00042639	0.0207639
C12orf76	85.6318	0.747232	0.461254	1.62	0.105232	0.560624
C13orf46	0.196544	-1.62697	4.65389	-0.349595	0.726643
C14orf119	125.664	-0.439445	0.456145	-0.963387	0.335353	0.819782
C14orf132	178.175	-0.175188	0.368529	-0.475372	0.634522	0.929589
C14orf28	6.86743	1.34551	1.32853	1.01278	0.311163	0.804067
C14orf39	4.63482	-1.05673	0.512438	-2.06217	0.0391918	0.36458
C14orf93	6.88453	-1.93002	1.61074	-1.19822	0.230831	0.734519
C15orf39	0.544962	-1.76604	3.24887	-0.543586	0.586727
C15orf40	13.9889	-1.78942	0.981497	-1.82316	0.0682797	0.468839
C15orf41	18.8506	1.49424	0.728165	2.05207	0.0401633	0.368591
C15orf61	23.3949	0.150769	0.79163	0.190453	0.848954	0.973335
C15orf65	9.15146	-2.10581	1.27088	-1.65698	0.0975245	0.542555
C16orf45	362.876	-0.456275	0.328842	-1.38752	0.165284	0.663809
C16orf46	0.532729	-0.858732	1.39153	-0.617111	0.537161
C16orf58	14.3563	-0.592601	0.762862	-0.776813	0.437269	0.86426
C16orf70	10.9931	0.592227	1.12542	0.526229	0.598729	0.915206
C16orf71	0.160745	-0.953402	4.01362	-0.237542	0.812236
C16orf72	11.6461	1.60735	0.960795	1.67294	0.0943395	0.5349
C16orf74	0.0902839	-0.855284	4.76684	-0.179424	0.857605
C16orf86	0.0087413	-0.690048	4.76687	-0.144759	0.884901
C16orf87	22.8926	0.20853	0.610799	0.341406	0.732798	0.950402
C16orf91	36.3023	0.605705	0.718566	0.842936	0.399264	0.856155
C16orf92	0.0798772	-1.01076	4.76685	-0.212039	0.832077
C16orf95	1.908	-3.98451	1.71327	-2.32567	0.0200359	0.252093
C17orf100	34.994	-0.156746	0.776108	-0.201965	0.839944	0.972112
C17orf107	0.384465	-2.30174	4.13106	-0.55718	0.577405
C17orf113	0.362509	-0.105362	2.97448	-0.0354218	0.971743
C17orf49	1.92688	-1.1207	1.2031	-0.931511	0.351589	0.833015
C17orf50	0.442114	-2.45693	3.26581	-0.752318	0.45186
C17orf53	1.2398	-3.67989	4.23318	-0.869297	0.384685
C17orf58	14.0872	0.402133	0.895823	0.448898	0.653505	0.93457
C17orf67	1.51469	-0.143418	2.22559	-0.0644406	0.948619
C17orf75	63.547	0.20743	0.612711	0.338544	0.734953	0.951298
C17orf80	8.33582	0.922406	1.09404	0.843119	0.399162	0.856155
C17orf97	6.87829	-0.446854	1.01119	-0.44191	0.658554	0.936546
C18orf21	34.1681	0.180872	0.676132	0.267509	0.789077	0.962698
C18orf25	5.25162	1.95822	1.45549	1.3454	0.178497	0.67842
C18orf32	25.4286	-0.0917408	0.26677	-0.343895	0.730925	0.950206
C18orf54	1.53748	-2.25086	2.1907	-1.02746	0.304203
C19orf12	54.2316	0.00102088	0.476495	0.00214247	0.998291	0.999396
C19orf18	0.103785	-1.03406	4.76685	-0.216927	0.828265
C19orf24	19.4308	-0.198449	0.848835	-0.23379	0.815148	0.966507
C19orf25	49.1187	-0.309065	0.62156	-0.497242	0.619019	0.924065
C19orf33	0.0759998	-0.985892	4.76685	-0.206823	0.836148
C19orf38	0	0	0	0	1
C19orf44	1.30545	-3.37592	2.12079	-1.59182	0.111425
C19orf47	11.4892	-0.386078	1.17185	-0.329461	0.741807	0.953489
C19orf48	43.393	-0.0307703	0.661725	-0.0465001	0.962912	0.992109
C19orf53	98.6695	-0.442878	0.320963	-1.37984	0.167637	0.666377
C19orf54	7.40841	1.50251	1.3067	1.14985	0.250205	0.754203
C19orf57	5.33445	-5.69424	1.71697	-3.31646	0.00091167	0.0363037
C19orf66	8.36607	1.33523	1.10126	1.21246	0.225338	0.731301
C19orf70	84.2881	0.227956	0.362799	0.628327	0.529789	0.897534
C19orf71	0.440478	-0.119468	4.08835	-0.0292215	0.976688
C19orf73	1.02037	-1.13023	2.88758	-0.391411	0.695494
C19orf81	1.51522	0.717945	1.79869	0.399148	0.689784
C1D	32.3917	0.172348	0.552621	0.311873	0.755137	0.95566
C1GALT1	20.2679	-1.79683	1.10224	-1.63017	0.103066	0.554886
C1GALT1C1	38.8276	-1.34585	0.808348	-1.66493	0.0959263	0.539298
C1orf109	6.5387	0.475895	1.33096	0.357557	0.720675	0.947532
C1orf112	0.599753	-1.99115	2.31672	-0.859469	0.390082
C1orf115	0.100258	-1.08689	4.76684	-0.228011	0.819638
C1orf122	138.163	-0.0395752	0.287356	-0.137722	0.89046	0.982725
C1orf123	87.8695	-0.191864	0.493677	-0.388643	0.69754	0.945569
C1orf131	18.2771	1.15421	0.856609	1.34741	0.177847	0.677311
C1orf158	0.156634	2.50729	4.35247	0.576061	0.564574
C1orf159	17.9403	-0.562077	0.901071	-0.623788	0.532767	0.898297
C1orf162	0.391039	-2.31671	3.87855	-0.597315	0.550297
C1orf174	16.7944	-0.242431	0.849692	-0.285316	0.775402	0.959813
C1orf194	1.40114	-0.364851	2.85366	-0.127854	0.898265
C1orf198	19.6195	-0.0815848	0.633622	-0.128759	0.897548	0.982725
C1orf21	35.1269	0.303011	0.782909	0.387032	0.698733	0.945569
C1orf216	140.711	0.266428	0.396614	0.671756	0.501739	0.891655
C1orf226	0.452467	-1.83216	4.53611	-0.403905	0.686282
C1orf232	0.177329	-1.44523	4.37569	-0.330286	0.741184
C1orf35	27.2813	0.876222	0.69255	1.26521	0.205796	0.714244
C1orf43	277.793	-0.0541684	0.294582	-0.183882	0.854106	0.973539
C1orf50	0.908967	-1.56083	1.19547	-1.30561	0.191684
C1orf52	61.862	0.26576	0.476131	0.558166	0.576731	0.912574
C1orf53	3.2418	-4.76761	1.5531	-3.06973	0.00214254	0.0631986
C1orf54	0.700076	-2.79249	2.5055	-1.11454	0.265046
C1orf56	11.4281	-5.34868	1.34836	-3.9668	7.28444e-05	0.0059107
C1orf61	0.310607	-2.02838	2.98276	-0.680034	0.496483
C1orf74	2.40839	-0.41542	2.42947	-0.170992	0.86423	0.976078
C1QBP	145.364	0.244318	0.296493	0.824025	0.409925	0.857309
C1QL1	2.12966	-2.28047	2.28109	-0.999728	0.317442	0.809317
C1QL2	0.861358	1.86413	3.399	0.548435	0.583393
C1QL3	0.24212	-1.74957	4.00068	-0.437318	0.661881
C1QL4	4.57917	-3.90038	1.67864	-2.32354	0.0201503	0.252692
C1QTNF1	0.45951	-0.213846	2.53776	-0.0842655	0.932845
C1QTNF12	0.506496	-1.27929	4.09048	-0.312747	0.754473
C1QTNF2	0.0952655	-0.985892	4.76685	-0.206823	0.836148
C1QTNF3	0.303623	-1.00075	3.7341	-0.268003	0.788697
C1QTNF4	68.2526	0.895544	0.544365	1.64512	0.0999459	0.54533
C1QTNF5	0.00714906	-0.690048	4.76687	-0.144759	0.884901
C1QTNF6	1.08316	-2.93908	3.04798	-0.964271	0.33491
C1QTNF9	0
C1R	0.0791546	-0.812827	4.69645	-0.173073	0.862594
C1RL	0.408739	2.38017	2.96912	0.801643	0.42276
C1S	0.0626888	-0.911756	4.76686	-0.19127	0.848314
C2	0.214109	-1.23131	3.56066	-0.345808	0.729487
C20orf144	0.931097	-3.38122	4.76469	-0.709641	0.477927
C20orf194	29.4148	0.401453	0.467269	0.859147	0.39026	0.855031
C20orf203	0.130702	-1.03596	4.13212	-0.25071	0.802038
C20orf204	0.886835	-3.09863	2.78573	-1.11232	0.265999
C20orf27	109.857	-0.54378	0.468619	-1.16039	0.245891	0.749164
C20orf96	30.3941	0.103194	0.732934	0.140795	0.888032	0.982448
C21orf58	0.362628	-2.22844	3.47131	-0.64196	0.520899
C21orf62	0.0584534	-0.908599	4.76686	-0.190608	0.848833
C21orf91	5.17212	-4.2053	1.72916	-2.43198	0.0150164	0.217033
C22orf15	0.00770187	-0.459509	4.76687	-0.0963963	0.923206
C22orf23	0.277111	0.45951	2.74725	0.167262	0.867164
C22orf39	44.4557	1.01556	0.576864	1.76049	0.0783251	0.496957
C22orf42	36.554	-0.0756665	1.34109	-0.0564216	0.955006	0.990619
C22orf46	1.06458	0.395322	2.14193	0.184563	0.853572
C2CD2	2.13291	0.10118	1.92465	0.0525704	0.958074	0.991507
C2CD2L	16.7293	0.12991	0.772023	0.168272	0.86637	0.976326
C2CD3	9.85204	0.290979	1.30772	0.222509	0.823918	0.967696
C2CD4C	10.8234	0.775556	0.896078	0.8655	0.386765	0.855031
C2CD4D	0.293426	-1.85367	4.16441	-0.445122	0.656232
C2CD5	6.727	-0.825289	0.956045	-0.863232	0.38801	0.855031
C2CD6	0.0199894	-0.739197	4.76687	-0.15507	0.876766
C2orf15	5.21888	-5.46292	1.61798	-3.37639	0.000734444	0.0311251
C2orf16	1.06664	-3.51779	2.87574	-1.22326	0.22123
C2orf40	1.68041	-2.37886	2.86662	-0.829848	0.406625
C2orf42	4.87675	-0.11866	1.49287	-0.079485	0.936647	0.9899
C2orf49	9.53356	-1.69288	1.13119	-1.49654	0.134513	0.614565
C2orf50	0.201842	-1.21009	4.64976	-0.260247	0.794673
C2orf66	0.177836	-1.4829	4.76672	-0.311095	0.755729
C2orf68	12.4366	0.782582	0.966278	0.809893	0.418002	0.859298
C2orf69	14.3257	0.675036	0.867224	0.778388	0.43634	0.86426
C2orf72	1.46656	-0.746161	2.17238	-0.343476	0.73124
C2orf73	0.301572	-0.936408	4.76685	-0.196441	0.844265
C2orf74	2.79103	0.51681	0.810724	0.637467	0.523821	0.89632
C2orf76	10.4814	0.441331	0.936821	0.471095	0.637573	0.930385
C2orf80	23.6232	1.39713	0.813975	1.71643	0.0860836	0.513764
C2orf81	3.28026	-0.300079	0.421726	-0.711549	0.476744	0.882206
C2orf83	0.0286024	-0.837801	4.76686	-0.175755	0.860486
C2orf88	1.31506	-3.4528	2.40792	-1.43394	0.15159
C2orf92	0.332081	2.97584	3.1293	0.950963	0.341623
C3orf14	146.693	-0.508544	0.34684	-1.46622	0.142588	0.632252
C3orf18	29.906	0.307533	0.969909	0.317074	0.751187	0.954993
C3orf33	2.06806	0.479194	1.06114	0.451584	0.651569	0.93457
C3orf38	20.2095	-0.134851	0.877522	-0.153673	0.877868	0.979282
C3orf49	0.0278083	-0.844857	4.76686	-0.177236	0.859323
C3orf52	0.790021	-2.17646	3.561	-0.611193	0.541072
C3orf62	4.0761	-0.0385338	1.21893	-0.0316128	0.974781	0.995492
C3orf67	0.940876	-2.90365	2.9814	-0.973923	0.330095
C3orf70	7.2364	1.17241	1.41932	0.826032	0.408786	0.856653
C3orf80	0.209533	-0.132784	4.32247	-0.0307195	0.975493
C4A	0.37799	-2.15578	3.06722	-0.702844	0.482153
C4B	0.362612	-2.09358	3.0674	-0.682524	0.494907
C4orf19	0.811339	-3.20523	3.49789	-0.916334	0.359492
C4orf3	136.523	0.30619	0.342624	0.893663	0.371502	0.847907
C4orf33	15.2679	0.433802	0.960909	0.45145	0.651665	0.93457
C4orf36	0.0918998	-0.569692	4.29056	-0.132778	0.894369
C4orf46	1.73726	-1.46343	1.45933	-1.00282	0.31595	0.809317
C4orf47	0.519939	1.41307	2.2334	0.632698	0.526931
C4orf48	210.466	-0.122053	0.240685	-0.507108	0.612079	0.921843
C4orf50	0.43695	-1.14473	3.32745	-0.344027	0.730826
C5	0.110893	-1.19067	4.76682	-0.249783	0.802755
C5AR1	0.308317	0.385897	2.79075	0.138277	0.890021
C5orf15	16.3914	0.810483	0.613771	1.3205	0.186669	0.687603
C5orf22	17.8737	0.194291	0.719846	0.269907	0.787232	0.96254
C5orf24	24.0222	-0.758756	0.550877	-1.37736	0.168401	0.667121
C5orf30	23.2833	-0.768848	0.636963	-1.20705	0.227411	0.732822
C5orf34	1.07291	-3.5621	2.47136	-1.44135	0.149485
C5orf38	5.51453	-0.4928	1.27631	-0.386114	0.699412	0.945569
C5orf46	0.117817	-1.30447	4.7668	-0.273657	0.784348
C5orf49	19.1909	0.511812	1.02911	0.497334	0.618954	0.924065
C5orf51	12.5487	-1.16724	1.1493	-1.01561	0.309813	0.803351
C5orf58	0.0223022	-0.763847	4.76686	-0.160241	0.872691
C5orf63	3.64499	-2.34492	1.38457	-1.69361	0.0903403	0.524704
C6orf106	11.4703	0.0066931	1.10906	0.00603494	0.995185	0.999011
C6orf118	0.509458	-2.28293	3.17161	-0.7198	0.471648
C6orf120	6.24832	-4.87802	1.4388	-3.39033	0.000698085	0.0304714
C6orf132	0.288204	0.731349	3.51288	0.208191	0.83508
C6orf136	23.0638	0.410767	0.747805	0.549296	0.582802	0.913238
C6orf141	0.330222	-1.74774	4.12466	-0.42373	0.671763
C6orf163	1.85024	3.18041	2.1206	1.49977	0.133673	0.61221
C6orf201	0.117723	-0.0227622	2.46507	-0.00923391	0.992633
C6orf203	29.2371	1.50565	0.856151	1.75862	0.0786413	0.498047
C6orf226	23.8208	0.341113	0.763802	0.446599	0.655165	0.935041
C6orf47	10.8371	1.00462	1.14342	0.878612	0.379612	0.852344
C6orf48	70.822	-0.10883	0.334714	-0.325143	0.745073	0.953776
C6orf52	10.9158	-1.72889	1.27368	-1.3574	0.174654	0.674891
C6orf58	0.539065	-1.37329	3.37146	-0.407327	0.683767
C6orf62	69.1479	0.140883	0.425818	0.330852	0.740756	0.953408
C6orf89	28.6548	0.516492	0.660014	0.782547	0.433893	0.863758
C7orf25	0.160275	0.37841	3.35565	0.112768	0.910214
C7orf26	21.3311	0.361646	0.684921	0.528011	0.597492	0.914949
C7orf31	1.19834	-2.48139	1.93095	-1.28506	0.19877
C7orf33	0	0	0	0	1
C7orf43	11.8069	0.504766	0.743874	0.678564	0.497414	0.889641
C7orf50	181.267	-0.0736925	0.334063	-0.220594	0.825408	0.968523
C7orf57	0
C8orf33	61.8952	0.0697975	0.558726	0.124923	0.900585	0.982801
C8orf34	4.5711	-2.27006	1.63703	-1.3867	0.165534	0.664119
C8orf37	0.583979	-2.04173	2.87738	-0.709579	0.477965
C8orf44	8.64981	-0.298858	1.24482	-0.240081	0.810268	0.965938
C8orf48	5.90595	-5.63096	1.66572	-3.3805	0.000723532	0.0309863
C8orf58	9.79748	0.513768	0.947072	0.54248	0.587488	0.914344
C8orf59	16.7679	0.188498	0.442488	0.425995	0.670111	0.938671
C8orf76	8.67777	0.465867	0.904884	0.514836	0.606667	0.919112
C8orf82	16.3898	-0.0171088	0.686912	-0.0249069	0.980129	0.996609
C8orf88	0.152091	-1.37163	4.12617	-0.332422	0.739571
C9orf116	7.84699	0.760914	1.27111	0.598623	0.549424	0.903652
C9orf129	8.95527	1.08358	0.874104	1.23964	0.215107	0.721658
C9orf135	0	0	0	0	1
C9orf153	0.234391	-1.77487	4.01995	-0.441515	0.65884
C9orf16	155.168	-0.250636	0.333782	-0.750897	0.452715	0.870805
C9orf24	8.22908	-4.09518	1.38444	-2.95801	0.0030963	0.082295
C9orf3	21.5377	-0.287371	0.807041	-0.35608	0.721781	0.94787
C9orf40	6.84785	0.795709	1.09882	0.724148	0.468975	0.879735
C9orf43	0.157803	-0.906474	4.76684	-0.190163	0.849182
C9orf50	0.67024	-1.60519	2.56501	-0.625801	0.531446
C9orf72	15.889	-0.624471	0.746121	-0.836956	0.402617	0.856155
C9orf78	104.548	0.502072	0.390263	1.28649	0.198271	0.705458
C9orf84	0.282115	-1.45144	3.47602	-0.417556	0.676272
C9orf85	16.8894	0.899342	0.997702	0.901413	0.367369	0.846107
CA10	76.2499	3.18319	1.09823	2.89848	0.00374976	0.0930277
CA11	27.4755	0.12615	0.922872	0.136693	0.891273	0.982725
CA12	0.100924	-0.483953	4.76687	-0.101524	0.919134
CA13	0.740045	-2.90148	3.48721	-0.832034	0.40539
CA14	3.00592	-4.72423	2.63675	-1.79169	0.0731826	0.482758
CA2	0.789043	1.59311	3.09407	0.514891	0.606629
CA3	0.00554465	-0.665603	4.76687	-0.139631	0.888951
CA5A	0.316543	-0.185912	2.14526	-0.0866617	0.93094
CA5B	6.13674	-0.515913	0.993362	-0.51936	0.603509	0.91741
CA8	0.446594	-1.61574	3.69609	-0.437149	0.662003
CAAP1	7.71044	-0.532539	1.07052	-0.49746	0.618865	0.924065
CAB39	18.2606	-0.246997	0.609381	-0.405324	0.685239	0.943098
CAB39L	5.91572	-0.603995	1.31983	-0.457632	0.647217	0.934335
CABCOCO1	0.100845	-1.24044	4.76681	-0.260225	0.79469
CABIN1	17.5079	-0.184416	1.05133	-0.175412	0.860756	0.975318
CABLES1	1.37581	0.443727	2.65369	0.167211	0.867204
CABLES2	6.81354	2.26337	1.58565	1.42741	0.153462	0.647848
CABP1	3.65862	2.27074	1.53518	1.47913	0.139104	0.623743
CABP2	0.0092408	-0.690048	4.76687	-0.144759	0.884901
CABP7	0.216086	-1.68808	3.53358	-0.477725	0.632846
CABYR	30.2136	-0.20123	0.77245	-0.260509	0.794471	0.963605
CACFD1	44.0383	-0.292478	0.632111	-0.4627	0.643579	0.932864
CACHD1	9.07846	0.543459	1.27396	0.42659	0.669678	0.938671
CACNA1A	13.8543	0.510604	0.592549	0.861709	0.388848	0.855031
CACNA1B	7.31412	-0.940922	1.2859	-0.731721	0.464339	0.877856
CACNA1C	17.4539	0.997849	0.839066	1.18924	0.234346	0.738776
CACNA1D	1.31387	0.725156	1.59815	0.453748	0.65001
CACNA1E	33.7425	-0.186442	0.705028	-0.264446	0.791436	0.962698
CACNA1G	1.40758	-1.86447	2.12546	-0.877205	0.380376
CACNA1H	27.611	-1.07985	0.852081	-1.26731	0.205043	0.713516
CACNA1I	0.0946499	-0.594517	3.98751	-0.149095	0.881479
CACNA2D1	23.4509	-3.34091	0.994004	-3.36107	0.000776421	0.0325151
CACNA2D2	11.8248	1.33091	1.05628	1.25999	0.207671	0.715591
CACNA2D3	9.00402	-1.53511	1.13848	-1.3484	0.177531	0.677311
CACNB1	46.6643	-0.236125	0.586119	-0.402861	0.68705	0.943416
CACNB2	3.24692	2.12407	1.47404	1.44098	0.149589	0.639914
CACNB3	67.1672	0.174925	0.509612	0.343252	0.731409	0.950206
CACNB4	6.72678	1.02427	1.29784	0.789209	0.42999	0.86203
CACNG2	27.6833	0.0409428	0.650616	0.0629292	0.949823	0.99022
CACNG3	14.2262	-1.0701	1.46658	-0.729657	0.4656	0.87834
CACNG4	42.6676	0.0583615	0.629978	0.0926406	0.926189	0.988016
CACNG5	2.02979	0.910562	2.46978	0.368681	0.712365	0.945569
CACNG6	0	0	0	0	1
CACNG7	1.78871	0.657137	1.71283	0.383656	0.701234	0.945569
CACNG8	1.00129	0.128182	2.47586	0.0517727	0.95871
CACTIN	5.38743	0.325541	1.28924	0.252506	0.80065	0.964447
CACUL1	33.5469	0.976342	0.730098	1.33728	0.181133	0.682042
CACYBP	247.46	0.256722	0.296519	0.865786	0.386608	0.855031
CAD	20.0732	-1.33671	1.05606	-1.26575	0.205602	0.714007
CADM1	143.859	-0.507219	0.637708	-0.795378	0.426394	0.861538
CADM2	17.2738	-1.47113	1.11326	-1.32146	0.186346	0.687531
CADM3	26.0575	-0.0521245	0.465783	-0.111907	0.910897	0.984865
CADM4	9.01021	1.12759	0.701722	1.60689	0.108078	0.565662
CADPS	78.4194	0.249457	0.494194	0.504775	0.613717	0.922385
CADPS2	0.0637255	-0.689447	4.76687	-0.144633	0.885001
CALB1	2.8389	-3.68575	1.86876	-1.9723	0.0485755	0.400469
CALB2	0.0542273	-0.862427	4.45637	-0.193527	0.846546
CALCA	112.908	-7.69295	1.09739	-7.01022	2.37939e-12	1.80024e-09
CALCB	789.947	-8.45206	0.906792	-9.32083	1.15433e-20	1.63757e-17
CALCOCO1	31.2749	1.08864	0.617267	1.76364	0.077792	0.49599
CALCOCO2	19.991	-0.0213756	0.989285	-0.0216071	0.982761	0.996609
CALCR	0
CALCRL	0.165589	-0.514912	4.35659	-0.118191	0.905916
CALD1	22.8783	-1.60395	0.903333	-1.7756	0.0757996	0.49073
CALHM2	0.00521763	-0.665603	4.76687	-0.139631	0.888951
CALHM6	1.29085	-2.92715	2.52456	-1.15947	0.246265
CALM1	2949.95	0.343332	0.161361	2.12773	0.0333597	0.334452
CALM2	5637.34	0.484224	0.192957	2.5095	0.0120903	0.191794
CALM3	321.471	-0.0469431	0.217226	-0.216102	0.828908	0.969622
CALN1	9.10586	0.719566	1.35798	0.529881	0.596195	0.914949
CALR	234.682	-0.243217	0.312037	-0.779449	0.435715	0.864167
CALU	27.2554	0.113889	0.582526	0.195509	0.844994	0.972699
CALY	127.127	-0.0835271	0.524796	-0.159161	0.873542	0.978838
CAMK1	20.3646	0.501721	0.708922	0.707724	0.479117	0.882687
CAMK1D	31.0293	0.339999	0.721202	0.471434	0.637331	0.930385
CAMK1G	27.3966	1.56036	1.06859	1.4602	0.144235	0.633055
CAMK2A	2.62452	0.896244	1.97654	0.45344	0.650232	0.93457
CAMK2B	159.194	0.487635	0.389358	1.25241	0.210421	0.718806
CAMK2D	34.5513	-0.397327	0.645234	-0.615787	0.538035	0.900879
CAMK2G	76.445	0.969131	0.557208	1.73926	0.0819884	0.504826
CAMK2N1	92.9662	0.956902	0.549854	1.74028	0.0818093	0.504826
CAMK2N2	1.20635	1.05304	1.2632	0.833632	0.404488
CAMK4	17.4193	0.461698	0.914291	0.504979	0.613574	0.922333
CAMKK1	2.76969	-1.09825	1.65078	-0.665291	0.505865	0.891976
CAMKK2	46.2714	0.342406	0.659949	0.518838	0.603874	0.917575
CAMKMT	16.2304	-1.03289	1.07116	-0.964272	0.334909	0.819782
CAMKV	30.3415	0.474172	0.793822	0.597328	0.550288	0.903869
CAMLG	205.621	0.235486	0.305327	0.771256	0.440555	0.864629
CAMSAP1	30.1092	-0.316226	0.64483	-0.490402	0.623849	0.92609
CAMSAP2	31.3614	0.303503	0.609188	0.498208	0.618337	0.924065
CAMSAP3	20.8679	1.18044	0.650699	1.81412	0.0696598	0.472897
CAMTA1	88.0469	0.620475	0.36597	1.69543	0.0899945	0.524018
CAMTA2	22.6452	-0.408283	0.732769	-0.557179	0.577405	0.912574
CAND1	55.3862	0.524546	0.490088	1.07031	0.284479	0.786939
CAND2	6.28103	1.45093	1.15905	1.25183	0.210632	0.718806
CANT1	11.1736	0.977525	0.682249	1.4328	0.151915	0.645642
CANX	108.309	0.554105	0.379358	1.46064	0.144115	0.633055
CAP1	112.594	-0.137425	0.311731	-0.440843	0.659326	0.936546
CAP2	52.4127	-2.02843	0.546898	-3.70897	0.000208106	0.0122373
CAPG	11.6584	-7.96081	2.15087	-3.7012	0.000214583	0.0124887
CAPN1	114.548	0.248697	0.426079	0.583686	0.559431	0.908425
CAPN10	14.4177	-0.0906624	0.899595	-0.100781	0.919724	0.98732
CAPN12	0.331859	-0.665603	4.76687	-0.139631	0.888951
CAPN14	0.187128	-1.3162	4.30775	-0.305544	0.759952
CAPN15	1.64476	-0.694528	1.5982	-0.434569	0.663876
CAPN2	84.4282	-0.826231	0.494747	-1.67001	0.0949182	0.536012
CAPN3	0.0563907	-0.936408	4.76685	-0.196441	0.844265
CAPN5	28.0822	-0.210955	0.782899	-0.269454	0.787581	0.962698
CAPN7	21.0757	0.934149	0.743646	1.25617	0.209053	0.716567
CAPN9	0.121871	-0.690048	4.76687	-0.144759	0.884901
CAPNS1	76.6333	0.373954	0.502605	0.744032	0.456857	0.872039
CAPRIN1	91.2648	0.336939	0.385176	0.874765	0.381702	0.852848
CAPRIN2	29.2471	0.550952	0.764784	0.720402	0.471277	0.88088
CAPS	0.951949	-2.88342	2.46353	-1.17044	0.241823
CAPS2	0.294564	-1.97595	4.19643	-0.470865	0.637737
CAPSL	0.0795962	-0.96106	4.76685	-0.201613	0.840219
CAPZA1	94.2955	0.520917	0.391051	1.3321	0.182829	0.684785
CAPZA2	126.15	0.181159	0.309511	0.585306	0.558342	0.908076
CAPZB	224.474	-0.187775	0.259993	-0.722231	0.470152	0.880452
CARD10	3.51607	-4.80486	2.19047	-2.19353	0.0282693	0.306719
CARD14	0.215965	-1.69299	3.55035	-0.476852	0.633467
CARD19	96.3665	0.284543	0.470361	0.604946	0.545215	0.902341
CARD8	7.9168	0.586794	1.27421	0.460516	0.645146	0.933842
CARD9	1.24933	-1.20443	1.64485	-0.732245	0.464019
CARF	1.41817	-2.46144	2.1359	-1.15241	0.249151
CARHSP1	46.1025	-0.457512	0.482178	-0.948844	0.3427	0.826845
CARM1	4.76264	-1.23488	1.23445	-1.00035	0.317142	0.809317
CARMIL1	5.62239	-2.32277	0.913728	-2.54208	0.0110196	0.183644
CARMIL2	36.0561	0.080548	0.61991	0.129935	0.896618	0.982725
CARMIL3	14.0612	1.26624	0.738507	1.71459	0.0864196	0.513764
CARNMT1	1.00217	-2.07205	2.09536	-0.988878	0.322723
CARNS1	0.184425	2.07991	4.30332	0.483327	0.628864
CARS	201.909	-0.534304	0.340329	-1.56996	0.116423	0.579767
CARS2	35.8504	-0.252822	0.670592	-0.377013	0.706164	0.945569
CARTPT	255.415	0.968645	1.22259	0.79229	0.428191	0.861538
CASC1	0.578962	-2.60051	3.96254	-0.656275	0.511647
CASC10	2.85873	-1.47848	1.77462	-0.833123	0.404775	0.856155
CASC3	47.8293	0.777051	0.434842	1.78697	0.0739421	0.485193
CASC4	19.1164	0.419965	0.613098	0.684989	0.493351	0.887432
CASD1	12.0828	1.65847	0.828444	2.00191	0.0452947	0.387669
CASK	21.7362	0.837975	0.666472	1.25733	0.208634	0.71623
CASKIN1	1.21726	0.0688331	1.83893	0.037431	0.970141
CASKIN2	2.09374	-0.935877	2.22604	-0.420423	0.674177	0.939498
CASP2	15.0709	-0.881305	0.846668	-1.04091	0.297917	0.799116
CASP3	30.8104	-0.315017	0.492258	-0.639944	0.522209	0.89632
CASP6	8.9884	-2.9352	1.55417	-1.8886	0.0589459	0.441861
CASP7	0.0260413	-0.273888	4.76678	-0.0574576	0.954181
CASP8	0.245444	-0.442679	2.5409	-0.174221	0.861692
CASP8AP2	31.4801	-0.00923955	1.05912	-0.0087238	0.99304	0.999011
CASP9	9.08072	-3.44678	1.17356	-2.93703	0.00331369	0.0862547
CASQ1	0.187955	-1.44196	4.76675	-0.302503	0.762269
CASQ2	0.0132939	-0.459509	4.76687	-0.0963963	0.923206
CAST	16.822	-0.893298	0.856592	-1.04285	0.297017	0.79859
CASTOR1	1.10072	-2.60097	2.16082	-1.2037	0.228707
CASTOR2	53.1477	0.0170966	0.332489	0.0514201	0.958991	0.991896
CASTOR3	36.7674	0.776467	0.34713	2.23682	0.0252983	0.287137
CASZ1	14.8532	-1.34708	1.24611	-1.08103	0.279685	0.783445
CAT	13.1912	-0.915677	0.992871	-0.922252	0.356397	0.836066
CATIP	0.0046946	-0.665603	4.76687	-0.139631	0.888951
CATSPER2	4.61981	0.636516	0.944349	0.674026	0.500295	0.891061
CATSPER3	0.39546	-1.59755	4.25126	-0.375782	0.707079
CATSPERE	0.0219922	-0.508451	4.76687	-0.106664	0.915056
CATSPERG	19.4863	0.788003	1.15534	0.682052	0.495206	0.888252
CAV1	0.275031	-1.17111	2.11516	-0.553673	0.579803
CAV2	5.00263	0.365907	1.54723	0.236491	0.813052	0.966488
CAVIN1	0.256009	-0.582278	3.52771	-0.165058	0.868898
CAVIN3	2.39309	-4.09749	2.66207	-1.53921	0.123752	0.592602
CAVIN4	2.24256	-2.2567	1.79079	-1.26017	0.207607	0.715591
CBARP	5.16559	0.952409	1.01171	0.941382	0.346509	0.827604
CBFA2T2	50.9357	1.13889	0.662383	1.71938	0.0855452	0.512323
CBFA2T3	9.15032	0.600823	0.942083	0.63776	0.52363	0.89632
CBFB	15.9132	0.0730701	0.659254	0.110838	0.911745	0.985337
CBL	35.039	0.170072	0.757086	0.22464	0.822259	0.967696
CBLB	18.2083	-1.30762	0.894007	-1.46265	0.143563	0.633055
CBLL1	51.0554	0.0956536	0.675661	0.14157	0.887419	0.982448
CBLN1	0.156623	2.72132	4.04498	0.672766	0.501096
CBLN2	73.5237	-8.32467	1.01887	-8.17053	3.07038e-16	2.90381e-13
CBLN4	1.79139	-3.98366	2.40788	-1.65443	0.0980411	0.542555
CBR1	52.3755	0.203997	0.563812	0.361817	0.717489	0.946679
CBR4	21.5784	-3.28651	0.986014	-3.33313	0.000858746	0.0351838
CBS	102.684	-0.177799	0.52454	-0.338962	0.734639	0.951217
CBSL	104.607	-0.193967	0.526116	-0.368677	0.712369	0.945569
CBWD1	173.119	0.41038	0.288177	1.42406	0.15443	0.648881
CBWD2	170.843	0.370733	0.291534	1.27166	0.203493	0.711199
CBWD3	167.063	0.479318	0.277004	1.73036	0.0835652	0.505979
CBWD5	165.06	0.550949	0.278192	1.98046	0.0476517	0.3964
CBWD6	122.063	0.543281	0.276368	1.96579	0.0493231	0.403186
CBX1	78.396	0.666027	0.383884	1.73497	0.0827468	0.504865
CBX2	4.44043	-0.916008	1.5436	-0.593423	0.552898	0.905476
CBX3	64.9335	-0.227543	0.335183	-0.678863	0.497225	0.889503
CBX4	9.68546	0.131542	0.933839	0.140862	0.887979	0.982448
CBX5	147.268	0.903586	0.327213	2.76146	0.00575435	0.123219
CBX6	61.5966	0.547549	0.360833	1.51746	0.129151	0.604927
CBX7	0.342067	-0.689715	1.59674	-0.431952	0.665776
CBX8	1.94818	-0.304166	1.6386	-0.185625	0.852739	0.973363
CBY1	35.7487	-1.39633	0.803863	-1.73703	0.0823828	0.504826
CBY3	0.186534	-1.54903	4.66396	-0.332127	0.739793
CC2D1A	16.4578	0.175109	0.783344	0.22354	0.823115	0.967696
CC2D1B	2.79973	-0.627739	1.6132	-0.389126	0.697183	0.945569
CC2D2A	10.6431	0.855014	1.06822	0.800412	0.423472	0.861136
CC2D2B	0.0779213	-0.985848	4.3504	-0.226611	0.820726
CCAR1	60.6266	0.399465	0.573765	0.696217	0.486293	0.885145
CCAR2	28.311	-0.327527	0.55195	-0.593399	0.552914	0.905476
CCBE1	0.736741	-1.3407	2.60416	-0.514828	0.606673
CCDC102A	0.793289	-1.21374	2.96745	-0.409017	0.682527
CCDC102B	2.9079	-4.74743	2.1839	-2.17383	0.0297175	0.315247
CCDC106	9.44144	-0.278314	0.64611	-0.430754	0.666647	0.938383
CCDC107	18.8747	0.0791842	0.53981	0.146689	0.883377	0.981348
CCDC112	136.95	-0.252322	0.402563	-0.62679	0.530797	0.897962
CCDC113	1.90537	0.0976308	2.12222	0.046004	0.963307	0.992247
CCDC115	142.238	0.0636573	0.410147	0.155206	0.876659	0.979249
CCDC117	2.15765	-1.09603	1.30573	-0.839401	0.401244	0.856155
CCDC12	108.448	0.0644561	0.465244	0.138543	0.889812	0.982725
CCDC120	7.42616	0.292731	0.890835	0.328604	0.742455	0.953489
CCDC121	0.666721	-1.42921	3.75121	-0.381	0.703203
CCDC122	13.9237	-0.509326	1.09297	-0.466003	0.641213	0.931532
CCDC124	113.604	-0.539943	0.272419	-1.98204	0.0474752	0.396219
CCDC125	1.71892	-0.598767	1.72653	-0.346804	0.728739	0.950146
CCDC126	3.12674	-0.995686	1.21421	-0.820031	0.412198	0.857315
CCDC127	48.3901	0.0479692	0.740543	0.0647757	0.948353	0.990053
CCDC13	0.256955	-1.77096	3.71751	-0.476383	0.633802
CCDC130	55.4552	0.656115	0.694126	0.945239	0.344537	0.826845
CCDC134	1.43129	-3.93146	2.64465	-1.48657	0.137128
CCDC136	73.5937	0.747623	0.486419	1.53699	0.124295	0.593401
CCDC137	17.9914	0.827106	1.02002	0.810875	0.417437	0.858865
CCDC138	1.46963	-1.67238	1.88576	-0.886844	0.375163
CCDC14	10.8693	-0.243117	0.920544	-0.264101	0.791702	0.962698
CCDC142	2.91372	-0.997844	1.29985	-0.76766	0.442689	0.866221
CCDC144A	1.19322	1.43333	1.65345	0.866873	0.386011
CCDC144NL	0.256721	1.6467	2.04327	0.805914	0.420292
CCDC146	1.42262	-3.72153	2.76088	-1.34795	0.177674
CCDC148	1.86821	-4.28827	2.40636	-1.78206	0.0747402	0.486927
CCDC149	6.34904	1.07254	1.23592	0.867803	0.385502	0.855031
CCDC15	0.016255	-0.508451	4.76687	-0.106664	0.915056
CCDC150	0.316645	-1.11243	3.99418	-0.278513	0.780619
CCDC151	0.00474046	-0.665603	4.76687	-0.139631	0.888951
CCDC152	4.46294	-2.12285	1.63373	-1.29939	0.193809	0.69654
CCDC153	0.193969	-0.837801	4.76686	-0.175755	0.860486
CCDC154	0.235534	-0.965568	4.51004	-0.214093	0.830474
CCDC157	16.5498	-4.03424	1.11784	-3.60897	0.000307416	0.0163797
CCDC159	1.26288	-3.50782	2.44611	-1.43404	0.15156
CCDC160	2.36994	-4.61152	2.45857	-1.87569	0.0606981	0.446747
CCDC163	0.20365	-1.59487	4.76663	-0.334591	0.737934
CCDC167	106.354	-0.0142496	0.39721	-0.0358743	0.971383	0.994869
CCDC168	0.134351	-0.582404	4.76686	-0.122178	0.902758
CCDC169	1.07855	-3.57072	2.14168	-1.66726	0.0954634
CCDC17	0.0594924	-0.887104	4.76686	-0.186098	0.852368
CCDC170	0.144459	-0.792319	3.20112	-0.247513	0.804511
CCDC171	5.65313	-2.78239	1.57033	-1.77185	0.0764188	0.491654
CCDC173	2.00391	-3.47359	2.30922	-1.50422	0.132523	0.610151
CCDC174	37.6154	0.603638	0.678755	0.889331	0.373825	0.849698
CCDC175	0.108372	-1.25381	4.76681	-0.263029	0.792528
CCDC177	2.33812	-1.4769	1.78084	-0.829328	0.406919	0.856653
CCDC178	0.272906	-1.84872	3.92355	-0.471185	0.637509
CCDC18	0.606908	0.172738	2.15426	0.0801847	0.93609
CCDC180	0.140019	1.06516	3.60058	0.295829	0.767361
CCDC181	38.9771	-0.42129	0.836097	-0.503877	0.614348	0.922498
CCDC183	0.395993	0.410668	2.24	0.183333	0.854536
CCDC184	300.16	0.364254	0.24721	1.47346	0.140628	0.627599
CCDC186	30.2714	-0.784705	0.770273	-1.01874	0.308328	0.803054
CCDC189	3.11373	-0.330162	1.30216	-0.253549	0.799844	0.964447
CCDC191	2.80246	-1.91742	1.84004	-1.04206	0.297386	0.798815
CCDC192	0.0872966	-1.10813	4.76684	-0.232466	0.816176
CCDC198	0.129307	-0.459509	4.76687	-0.0963963	0.923206
CCDC200	0.0550351	-0.396989	4.76678	-0.0832824	0.933627
CCDC22	16.7708	-1.22526	1.20409	-1.01758	0.308877	0.803168
CCDC24	12.4319	0.832961	1.116	0.74638	0.455438	0.872021
CCDC25	30.0171	1.11154	0.693221	1.60345	0.108836	0.567847
CCDC28A	6.22499	-2.18014	1.70746	-1.27683	0.201663	0.708567
CCDC28B	119.692	-0.126277	0.374387	-0.33729	0.735898	0.951461
[truncated: 12,958 more rows]

## Sheet: DEG_Control_V2a_Other
gene	baseMean	log2FoldChange	lfcSE	stat	pvalue	padj
A1BG	2.01902	-3.23471	2.00806	-1.61086	0.107209	0.665271
A1CF	0	0	0	0	1
A2M	0.253515	-1.1391	4.44137	-0.256475	0.797584
A4GALT	2.84713	2.10062	2.37559	0.884251	0.376561	0.902282
AAAS	74.9565	0.879604	0.591415	1.48729	0.136939	0.727359
AACS	23.4093	-1.43156	0.965618	-1.48253	0.138199	0.728365
AADAT	23.0014	-0.0624262	0.900585	-0.0693174	0.944737	0.994136
AAGAB	67.5759	0.0486529	0.569021	0.0855027	0.931862	0.994136
AAK1	72.7667	-0.0437959	0.414749	-0.105596	0.915903	0.992999
AAMDC	7.10435	-1.02164	1.33871	-0.763155	0.445371	0.925629
AAMP	94.2443	0.336399	0.42317	0.794949	0.426643	0.919231
AANAT	0.0589968	-0.462594	5.1659	-0.0895476	0.928647
AAR2	42.3211	0.44852	0.816442	0.549359	0.582759	0.949123
AARD	2.43449	-1.50683	2.30453	-0.653854	0.513206	0.938567
AARS	76.7557	0.753534	0.662952	1.13663	0.255691	0.839932
AARS2	7.08464	-0.627263	1.45146	-0.43216	0.665625	0.962595
AARSD1	6.5523	0.729865	0.710892	1.02669	0.304567	0.873969
AASDH	19.2815	-1.13406	1.07292	-1.05699	0.290518	0.868061
AASDHPPT	99.7586	0.409259	0.386538	1.05878	0.2897	0.868061
AASS	4.08168	-5.08583	1.83999	-2.76406	0.00570876	0.165766
AATF	43.6789	-0.158029	0.857805	-0.184224	0.853837	0.988133
AATK	3.39026	-1.32833	1.6055	-0.82736	0.408033	0.917068
ABAT	56.7347	0.687386	0.624489	1.10072	0.271019	0.852564
ABCA1	28.3106	-0.945405	1.40641	-0.672214	0.501448	0.934965
ABCA10	0.729751	-2.4941	2.11705	-1.1781	0.238757
ABCA13	0.0524749	-0.60785	4.71679	-0.128869	0.897461
ABCA2	6.09864	1.3205	1.26957	1.04012	0.298285	0.871091
ABCA3	118.541	1.20131	0.477009	2.51841	0.0117886	0.252655
ABCA5	24.9625	0.746891	1.25951	0.593003	0.553179	0.944769
ABCA6	0.0899936	-0.660964	4.68834	-0.14098	0.887885
ABCA7	9.33017	1.09677	1.31874	0.83168	0.405589	0.916429
ABCA8	0.0510057	-0.60785	4.71907	-0.128807	0.89751
ABCA9	0.0618541	0.0129552	4.71366	0.00274845	0.997807
ABCB1	0.31821	-1.42376	3.68398	-0.386474	0.699145
ABCB10	6.85258	-1.42517	1.74326	-0.817534	0.413624	0.918155
ABCB4	0.387116	-1.59892	3.48353	-0.458995	0.646238
ABCB6	2.45046	-0.893325	1.37657	-0.648951	0.51637	0.940838
ABCB7	19.1704	0.285975	1.0782	0.265235	0.790829	0.983061
ABCB8	11.7956	0.333243	1.27506	0.261354	0.793819	0.983369
ABCB9	15.8658	-0.112518	0.989135	-0.113754	0.909433	0.992999
ABCC1	1.74414	-0.633017	1.78712	-0.35421	0.723181	0.975757
ABCC10	18.7591	0.0856496	1.1755	0.0728626	0.941915	0.994136
ABCC11	0.254861	-1.19239	3.00876	-0.396307	0.691878
ABCC4	2.97917	2.53449	2.44342	1.03727	0.29961	0.872147
ABCC5	34.7192	-0.306391	0.828518	-0.369806	0.711527	0.973266
ABCC6	0.218981	-0.420156	3.83697	-0.109502	0.912804
ABCC8	28.0578	-0.949775	1.2509	-0.759272	0.44769	0.925889
ABCC9	0.0733064	-0.709483	3.82088	-0.185686	0.852691
ABCD1	3.60884	-1.1652	1.97014	-0.591429	0.554233	0.944769
ABCD2	0.0547963	1.69384	5.15572	0.328535	0.742507
ABCD3	17.164	0.389515	0.980081	0.397431	0.691049	0.968074
ABCD4	80.5994	0.103123	0.610159	0.16901	0.865789	0.989537
ABCE1	26.8784	-0.411607	0.805488	-0.511003	0.609349	0.956781
ABCF1	61.0906	0.157366	0.582796	0.270019	0.787146	0.981479
ABCF2	34.8527	0.505779	0.915608	0.552397	0.580677	0.948024
ABCF3	25.9568	1.51789	0.922761	1.64494	0.0999823	0.651288
ABCG1	29.9337	-1.02517	0.639458	-1.60319	0.108894	0.669612
ABCG4	6.9924	2.77095	1.4295	1.93841	0.0525731	0.51482
ABCG5	0.047529	-0.54779	5.16591	-0.106039	0.915551
ABCG8	0.190442	-1.05396	4.22522	-0.249444	0.803018
ABHD1	0.108531	0.342241	4.65584	0.0735079	0.941402
ABHD10	27.3388	-0.469843	0.681134	-0.689796	0.490323	0.933908
ABHD11	23.6762	0.305092	1.12502	0.271189	0.786245	0.981377
ABHD12	77.652	0.304307	0.760044	0.400381	0.688876	0.967836
ABHD12B	0.160575	0.0289665	4.94099	0.0058625	0.995322
ABHD13	17.2987	0.698986	1.09611	0.637698	0.523671	0.941092
ABHD14A	51.6973	1.28924	0.525918	2.4514	0.0142301	0.274493
ABHD14A-ACY1	0.29363	0.8457	3.05617	0.276719	0.781996
ABHD14B	1.10197	-3.29874	3.36982	-0.978907	0.327626
ABHD15	0.0970986	-0.81648	5.06432	-0.161222	0.871919
ABHD16A	4.74366	0.279763	0.594293	0.47075	0.637819	0.961802
ABHD17A	31.389	0.308873	0.568479	0.543332	0.586901	0.950825
ABHD17B	16.0584	-0.831173	0.90761	-0.915782	0.359781	0.890906
ABHD17C	15.0303	0.136632	1.13711	0.120157	0.904359	0.991959
ABHD18	12.9166	0.896025	1.19266	0.751282	0.452483	0.925889
ABHD2	16.1236	-1.03317	1.02381	-1.00914	0.312907	0.873969
ABHD3	2.3421	0.0654735	2.11016	0.0310277	0.975247	0.995839
ABHD4	8.7754	-0.412553	1.67652	-0.246077	0.805622	0.984119
ABHD5	24.9163	-0.383914	1.04782	-0.366394	0.714071	0.973633
ABHD6	17.4977	0.0170074	1.39449	0.0121961	0.990269	0.997985
ABHD8	24.4342	0.896652	0.943578	0.950268	0.341976	0.882136
ABI1	43.7938	0.1955	0.747096	0.26168	0.793568	0.983369
ABI2	106.854	-0.154295	0.494763	-0.311857	0.755149	0.980827
ABI3BP	0.122795	-0.193451	3.34236	-0.0578786	0.953845
ABL1	19.4198	0.530748	1.03765	0.51149	0.609008	0.956781
ABL2	21.0239	1.1214	1.33585	0.839461	0.401211	0.915377
ABLIM1	97.1979	0.686378	0.713038	0.962611	0.335743	0.878587
ABLIM2	20.8067	1.84465	1.00821	1.82962	0.0673061	0.568771
ABLIM3	21.1304	0.845445	1.02385	0.825754	0.408944	0.917068
ABO	1.02069	-2.07416	3.2825	-0.631886	0.527462
ABR	48.611	-0.000368728	0.555964	-0.000663223	0.999471	0.999838
ABRACL	72.5693	-1.08962	0.529878	-2.05636	0.0397482	0.463793
ABRAXAS1	8.82472	-0.137338	0.551076	-0.249218	0.803192	0.984119
ABRAXAS2	26.7667	0.391209	1.03633	0.377493	0.705808	0.971684
ABT1	49.5014	0.327428	0.862012	0.379842	0.704063	0.971031
ABTB1	1.29611	-2.46962	3.10426	-0.795559	0.426288
ABTB2	4.99892	-0.71064	1.54761	-0.459186	0.646101	0.962056
AC001226.2	0.464799	0.0271643	3.19131	0.00851196	0.993209
AC003002.3	0.170702	-1.16075	3.56839	-0.325286	0.744965
AC004754.1	0.300693	-1.02741	2.45519	-0.418465	0.675607
AC004922.1	0.369964	0.345334	1.14552	0.301464	0.76306
AC005726.1	0.306225	-1.35374	3.11332	-0.434822	0.663692
AC005833.1	0.0430712	-0.686699	5.1659	-0.132929	0.894249
AC008676.3	0.145484	-0.962983	4.56956	-0.210739	0.833091
AC008878.1	0.179324	-1.28541	3.57775	-0.35928	0.719386
AC009119.2	0.00645573	-0.242224	5.16591	-0.0468889	0.962602
AC009779.3	0.443297	-1.04578	3.51981	-0.297112	0.766381
AC010325.1	0.0113219	-0.508001	5.16591	-0.0983372	0.921665
AC010616.1	3.51804	1.56021	1.59469	0.978382	0.327886	0.87569
AC011005.1	29.8047	-0.408478	0.405458	-1.00745	0.31372	0.873969
AC011195.2	5.47771	-1.01446	0.511706	-1.9825	0.0474235	0.491977
AC012213.5	0.0973418	-0.433714	4.68258	-0.0926227	0.926203
AC013394.1	0.305088	-0.667501	2.418	-0.276055	0.782505
AC015802.6	0.027672	-0.607867	5.1659	-0.117669	0.90633
AC023055.1	0.118132	0.713807	4.30505	0.165807	0.868309
AC023509.3	0.200989	-1.04638	3.17012	-0.330076	0.741342
AC073111.5	8.11896	0.611481	1.58469	0.385869	0.699594	0.970418
AC073610.3	0.302606	0.598917	2.75427	0.21745	0.827857
AC091057.6	0.0503779	-0.607866	5.1659	-0.117669	0.90633
AC091167.6	0.338973	-1.835	3.9594	-0.463453	0.64304
AC091959.3	0.403939	0.189114	2.09718	0.0901757	0.928148
AC092587.1	0.0511989	-0.683034	5.09695	-0.134008	0.893396
AC092718.3	1.4254	0.0855985	1.19129	0.0718536	0.942718	0.994136
AC092718.8	0.557021	-2.08906	3.66561	-0.569909	0.568739
AC092835.1	1.77198	-3.94287	2.3838	-1.65403	0.0981212	0.646882
AC093323.1	20.1524	0.360669	1.21073	0.297893	0.765785	0.980942
AC093512.2	1.35975	-0.98469	1.85162	-0.5318	0.594865
AC093668.3	0.119769	-1.10248	4.69072	-0.235035	0.814182
AC093827.5	0.047753	-0.773985	5.16589	-0.149826	0.880902
AC104452.1	0.0592361	-0.688441	4.39485	-0.156647	0.875523
AC107871.1	0.149288	-0.91926	4.55461	-0.201831	0.840049
AC115220.1	0.294366	-0.0704108	1.33555	-0.0527203	0.957955
AC116366.3	0.431278	-1.48841	3.63197	-0.409809	0.681946
AC118549.1	16.7869	-1.21942	1.24286	-0.981142	0.326523	0.875355
AC118553.2	0.16126	0.174647	3.54166	0.0493122	0.96067
AC138894.1	0.112149	-0.953509	3.57397	-0.266792	0.789629
AC138969.1	32.1015	-0.965383	0.545499	-1.76972	0.0767733	0.601339
AC233723.1	0.15264	2.83106	5.14512	0.550241	0.582154
AC244197.3	0.0976236	0.755155	4.34603	0.173757	0.862056
ACAA1	57.8269	0.389066	0.748671	0.519676	0.603289	0.954701
ACAA2	35.4989	-0.642139	0.930109	-0.690391	0.489949	0.933908
ACACA	39.8005	0.024243	0.844912	0.0286929	0.97711	0.995954
ACACB	0.14764	-0.458466	2.82063	-0.16254	0.87088
ACAD10	11.4107	0.0214891	1.49468	0.014377	0.988529	0.99717
ACAD8	32.782	0.600787	0.923967	0.650225	0.515547	0.940294
ACAD9	24.0347	0.675831	0.913077	0.740169	0.459197	0.925889
ACADL	0.234078	-1.32957	4.8188	-0.275913	0.782615
ACADM	55.8066	-0.643327	0.61975	-1.03804	0.29925	0.871317
ACADS	9.61319	0.975512	1.51696	0.64307	0.520179	0.941092
ACADSB	9.68655	-1.37505	1.6958	-0.810855	0.417449	0.918186
ACADVL	105.726	0.310738	0.484559	0.64128	0.521341	0.941092
ACAN	0.0250585	-0.321799	5.06223	-0.0635686	0.949314
ACAP1	2.95374	1.3793	1.59883	0.862696	0.388304	0.90861
ACAP2	40.5983	-0.671469	0.692537	-0.969578	0.332257	0.877362
ACAP3	47.1444	-0.144659	0.514932	-0.280928	0.778766	0.980942
ACAT1	92.1461	0.0493175	0.73829	0.0667996	0.946741	0.994136
ACAT2	435.315	-0.0353027	0.501784	-0.0703543	0.943912	0.994136
ACBD3	23.9414	0.0787636	0.753131	0.104582	0.916708	0.992999
ACBD4	3.3436	2.44115	1.99312	1.22479	0.220655	0.809939
ACBD5	19.4574	-0.397471	0.852261	-0.466373	0.640949	0.961802
ACBD6	109.584	-0.0848999	0.460484	-0.184371	0.853723	0.988133
ACBD7	0	0	0	0	1
ACCS	0.108819	-1.03119	5.16585	-0.199616	0.841781
ACD	79.0114	-0.412866	0.577211	-0.715278	0.474437	0.928238
ACER2	0.236499	-1.03846	3.66278	-0.283518	0.77678
ACER3	14.7767	-1.33534	1.12857	-1.18322	0.236721	0.825111
ACHE	189.262	1.06462	0.587127	1.81327	0.0697903	0.578799
ACIN1	33.2842	-0.00345672	0.690678	-0.00500482	0.996007	0.998625
ACKR1	15.3493	-0.0785109	1.74122	-0.0450897	0.964036	0.995425
ACKR2	0.202798	-0.810018	3.8897	-0.208247	0.835036
ACKR3	0.165882	-1.16557	3.35127	-0.347799	0.727991
ACLY	105.92	0.926575	0.447822	2.06907	0.0385396	0.459257
ACMSD	0.101362	-1.05648	5.16584	-0.204513	0.837953
ACO1	16.4811	-0.759797	1.02997	-0.737689	0.460704	0.925977
ACO2	90.9597	0.476404	0.550919	0.864745	0.387179	0.908485
ACOT1	35.7501	1.32579	1.13569	1.16738	0.243055	0.830917
ACOT11	0.172611	-0.380116	2.17476	-0.174785	0.861248
ACOT13	23.469	-0.538616	1.02683	-0.524542	0.599902	0.954029
ACOT2	42.9587	1.44887	1.07829	1.34368	0.179052	0.778042
ACOT4	1.03646	1.06032	3.50686	0.302355	0.762381
ACOT7	797.674	0.620934	0.281303	2.20735	0.0272898	0.383829
ACOT8	40.5173	0.2745	0.91461	0.300128	0.76408	0.980942
ACOT9	6.60041	-2.96378	1.73059	-1.71259	0.0867887	0.626142
ACOX1	12.6908	0.200743	1.05199	0.190822	0.848665	0.987078
ACOX3	8.83826	-3.15735	1.4591	-2.1639	0.0304724	0.403492
ACP1	178.134	0.00314821	0.343075	0.00917644	0.992678	0.998376
ACP2	72.19	0.118631	0.711997	0.166617	0.867672	0.989537
ACP5	0.619897	-2.56332	4.39807	-0.582827	0.56001
ACP6	1.20117	0.512064	2.59387	0.197413	0.843504
ACRBP	0.109395	-0.959836	5.00796	-0.191662	0.848007
ACRV1	0.090698	-0.855486	5.16588	-0.165603	0.868469
ACSBG1	0.177916	-0.746259	2.60892	-0.286041	0.774847
ACSBG2	0.0576716	-0.750564	5.16589	-0.145292	0.88448
ACSF2	6.60924	-5.73646	2.46401	-2.32809	0.0199071	0.325353
ACSF3	15.0969	1.04978	1.321	0.794686	0.426796	0.919231
ACSL1	22.4183	1.16771	1.05586	1.10593	0.268759	0.850214
ACSL3	101.659	0.0344856	0.476805	0.0723264	0.942342	0.994136
ACSL4	46.0359	-0.249663	0.851346	-0.293257	0.769326	0.980942
ACSL6	3.36414	1.51888	1.69244	0.89745	0.369479	0.899073
ACSM3	0.050736	-0.699911	4.12003	-0.16988	0.865104
ACSM6	0.401453	2.25727	2.42898	0.929309	0.352729
ACSS2	34.8573	0.939708	0.911973	1.03041	0.302817	0.873969
ACSS3	0.299227	-1.72903	4.25597	-0.40626	0.684552
ACTA1	52.7006	0.336372	0.212196	1.58519	0.112922	0.679391
ACTA2	0.179653	-0.83709	2.6795	-0.312405	0.754733
ACTB	9544.17	0.332883	0.196166	1.69695	0.089707	0.631537
ACTC1	2.98566	-0.269919	0.803444	-0.335953	0.736907	0.976947
ACTG1	8332.6	-0.224714	0.155008	-1.44969	0.147145	0.741742
ACTG2	0.671268	-0.605488	0.772628	-0.783674	0.433231
ACTL10	0.245563	-1.15171	5.16574	-0.222952	0.823573
ACTL6A	51.7396	-1.88589	0.794232	-2.37449	0.0175733	0.305661
ACTL6B	119.851	0.572784	0.583635	0.981408	0.326391	0.875355
ACTN1	74.1377	-0.444522	0.325887	-1.36404	0.172555	0.770116
ACTN2	4.09458	-1.54208	2.11934	-0.727623	0.466844	0.926924
ACTN3	0.935155	-0.798587	2.1925	-0.364236	0.715682
ACTN4	33.4078	0.375487	0.71747	0.523349	0.600731	0.954029
ACTR10	403.15	0.146678	0.328074	0.447089	0.654811	0.962592
ACTR1A	308.37	0.0788413	0.280157	0.281418	0.77839	0.980942
ACTR1B	55.2932	-0.0690375	0.659555	-0.104673	0.916635	0.992999
ACTR2	91.2046	-0.140859	0.571758	-0.246361	0.805402	0.984119
ACTR3	112.039	-0.212796	0.384817	-0.55298	0.580277	0.948024
ACTR3B	32.794	0.467992	0.799096	0.585651	0.55811	0.945766
ACTR3C	6.16145	0.197521	0.904805	0.218302	0.827194	0.984119
ACTR5	4.48681	-5.25491	2.04927	-2.56428	0.0103389	0.234628
ACTR6	82.3039	0.278581	0.628242	0.44343	0.657455	0.962592
ACTR8	25.2013	-0.451241	0.98015	-0.460379	0.645244	0.962056
ACTRT3	0.0184859	-0.567685	5.16591	-0.109891	0.912496
ACVR1	8.4536	1.94463	1.46692	1.32565	0.184955	0.785425
ACVR1B	43.1567	0.276617	0.750792	0.368434	0.71255	0.973266
ACVR1C	0.188118	-0.80584	3.96231	-0.203376	0.838841
ACVR2A	51.4217	0.254645	0.653988	0.389372	0.697001	0.969834
ACVR2B	43.6129	-0.466587	0.716592	-0.651119	0.514969	0.939681
ACY1	0.515946	-0.394877	2.17516	-0.181539	0.855944
ACYP1	106.225	-0.0347906	0.372942	-0.0932869	0.925676	0.993921
ACYP2	34.728	-0.0274535	0.785181	-0.0349646	0.972108	0.995753
ADA	0.371615	-1.01722	2.13168	-0.477193	0.633225
ADA2	58.7037	0.666916	0.665143	1.00267	0.316022	0.874426
ADAL	19.8587	-2.4992	1.29205	-1.93429	0.053077	0.517729
ADAM10	28.5753	-0.29563	0.751039	-0.393628	0.693856	0.969208
ADAM11	2.52859	0.0691159	1.88858	0.0365967	0.970807	0.995516
ADAM12	6.93132	-1.08821	1.66439	-0.65382	0.513228	0.938567
ADAM15	10.1263	0.670973	1.37697	0.487284	0.626057	0.959922
ADAM17	15.0574	-0.482553	1.04839	-0.460281	0.645314	0.962056
ADAM19	28.9248	1.13452	0.796328	1.4247	0.154245	0.75333
ADAM20	0.22374	-1.07729	4.78526	-0.225127	0.82188
ADAM21	0.00491795	-0.242224	5.16591	-0.0468889	0.962602
ADAM22	15.1609	0.674028	1.43024	0.47127	0.637448	0.961802
ADAM23	20.3506	1.20831	1.1688	1.0338	0.301228	0.873969
ADAM28	0.205492	-1.24338	3.53502	-0.351731	0.72504
ADAM29	3.02653	-1.32881	2.79436	-0.475532	0.634408	0.961802
ADAM32	0.13736	-0.971654	2.83629	-0.342579	0.731915
ADAM7	0.193725	-1.27292	3.58016	-0.355549	0.722179
ADAM8	0.780399	0.207995	2.82355	0.0736643	0.941278
ADAM9	9.88185	0.990485	1.30807	0.757208	0.448925	0.925889
ADAMDEC1	0.306243	-1.57717	4.47163	-0.352705	0.72431
ADAMTS1	0.738418	-2.54285	3.37807	-0.752754	0.451598
ADAMTS10	17.6262	1.39547	0.969156	1.43989	0.149899	0.747893
ADAMTS12	0.251012	-1.42095	5.1657	-0.275074	0.78326
ADAMTS13	3.93308	-3.83735	1.976	-1.94198	0.0521397	0.511861
ADAMTS14	0.417666	-2.11333	5.10285	-0.414148	0.678766
ADAMTS15	0.0205583	-0.527895	5.16591	-0.102188	0.918607
ADAMTS16	0.49416	-1.43938	3.40858	-0.422282	0.672819
ADAMTS18	0.949139	-0.161668	2.63929	-0.0612543	0.951157
ADAMTS19	0.115869	-0.779289	4.99843	-0.155907	0.876106
ADAMTS2	0.703597	-2.71675	3.70923	-0.732431	0.463906
ADAMTS3	0.0172247	-0.508001	5.16591	-0.0983372	0.921665
ADAMTS4	0.245444	-0.86261	3.36753	-0.256155	0.797831
ADAMTS5	1.4715	-2.37871	3.24439	-0.733177	0.463451	0.926551
ADAMTS6	0.156401	-0.55586	4.61796	-0.120369	0.904191
ADAMTS7	10.8648	-0.579681	1.25475	-0.461991	0.644088	0.961802
ADAMTS9	0.00642689	-0.468212	5.16591	-0.090635	0.927783
ADAMTSL1	0.670337	-2.14412	3.20322	-0.669365	0.503263
ADAMTSL2	0.0253361	-0.508001	5.16591	-0.0983372	0.921665
ADAMTSL3	0.137928	-0.962452	3.15399	-0.305154	0.760249
ADAMTSL4	0.089925	-0.628036	5.1659	-0.121573	0.903237
ADAMTSL5	0.105887	-0.235671	4.05931	-0.058057	0.953703
ADAP1	17.4704	1.07315	0.768828	1.39583	0.162767	0.760097
ADAP2	0.389218	-1.59466	4.13016	-0.386102	0.699421
ADAR	99.1111	-0.600848	0.556317	-1.08005	0.280122	0.859912
ADARB1	9.75159	0.64663	1.5934	0.405817	0.684877	0.965972
ADARB2	2.85993	-4.40861	2.26664	-1.94499	0.0517757	0.510429
ADAT1	18.0874	-0.0668148	1.0594	-0.0630686	0.949712	0.994136
ADAT2	3.176	-4.34843	2.1567	-2.01624	0.0437749	0.48131
ADAT3	1.08939	-2.83306	2.41873	-1.1713	0.241479
ADCK1	18.4652	-0.599978	1.64539	-0.364642	0.715378	0.97379
ADCK2	16.8054	0.0732079	1.05408	0.069452	0.94463	0.994136
ADCK5	15.1579	0.608833	1.23997	0.491007	0.623422	0.958764
ADCY1	40.9773	1.78133	1.1503	1.54858	0.121483	0.69731
ADCY2	25.6056	1.9457	1.52768	1.27364	0.202793	0.795268
ADCY3	3.11226	1.17854	1.13424	1.03906	0.298779	0.871091
ADCY5	4.89691	1.45213	1.83115	0.793012	0.427771	0.919231
ADCY6	6.02559	1.68189	1.52942	1.09969	0.271465	0.852564
ADCY7	7.07495	1.98782	1.64129	1.21114	0.225843	0.813674
ADCY8	5.90507	-0.76975	1.65318	-0.465617	0.64149	0.961802
ADCY9	800.957	0.207775	0.218523	0.950817	0.341697	0.882136
ADCYAP1	48.2924	-1.68058	0.99309	-1.69227	0.0905942	0.631537
ADCYAP1R1	17.9993	1.42009	1.53476	0.925286	0.354817	0.88866
ADD1	97.1415	0.950272	0.462963	2.05259	0.0401125	0.463793
ADD2	72.5567	-0.0946814	0.640254	-0.147881	0.882437	0.989752
ADD3	13.0629	-1.10826	1.34302	-0.825201	0.409257	0.917068
ADGB	0.0139077	-0.468212	5.16591	-0.090635	0.927783
ADGRA1	11.1452	0.147731	1.24688	0.118481	0.905687	0.991959
ADGRA2	0.708758	0.0858227	3.49773	0.0245366	0.980425
ADGRA3	10.5495	0.746125	1.206	0.618676	0.53613	0.941587
ADGRB1	4.04935	2.18049	1.54888	1.40779	0.159194	0.758331
ADGRB2	22.6123	0.83236	1.31746	0.631793	0.527522	0.941092
ADGRB3	41.0357	0.0748302	0.799919	0.0935471	0.925469	0.99391
ADGRD1	0.270003	-0.0310668	3.19821	-0.00971382	0.99225
ADGRD2	0.06892	-0.805622	2.88137	-0.279597	0.779787
ADGRE5	0.0687196	-0.501885	5.07275	-0.0989374	0.921188
ADGRF3	0.0755848	-0.689114	4.67737	-0.147329	0.882872
ADGRG1	106.266	-0.42994	0.463662	-0.927269	0.353787	0.88866
ADGRG2	0.109324	-0.64804	4.63609	-0.139781	0.888833
ADGRG5	0.057927	-0.66768	5.1659	-0.129248	0.897162
ADGRG6	0.0143973	-0.527895	5.16591	-0.102188	0.918607
ADGRL1	46.1991	1.48415	0.630084	2.35548	0.0184989	0.311695
ADGRL2	46.8761	-0.119969	0.996043	-0.120446	0.90413	0.991959
ADGRL3	72.2847	0.672815	0.716569	0.938939	0.347762	0.887577
ADGRV1	7.10195	-4.73084	1.88654	-2.50769	0.0121525	0.254059
ADH5	134.582	-0.291808	0.444445	-0.656567	0.511459	0.93819
ADH6	0.0443816	-0.13317	5.16586	-0.0257788	0.979434
ADHFE1	0.788397	0.188727	3.30087	0.0571752	0.954406
ADI1	23.8033	1.00467	1.1125	0.903068	0.36649	0.896751
ADIPOR1	87.5254	0.20346	0.577223	0.35248	0.724478	0.975967
ADIPOR2	13.9701	-0.0902324	1.34212	-0.0672314	0.946397	0.994136
ADK	33.7057	0.375532	0.849395	0.442117	0.658405	0.962592
ADM	0.0274897	-0.0535919	5.16586	-0.0103742	0.991723
ADM2	1.01048	-0.741687	3.08752	-0.240221	0.810159
ADM5	0.702609	2.56529	2.87497	0.892283	0.372241
ADNP	98.9699	0.447864	0.571853	0.783181	0.433521	0.919231
ADNP2	24.6063	-0.487039	1.00521	-0.484516	0.62802	0.960038
ADO	17.8492	0.382513	0.998396	0.383127	0.701625	0.970652
ADORA1	8.08062	0.123669	1.82528	0.0677536	0.945982	0.994136
ADORA2A	0.110209	-0.637969	4.32013	-0.147673	0.882601
ADORA2B	0.00622753	-0.262118	5.16591	-0.05074	0.959533
ADPGK	24.07	0.468054	0.989214	0.473157	0.636101	0.961802
ADPRH	0.09347	2.58277	5.14732	0.50177	0.615829
ADPRHL1	8.35236	-4.96493	1.51502	-3.27713	0.00104867	0.0527339
ADPRHL2	68.9943	0.569087	0.837512	0.679498	0.496823	0.933908
ADPRM	21.1153	-1.9834	1.62503	-1.22053	0.222263	0.810214
ADRA1A	8.18933	-2.20608	1.70094	-1.29697	0.19464	0.790668
ADRA1B	1.62488	2.28214	2.18129	1.04624	0.295452	0.871091
ADRA1D	0.199541	-0.587701	5.1659	-0.113765	0.909424
ADRA2A	9.27861	3.16605	1.98233	1.59714	0.110235	0.672211
ADRA2C	0.342077	-1.85924	4.76634	-0.390077	0.696479
ADRM1	78.7156	0.663172	0.416932	1.5906	0.1117	0.67632
ADSL	19.1203	-0.262419	0.651704	-0.402666	0.687194	0.967054
ADSS	27.692	-0.336642	0.772673	-0.435686	0.663065	0.962592
ADSSL1	31.7077	0.52977	0.928525	0.570549	0.568305	0.946932
AEBP1	3.27162	-4.15694	2.16861	-1.91687	0.0552548	0.525123
AEBP2	7.82365	-2.07742	1.44148	-1.44117	0.149536	0.747171
AEN	5.93729	1.47919	1.68324	0.878775	0.379523	0.903546
AES	48.4563	0.456612	0.414069	1.10274	0.270139	0.852067
AFAP1	36.1097	-0.352334	0.711479	-0.495214	0.620449	0.958764
AFAP1L1	0.138188	-0.586151	4.55986	-0.128546	0.897717
AFAP1L2	1.23714	2.00109	2.37475	0.842655	0.399421
AFDN	80.4155	-0.10446	0.586465	-0.178117	0.858631	0.988735
AFF1	9.06698	-6.24112	1.66498	-3.74846	0.000177922	0.0146395
AFF2	9.14987	0.780257	1.71276	0.455555	0.64871	0.962056
AFF3	53.3593	0.459407	0.825805	0.556314	0.577996	0.947895
AFF4	72.3039	-0.0551722	0.711111	-0.0775859	0.938157	0.994136
AFG1L	4.681	-5.31295	2.32016	-2.2899	0.0220269	0.340376
AFG3L2	21.6813	0.174111	0.678187	0.256731	0.797387	0.984119
AFMID	10.0836	-5.33264	1.25111	-4.26233	2.02305e-05	0.00307556
AFTPH	33.171	0.400685	0.904026	0.443223	0.657605	0.962592
AGA	4.23164	-4.71214	2.34965	-2.00546	0.0449134	0.484349
AGAP1	44.639	0.058616	0.796424	0.073599	0.941329	0.994136
AGAP2	7.67166	-0.245895	1.29871	-0.189338	0.849828	0.987606
AGAP3	79.3518	0.13027	0.546205	0.238501	0.811493	0.984119
AGAP4	29.6986	-0.551547	0.659904	-0.835799	0.403268	0.916157
AGAP6	24.6664	-0.470197	0.656921	-0.715759	0.47414	0.928238
AGAP9	14.9316	-0.634727	0.749638	-0.846712	0.397156	0.912419
AGBL2	0.130592	-0.871154	4.6362	-0.187903	0.850953
AGBL3	0.728059	-1.23816	2.91211	-0.425175	0.670709
AGBL4	1.22164	-3.00862	3.36887	-0.893065	0.371822
AGBL5	38.3871	-0.405109	0.788394	-0.513841	0.607363	0.956504
AGER	2.13376	-3.28116	2.29162	-1.43181	0.152198	0.750821
AGFG1	20.3288	0.114249	0.93635	0.122016	0.902887	0.991959
AGFG2	2.06734	-3.99224	2.20056	-1.8142	0.0696473	0.578575
AGGF1	8.47705	-0.259963	0.796326	-0.326452	0.744082	0.978748
AGK	28.7347	0.591547	0.942839	0.62741	0.53039	0.941092
AGL	19.0922	-0.74481	1.25147	-0.595148	0.551744	0.944769
AGMAT	0.256653	-0.813174	3.83382	-0.212105	0.832025
AGMO	0.0993239	-0.628291	5.16588	-0.121623	0.903197
AGO1	34.0838	-0.024695	0.95318	-0.025908	0.979331	0.995954
AGO2	29.4539	0.691221	0.877682	0.787552	0.430959	0.919231
AGO3	20.1654	-0.469823	1.03146	-0.455496	0.648753	0.962056
AGO4	13.8139	1.70618	1.23137	1.3856	0.16587	0.763575
AGPAT1	68.834	0.846074	0.467157	1.81111	0.0701233	0.579917
AGPAT2	4.16461	-4.86949	2.17648	-2.23733	0.025265	0.364677
AGPAT3	13.4328	1.02965	1.04771	0.982757	0.325727	0.875355
AGPAT4	55.4318	0.0872817	0.790453	0.11042	0.912076	0.992999
AGPAT5	13.8208	0.0429857	0.996632	0.043131	0.965597	0.995502
AGPS	29.0757	0.955458	0.964709	0.99041	0.321974	0.874426
AGRN	16.6631	-0.355741	0.761721	-0.467023	0.640483	0.961802
AGT	0.0518508	-0.648255	5.09438	-0.127249	0.898743
AGTPBP1	40.7822	-0.152906	0.720186	-0.212315	0.831862	0.984322
AGTRAP	2.26551	-4.08503	2.36756	-1.72542	0.0844524	0.620378
AHCTF1	18.6678	-0.529399	1.26274	-0.419247	0.675035	0.963322
AHCY	90.8911	0.67729	0.629107	1.07659	0.281663	0.861032
AHCYL1	45.9346	0.554665	0.77139	0.719047	0.472112	0.928238
AHCYL2	12.253	1.67827	1.34708	1.24586	0.212817	0.806655
AHDC1	4.78598	0.109112	1.09394	0.0997421	0.920549	0.992999
AHI1	216.739	0.289339	0.629782	0.459427	0.645928	0.962056
AHNAK	0.0684875	-0.897957	5.16588	-0.173825	0.862003
AHNAK2	13.704	0.271633	1.61648	0.16804	0.866552	0.989537
AHR	1.21619	-2.62594	2.52755	-1.03893	0.298838
AHRR	0.331192	-1.00885	1.29158	-0.781101	0.434743
AHSA1	276.563	0.20043	0.373183	0.537082	0.591211	0.952023
AIDA	22.1336	0.282487	1.1251	0.251077	0.801754	0.984119
AIF1L	2.66005	-4.30532	2.56745	-1.67689	0.0935645	0.638673
AIFM1	35.8286	0.746432	0.843753	0.884656	0.376342	0.902282
AIFM2	1.15522	-0.493548	2.52622	-0.19537	0.845103
AIFM3	0.129852	-1.18928	5.16581	-0.230221	0.81792
AIG1	66.6193	0.307901	0.686233	0.448684	0.65366	0.962592
AIM2	4.01317	-1.67519	2.24701	-0.745519	0.455958	0.925889
AIMP1	40.9724	0.107659	0.832783	0.129276	0.897139	0.991926
AIMP2	39.2642	0.766251	0.797309	0.961046	0.336529	0.879424
AIP	173.258	-0.225397	0.436681	-0.51616	0.605743	0.955567
AJAP1	0.881785	-2.54254	3.093	-0.822029	0.41106
AJM1	5.81068	1.20822	0.944507	1.2792	0.200826	0.793022
AJUBA	0.532903	-2.32269	4.39168	-0.528884	0.596886
AK1	16.8854	1.03769	0.716241	1.44879	0.147395	0.742177
AK2	52.7019	-0.529834	0.781574	-0.677905	0.497832	0.934043
AK3	39.1316	-0.614249	0.664022	-0.925043	0.354944	0.88866
AK4	50.4434	-0.141145	1.15215	-0.122506	0.902499	0.991959
AK5	20.7742	1.72443	1.47213	1.17139	0.241443	0.830015
AK6	94.5951	0.358358	0.927703	0.386286	0.699285	0.970418
AK7	1.47793	-3.69665	2.77023	-1.33442	0.182066	0.781961
AK8	0.379381	-2.00241	4.20415	-0.476295	0.633864
AK9	10.0766	-2.76267	1.67818	-1.64623	0.099716	0.650433
AKAP1	21.9837	0.973472	1.10537	0.880676	0.378493	0.90335
AKAP10	8.55063	-4.13091	1.46481	-2.82011	0.00480077	0.147838
AKAP11	56.3558	-0.739248	0.993608	-0.744004	0.456874	0.925889
AKAP12	228.766	-0.602442	0.547907	-1.09953	0.271535	0.852564
AKAP13	23.0015	-1.08541	1.26742	-0.856394	0.39178	0.910587
AKAP14	0.00605764	-0.468212	5.16591	-0.090635	0.927783
AKAP17A	23.263	0.103641	0.978361	0.105934	0.915635	0.992999
AKAP2	0.470793	-1.24141	2.38266	-0.52102	0.602353
AKAP3	0.527547	-2.36213	4.17132	-0.56628	0.571204
AKAP5	1.45643	-1.19399	2.26497	-0.527157	0.598085	0.95378
AKAP6	83.2812	-0.700402	0.70708	-0.990556	0.321903	0.874426
AKAP7	3.87023	-2.32236	1.63836	-1.41749	0.156339	0.757088
AKAP8	11.8268	0.513599	1.15645	0.444116	0.656959	0.962592
AKAP8L	90.2633	-0.0974425	0.452662	-0.215265	0.82956	0.984154
AKAP9	465.289	-0.313708	0.330468	-0.949283	0.342477	0.88255
AKIP1	52.2161	0.621266	0.765627	0.811447	0.417109	0.918186
AKIRIN1	127.172	-0.140157	0.391236	-0.358242	0.720162	0.97485
AKIRIN2	150.896	0.0440107	0.343133	0.128261	0.897942	0.991959
AKNA	2.30619	3.23461	2.2265	1.45278	0.146285	0.741742
AKNAD1	0.217633	-0.933044	4.49491	-0.207578	0.835558
AKR1A1	226.932	0.319148	0.485386	0.657514	0.51085	0.93819
AKR1B1	319.778	0.00952149	0.427953	0.0222489	0.982249	0.995954
AKR1C1	377.647	0.456195	0.383653	1.18908	0.234408	0.821761
AKR1C2	362.671	0.635403	0.389562	1.63107	0.102875	0.654619
AKR1C3	61.872	0.506424	0.383708	1.31982	0.186896	0.787302
AKR1C4	32.1824	0.498119	0.388634	1.28172	0.199942	0.79251
AKR1E2	1.33185	-3.14375	1.96145	-1.60277	0.108986
AKR7A2	85.2821	-0.045379	0.61965	-0.0732333	0.941621	0.994136
AKR7A3	5.61303	0.0920157	0.607245	0.15153	0.879558	0.989537
AKR7L	9.17362	-0.314187	0.641156	-0.490032	0.624111	0.958948
AKT1	27.0942	1.15225	0.718127	1.60452	0.1086	0.669446
AKT1S1	12.2832	0.421512	0.907691	0.464379	0.642376	0.961802
AKT2	14.9827	0.00743325	0.937616	0.00792782	0.993675	0.998468
AKT3	45.2175	0.761601	0.95656	0.796188	0.425923	0.919231
AKTIP	25.9916	0.658702	0.990802	0.664816	0.506168	0.935951
AL021997.3	0.118648	-0.64871	2.83428	-0.22888	0.818962
AL031777.3	0.519945	-1.36934	1.57354	-0.870232	0.384174
AL049779.1	0.474439	-0.426186	0.850101	-0.501336	0.616135
AL135905.2	2.24875	-0.635311	0.540414	-1.1756	0.239755	0.827858
AL136454.1	152.68	-0.790897	0.274876	-2.87729	0.00401107	0.130021
AL139353.1	0.170156	0.734983	4.50574	0.163121	0.870423
AL159163.1	0.0609527	-0.173081	5.16586	-0.0335048	0.973272
AL162231.1	1.63798	1.28989	1.14279	1.12872	0.259015	0.843893
AL391650.1	0.749408	-2.52053	3.37308	-0.74725	0.454913
AL590132.1	0.206606	1.42075	2.65705	0.534707	0.592852
AL662899.2	0.164202	-0.540501	1.42504	-0.379289	0.704473
ALAD	27.3294	-0.0810922	1.01198	-0.0801319	0.936132	0.994136
ALAS1	58.2144	0.76637	0.616176	1.24375	0.213592	0.807014
ALCAM	33.1254	-1.08544	1.17974	-0.920066	0.357538	0.88866
ALDH16A1	9.80071	0.822986	1.2904	0.637775	0.52362	0.941092
ALDH18A1	20.1658	-0.951757	0.83992	-1.13315	0.257151	0.841616
ALDH1A2	2.11282	-1.33633	1.92417	-0.694496	0.487371	0.933908
ALDH1B1	10.2325	1.03665	1.2336	0.840345	0.400715	0.915238
ALDH1L1	0.0935903	-0.689088	4.3182	-0.159578	0.873214
ALDH1L2	5.99426	2.52245	1.97379	1.27797	0.20126	0.793781
ALDH2	134.077	0.625623	0.482758	1.29593	0.194998	0.790668
ALDH3A2	41.5377	0.642602	0.783762	0.819895	0.412276	0.917068
ALDH3B1	0.0869865	-0.523829	3.80538	-0.137655	0.890513
ALDH4A1	8.49372	-0.440538	1.36092	-0.323705	0.746162	0.979339
ALDH5A1	19.3934	0.515066	1.02515	0.502431	0.615364	0.956825
ALDH6A1	23.6752	-0.0510094	0.91191	-0.0559369	0.955392	0.994312
ALDH7A1	81.6101	-0.539345	0.609597	-0.884757	0.376287	0.902282
ALDH8A1	1.35503	-3.34578	2.99863	-1.11577	0.264522
ALDH9A1	33.8686	-0.0173989	1.01343	-0.0171684	0.986302	0.996461
ALDOA	50.8889	-0.018354	0.308231	-0.0595462	0.952517	0.994136
ALDOC	158.714	0.31282	0.716702	0.436471	0.662495	0.962592
ALG1	19.3933	0.123016	1.20785	0.101847	0.918878	0.992999
ALG10	3.64795	-0.197382	1.96697	-0.100349	0.920068	0.992999
ALG10B	3.87241	-1.37845	1.45958	-0.94442	0.344955	0.884458
ALG11	9.89549	-0.841465	0.954748	-0.881347	0.37813	0.902852
ALG12	13.1698	-0.295406	1.11639	-0.264608	0.791311	0.983103
ALG13	21.4441	-1.61882	0.812312	-1.99285	0.0462778	0.488757
ALG14	42.0223	-0.378439	0.962164	-0.393321	0.694083	0.969208
ALG1L	2.18543	-1.05314	1.21101	-0.869637	0.384499	0.907735
ALG1L2	2.82782	0.812444	0.676248	1.2014	0.229596	0.817515
ALG2	27.9568	-1.10883	1.10933	-0.99955	0.317528	0.874426
ALG3	71.6419	-0.215844	0.816356	-0.264399	0.791473	0.983103
ALG5	62.625	0.426145	0.788175	0.540673	0.588733	0.951947
ALG6	17.135	0.0456821	1.26042	0.0362434	0.971088	0.995516
ALG8	62.6898	-0.54184	0.83022	-0.652646	0.513984	0.938908
ALG9	5.68616	-1.36237	1.34655	-1.01175	0.31166	0.873969
ALK	0.852941	-2.95233	3.52822	-0.836775	0.402719
ALKAL1	0.325407	-1.65152	4.76023	-0.346941	0.728636
ALKAL2	0.17974	-0.488106	5.16591	-0.0944861	0.924723
ALKBH1	26.3014	0.72217	1.06925	0.6754	0.499422	0.934338
ALKBH2	35.6523	1.14374	0.984973	1.16119	0.245563	0.832489
ALKBH3	49.2058	-0.522995	0.932439	-0.56089	0.574873	0.947895
ALKBH4	27.5747	1.60574	1.18007	1.36072	0.173603	0.770477
ALKBH5	39.1819	0.872197	0.506232	1.72292	0.084903	0.622053
ALKBH6	8.89614	0.0569034	0.867635	0.0655846	0.947709	0.994136
ALKBH7	162.886	0.034054	0.332938	0.102283	0.918532	0.992999
ALKBH8	5.47517	-0.479194	1.57393	-0.304456	0.76078	0.980942
ALMS1	20.53	-0.692434	1.29774	-0.533569	0.593639	0.952148
ALOX12	0.154328	-1.077	4.00573	-0.268864	0.788034
ALOX12B	0.636876	-2.37659	4.33988	-0.547617	0.583955
ALOX15	0.394894	1.29537	2.30378	0.562283	0.573923
ALOX5	0.0531098	-0.462594	5.1659	-0.0895476	0.928647
ALOX5AP	0.00425188	-0.468212	5.16591	-0.090635	0.927783
ALOXE3	1.52657	-3.53336	3.49671	-1.01048	0.312265	0.873969
ALPK1	11.7777	-6.61432	1.69532	-3.90151	9.55951e-05	0.00921975
ALPK2	4.50375	-4.62735	3.25254	-1.42269	0.154827	0.75482
ALPK3	1.19404	-3.21385	3.064	-1.04891	0.294221
ALPL	0.507438	-1.87688	3.96309	-0.47359	0.635793
ALS2	16.4836	-2.23525	1.13629	-1.96714	0.0491665	0.499
ALS2CL	0.202412	-0.919186	4.18442	-0.219669	0.826129
ALS2CR12	0.203905	-1.21782	4.84955	-0.251121	0.801721
ALYREF	13.9677	0.345472	0.814532	0.424135	0.671467	0.96308
AMACR	2.15231	0.384172	1.81268	0.211936	0.832157	0.984322
AMBP	0
AMBRA1	16.1878	0.599341	1.04019	0.576186	0.564489	0.946932
AMD1	23.9556	0.237607	0.65828	0.360952	0.718136	0.974471
AMDHD2	2.30043	1.54951	2.06656	0.749803	0.453373	0.925889
AMER1	1.46256	1.27101	2.85512	0.445168	0.656198	0.962592
AMER2	36.9841	0.60959	1.00677	0.605492	0.544852	0.944591
AMER3	18.888	1.09688	1.06883	1.02624	0.304778	0.873969
AMFR	125.141	-0.0117965	0.350655	-0.0336413	0.973163	0.995839
AMH	15.256	0.478967	0.716189	0.668772	0.503641	0.935355
AMIGO1	11.15	2.51845	1.58175	1.59219	0.111343	0.676078
AMIGO2	0.792691	-2.43534	3.71769	-0.655067	0.512424
AMMECR1	5.24432	-0.0489915	1.98264	-0.0247103	0.980286	0.995954
AMMECR1L	12.2381	0.64105	0.623168	1.02869	0.303624	0.873969
AMN1	30.8249	0.95064	0.643895	1.47639	0.139839	0.73021
AMOT	9.45519	-2.15518	2.09866	-1.02693	0.304453	0.873969
AMOTL1	21.3916	-0.330907	1.18433	-0.279404	0.779935	0.980942
AMOTL2	29.3215	-0.277563	0.667219	-0.416	0.67741	0.963322
AMPD2	36.6648	2.1465	0.71448	3.00428	0.00266208	0.0979611
AMPD3	0.404465	-1.82095	4.15188	-0.438584	0.660963
AMPH	89.4705	0.151047	0.617855	0.24447	0.806867	0.984119
AMT	0.678764	0.600128	0.696607	0.861501	0.388962
AMY1A	1.24844	-1.7117	1.04145	-1.64357	0.100265
AMY1B	0.944963	-2.65858	1.98835	-1.33707	0.181198
AMY1C	0.867062	-2.76051	2.65812	-1.03852	0.299028
AMY2A	1.36766	-3.37191	1.94549	-1.7332	0.083061
AMY2B	3.34354	-2.79461	1.12951	-2.47418	0.0133544	0.267133
AMZ1	0.0501479	-0.607864	5.08654	-0.119504	0.904876
AMZ2	139.335	0.447104	0.485344	0.921212	0.35694	0.88866
ANAPC1	18.2014	0.0552978	0.920254	0.0600898	0.952084	0.994136
ANAPC10	7.96982	0.91572	1.29589	0.706634	0.479794	0.930332
ANAPC11	212.763	0.134995	0.268463	0.502844	0.615074	0.956825
ANAPC13	310.054	0.465406	0.343553	1.35468	0.175518	0.772797
ANAPC15	17.7094	0.131516	0.729913	0.18018	0.857011	0.988735
ANAPC16	77.3626	-0.399995	0.516554	-0.774352	0.438723	0.921748
ANAPC2	21.5453	-0.220716	1.10638	-0.199494	0.841876	0.986547
ANAPC4	16.9242	0.844165	1.0951	0.770859	0.440791	0.923239
ANAPC5	96.1634	0.42034	0.589851	0.71262	0.476081	0.928389
ANAPC7	46.25	0.89035	0.71347	1.24791	0.212063	0.8057
ANG	0.570723	-2.46632	4.15888	-0.593024	0.553165
ANGEL1	6.2523	-1.02912	1.58943	-0.647479	0.517322	0.941092
ANGEL2	11.469	-3.13092	1.35914	-2.30361	0.0212444	0.335039
ANGPT1	11.3916	-5.05589	1.96863	-2.56823	0.0102221	0.234628
ANGPT2	1.77405	-3.11324	2.59279	-1.20073	0.229856	0.817515
ANGPTL1	0.22782	-1.19691	4.80649	-0.24902	0.803346
ANGPTL2	0.59028	-2.48331	3.38143	-0.734395	0.462708
ANGPTL4	0.100482	-0.75043	3.77796	-0.198634	0.842549
ANGPTL6	0.105516	0.693536	4.64953	0.149163	0.881425
ANK1	14.1792	2.55459	1.35173	1.88987	0.058776	0.537197
ANK2	197.186	0.613817	0.482958	1.27095	0.203745	0.797401
ANK3	181.933	0.232446	0.538853	0.431371	0.666198	0.962595
ANKAR	1.25305	-1.47501	2.35962	-0.625105	0.531902
ANKDD1A	4.4018	-0.838595	1.58325	-0.529666	0.596344	0.953263
ANKEF1	5.88458	-0.175226	1.76586	-0.09923	0.920956	0.992999
ANKFN1	0.291223	-0.492133	4.52072	-0.108862	0.913312
ANKFY1	24.8542	-0.165672	1.06873	-0.155018	0.876807	0.989537
ANKH	13.3899	1.24973	1.15676	1.08037	0.279978	0.859912
ANKHD1	1.96869	0.374485	1.07843	0.34725	0.728404	0.976464
ANKHD1-EIF4EBP3	1.13905	-2.67346	2.30655	-1.15907	0.246426
ANKIB1	35.8452	0.415095	0.942586	0.440379	0.659662	0.962592
ANKLE1	1.02004	-3.18818	3.22969	-0.987148	0.32357
ANKLE2	28.0134	-0.390417	0.671895	-0.581068	0.561194	0.946629
ANKMY1	1.92288	-1.2837	2.12458	-0.604215	0.545701	0.944591
ANKMY2	42.8492	0.273687	0.712512	0.384116	0.700892	0.970652
ANKRA2	29.2861	0.108708	0.932156	0.11662	0.907161	0.992159
ANKRD1	3.54313	-0.613297	0.603404	-1.0164	0.309441	0.873969
ANKRD10	81.404	-0.119697	0.418696	-0.285881	0.774969	0.980942
ANKRD11	88.3142	0.216842	0.414185	0.523539	0.600599	0.954029
ANKRD12	233.617	-0.238172	0.409981	-0.580934	0.561285	0.946629
ANKRD13A	17.8181	0.267045	0.891873	0.29942	0.764619	0.980942
ANKRD13B	12.1751	0.0721902	0.927295	0.0778503	0.937947	0.994136
ANKRD13C	25.5693	-0.702937	0.892974	-0.787186	0.431173	0.919231
ANKRD13D	57.5885	0.271479	0.720981	0.376541	0.706515	0.971684
ANKRD16	4.44214	-2.23801	1.84078	-1.2158	0.224061	0.811047
ANKRD17	84.1053	0.0940174	0.530187	0.177329	0.85925	0.988735
ANKRD18A	0.629629	-1.61577	2.45371	-0.658498	0.510218
ANKRD18B	1.59466	0.128774	2.24106	0.0574611	0.954178	0.994136
ANKRD20A1	4.38291	-1.00406	1.47367	-0.681334	0.49566	0.933908
ANKRD20A2	3.18863	-0.649164	1.80091	-0.360463	0.718501	0.974471
ANKRD20A3	3.58124	-0.087419	1.65328	-0.0528761	0.957831	0.994312
ANKRD20A4	4.50547	-0.433242	1.45845	-0.297056	0.766424	0.980942
ANKRD23	0.542904	-2.33136	3.20528	-0.727351	0.467011
ANKRD24	1.85199	2.37414	1.73828	1.3658	0.172003	0.769535
ANKRD26	41.4821	-0.437571	0.918914	-0.476183	0.633944	0.961802
ANKRD27	5.57622	1.54176	1.6155	0.954357	0.339903	0.881303
ANKRD28	22.2381	0.512465	1.28407	0.399093	0.689825	0.967836
ANKRD29	10.6989	1.13939	1.78021	0.640033	0.522151	0.941092
ANKRD30B	0.110596	-0.771297	4.95924	-0.155527	0.876406
ANKRD30BL	0.209177	1.15151	3.1354	0.367262	0.713424
ANKRD31	0.0153863	-0.527895	5.16591	-0.102188	0.918607
ANKRD33B	0.0125563	-0.488106	5.16591	-0.0944861	0.924723
ANKRD34A	13.4208	0.755044	1.26106	0.598737	0.549348	0.944591
ANKRD35	0.742717	-1.22711	3.39723	-0.361209	0.717943
ANKRD36	158.19	-0.286924	0.352509	-0.81395	0.415674	0.918186
ANKRD36B	191.199	-0.573838	0.39655	-1.44707	0.147876	0.743401
ANKRD36C	192.152	-0.92129	0.384597	-2.39547	0.0165991	0.297918
ANKRD37	6.43674	-1.99736	1.57035	-1.27192	0.203402	0.796876
ANKRD39	34.1796	-0.323354	0.832665	-0.388337	0.697767	0.970418
ANKRD40	8.88313	-0.249099	0.899625	-0.276892	0.781863	0.980964
ANKRD42	2.24695	-1.17752	1.86101	-0.632729	0.526911	0.941092
ANKRD44	8.88252	-0.895402	1.42904	-0.626577	0.530937	0.941092
ANKRD45	0.0812088	-0.81322	4.09028	-0.198818	0.842405
ANKRD46	59.1007	0.812953	0.539456	1.50699	0.131814	0.718614
ANKRD49	21.4202	-1.92963	1.09221	-1.76672	0.0772751	0.603775
ANKRD50	38.7816	-0.766134	1.08578	-0.705608	0.480432	0.930951
ANKRD52	24.259	0.925853	0.779387	1.18793	0.234863	0.822978
ANKRD53	11.4472	1.19347	1.67131	0.714089	0.475172	0.928389
ANKRD54	64.522	0.761806	0.585814	1.30042	0.193456	0.790229
ANKRD55	4.63051	1.71706	1.91469	0.896781	0.369836	0.899518
ANKRD6	20.7322	0.556272	1.03518	0.537367	0.591014	0.952023
ANKRD61	0.0948956	-0.834385	5.16588	-0.161518	0.871685
ANKRD65	1.57725	-3.78902	2.88644	-1.3127	0.189286	0.789669
ANKRD9	10.6975	1.68867	1.27547	1.32396	0.185517	0.785425
ANKS1A	58.5013	-0.17441	0.710096	-0.245614	0.805981	0.984119
ANKS1B	35.1667	1.84558	1.01736	1.81409	0.0696643	0.578575
ANKS3	14.9911	0.333853	1.18604	0.281485	0.778338	0.980942
ANKS6	2.74432	-2.16269	2.63547	-0.820607	0.41187	0.917068
ANKUB1	0.18931	-0.876363	3.47254	-0.25237	0.800755
ANKZF1	48.9507	-0.275047	0.908358	-0.302796	0.762045	0.980942
ANLN	0.306883	0.77947	4.15217	0.187726	0.851092
ANO10	39.1875	-0.767806	0.718572	-1.06852	0.285288	0.863553
ANO2	0.0107503	-0.488106	5.16591	-0.0944861	0.924723
ANO3	0.171374	-1.05255	3.32592	-0.316471	0.751645
ANO4	1.2832	-0.179067	2.5694	-0.0696922	0.944439
ANO5	8.37928	-0.886939	1.19903	-0.739711	0.459475	0.925977
ANO6	34.5956	-0.0982881	0.96844	-0.101491	0.919161	0.992999
ANO7	0.520279	0.86344	2.73937	0.315197	0.752612
ANO8	11.2089	0.218967	1.14455	0.191313	0.84828	0.987013
ANOS1	12.8516	1.92833	1.65594	1.16449	0.244225	0.832303
ANP32A	79.5832	-0.769214	0.356042	-2.16046	0.0307373	0.405816
ANP32B	79.7922	-0.485054	0.608683	-0.796891	0.425514	0.919231
ANP32D	0.490883	-0.38778	0.970265	-0.399664	0.689404
ANP32E	34.9492	-2.80795	0.814286	-3.44836	0.000563999	0.033673
ANTXR1	4.03691	-3.19279	1.78976	-1.78392	0.0744365	0.593086
ANTXR2	1.31494	-3.53138	3.49728	-1.00975	0.312614
ANXA1	0.297979	-0.735492	2.33931	-0.314405	0.753213
ANXA11	0.515372	-2.33996	2.54352	-0.919967	0.35759
ANXA13	0.128247	-1.05399	4.32778	-0.243542	0.807586
ANXA2	1097.94	0.655926	0.602296	1.08904	0.276135	0.8567
ANXA3	0.61961	-0.380933	2.85573	-0.133392	0.893883
ANXA4	0.533976	-1.90565	2.73853	-0.695865	0.486514
ANXA5	44.4948	-1.96391	0.951608	-2.06378	0.0390389	0.461682
ANXA6	14.2674	-0.904032	1.11164	-0.813238	0.416081	0.918186
ANXA7	31.1911	0.163433	0.898909	0.181813	0.855729	0.988133
ANXA8	0.253906	-1.01519	3.69451	-0.274783	0.783483
ANXA9	0.22817	-1.2247	4.48791	-0.272889	0.784938
AOAH	0.74193	-2.76878	2.8486	-0.971981	0.33106
AOC2	0.359669	-1.67961	3.72906	-0.450413	0.652413
AOC3	0.147728	2.06993	5.14962	0.401958	0.687715
AOX1	0.0423098	-0.709593	5.1659	-0.137361	0.890745
AP001267.5	0.189921	-0.701287	3.32613	-0.210842	0.833011
AP002495.1	1.42108	-3.43337	3.49405	-0.982633	0.325788	0.875355
AP003108.2	1.02289	-1.98794	1.44494	-1.37579	0.168885
AP1AR	7.22282	-1.04702	1.26861	-0.825334	0.409182	0.917068
AP1B1	38.3196	0.338377	0.637035	0.531175	0.595298	0.952925
AP1G1	52.3377	0.449498	0.652653	0.688725	0.490996	0.933908
AP1G2	9.37709	1.78553	1.2867	1.38768	0.165235	0.762567
AP1M1	193.502	0.292894	0.375183	0.78067	0.434997	0.919898
AP1S1	68.6379	0.665153	0.390698	1.70248	0.0886662	0.629801
AP1S2	229.431	0.133937	0.424798	0.315296	0.752537	0.980819
AP1S3	1.26414	-0.67337	2.05675	-0.327395	0.743369
AP2A1	83.596	0.124903	0.403198	0.309782	0.756727	0.980827
AP2A2	30.6666	-0.969726	0.530813	-1.82687	0.0677192	0.569289
AP2B1	153.332	0.426907	0.399444	1.06875	0.28518	0.863553
AP2M1	612.212	0.475773	0.264992	1.79542	0.0725861	0.588636
AP2S1	117.607	0.149289	0.382498	0.390301	0.696314	0.969801
AP3B1	29.3459	-1.66333	1.11954	-1.48573	0.137351	0.727359
AP3B2	54.5506	0.225565	0.668138	0.337603	0.735662	0.97687
AP3D1	113.513	0.307265	0.496254	0.619169	0.535805	0.941587
AP3M1	35.3046	-0.680699	0.71753	-0.948671	0.342788	0.88277
AP3M2	26.6036	0.359024	0.932268	0.385108	0.700157	0.970418
AP3S1	166.503	0.0854292	0.410501	0.20811	0.835143	0.985265
AP3S2	12.1808	0.452718	0.848491	0.533557	0.593648	0.952148
AP4B1	26.8596	0.0464707	0.900096	0.0516286	0.958825	0.994312
AP4E1	1.00253	-1.80159	2.22275	-0.810523	0.41764
AP4M1	24.1795	-0.222331	1.11412	-0.199557	0.841827	0.986547
AP4S1	23.6019	0.179428	1.25042	0.143494	0.8859	0.989752
AP5B1	0.532084	-2.29836	3.20091	-0.718034	0.472736
AP5M1	48.9576	0.2615	0.751343	0.348044	0.727807	0.976464
AP5S1	12.3158	-0.64695	1.52704	-0.423664	0.671811	0.96308
AP5Z1	7.81942	-4.42963	1.41276	-3.13545	0.00171588	0.0763469
APAF1	16.3485	-1.14239	1.31288	-0.870136	0.384226	0.907735
APBA1	22.755	0.665965	1.19734	0.556205	0.578071	0.947895
APBA2	103.305	0.117559	0.437558	0.268671	0.788183	0.982249
APBA3	7.18289	-2.74077	1.54709	-1.77156	0.0764668	0.600407
APBB1	227.261	0.771707	0.405142	1.90478	0.0568083	0.532058
APBB2	41.0819	-0.0600646	0.773898	-0.0776131	0.938136	0.994136
APBB3	82.4934	0.74533	0.559308	1.33259	0.182665	0.783245
APC	137.609	-0.575361	0.751921	-0.765188	0.44416	0.925119
APC2	70.2996	0.677904	0.590418	1.14818	0.250896	0.836679
APCDD1	2.61006	-4.28168	2.36689	-1.80899	0.0704522	0.580586
APEH	88.0113	0.292005	0.469803	0.621547	0.53424	0.941092
APEX1	267.766	-0.0663228	0.302429	-0.2193	0.826416	0.984119
APEX2	6.24403	-1.40082	1.95502	-0.716524	0.473668	0.928238
APH1A	37.3796	-0.445501	0.797825	-0.558395	0.576575	0.947895
APH1B	4.87745	-1.12483	1.68047	-0.669353	0.503271	0.93525
API5	40.8098	-0.615859	0.741677	-0.830359	0.406336	0.916703
APIP	21.3296	0.37664	1.00027	0.376538	0.706517	0.971684
APLF	0.361583	-1.42827	4.38578	-0.325659	0.744682
APLN	0.184969	-0.834352	4.81234	-0.173377	0.862355
APLP1	690.466	0.372525	0.239766	1.5537	0.120255	0.695272
APLP2	216.803	0.68593	0.355489	1.92954	0.0536638	0.520708
APMAP	198.568	0.150034	0.461815	0.324879	0.745273	0.979028
APOA1	0.110294	-1.06772	5.16584	-0.206688	0.836253
APOBEC2	0.202751	-1.45812	4.28138	-0.340572	0.733426
APOBEC3A	0.0451929	-0.702477	4.74403	-0.148076	0.882283
APOBEC3B	0.209048	-1.16647	3.72498	-0.313147	0.754169
APOBEC3C	0.17643	-1.06124	2.88959	-0.367265	0.713421
APOBEC3D	0.0325555	-0.587701	5.1659	-0.113765	0.909424
APOBEC3F	0.610806	-2.45904	3.05297	-0.805457	0.420556
APOBEC3G	0.21549	-0.344398	1.79222	-0.192163	0.847615
APOC1	6.63443	0.748715	1.57589	0.475106	0.634711	0.961802
APOD	0
APOE	9.40196	0.68369	1.68531	0.405677	0.68498	0.965972
APOH	0.00415121	-0.468212	5.16591	-0.090635	0.927783
APOL1	0.0963414	-0.628029	4.96833	-0.126406	0.89941
APOL2	0.447547	-1.63636	3.50063	-0.467446	0.64018
APOL4	0.0196622	-0.54779	5.16591	-0.106039	0.915551
APOL6	0.119595	-0.315371	4.27823	-0.0737153	0.941237
APOLD1	0.611768	-2.33805	3.88079	-0.602469	0.546862
APOM	4.10236	-5.12866	2.26573	-2.26358	0.0236	0.351998
APOO	102.852	-0.155222	0.713179	-0.217648	0.827704	0.984119
APOOL	43.8767	-0.0632709	0.491687	-0.128681	0.89761	0.991959
APOPT1	57.1428	0.492049	0.419427	1.17315	0.240737	0.828561
APP	201.285	0.394326	0.372854	1.05759	0.290243	0.868061
APPBP2	28.6513	-0.796141	0.822573	-0.967867	0.333111	0.877362
APPL1	60.9705	-0.049777	0.790971	-0.0629315	0.949821	0.994136
APPL2	13.931	-0.358586	1.04637	-0.342696	0.731827	0.976839
APRT	56.8115	0.417747	0.696449	0.599824	0.548624	0.944591
APTX	43.3518	-0.313192	0.792428	-0.395231	0.692672	0.968633
AQP1	0.00244032	-0.242224	5.16591	-0.0468889	0.962602
AQP11	21.8344	1.10225	1.12982	0.975596	0.329265	0.875713
AQP3	0.0051209	-0.242224	5.16591	-0.0468889	0.962602
AQP4	0.047838	-0.628033	5.09359	-0.123299	0.901871
AQP5	0.312061	2.74223	3.26935	0.838771	0.401598
AQP6	0.306717	-1.70748	3.54829	-0.481211	0.630367
AQR	19.568	-0.991864	1.13241	-0.875888	0.381091	0.904019
AR	0.119569	-0.15136	3.77044	-0.0401437	0.967979
ARAF	18.3827	-1.9772	1.04369	-1.89443	0.0581686	0.535133
ARAP1	0.364022	0.573868	3.36056	0.170766	0.864408
ARAP2	0.0051666	-0.242224	5.16591	-0.0468889	0.962602
ARAP3	0.439267	-2.16428	3.39682	-0.637147	0.524029
ARC	1.70566	-3.68782	3.08905	-1.19384	0.232542	0.819857
ARCN1	58.2541	0.239269	0.702228	0.340728	0.733308	0.976839
AREL1	30.5287	1.52685	0.869903	1.75519	0.079226	0.607543
ARF1	578.922	0.759181	0.212564	3.57154	0.000354886	0.0244287
ARF3	58.004	0.824884	0.559978	1.47307	0.140733	0.732151
ARF4	495.367	-0.331034	0.257803	-1.28406	0.199122	0.792422
ARF5	341.665	0.37411	0.240344	1.55656	0.119574	0.69445
ARF6	45.5089	-0.449458	0.534984	-0.840132	0.400834	0.915238
ARFGAP1	20.1194	0.483257	0.864625	0.558921	0.576216	0.947895
ARFGAP2	69.0002	0.21634	0.597723	0.361941	0.717396	0.974386
ARFGAP3	35.1151	-0.155293	0.781685	-0.198664	0.842526	0.986707
ARFGEF1	60.8428	-0.030488	0.82236	-0.0370739	0.970426	0.995516
ARFGEF2	10.0553	0.301108	1.45771	0.206561	0.836352	0.985322
ARFGEF3	94.2144	0.432104	1.00039	0.431934	0.66579	0.962595
ARFIP1	20.4791	-0.524772	1.16236	-0.451469	0.651651	0.962056
ARFIP2	91.6751	-0.0833178	0.628443	-0.132578	0.894527	0.990937
ARFRP1	48.9291	0.576936	0.863235	0.668342	0.503916	0.935375
ARG2	103.405	0.621318	0.521927	1.19043	0.233877	0.821624
ARGLU1	104.463	-0.107087	0.393859	-0.271891	0.785706	0.981377
ARHGAP1	38.4459	-0.122306	0.654125	-0.186976	0.851679	0.988021
ARHGAP10	0.121465	-0.813342	5.16589	-0.157445	0.874894
ARHGAP11A	0.251245	-1.3889	3.37131	-0.411976	0.680357
ARHGAP11B	0.0463734	-0.567685	5.16591	-0.109891	0.912496
ARHGAP12	36.8847	-0.313172	1.07133	-0.292321	0.770042	0.980942
ARHGAP17	24.3951	0.426044	0.866053	0.491937	0.622764	0.958764
ARHGAP18	0.240237	-0.771304	5.06179	-0.152378	0.878889
ARHGAP19	1.17612	-3.16587	2.78071	-1.13851	0.254907
ARHGAP20	9.35041	-0.397131	1.45372	-0.273182	0.784713	0.981377
ARHGAP21	31.1017	-0.649875	0.709818	-0.915552	0.359902	0.890962
ARHGAP22	1.20624	1.48281	2.5605	0.579109	0.562516
ARHGAP23	19.2108	0.76501	1.02571	0.745832	0.455769	0.925889
ARHGAP24	0.979933	-2.92024	2.66241	-1.09684	0.272711
ARHGAP25	0.0580446	-0.253639	4.10587	-0.0617747	0.950742
ARHGAP26	5.12593	-0.224621	1.56368	-0.143649	0.885778	0.989752
ARHGAP27	0.379446	-1.95853	3.97838	-0.492294	0.622511
ARHGAP28	3.63493	-4.05472	1.98562	-2.04205	0.0411467	0.466903
ARHGAP29	1.27106	-3.27939	3.01043	-1.08934	0.276003
ARHGAP30	0.24468	-1.37368	4.93019	-0.278626	0.780532
ARHGAP32	21.1276	1.43905	1.17151	1.22837	0.219307	0.809546
ARHGAP33	21.4742	0.609178	0.682639	0.892388	0.372185	0.900871
ARHGAP35	35.6621	0.894113	0.897701	0.996003	0.319249	0.874426
ARHGAP36	6.02555	6.04309	1.60551	3.76397	0.00016724	0.0138797
ARHGAP39	5.18128	0.101851	1.14633	0.0888495	0.929201	0.994136
ARHGAP4	0.780094	-1.92713	3.10168	-0.621318	0.53439
ARHGAP42	0.316852	-1.03088	4.07868	-0.252749	0.800462
ARHGAP44	6.6134	0.398138	1.36651	0.291354	0.770781	0.980942
ARHGAP45	2.21128	0.243155	2.33765	0.104017	0.917156	0.992999
ARHGAP5	50.327	-0.32502	0.950209	-0.342051	0.732313	0.976839
ARHGAP6	0.0316028	-0.527895	5.16591	-0.102188	0.918607
ARHGAP8	0.376392	-1.625	3.17881	-0.511199	0.609212
ARHGAP9	0.0442615	1.52206	5.15806	0.295084	0.76793
ARHGDIA	41.7694	0.264138	0.360183	0.733343	0.463349	0.926551
ARHGDIB	0.0744599	-0.709593	5.1659	-0.137361	0.890745
ARHGDIG	47.7616	1.05266	0.755036	1.39419	0.16326	0.760199
ARHGEF1	12.8134	-0.688688	1.19149	-0.578004	0.563262	0.946752
ARHGEF10	7.66627	0.324612	1.53325	0.211714	0.83233	0.984328
ARHGEF10L	24.9752	-0.0487941	1.03037	-0.0473558	0.96223	0.994767
ARHGEF11	21.881	1.30681	0.992978	1.31605	0.188157	0.788613
ARHGEF12	118.77	0.91717	0.57191	1.6037	0.108781	0.669558
ARHGEF16	0.0175122	-0.527895	5.16591	-0.102188	0.918607
ARHGEF17	11.8685	0.482163	1.2418	0.388279	0.69781	0.970418
ARHGEF18	0.701058	-0.290765	1.53973	-0.188842	0.850217
ARHGEF19	1.5156	-3.52608	3.09376	-1.13974	0.254395	0.839169
ARHGEF2	14.7341	-0.346324	0.924133	-0.374755	0.707843	0.972546
ARHGEF25	1.71211	-1.11554	1.86131	-0.599331	0.548952	0.944591
ARHGEF26	4.05387	-3.82923	1.0063	-3.80526	0.000141656	0.0120997
ARHGEF28	0.206308	-0.462529	4.12127	-0.11223	0.910641
ARHGEF3	16.8124	0.654745	1.25328	0.522425	0.601374	0.954029
ARHGEF33	1.3439	0.583157	2.58249	0.225812	0.821347
ARHGEF37	1.79254	-0.513749	2.02669	-0.253492	0.799888	0.984119
ARHGEF38	0.493997	-1.47634	1.5209	-0.970703	0.331696
ARHGEF39	1.58962	0.708714	1.356	0.522651	0.601217	0.954029
ARHGEF4	19.2267	0.783506	1.02719	0.762768	0.445602	0.925629
ARHGEF40	14.3824	-1.19084	1.03844	-1.14676	0.251481	0.836679
ARHGEF6	0.073225	-0.834342	4.72041	-0.176752	0.859703
ARHGEF7	67.4888	-0.174735	0.675221	-0.258782	0.795803	0.984119
ARHGEF9	35.4261	0.67726	0.633127	1.06971	0.284751	0.863553
ARID1A	86.4363	0.54643	0.618178	0.883936	0.376731	0.902282
ARID1B	49.8721	1.01511	0.611408	1.66028	0.096858	0.64583
ARID2	27.5677	-0.77612	0.928554	-0.835837	0.403247	0.916157
ARID3A	15.7166	0.0855056	0.552494	0.154763	0.877008	0.989537
ARID3B	20.2901	0.242294	0.958792	0.252708	0.800494	0.984119
ARID3C	3.79155	-5.00879	2.44394	-2.04947	0.0404158	0.465497
ARID4A	258.777	0.552548	0.549525	1.0055	0.314656	0.874426
ARID4B	201.651	-0.938231	0.492617	-1.90458	0.0568341	0.532058
ARID5A	2.22	1.45421	2.52477	0.575979	0.56463	0.946932
ARID5B	44.7326	-3.82212	0.659083	-5.79915	6.66515e-09	3.71366e-06
ARIH1	38.5221	-0.25329	0.660234	-0.383636	0.701248	0.970652
ARIH2	48.3203	0.0717957	0.696034	0.10315	0.917844	0.992999
ARIH2OS	2.10908	-3.76597	2.29317	-1.64226	0.100536	0.653186
ARL1	29.4986	-0.886743	0.960319	-0.923383	0.355808	0.88866
ARL10	28.9527	1.34049	0.961705	1.39387	0.163356	0.760199
ARL13A	0.0566374	-0.668684	5.08277	-0.131559	0.895333
ARL13B	19.8955	-2.63972	1.33448	-1.97808	0.0479197	0.493514
ARL14EP	60.9405	-0.452468	0.708883	-0.638283	0.523289	0.941092
ARL15	23.7239	0.664808	0.892144	0.74518	0.456163	0.925889
ARL16	99.3524	-0.10553	0.511417	-0.206347	0.836519	0.985322
ARL17A	17.22	-0.23064	0.808989	-0.285096	0.77557	0.980942
ARL17B	18.7095	0.179041	0.701649	0.255172	0.79859	0.984119
ARL2	104.013	0.755337	0.403793	1.8706	0.0614002	0.549316
ARL2BP	5.91949	0.0143946	0.526282	0.0273516	0.978179	0.995954
ARL3	174.714	0.16667	0.339449	0.491001	0.623426	0.958764
ARL4A	83.154	-0.97319	0.873394	-1.11426	0.265167	0.849922
ARL4C	72.2832	1.67105	0.646429	2.58505	0.0097365	0.229386
ARL4D	71.4953	-0.388773	0.872897	-0.445382	0.656043	0.962592
ARL5A	9.59229	-1.18639	0.72516	-1.63604	0.101831	0.653471
ARL5B	17.0067	-0.92015	1.11736	-0.823504	0.410222	0.917068
ARL6	11.8164	1.29121	1.40063	0.921878	0.356592	0.88866
ARL6IP1	299.593	-0.148456	0.292069	-0.508293	0.611248	0.956781
ARL6IP4	4.62275	-0.271038	0.463846	-0.584329	0.558999	0.945766
ARL6IP5	286.489	0.345051	0.297878	1.15836	0.246716	0.832489
ARL6IP6	25.1752	-0.222123	0.765984	-0.289984	0.771828	0.980942
ARL8A	43.6689	0.0882778	0.400255	0.220554	0.82544	0.984119
ARL8B	109.902	0.298496	0.653064	0.457069	0.647621	0.962056
ARL9	2.68106	-2.25158	2.24273	-1.00395	0.315404	0.874426
ARMC1	49.0601	-0.654678	0.64474	-1.01541	0.309909	0.873969
ARMC10	57.8382	0.19532	0.726014	0.26903	0.787907	0.982009
ARMC12	0.471672	-2.21945	4.45474	-0.498223	0.618327
ARMC2	2.28334	-1.90113	2.12329	-0.89537	0.370589	0.899717
ARMC3	0.172785	-1.20598	4.01407	-0.300438	0.763843
ARMC4	0.298072	-1.64893	4.49819	-0.366577	0.713934
ARMC5	24.1384	0.471435	0.985787	0.478232	0.632485	0.961802
ARMC6	48.3574	0.68308	0.894667	0.763501	0.445165	0.925607
ARMC7	17.0474	-1.12581	1.23043	-0.914976	0.360204	0.891109
ARMC8	62.0496	-0.327046	0.695378	-0.470314	0.63813	0.961802
ARMC9	13.6934	0.248513	1.19616	0.207758	0.835418	0.985322
ARMCX1	123.643	0.808324	0.607223	1.33118	0.183129	0.783525
ARMCX2	74.2456	0.442912	0.705759	0.627568	0.530287	0.941092
ARMCX3	171.893	0.126013	0.421505	0.298959	0.764971	0.980942
ARMCX4	18.4698	0.209885	0.924093	0.227126	0.820326	0.984119
ARMCX5	20.7908	0.962604	0.898751	1.07105	0.284148	0.863553
ARMCX6	149.421	-0.0119266	0.461462	-0.0258452	0.979381	0.995954
ARMH1	3.45282	-0.697861	2.1092	-0.330866	0.740746	0.977972
ARMH3	10.9732	0.851948	1.36334	0.624899	0.532037	0.941092
ARMH4	118.184	-1.46	0.638377	-2.28705	0.0221929	0.341712
ARMT1	22.6636	-0.745525	0.957078	-0.77896	0.436003	0.92048
ARNT	13.9346	-2.97235	1.25676	-2.36508	0.0180262	0.307823
ARNT2	34.0786	2.32636	0.969399	2.3998	0.0164041	0.295281
ARNTL	0.644753	-0.433613	3.38965	-0.127922	0.89821
ARNTL2	3.57348	-0.230676	1.72609	-0.133641	0.893687	0.990937
ARPC1A	51.7255	0.663863	0.291854	2.27464	0.0229275	0.346638
ARPC1B	1.46868	0.90763	1.20076	0.755882	0.44972	0.925889
ARPC2	673.672	-0.10126	0.233047	-0.434506	0.663921	0.962595
ARPC3	427.325	0.0804088	0.276692	0.290607	0.771352	0.980942
ARPC4	102.258	0.174828	0.457042	0.38252	0.702076	0.970652
ARPC4-TTLL3	0.188645	-0.112682	1.72507	-0.0653204	0.947919
ARPC5	225.252	-0.107681	0.266574	-0.403944	0.686254	0.96672
ARPC5L	75.2893	0.789755	0.56043	1.4092	0.158777	0.758331
ARPIN	5.56048	-1.05945	1.43784	-0.736835	0.461223	0.926182
ARPP19	150.502	0.27801	0.363082	0.765696	0.443857	0.925119
ARPP21	18.6118	-1.17478	1.3925	-0.843651	0.398865	0.913765
ARRB1	4.75796	-0.187147	1.86776	-0.100199	0.920187	0.992999
ARRB2	32.1099	0.78525	0.586606	1.33863	0.18069	0.780235
ARRDC1	8.28956	-0.691775	1.36381	-0.507236	0.611989	0.956781
ARRDC2	0.0561799	-0.668688	5.1659	-0.129443	0.897007
ARRDC3	79.7133	-0.417799	0.515806	-0.809992	0.417945	0.918186
ARRDC4	17.4801	-1.57599	1.0874	-1.44933	0.147245	0.741742
ARSA	57.7303	0.588994	0.748176	0.787239	0.431142	0.919231
ARSB	4.99407	-0.5711	1.33262	-0.428554	0.668248	0.96308
ARSD	4.81899	-1.57427	1.93279	-0.814509	0.415354	0.918186
ARSE	0.0721032	-0.668688	5.1659	-0.129443	0.897007
ARSG	10.7398	0.0884186	1.24624	0.0709482	0.943439	0.994136
ARSI	0.00885588	-0.262118	5.16591	-0.05074	0.959533
ARSJ	0.0333355	-0.508001	5.16591	-0.0983372	0.921665
ARSK	2.47091	-4.19182	2.31271	-1.81251	0.0699068	0.579355
ART3	0.80261	-2.77727	4.31311	-0.643913	0.519632
ART5	0	0	0	0	1
ARTN	0.0147538	0.192714	5.16548	0.0373079	0.970239
ARV1	50.5595	0.187687	0.861866	0.217768	0.82761	0.984119
ARVCF	14.8188	0.65391	0.920684	0.710243	0.477553	0.929374
ARX	0.107139	-0.840764	3.36507	-0.24985	0.802703
AS3MT	0.194073	0.515366	3.29195	0.156553	0.875597
ASAH1	112.739	0.483663	0.528843	0.914568	0.360419	0.891109
ASAH2	9.9565	-0.360086	1.01968	-0.353136	0.723986	0.975937
ASAH2B	12.6796	-0.570105	0.962459	-0.592343	0.553621	0.944769
ASAP1	58.5862	-0.0533967	0.676418	-0.0789404	0.93708	0.994136
ASAP2	7.74527	-0.30786	1.0238	-0.300703	0.763641	0.980942
ASAP3	15.891	-0.495218	1.12798	-0.439031	0.660639	0.962592
ASB1	9.72662	1.2849	1.48527	0.865097	0.386986	0.908485
ASB12	2.00437	-3.47135	2.70225	-1.28461	0.198927	0.792422
ASB13	9.51475	1.2763	1.25806	1.0145	0.310344	0.873969
ASB14	0.362497	-1.42981	2.98521	-0.478964	0.631964
ASB18	0.129	-0.897931	4.93843	-0.181825	0.85572
ASB2	2.89366	-1.02978	2.57968	-0.399191	0.689753	0.967836
ASB3	2.77737	-0.0777568	0.960769	-0.0809318	0.935496	0.994136
ASB4	0
ASB6	14.1709	1.03426	0.805033	1.28475	0.19888	0.792422
ASB7	3.22385	-1.90384	1.48687	-1.28044	0.200391	0.792779
ASB8	93.6786	0.180119	0.552415	0.326057	0.744381	0.978956
ASCC1	55.0459	0.105851	0.724125	0.146178	0.883781	0.989752
ASCC2	36.5484	0.533627	0.736269	0.724772	0.468592	0.927216
ASCC3	32.6861	0.450715	0.892888	0.504783	0.613711	0.956781
ASCL1	36.8929	-7.65092	1.35649	-5.64022	1.69831e-08	7.94944e-06
ASF1A	74.2209	-1.14091	0.54282	-2.10181	0.0355696	0.434937
ASF1B	0.344492	-0.529036	3.63507	-0.145536	0.884287
ASGR1	42.4129	0.630148	0.765975	0.822674	0.410693	0.917068
ASH1L	62.9461	-1.27687	0.833543	-1.53185	0.125558	0.70537
ASH2L	38.2572	1.1324	0.720774	1.57109	0.116161	0.687472
ASIC1	32.5101	1.42386	0.804966	1.76885	0.0769193	0.60208
ASIC2	32.4738	2.71657	1.23384	2.20172	0.0276852	0.38799
ASIC3	0.319168	-1.62307	3.60169	-0.450641	0.652248
ASIC4	18.6961	0.617195	1.42684	0.432562	0.665333	0.962595
ASIP	0.0400482	-0.587701	5.1659	-0.113765	0.909424
ASL	20.6047	-0.122593	1.22631	-0.0999689	0.920369	0.992999
ASMT	0.00485426	-0.468212	5.16591	-0.090635	0.927783
ASMTL	59.983	0.727143	0.682943	1.06472	0.287003	0.866041
ASNA1	74.4982	0.747651	0.649652	1.15085	0.249795	0.835648
ASNS	2.30545	1.20018	0.702144	1.7093	0.0873952	0.628172
ASNSD1	50.4959	-0.440227	0.615538	-0.715191	0.474491	0.928238
ASPH	61.3822	-0.0857982	0.658512	-0.130291	0.896336	0.991695
ASPHD1	24.1359	0.887001	1.03221	0.859326	0.390161	0.909626
ASPHD2	16.0068	-0.428179	1.14469	-0.374058	0.708361	0.972722
ASPM	0.230726	-0.847815	2.73339	-0.310169	0.756432
ASPRV1	1.12457	1.59026	3.0633	0.519133	0.603668
ASPSCR1	35.6315	-0.869042	0.902248	-0.963196	0.335449	0.878587
ASRGL1	75.5483	0.272254	0.613422	0.443829	0.657166	0.962592
ASS1	15.4037	1.52258	1.48593	1.02466	0.305521	0.873969
ASTE1	12.1804	-0.296898	1.58465	-0.187359	0.851379	0.987942
ASTN1	40.7037	1.03924	1.04349	0.995929	0.319285	0.874426
ASTN2	24.5328	2.20167	0.910265	2.41871	0.0155755	0.28658
ASXL1	44.844	0.333171	0.77099	0.432134	0.665644	0.962595
ASXL2	9.01952	-1.6972	1.82316	-0.930908	0.351901	0.888636
ASXL3	91.6347	-0.335226	0.641889	-0.522249	0.601497	0.954029
ATAD1	71.3627	0.431149	0.526036	0.81962	0.412433	0.917068
ATAD2	1.06815	-2.59773	2.62029	-0.99139	0.321495
ATAD2B	20.0494	-4.65455	1.15124	-4.04308	5.27527e-05	0.00576927
ATAD3A	11.1069	0.465852	1.0703	0.435252	0.66338	0.962592
ATAD3B	7.66983	1.03757	1.04581	0.992115	0.321141	0.874426
ATAD3C	3.14439	-0.122527	0.927092	-0.132163	0.894855	0.990937
ATAD5	8.46649	-1.4256	1.79948	-0.792225	0.428229	0.919231
ATAT1	403.633	-0.115779	0.297336	-0.389388	0.696989	0.969834
ATCAY	152.317	0.341516	0.357258	0.955935	0.339105	0.880892
ATE1	20.6332	-2.31265	1.12964	-2.04724	0.0406345	0.465862
ATF1	1.1726	-2.55347	1.76164	-1.44949	0.147202
ATF2	33.1453	0.457221	0.712207	0.641978	0.520888	0.941092
ATF3	8.11327	0.114186	1.79002	0.0637902	0.949137	0.994136
ATF4	550.675	0.870747	0.346472	2.51318	0.0119649	0.254033
ATF5	2.73202	1.2421	1.48482	0.83653	0.402857	0.916157
ATF6	46.542	-0.225403	0.756208	-0.298071	0.765649	0.980942
ATF6B	35.0743	-0.100441	0.747325	-0.1344	0.893086	0.990937
ATF7	6.16518	-1.92652	1.6111	-1.19578	0.231783	0.817952
ATF7IP	264.192	-0.73369	0.434147	-1.68996	0.0910357	0.633134
ATF7IP2	22.9912	-1.35498	1.37306	-0.986832	0.323725	0.874682
ATG10	31.6006	-0.582532	1.06444	-0.547268	0.584195	0.949725
ATG101	32.6855	0.345722	0.793159	0.43588	0.662924	0.962592
ATG12	95.7524	0.41512	0.522764	0.794087	0.427145	0.919231
ATG13	34.2123	-0.128069	0.663348	-0.193064	0.846909	0.986904
ATG14	14.7648	0.174631	1.12071	0.155822	0.876173	0.989537
ATG16L1	19.9036	0.568157	0.906753	0.626584	0.530932	0.941092
ATG16L2	2.53245	-0.588878	2.03649	-0.289163	0.772457	0.980942
ATG2A	3.23317	1.54462	1.9585	0.788673	0.430303	0.919231
ATG2B	32.7601	0.647902	0.960928	0.674246	0.500155	0.934338
ATG3	121.711	-0.383048	0.57497	-0.666205	0.50528	0.935702
ATG4A	7.29036	-1.26247	1.79301	-0.704105	0.481367	0.931958
ATG4B	118.463	-0.341347	0.473641	-0.720688	0.471102	0.928238
ATG4C	6.93612	-4.69736	1.80567	-2.60146	0.00928289	0.223976
ATG4D	42.5613	-0.492784	0.736876	-0.668747	0.503657	0.935355
ATG5	46.5899	-0.0802797	0.827241	-0.097045	0.922691	0.993218
ATG7	17.5806	1.73843	1.07256	1.62083	0.105054	0.660502
ATG9A	25.7388	-0.830143	0.798808	-1.03923	0.298699	0.871091
ATG9B	2.64967	-1.20317	2.28048	-0.527596	0.59778	0.95378
ATIC	84.5973	-0.376412	0.681471	-0.552352	0.580707	0.948024
ATL1	234.494	0.0765079	0.519998	0.147131	0.883029	0.989752
ATL2	8.87289	0.0862948	1.36736	0.0631105	0.949679	0.994136
ATL3	1.13542	0.639583	2.19448	0.291451	0.770706
ATM	22.6048	-2.11213	1.20283	-1.75596	0.0790948	0.607543
ATMIN	27.4031	0.614513	0.844818	0.727391	0.466986	0.926924
ATN1	18.7724	0.354713	0.71894	0.493383	0.621742	0.958764
ATOH7	0.838837	-2.1452	3.40254	-0.63047	0.528387
ATOH8	0.224867	-1.42908	4.88149	-0.292756	0.769709
ATOX1	169.9	0.188314	0.364729	0.516311	0.605637	0.955567
ATP10D	1.7113	-0.497781	2.38633	-0.208596	0.834763	0.985099
ATP11A	12.3265	0.0963117	1.25636	0.0766596	0.938894	0.994136
ATP11B	2.87893	-0.276725	1.41554	-0.195491	0.845008	0.986904
ATP11C	21.6464	-3.28651	1.40974	-2.3313	0.0197378	0.323643
ATP13A1	36.1502	0.0443664	0.789717	0.0561802	0.955198	0.994312
ATP13A2	98.1043	1.06466	0.552558	1.92679	0.0540056	0.52143
ATP13A3	16.1573	-0.253749	1.26384	-0.200776	0.840874	0.986262
ATP13A4	0.0134125	-0.508001	5.16591	-0.0983372	0.921665
ATP13A5	0.0196499	-0.508001	5.16591	-0.0983372	0.921665
ATP1A1	69.2314	0.756484	0.581986	1.29983	0.193659	0.790229
ATP1A2	2.019	0.638435	0.490355	1.30199	0.192921	0.790229
ATP1A3	13.9143	1.01263	0.409969	2.47001	0.0135109	0.268429
ATP1B1	253.309	0.97321	0.447975	2.17247	0.0298206	0.397449
ATP1B2	45.7889	0.528635	0.564193	0.936976	0.348771	0.888242
ATP1B3	276.891	0.196805	0.426999	0.460903	0.644868	0.962056
ATP23	17.0242	-1.6907	1.56473	-1.08051	0.279915	0.859912
ATP2A1	0.221583	-1.23334	4.32332	-0.285276	0.775433
ATP2A2	61.8317	0.820232	0.721325	1.13712	0.255489	0.839932
ATP2A3	0.874588	-2.98722	3.36693	-0.887224	0.374958
ATP2B1	343.401	1.07616	0.635964	1.69217	0.0906128	0.631537
ATP2B2	2.02172	-2.9423	2.36916	-1.24192	0.214268	0.807014
ATP2B3	1.04562	-0.561237	2.75652	-0.203603	0.838664
ATP2B4	17.1623	1.89279	1.44457	1.31028	0.190102	0.789942
ATP2C1	54.7286	0.845827	0.565404	1.49597	0.134662	0.723323
ATP2C2	0.994007	-1.10296	1.97353	-0.558876	0.576247
ATP4A	0.167242	-1.10071	5.16583	-0.213075	0.831268
ATP4B	0.381709	-0.813319	4.8919	-0.166258	0.867954
ATP5F1A	1101.68	0.242281	0.192568	1.25816	0.208335	0.800552
ATP5F1B	1760.95	0.461025	0.181818	2.53564	0.0112243	0.245049
ATP5F1C	498.73	0.158935	0.241782	0.657346	0.510958	0.93819
ATP5F1D	168.602	0.103604	0.353692	0.29292	0.769583	0.980942
ATP5F1E	692.914	0.00134235	0.231816	0.00579057	0.99538	0.998625
ATP5IF1	450.367	0.120447	0.245084	0.491453	0.623106	0.958764
ATP5MC1	208.251	0.559846	0.385238	1.45325	0.146155	0.741676
ATP5MC2	495.676	-0.818096	0.291671	-2.80486	0.00503378	0.152144
ATP5MC3	704.874	-0.0973333	0.210424	-0.462558	0.643681	0.961802
ATP5MD	426.147	-0.455384	0.309808	-1.46989	0.141591	0.734764
ATP5ME	120.839	-0.463421	0.278777	-1.66234	0.0964451	0.64583
ATP5MF	123.959	0.519818	0.233106	2.22997	0.0257498	0.369806
ATP5MG	230.556	0.356052	0.231196	1.54004	0.12355	0.700926
ATP5MGL	14.5907	-0.117008	0.239316	-0.488927	0.624893	0.959368
ATP5MPL	570.947	-0.108892	0.23395	-0.46545	0.641609	0.961802
ATP5PB	485.462	-0.177178	0.257765	-0.687362	0.491854	0.933908
ATP5PD	218.302	-0.0894461	0.234275	-0.3818	0.70261	0.970652
ATP5PF	370.048	-0.156766	0.250006	-0.627047	0.530628	0.941092
ATP5PO	313.278	-0.356877	0.243315	-1.46673	0.14245	0.73506
ATP6AP1	352.879	0.54076	0.328014	1.64859	0.0992317	0.649809
ATP6AP1L	1.91913	-3.84148	2.23319	-1.72018	0.0854006	0.623055
ATP6AP2	186.797	0.789697	0.442725	1.78372	0.0744696	0.593086
ATP6V0A1	171.926	0.714789	0.426012	1.67786	0.0933742	0.638673
ATP6V0A2	8.07709	0.654566	1.22228	0.535528	0.592285	0.952054
ATP6V0B	805.565	0.417131	0.256804	1.62432	0.104308	0.65979
ATP6V0C	0.764044	0.942061	0.63698	1.47895	0.139154
ATP6V0D1	321.63	0.741694	0.373455	1.98603	0.0470297	0.491377
ATP6V0E1	97.3916	-0.38655	0.607062	-0.636756	0.524284	0.941092
ATP6V0E2	328.718	1.01266	0.44989	2.25091	0.0243915	0.357681
ATP6V1A	324.705	0.754473	0.365165	2.06611	0.0388177	0.460694
ATP6V1B1	0.061397	-0.75482	5.09601	-0.14812	0.882248
ATP6V1B2	157.543	0.242089	0.385242	0.628408	0.529737	0.941092
ATP6V1C1	75.8964	0.355827	0.842425	0.422384	0.672745	0.963322
ATP6V1C2	0.599775	-1.84905	2.9514	-0.626499	0.530987
ATP6V1D	348.973	0.372855	0.296279	1.25846	0.208226	0.800552
ATP6V1E1	192.941	0.389375	0.407157	0.956328	0.338906	0.880892
ATP6V1E2	2.14096	0.118658	1.7498	0.0678122	0.945935	0.994136
ATP6V1F	309.294	0.121323	0.265728	0.456567	0.647982	0.962056
ATP6V1FNB	0.259207	1.27421	3.30732	0.38527	0.700037
ATP6V1G1	374.945	0.150348	0.251381	0.598087	0.549782	0.944591
ATP6V1G2	319.613	0.419097	0.359141	1.16694	0.243234	0.831044
ATP6V1H	148.16	0.528863	0.42091	1.25648	0.208943	0.800608
ATP7A	7.01208	0.353102	1.72655	0.204513	0.837953	0.985322
ATP7B	0.92897	-1.11361	2.13187	-0.522362	0.601418
ATP8A1	26.41	-0.0909863	1.14444	-0.0795031	0.936632	0.994136
ATP8A2	37.1568	1.2155	1.20563	1.00819	0.313364	0.873969
ATP8B1	0.185379	-1.38351	3.65419	-0.378609	0.704978
ATP8B2	4.25258	-2.88341	2.00336	-1.43929	0.15007	0.747893
ATP8B3	0.560561	-2.20283	3.68575	-0.59766	0.550067
ATP9A	67.45	0.786006	0.769921	1.02089	0.307306	0.873969
ATP9B	15.1785	-0.327175	1.23534	-0.264847	0.791128	0.983092
ATPAF1	73.7313	0.427937	0.562791	0.760383	0.447026	0.925771
ATPAF2	32.5044	-0.683842	0.896622	-0.762688	0.44565	0.925629
ATR	7.13569	-5.8851	1.93735	-3.0377	0.0023839	0.0917874
ATRAID	101.58	-0.227871	0.600015	-0.379776	0.704112	0.971031
ATRIP	6.78083	-5.81373	1.75229	-3.3178	0.000907308	0.0478257
ATRN	16.9696	0.972551	1.21583	0.799909	0.423764	0.919189
ATRNL1	14.4996	1.47691	1.5249	0.968531	0.332779	0.877362
ATRX	190.178	0.201542	0.47318	0.425931	0.670158	0.96308
ATXN1	39.756	-0.319169	0.831375	-0.383904	0.701049	0.970652
ATXN10	358.699	0.265434	0.281807	0.941898	0.346245	0.886223
ATXN1L	10.7811	0.23709	1.20443	0.196848	0.843947	0.986904
ATXN2	81.0581	-0.0118841	0.59678	-0.0199137	0.984112	0.996287
ATXN2L	30.0904	0.918335	0.501141	1.83249	0.0668787	0.568771
ATXN3	50.495	-0.155818	0.718452	-0.21688	0.828302	0.984119
ATXN7	7.95825	0.14647	1.10989	0.131968	0.89501	0.990955
ATXN7L1	17.9646	0.934993	1.15643	0.808516	0.418794	0.918186
ATXN7L2	16.312	0.79178	1.01787	0.777881	0.436639	0.92048
ATXN7L3	14.377	1.31923	0.945423	1.39539	0.1629	0.760097
ATXN7L3B	153.047	0.661666	0.345415	1.91557	0.0554202	0.525123
AUH	19.7002	1.0126	0.962883	1.05164	0.292966	0.869493
AUNIP	0.335596	3.03722	3.93261	0.772315	0.439928
AUP1	116.048	0.234358	0.531192	0.441192	0.659074	0.962592
AURKA	0.584554	-2.44222	3.72423	-0.655765	0.511975
AURKAIP1	120.702	0.30959	0.395091	0.783591	0.43328	0.919231
AURKB	0.162349	-0.994384	1.88642	-0.527129	0.598104
AURKC	0.085789	-0.994752	5.16586	-0.192563	0.847301
AUTS2	156.004	-1.68524	0.579186	-2.90967	0.00361807	0.120623
AVEN	2.67357	0.518943	2.28515	0.227094	0.820351	0.984119
AVIL	3.27148	1.83247	1.88987	0.969626	0.332233	0.877362
AVL9	16.173	0.396228	0.925747	0.428009	0.668645	0.96308
AVPI1	7.88951	2.60413	1.65447	1.57399	0.115489	0.684626
AXDND1	0.056986	0.824675	4.73643	0.174113	0.861777
AXIN1	2.85549	-1.51366	2.09074	-0.723984	0.469075	0.927216
AXIN2	4.27774	-5.18171	1.9573	-2.64737	0.00811197	0.203705
AXL	34.4249	-0.782384	0.5189	-1.50777	0.131613	0.718614
AZI2	48.1806	-0.16022	0.689327	-0.23243	0.816204	0.984119
AZIN1	120.347	0.678381	0.423066	1.60349	0.108828	0.669558
AZIN2	12.9043	-2.32411	1.3996	-1.66055	0.0968043	0.64583
AZU1	0.549126	1.07155	3.52622	0.303881	0.761219
B2M	133.759	-0.0312064	0.813364	-0.0383671	0.969395	0.995516
B3GALNT1	34.2291	0.88175	0.93977	0.938262	0.34811	0.887877
B3GALNT2	2.17747	-1.28411	2.40064	-0.534901	0.592719	0.952054
B3GALT1	10.2704	0.60984	1.24368	0.490351	0.623886	0.958764
B3GALT2	12.2049	1.4212	1.06046	1.34017	0.18019	0.77921
B3GALT4	10.1318	-1.84247	1.72213	-1.06988	0.284674	0.863553
B3GALT5	0.28506	-0.115699	2.9251	-0.0395539	0.968449
B3GALT6	28.5014	0.596956	0.751233	0.794635	0.426826	0.919231
B3GAT1	14.1362	2.07935	1.18004	1.76209	0.0780536	0.60409
B3GAT2	28.9711	-5.00571	0.940828	-5.32054	1.03459e-07	4.17475e-05
B3GAT3	76.0573	0.360445	0.549014	0.656532	0.511482	0.93819
B3GLCT	1.62049	-3.25929	2.02385	-1.61044	0.107302	0.665421
B3GNT10	0.204818	-1.48036	4.93466	-0.299993	0.764182
B3GNT2	0.262967	-1.25775	2.88609	-0.435799	0.662983
B3GNT4	1.20096	0.245201	2.02756	0.120934	0.903743
B3GNT5	3.12409	-0.821337	1.64829	-0.498297	0.618274	0.957567
B3GNT7	0.882782	-1.78108	1.92501	-0.92523	0.354846
B3GNT8	1.59792	-3.8099	2.98705	-1.27547	0.202142	0.794265
B3GNT9	0.0246479	-0.607867	5.1659	-0.117669	0.90633
B3GNTL1	2.96932	-2.05265	2.23271	-0.919356	0.357909	0.88866
B4GALNT1	62.6526	1.00454	0.718408	1.39829	0.162027	0.760097
B4GALNT2	0.0798345	-0.150095	3.40032	-0.0441415	0.964792
B4GALNT3	0.0725675	-0.607866	5.1659	-0.117669	0.90633
B4GALNT4	28.6219	0.88364	0.498848	1.77136	0.0765003	0.600407
B4GALT1	2.05344	0.099943	0.799041	0.125079	0.900461	0.991959
B4GALT2	23.9842	0.87964	0.852353	1.03201	0.302066	0.873969
B4GALT3	85.9981	0.824117	0.590109	1.39655	0.162549	0.760097
B4GALT4	11.4645	0.670607	1.36657	0.490724	0.623621	0.958764
B4GALT5	11.3887	1.15301	1.18028	0.976893	0.328622	0.875713
B4GALT6	2.82534	-0.167062	1.9011	-0.0878766	0.929975	0.994136
B4GALT7	32.8768	-0.796476	1.00249	-0.794494	0.426908	0.919231
B4GAT1	130.743	0.562963	0.570159	0.987378	0.323458	0.874682
B9D1	25.0767	0.413846	1.12334	0.368407	0.71257	0.973266
B9D2	37.6644	-2.40703	1.0296	-2.33782	0.0193966	0.320733
BAALC	62.5356	0.232971	0.652584	0.356997	0.721094	0.975058
BABAM1	42.6469	0.571962	0.469589	1.21801	0.223222	0.810214
BABAM2	44.5897	-0.12873	0.727002	-0.177069	0.859454	0.988735
BACE1	18.8042	0.247349	0.648251	0.381564	0.702785	0.970652
BACE2	0.078211	-0.253974	3.57739	-0.0709942	0.943402
BACH1	36.5687	0.0311348	1.08846	0.0286044	0.97718	0.995954
BACH2	74.1015	0.338912	0.883011	0.383815	0.701116	0.970652
BAD	95.045	0.505538	0.4531	1.11573	0.264536	0.849922
BAG1	104.188	0.289784	0.492587	0.58829	0.556338	0.945528
BAG2	2.69985	-3.89064	2.37501	-1.63816	0.101389	0.653331
BAG3	9.81903	-5.20141	1.46383	-3.55329	0.000380451	0.0252957
BAG4	17.8968	0.317307	0.754172	0.420735	0.673948	0.963322
BAG5	61.8121	0.728376	0.685194	1.06302	0.287772	0.866707
BAG6	74.7892	0.702303	0.428646	1.63842	0.101334	0.653331
BAHCC1	15.5749	-0.998255	0.766541	-1.30229	0.192819	0.790229
BAHD1	12.2371	0.312183	1.34544	0.23203	0.816515	0.984119
BAIAP2	72.2918	0.0151732	0.505455	0.0300188	0.976052	0.995839
BAIAP2L1	1.12611	-3.31969	2.57988	-1.28676	0.198178
BAIAP2L2	0.412879	-0.678665	3.72073	-0.182401	0.855268
BAIAP3	9.44199	-1.18491	1.37646	-0.86084	0.389326	0.909421
BAK1	11.1161	-0.941092	1.54677	-0.608423	0.542907	0.944591
BAMBI	10.2451	1.45616	1.67994	0.866794	0.386055	0.908246
BANF1	177.101	0.100896	0.302626	0.333402	0.738831	0.977729
BANK1	0.108633	-0.940784	3.80749	-0.247087	0.804841
BANP	13.6676	-0.138924	1.28257	-0.108316	0.913745	0.992999
BAP1	24.9099	0.61246	0.496248	1.23418	0.217136	0.807014
BARD1	2.61735	-0.000287158	2.17852	-0.000131813	0.999895	0.999951
BASP1	1296.83	0.379127	0.236968	1.59991	0.109619	0.671525
BATF2	0.154319	-0.483263	4.5544	-0.106109	0.915496
BATF3	4.26309	0.177929	2.43601	0.073041	0.941774	0.994136
BAX	24.6026	-0.521895	0.774155	-0.674147	0.500218	0.934338
BAZ1A	61.0928	-2.37713	1.04302	-2.27908	0.0226621	0.34544
BAZ1B	100.755	-1.23085	0.595302	-2.0676	0.0386773	0.459876
BAZ2A	82.9976	-1.05092	0.649787	-1.61734	0.105805	0.661629
BAZ2B	371.681	-1.54673	0.41999	-3.68277	0.000230713	0.0181195
BBC3	12.3499	1.0421	1.16486	0.894613	0.370994	0.900326
BBIP1	47.2723	-0.166167	0.561927	-0.29571	0.767452	0.980942
BBOF1	7.17336	-1.49145	1.3531	-1.10224	0.270357	0.852523
BBOX1	0.0194974	-0.282013	5.16591	-0.0545911	0.956464
BBS1	2.25612	1.19951	1.55179	0.772983	0.439532	0.922009
BBS10	4.00103	-1.10997	1.33061	-0.834186	0.404176	0.916157
BBS12	2.35872	0.63349	2.33976	0.27075	0.786583	0.981377
BBS2	25.4278	0.481161	0.946571	0.50832	0.611229	0.956781
BBS4	47.8826	0.327054	0.790825	0.41356	0.679196	0.963531
BBS5	1.22493	0.796393	1.46791	0.542534	0.587451
BBS7	26.6238	-0.316046	0.817722	-0.386495	0.69913	0.970418
BBS9	44.73	-1.14889	0.793684	-1.44754	0.147747	0.743401
BBX	77.1653	-1.58886	0.849971	-1.86931	0.0615792	0.54999
BCAM	2.89785	-2.27842	1.75277	-1.2999	0.193636	0.790229
BCAN	0.0772957	-0.668688	5.1659	-0.129443	0.897007
BCAP29	20.7029	-1.35082	1.17599	-1.14867	0.250692	0.836679
BCAP31	229.687	0.634064	0.408642	1.55164	0.120749	0.696175
BCAR1	41.2532	0.468077	0.693451	0.674997	0.499677	0.934338
BCAR3	2.47685	2.69871	2.04629	1.31883	0.187226	0.787302
BCAS1	0.14037	-1.10864	4.31682	-0.256818	0.797319
BCAS2	245.54	-0.0136593	0.425275	-0.0321187	0.974377	0.995839
BCAS3	13.9947	0.918852	1.15305	0.796885	0.425518	0.919231
BCAS4	680.574	-0.724996	0.242571	-2.98879	0.00280082	0.101471
BCAT1	61.8993	0.395618	0.854964	0.46273	0.643558	0.961802
BCAT2	61.97	0.753417	0.599531	1.25668	0.208871	0.800593
BCCIP	80.7765	0.286501	0.563208	0.508695	0.610966	0.956781
BCDIN3D	9.14568	-2.45834	1.38565	-1.77414	0.0760392	0.599603
BCHE	24.2908	-7.6472	1.38922	-5.50467	3.69865e-08	1.60302e-05
BCKDHA	2.60823	-0.332019	0.709603	-0.467893	0.639861	0.961802
BCKDHB	6.91597	-0.774814	1.51755	-0.510571	0.609652	0.956781
BCKDK	81.232	0.265389	0.689019	0.385169	0.700112	0.970418
BCL10	19.9389	0.368455	0.878924	0.419211	0.675062	0.963322
BCL11A	37.9928	-1.4031	0.835182	-1.67999	0.0929585	0.637478
BCL11B	0.539055	-2.39937	3.73846	-0.641808	0.520998
BCL2	2.36418	-0.435048	1.77516	-0.245075	0.806398	0.984119
BCL2A1	1.64974	0.720797	0.982707	0.733481	0.463265	0.926551
BCL2L1	24.7211	0.408802	0.515823	0.792523	0.428056	0.919231
BCL2L10	0.0488127	-0.567685	5.16591	-0.109891	0.912496
BCL2L11	3.22604	-0.484695	1.82098	-0.266172	0.790107	0.983061
BCL2L12	1.53794	-2.6014	2.20282	-1.18094	0.237626	0.825133
BCL2L13	31.5576	0.30674	0.824138	0.372195	0.709747	0.972976
BCL2L15	0.299374	-0.705185	3.13112	-0.225218	0.82181
BCL2L2	1.33713	-3.34498	2.25221	-1.4852	0.137491
BCL2L2-PABPN1	0.0133025	-0.508001	5.16591	-0.0983372	0.921665
BCL3	10.9519	-3.29971	1.4671	-2.24913	0.0245041	0.358227
BCL6	2.65285	0.548445	1.8226	0.300914	0.76348	0.980942
BCL6B	0.173641	-0.876683	5.16588	-0.169706	0.865241
BCL7A	54.238	0.196414	0.506801	0.387556	0.698345	0.970418
BCL7B	33.8273	0.373065	0.903467	0.412926	0.679661	0.963731
BCL7C	25.8936	0.0717018	0.738537	0.0970863	0.922658	0.993218
BCL9	24.0834	-1.20392	1.03062	-1.16815	0.242748	0.830838
BCL9L	1.34909	-0.406572	1.80671	-0.225034	0.821953
BCLAF1	249.471	-0.804583	0.481523	-1.67091	0.0947391	0.641572
BCLAF3	24.7368	-0.928209	1.21498	-0.763974	0.444883	0.925607
BCO2	2.41288	-3.14384	1.90208	-1.65284	0.0983627	0.647366
BCOR	27.8477	0.21434	0.851261	0.251791	0.801203	0.984119
BCORL1	22.6046	0.0620714	0.840301	0.073868	0.941115	0.994136
BCR	24.541	0.431489	0.7458	0.578559	0.562887	0.946752
BCS1L	70.0466	0.180555	0.73772	0.244748	0.806652	0.984119
BDH1	12.6387	0.934422	1.50976	0.618923	0.535967	0.941587
BDH2	15.8334	-6.62473	1.4934	-4.436	9.16459e-06	0.00162491
BDKRB2	0	0	0	0	1
BDNF	14.6728	-4.46187	1.85116	-2.41031	0.015939	0.290526
BDP1	107.464	-0.636819	0.631759	-1.00801	0.31345	0.873969
BEAN1	0.859592	-2.10096	3.29008	-0.638575	0.5231
BECN1	29.4577	0.444515	0.706764	0.628945	0.529385	0.941092
BEGAIN	10.2613	2.13672	0.978931	2.18271	0.029057	0.391338
BEND3	4.38161	-0.956678	1.82199	-0.525072	0.599533	0.954029
BEND4	10.5392	1.87827	1.84843	1.01614	0.309561	0.873969
BEND5	73.4574	-0.658796	0.593928	-1.10922	0.267335	0.849922
BEND6	10.4722	1.65629	1.48505	1.11531	0.264717	0.849922
BEND7	6.44239	-0.86479	1.46237	-0.591361	0.554278	0.944769
BEST1	0.776803	1.55192	2.71245	0.572147	0.567222
BEST4	0.337979	-1.89573	4.48637	-0.422553	0.672621
BET1	14.2249	-1.00056	1.09929	-0.910189	0.362723	0.893032
BET1L	21.6355	0.21762	0.815727	0.26678	0.789638	0.983061
BEX1	1487.87	0.380892	0.199101	1.91306	0.0557408	0.526456
BEX2	738.448	0.406636	0.25592	1.58892	0.112078	0.677433
BEX3	1521.49	0.303991	0.245484	1.23833	0.215593	0.807014
BEX4	514.338	0.543826	0.318879	1.70543	0.0881144	0.629031
BEX5	262.372	0.777015	0.527536	1.47291	0.140774	0.732151
BFAR	68.9047	-0.0213094	0.608379	-0.0350265	0.972059	0.995753
BFSP1	2.61939	-4.49888	2.70908	-1.66067	0.09678	0.64583
BGLAP	0.328206	-1.62588	1.99624	-0.814472	0.415375
BHLHB9	27.3998	0.429115	1.00478	0.427072	0.669327	0.96308
BHLHE22	0.257488	-1.22209	4.76829	-0.256294	0.797724
BHLHE40	0.286959	-1.27853	3.72212	-0.343497	0.731225
BHLHE41	0	0	0	0	1
BICC1	7.40881	-1.46921	0.739727	-1.98615	0.0470171	0.491377
BICD1	79.794	-0.513192	0.695767	-0.737592	0.460763	0.925977
BICD2	10.7211	0.278441	1.46088	0.190598	0.848841	0.987078
BICDL1	9.29581	1.19097	1.23637	0.963282	0.335406	0.878587
BICRA	5.34522	-0.760151	1.11138	-0.683972	0.493993	0.933908
BICRAL	6.02932	0.383135	1.61603	0.237085	0.812591	0.984119
BID	56.2226	-0.575147	0.686326	-0.838009	0.402026	0.916132
BIK	14.377	2.16124	1.6833	1.28393	0.199168	0.792422
BIN1	104.821	0.167487	0.458991	0.364903	0.715184	0.97379
BIN3	20.1564	-0.144811	0.819224	-0.176766	0.859692	0.988735
BIRC2	22.23	-0.200676	0.815045	-0.246215	0.805516	0.984119
BIRC3	0.781917	-0.836418	1.51727	-0.551266	0.581452
BIRC5	0.318422	-0.828201	1.61653	-0.512331	0.608419
BIRC6	52.2796	-1.18409	0.825625	-1.43418	0.151522	0.750047
BIVM	13.1916	-0.584844	0.901427	-0.648798	0.516469	0.940838
BLCAP	406.171	0.940687	0.385991	2.43707	0.0148067	0.277477
BLM	0.475088	-1.59278	3.08391	-0.51648	0.605519
BLMH	42.0947	-0.0573156	0.818691	-0.0700089	0.944187	0.994136
BLOC1S1	24.1183	-0.0201264	0.450847	-0.0446412	0.964393	0.995501
BLOC1S2	157.147	0.0113782	0.345176	0.0329635	0.973704	0.995839
BLOC1S3	11.2623	1.12078	1.3106	0.855166	0.392459	0.910587
BLOC1S4	43.2025	-0.770062	0.771711	-0.997863	0.318346	0.874426
BLOC1S5	8.52529	-1.51139	1.59086	-0.950045	0.34209	0.882136
BLOC1S6	40.5465	-0.0757638	0.630896	-0.120089	0.904413	0.991959
BLVRA	81.0418	0.0945397	0.77926	0.12132	0.903438	0.991959
BLVRB	25.4101	1.16792	1.09758	1.06409	0.287289	0.86632
BLZF1	11.3425	-2.11001	1.23926	-1.70264	0.088635	0.629801
BMF	0.361766	-1.69843	2.72952	-0.622242	0.533783
BMI1	10.5314	0.192672	1.07428	0.17935	0.857663	0.988735
BMP1	2.10983	-1.7695	2.06091	-0.858604	0.390559	0.909628
BMP2	0.207751	-0.813342	5.16589	-0.157445	0.874894
BMP2K	1.51056	2.06035	2.42568	0.84939	0.395664	0.911691
BMP3	0.183143	-0.979212	4.00065	-0.244763	0.80664
BMP4	0.210572	-1.21907	4.05912	-0.300328	0.763927
BMP5	0.0244718	-0.488106	5.16591	-0.0944861	0.924723
BMP6	1.09681	-3.28839	3.35305	-0.980715	0.326734
BMP7	37.0872	0.642727	0.933344	0.688628	0.491057	0.933908
BMP8A	0.438013	2.20528	3.29131	0.670032	0.502837
BMP8B	0.62733	1.95436	2.24834	0.869244	0.384713
BMPER	7.4423	3.1398	2.06835	1.51802	0.129008	0.714461
BMPR1A	10.4629	0.265955	1.21975	0.218041	0.827397	0.984119
BMPR1B	19.4906	-3.59582	0.885046	-4.06286	4.84741e-05	0.00556122
BMPR2	48.5686	1.1782	0.718479	1.63986	0.101035	0.653331
BMS1	43.9441	-0.385763	0.475005	-0.812124	0.41672	0.918186
BMT2	4.57658	-2.16649	1.58471	-1.36712	0.171587	0.769315
BNC2	6.29629	-3.73047	2.20091	-1.69496	0.0900825	0.631537
BNIP1	19.4111	-0.306591	1.04291	-0.293976	0.768776	0.980942
BNIP2	25.0945	-1.21196	0.97988	-1.23684	0.216146	0.807014
BNIP3	173.265	-0.785053	0.484413	-1.62063	0.105098	0.660502
BNIP3L	222.8	-0.575993	0.397069	-1.45061	0.146888	0.741742
BOC	6.20687	-5.70737	1.77477	-3.21584	0.00130062	0.0628919
BOD1	133.073	0.0542734	0.504061	0.107672	0.914256	0.992999
BOD1L1	53.666	-0.0607325	0.731529	-0.0830213	0.933835	0.994136
BOD1L2	0.685665	-0.766232	1.06045	-0.722551	0.469955
BOK	48.0713	1.47708	1.13503	1.30135	0.193137	0.790229
BOLA1	12.5866	-0.890474	1.74064	-0.511579	0.608945	0.956781
BOLA2	0.413689	-1.33843	1.99297	-0.671578	0.501852
BOLA2-SMG1P6	2.52959	-2.25495	0.814879	-2.76722	0.00565369	0.165675
BOLA2B	59.3744	-0.476422	0.327532	-1.45458	0.145786	0.741676
BOLA3	35.3547	0.951046	0.626235	1.51867	0.128845	0.713893
BOP1	51.4332	0.144984	0.767661	0.188865	0.850199	0.987606
BORA	0.706771	-2.72316	3.91114	-0.696257	0.486268
BORCS5	20.2406	0.119772	1.13977	0.105084	0.916309	0.992999
BORCS6	13.8015	0.0676664	1.16886	0.0578907	0.953836	0.994136
BORCS7	37.3323	0.507613	0.66662	0.761473	0.446375	0.925656
BORCS8	39.6135	-0.0819956	0.701843	-0.116829	0.906996	0.992159
BPGM	61.9331	0.349016	0.684574	0.509829	0.610171	0.956781
BPHL	29.5229	-0.293973	0.703387	-0.41794	0.675991	0.963322
BPIFC	0.0381258	-0.607866	5.1659	-0.117669	0.90633
BPNT1	14.9395	0.141649	0.937754	0.151051	0.879935	0.989539
BPTF	132.655	-0.905217	0.623905	-1.45089	0.146811	0.741742
BRAF	14.4385	1.02777	0.862831	1.19116	0.233591	0.821486
BRAP	28.6281	-1.35805	0.924235	-1.46938	0.14173	0.734938
BRAT1	21.4959	-0.0190854	0.994832	-0.0191846	0.984694	0.996348
BRCA1	0.63225	-2.51454	2.95635	-0.850555	0.395017
BRCA2	0.27987	-1.12318	4.4595	-0.251862	0.801148
BRCC3	43.6485	-0.534426	0.942411	-0.567084	0.570657	0.946932
BRD1	7.74863	-0.190611	1.11634	-0.170747	0.864423	0.989537
BRD2	68.2052	-0.32475	0.471247	-0.68913	0.490742	0.933908
BRD3	74.9498	0.164183	0.442476	0.371056	0.710596	0.973128
BRD3OS	33.9052	0.555238	0.797232	0.696458	0.486142	0.93311
BRD4	73.9712	0.204753	0.481471	0.425266	0.670643	0.96308
BRD7	56.5734	-0.348319	0.607756	-0.573124	0.566561	0.946932
BRD8	68.6161	-0.64239	0.618103	-1.03929	0.298668	0.871091
BRD9	37.6205	-0.029702	0.672876	-0.0441419	0.964791	0.995502
BRF1	44.793	0.154057	0.625491	0.246297	0.805452	0.984119
BRF2	8.28487	0.0190787	1.06155	0.0179725	0.985661	0.996389
BRI3	118.569	-0.440525	0.336648	-1.30856	0.190682	0.789962
BRI3BP	5.5665	-0.0357857	1.63666	-0.021865	0.982556	0.995954
BRICD5	0.83163	0.962805	1.81427	0.530684	0.595638
BRINP1	78.8806	2.4093	1.02789	2.34393	0.0190818	0.318918
BRINP2	1.06996	3.25426	1.98703	1.63775	0.101474
BRINP3	33.1652	-0.0959052	1.26048	-0.0760864	0.93935	0.994136
BRIP1	0.00391624	-0.468212	5.16591	-0.090635	0.927783
BRIX1	59.9456	-0.734907	0.873469	-0.841366	0.400143	0.915195
BRK1	443.045	-0.466529	0.255032	-1.8293	0.0673553	0.568771
BRMS1	44.4816	-0.214613	0.846512	-0.253526	0.799861	0.984119
BRMS1L	29.5322	-1.18795	0.927564	-1.28072	0.200292	0.792779
BROX	13.4866	0.0245056	0.946932	0.0258789	0.979354	0.995954
BRPF1	6.86721	-2.41575	1.49186	-1.61928	0.105386	0.660541
BRPF3	6.75537	-1.02463	1.48602	-0.689515	0.490499	0.933908
BRSK1	5.51427	-0.0338673	0.716383	-0.0472754	0.962294	0.994767
BRSK2	13.3238	0.963381	0.821333	1.17295	0.240817	0.828591
BRWD1	109.859	0.248323	0.399724	0.621236	0.534445	0.94121
BRWD3	8.92744	-3.13395	1.38195	-2.26778	0.0233425	0.351098
BSCL2	10.9014	0.476839	0.36992	1.28903	0.197387	0.79229
BSDC1	109.908	-0.660812	0.447778	-1.47576	0.140009	0.730768
BSG	408.32	-0.0625348	0.246786	-0.253397	0.799962	0.984119
BSN	50.5643	1.55307	0.782788	1.98402	0.0472533	0.491518
BST1	0.107157	0.977407	4.3411	0.225152	0.821861
BST2	0.0132909	-0.262118	5.16591	-0.05074	0.959533
BTAF1	18.6315	0.958697	1.0945	0.87592	0.381073	0.904019
BTBD1	9.5638	-1.95247	0.962042	-2.02951	0.0424065	0.473513
BTBD10	99.8225	0.264239	0.611713	0.431966	0.665766	0.962595
BTBD11	2.44848	-2.42681	2.58756	-0.937878	0.348307	0.888148
BTBD17	22.4274	-9.35119	1.64801	-5.67422	1.3932e-08	6.79303e-06
BTBD19	0.0149377	-0.0535919	5.16586	-0.0103742	0.991723
BTBD2	23.8691	1.08361	0.954885	1.13481	0.256456	0.841219
BTBD3	155.452	1.75775	0.961609	1.82793	0.0675604	0.568771
BTBD6	13.8737	0.960301	0.891985	1.07659	0.281664	0.861032
BTBD7	17.6272	0.312596	0.829965	0.376638	0.706442	0.971684
BTBD8	37.965	0.85348	0.805655	1.05936	0.289435	0.868061
BTBD9	55.3206	0.571982	0.920015	0.621709	0.534133	0.941092
BTD	4.89467	-5.34529	2.36181	-2.26321	0.0236225	0.351998
BTF3	475.436	-0.238097	0.21083	-1.12933	0.258759	0.843827
BTF3L4	246.292	-0.230024	0.300479	-0.765524	0.44396	0.925119
BTG1	134.062	-0.590331	0.3775	-1.56379	0.117867	0.689793
BTG2	25.6479	0.700368	1.20503	0.581202	0.561104	0.946629
BTG3	34.2766	-0.753076	0.900991	-0.835831	0.40325	0.916157
BTN2A1	47.993	0.321646	0.732073	0.439364	0.660398	0.962592
BTN2A2	4.33973	-0.433996	0.83016	-0.522786	0.601123	0.954029
BTN3A1	2.01711	-2.20118	2.40745	-0.914319	0.360549	0.891244
BTN3A2	10.3994	-1.4455	0.563638	-2.56458	0.01033	0.234628
BTN3A3	0.433644	-1.93352	3.08802	-0.626134	0.531227
BTNL9	0.628491	-1.34264	2.95915	-0.453725	0.650027
BTRC	35.0548	0.510682	1.01427	0.503498	0.614614	0.956825
BUB1	0.0555561	-0.401721	4.09945	-0.097994	0.921937
BUB1B	1.15107	-3.356	3.23151	-1.03852	0.299026
BUB3	119.732	-0.795466	0.544799	-1.46011	0.14426	0.740424
BUD13	9.68729	-3.04505	1.26238	-2.41215	0.0158586	0.289965
BUD23	88	-0.0716972	0.58877	-0.121775	0.903078	0.991959
BUD31	127.39	0.174106	0.395964	0.439703	0.660152	0.962592
BVES	1.25679	-2.86902	1.84734	-1.55306	0.12041
BX255925.3	2.55959	-0.223593	2.08266	-0.107359	0.914504	0.992999
BYSL	36.6876	0.162676	1.06561	0.15266	0.878667	0.989537
BZW1	252.741	0.141798	0.340277	0.416713	0.676888	0.963322
BZW2	245.838	-0.860969	0.335347	-2.5674	0.0102465	0.234628
C10orf113	0.197252	2.61389	4.80752	0.543709	0.586642
C10orf143	0.451274	-0.0766866	3.4652	-0.0221305	0.982344
C10orf67	0.111597	-0.445202	4.05209	-0.10987	0.912513
C10orf82	13.8063	3.22943	1.62347	1.98922	0.0466772	0.490791
C10orf88	26.0987	0.808515	1.0701	0.755549	0.44992	0.925889
C10orf95	0.17441	-0.278288	3.12179	-0.0891438	0.928968
C11orf1	33.3383	-1.48441	1.2009	-1.23608	0.216428	0.807014
C11orf24	30.6842	0.92472	0.828622	1.11597	0.264434	0.849922
C11orf49	136.055	0.243939	0.495966	0.491846	0.622828	0.958764
C11orf54	5.39166	-1.33763	1.18644	-1.12743	0.259559	0.843958
C11orf58	226.352	-0.369742	0.304643	-1.21369	0.224866	0.811906
C11orf65	0.298921	-1.37661	4.74669	-0.290014	0.771805
C11orf68	46.1633	0.587194	0.967115	0.607161	0.543744	0.944591
C11orf71	34.8051	0.301154	1.09153	0.2759	0.782625	0.980964
C11orf74	69.8512	0.0350464	0.656667	0.0533701	0.957437	0.994312
C11orf80	16.0901	-0.224767	0.928537	-0.242066	0.808729	0.984119
C11orf87	26.6253	0.581986	1.32437	0.439445	0.660339	0.962592
C11orf88	0.0589575	0.32159	4.38816	0.0732859	0.941579
C11orf95	21.9301	1.13282	1.22397	0.925528	0.354691	0.88866
C11orf96	9.1298	-2.79184	1.3296	-2.09976	0.03575	0.435777
C11orf98	2.73399	1.26366	0.904853	1.39654	0.162553	0.760097
C12orf10	135.116	0.369086	0.514725	0.717054	0.473341	0.928238
C12orf29	6.59838	-0.501052	1.42165	-0.352444	0.724506	0.975967
C12orf4	18.2574	-0.0661308	1.22099	-0.0541618	0.956806	0.994312
C12orf42	0
C12orf43	27.2276	0.855355	0.851871	1.00409	0.315335	0.874426
C12orf45	61.5969	-0.845762	0.728034	-1.16171	0.245355	0.832489
C12orf49	46.3075	1.51869	0.712856	2.13043	0.0331357	0.419964
C12orf50	0.0903673	0.220573	4.33462	0.0508865	0.959416
C12orf54	0.267399	-0.4853	1.16426	-0.416833	0.676801
C12orf56	0.379417	-0.854583	3.8514	-0.221889	0.8244
C12orf57	90.6269	0.13999	0.264331	0.529602	0.596388	0.953263
C12orf60	4.52103	-2.55583	1.72249	-1.4838	0.137861	0.728137
C12orf65	50.3334	0.198992	0.798873	0.249091	0.803291	0.984119
C12orf66	0.518423	-1.0325	3.06926	-0.3364	0.736569
C12orf73	93.232	0.180449	0.456522	0.39527	0.692644	0.968633
C12orf75	33.1416	-1.01162	0.829099	-1.22014	0.222412	0.810214
C12orf76	92.4081	0.761279	0.499439	1.52427	0.127441	0.710151
C13orf46	1.29163	-3.51535	3.67631	-0.956216	0.338963
C14orf119	101.702	0.0497039	0.630153	0.0788759	0.937131	0.994136
C14orf132	196.797	-0.145049	0.34921	-0.415364	0.677875	0.963322
C14orf28	5.75637	1.68783	1.35399	1.24655	0.212562	0.806602
C14orf39	5.03806	-0.749085	0.561435	-1.33423	0.182128	0.781961
C14orf93	12.3895	-1.19264	1.78026	-0.669924	0.502906	0.935097
C15orf39	0.276384	-0.437458	2.97785	-0.146904	0.883208
C15orf40	17.3487	-1.9127	0.97469	-1.96237	0.0497192	0.500402
C15orf41	41.5481	0.237373	0.765988	0.309891	0.756644	0.980827
C15orf61	34.4009	-0.333797	0.908515	-0.36741	0.713314	0.973326
C15orf65	5.49933	-3.23583	1.93966	-1.66825	0.095266	0.644023
C16orf45	213.024	0.528268	0.402774	1.31157	0.189664	0.78984
C16orf46	0.916838	-1.20666	1.42031	-0.849572	0.395563
C16orf58	13.5019	-0.35193	0.903477	-0.389529	0.696885	0.969834
C16orf70	19.3782	-0.256614	1.16112	-0.221005	0.825089	0.984119
C16orf71	0.0421158	-0.628036	5.1659	-0.121573	0.903237
C16orf72	20.7135	0.774488	1.04471	0.741342	0.458486	0.925889
C16orf74	0.345944	-1.7029	4.80745	-0.354222	0.723173
C16orf86	0.66711	-2.65045	4.36844	-0.606726	0.544032
C16orf87	31.8101	-0.156708	0.712912	-0.219814	0.826016	0.984119
C16orf91	30.8899	1.06674	0.869769	1.22646	0.220026	0.809939
C16orf92	0.210997	-1.34298	4.54244	-0.295653	0.767495
C16orf95	0.563442	-2.13015	2.17008	-0.981599	0.326297
C17orf100	32.0553	0.168126	1.04919	0.160244	0.872689	0.989537
C17orf107	0.0323648	-0.54779	5.16591	-0.106039	0.915551
C17orf113	0.419693	-0.0363515	2.50324	-0.0145218	0.988414
C17orf49	0.945293	-1.01224	0.943076	-1.07334	0.283118
C17orf50	0.510724	-2.26903	3.37245	-0.672813	0.501066
C17orf53	0.265763	-1.49622	4.52143	-0.330917	0.740707
C17orf58	32.1148	-0.743856	0.899966	-0.826538	0.408499	0.917068
C17orf67	0.495238	2.03946	2.7221	0.749224	0.453722
C17orf75	63.024	0.397506	0.711792	0.558458	0.576531	0.947895
C17orf80	18.1231	-0.185491	1.11293	-0.166669	0.86763	0.989537
C17orf97	7.43527	-0.377522	1.02737	-0.367466	0.713272	0.973326
C18orf21	43.1806	-0.0199971	0.783015	-0.0255386	0.979625	0.995954
C18orf25	4.93938	2.33529	1.66478	1.40276	0.160688	0.759319
C18orf32	25.1311	0.0543801	0.292022	0.186219	0.852273	0.988026
C18orf54	1.09768	-1.56522	2.88504	-0.542529	0.587454
C19orf12	62.5213	-0.0428201	0.63476	-0.0674586	0.946217	0.994136
C19orf18	0.0726577	-0.837773	5.07886	-0.164953	0.868981
C19orf24	14.1176	0.493072	1.12954	0.436525	0.662456	0.962592
C19orf25	39.512	0.210725	0.729509	0.288859	0.772689	0.980942
C19orf33	0.0174494	-0.508001	5.16591	-0.0983372	0.921665
C19orf38	0.0811514	-0.750434	5.16589	-0.145267	0.8845
C19orf44	0.891961	-2.47764	2.64455	-0.936886	0.348817
C19orf47	10.7329	-0.142219	1.3777	-0.103229	0.917781	0.992999
C19orf48	51.5199	-0.153269	0.750119	-0.204327	0.838098	0.98537
C19orf53	97.4954	-0.29398	0.332527	-0.88408	0.376653	0.902282
C19orf54	16.6993	0.0881569	1.27106	0.0693568	0.944706	0.994136
C19orf57	1.87378	-3.91545	2.25207	-1.7386	0.0821054	0.614834
C19orf66	8.11476	1.49112	1.24325	1.19938	0.230381	0.817515
C19orf70	63.827	0.840715	0.575041	1.46201	0.143739	0.739415
C19orf71	0.100514	-0.151291	4.64522	-0.0325693	0.974018
C19orf73	2.77751	-2.31119	2.24862	-1.02783	0.304032	0.873969
C19orf81	2.94953	-0.523372	1.18279	-0.442488	0.658136	0.962592
C1D	34.5045	0.24042	0.817371	0.294138	0.768653	0.980942
C1GALT1	19.0113	-1.50774	1.3739	-1.09742	0.27246	0.853827
C1GALT1C1	41.5926	-1.27145	1.01344	-1.25458	0.20963	0.801344
C1orf109	5.19493	-0.107078	1.56194	-0.0685543	0.945344	0.994136
C1orf112	1.41342	-3.19869	2.18571	-1.46346	0.143341	0.737959
C1orf115	0.125954	-0.875071	5.16588	-0.169394	0.865486
C1orf122	120.427	0.317235	0.313144	1.01306	0.31103	0.873969
C1orf123	67.0517	0.38286	0.68149	0.561799	0.574253	0.947895
C1orf131	35.5697	0.164426	0.756318	0.217404	0.827894	0.984119
C1orf158	0.117781	2.9165	5.1452	0.566838	0.570824
C1orf159	21.3778	-0.633975	0.981421	-0.645976	0.518295	0.941092
C1orf162	0.0689425	-0.628036	5.1659	-0.121573	0.903237
C1orf174	16.2897	-0.026092	0.917162	-0.0284486	0.977304	0.995954
C1orf194	0.477632	1.64445	3.66628	0.448533	0.653769
C1orf198	21.4787	-0.100642	0.786771	-0.127917	0.898214	0.991959
C1orf21	72.853	-0.671697	0.843151	-0.796651	0.425653	0.919231
C1orf216	95.4982	1.07477	0.746624	1.43951	0.150007	0.747893
C1orf226	1.49843	-3.45064	3.44968	-1.00028	0.317176	0.874426
C1orf232	1.07721	-3.23865	2.65568	-1.21952	0.222648
C1orf35	39.7466	0.396338	0.695608	0.569772	0.568832	0.946932
C1orf43	307.249	-0.0418109	0.272816	-0.153257	0.878196	0.989537
C1orf50	2.05478	-2.10128	1.40718	-1.49326	0.13537	0.723664
C1orf52	87.3505	-0.150549	0.516087	-0.291712	0.770507	0.980942
C1orf53	0.557092	-2.29075	3.69672	-0.619673	0.535473
C1orf54	24.1863	-9.44211	1.57088	-6.01072	1.84697e-09	1.13754e-06
C1orf56	10.6193	-4.97321	1.26039	-3.94578	7.954e-05	0.00795536
C1orf61	0.494687	-1.59278	3.41255	-0.466743	0.640684
C1orf74	1.82538	-0.0707191	2.62945	-0.026895	0.978543	0.995954
C1QBP	148.805	0.344798	0.425838	0.809691	0.418118	0.918186
C1QL1	11.7252	-4.41316	1.80704	-2.44221	0.0145976	0.277477
C1QL2	1.54986	0.302012	4.87657	0.0619312	0.950618	0.994136
C1QL3	1.61839	-3.82416	2.59251	-1.47508	0.140191	0.731066
C1QL4	34.2781	-2.91717	0.929245	-3.13928	0.00169361	0.0756438
C1QTNF1	0.0517099	1.55142	5.15744	0.300812	0.763558
C1QTNF12	0.0429073	-0.567685	5.16591	-0.109891	0.912496
C1QTNF2	0
C1QTNF3	1.03102	-2.15562	2.85825	-0.754175	0.450744
C1QTNF4	62.828	1.13246	0.525861	2.15354	0.0312764	0.409392
C1QTNF5	0.00637693	-0.468212	5.16591	-0.090635	0.927783
C1QTNF6	1.5608	-3.77322	3.35312	-1.12529	0.260468	0.844787
C1QTNF9	0	0	0	0	1
C1R	0.399105	-1.3887	3.46767	-0.400471	0.68881
C1RL	1.584	0.296508	1.81532	0.163336	0.870254	0.989537
C1S	0.0142229	-0.488106	5.16591	-0.0944861	0.924723
C2	0.590052	-1.95448	3.20139	-0.610509	0.541525
C20orf144	0.0139388	-0.508001	5.16591	-0.0983372	0.921665
C20orf194	45.9813	-0.133739	0.578256	-0.231279	0.817098	0.984119
C20orf203	0.116637	-0.901136	4.03821	-0.223153	0.823417
C20orf204	0.340484	-1.63981	3.56611	-0.459832	0.645637
C20orf27	101.3	-0.24262	0.545932	-0.444414	0.656744	0.962592
C20orf96	32.3804	0.192076	0.872638	0.22011	0.825786	0.984119
C21orf58	1.66346	-3.55754	2.05259	-1.73319	0.0830613	0.618703
C21orf62	0.12119	-0.68914	5.1659	-0.133402	0.893876
C21orf91	2.26615	-2.80275	2.10352	-1.33241	0.182726	0.783245
C22orf15	0.00692043	-0.262118	5.16591	-0.05074	0.959533
C22orf23	0.873926	-0.883574	2.8545	-0.309537	0.756913
C22orf39	62.311	0.573639	0.663715	0.864284	0.387432	0.908485
C22orf42	64.3227	-0.785464	1.45833	-0.538605	0.590159	0.952023
C22orf46	4.92564	-1.61113	2.15479	-0.747695	0.454644	0.925889
C2CD2	2.29678	0.172589	2.2267	0.0775088	0.938219	0.994136
C2CD2L	11.4489	0.999019	1.02026	0.97918	0.327491	0.875355
C2CD3	16.6575	-0.329255	1.17926	-0.279204	0.780088	0.980942
C2CD4C	11.987	0.756357	0.91958	0.822503	0.410791	0.917068
C2CD4D	0.0589952	-0.648257	5.1659	-0.125488	0.900137
C2CD5	20.0109	-1.3211	1.02337	-1.29094	0.196725	0.791641
C2CD6	0.137777	-0.985228	4.29038	-0.229637	0.818374
C2orf15	4.13649	-4.92859	2.3903	-2.06191	0.0392165	0.461682
C2orf16	0.21209	-1.43106	4.589	-0.311846	0.755158
C2orf40	0.140597	0.892708	5.16022	0.172998	0.862653
C2orf42	6.91549	-1.82304	1.88959	-0.96478	0.334655	0.878587
C2orf49	19.5353	-1.36601	1.10554	-1.2356	0.216607	0.807014
C2orf50	0.103709	-0.548463	5.16582	-0.106172	0.915446
C2orf66	0.124473	-0.897884	4.59825	-0.195266	0.845184
C2orf68	28.0593	-0.344059	0.798806	-0.430717	0.666674	0.962782
C2orf69	24.8291	-0.0303969	0.913198	-0.0332862	0.973446	0.995839
C2orf72	2.39852	-0.992415	2.61659	-0.379277	0.704482	0.971031
C2orf73	0.0334553	-0.587701	5.1659	-0.113765	0.909424
C2orf74	6.25541	-0.502102	0.880218	-0.570429	0.568387	0.946932
C2orf76	14.4499	0.0850865	1.13133	0.075209	0.940048	0.994136
C2orf80	45.228	0.395425	1.07441	0.368039	0.712844	0.973266
C2orf81	3.2098	-0.284894	0.456716	-0.623787	0.532767	0.941092
C2orf83	0.105853	-0.68913	4.94915	-0.139242	0.889259
C2orf88	2.1374	-4.21157	3.0974	-1.35971	0.173921	0.770822
C2orf92	0.607845	0.88196	2.87709	0.306546	0.759189
C3orf14	145.768	-0.312673	0.559831	-0.558513	0.576494	0.947895
C3orf18	16.9403	1.46076	1.38397	1.05549	0.291203	0.868635
C3orf33	2.1046	0.648376	1.27804	0.50732	0.61193	0.956781
C3orf38	28.1505	-0.454234	0.977755	-0.464568	0.642241	0.961802
C3orf49	0.150206	-0.77129	4.86147	-0.158654	0.873942
C3orf52	0.00373264	-0.468212	5.16591	-0.090635	0.927783
C3orf62	4.97832	-0.0165779	1.43247	-0.011573	0.990766	0.997985
C3orf67	1.57484	-3.58215	2.61399	-1.37038	0.170569	0.768043
C3orf70	13.6245	0.286668	1.34818	0.212633	0.831613	0.984322
C3orf80	0.517876	-0.887158	3.40397	-0.260625	0.794382
C4A	0.35603	-1.75695	4.17835	-0.420489	0.674128
C4B	0.369034	-1.78388	4.17319	-0.427463	0.669042
C4orf19	0.102579	-0.834385	5.16588	-0.161518	0.871685
C4orf3	255.351	-0.551777	0.371149	-1.48667	0.137101	0.727359
C4orf33	28.2911	-0.428111	1.08581	-0.394279	0.693375	0.969136
C4orf36	0.0865989	-0.432605	4.09223	-0.105714	0.915809
C4orf46	1.74723	-1.2146	1.66342	-0.730182	0.465279	0.926924
C4orf47	2.3772	-0.616954	2.22115	-0.277763	0.781194	0.980964
C4orf48	180.744	0.214288	0.198067	1.0819	0.279298	0.859912
C4orf50	0.0589534	0.0566995	4.38604	0.0129272	0.989686
C5	0.0411167	-0.607867	5.1659	-0.117669	0.90633
C5AR1	0.449543	0.350498	2.77639	0.126242	0.89954
C5orf15	24.9237	0.237948	0.662411	0.359215	0.719434	0.974513
C5orf22	17.0714	0.427216	0.745591	0.57299	0.566652	0.946932
C5orf24	34.1692	-1.12568	0.688767	-1.63434	0.102186	0.653929
C5orf30	27.2979	-0.801707	0.858789	-0.933532	0.350545	0.888636
C5orf34	0.810878	-2.89496	3.5267	-0.82087	0.41172
C5orf38	3.50074	0.409477	1.51186	0.270843	0.786512	0.981377
C5orf46	0.00882497	-0.488106	5.16591	-0.0944861	0.924723
C5orf49	13.3002	1.3208	1.493	0.884659	0.376341	0.902282
C5orf51	33.2757	-2.39188	1.34111	-1.78351	0.0745032	0.593086
C5orf58	41.405	-24.5548	1.99496	-12.3084	8.16134e-35	1.36434e-31
C5orf63	1.35626	-0.78076	1.72141	-0.453559	0.650146
C6orf106	15.4764	-0.245639	1.35016	-0.181933	0.855635	0.988133
C6orf118	0.338287	-1.74223	5.10669	-0.341165	0.732979
C6orf120	15.6616	-3.4118	1.25353	-2.72175	0.00649372	0.180498
C6orf132	0.0875137	1.02718	3.36167	0.305558	0.759942
C6orf136	19.8256	0.824196	0.927044	0.889059	0.373972	0.90194
C6orf141	0.11167	-0.586205	5.16589	-0.113476	0.909653
C6orf163	3.17781	2.07008	2.11001	0.981079	0.326554	0.875355
C6orf201	0.195082	-0.191033	1.70938	-0.111756	0.911017
C6orf203	51.3253	0.645795	0.878931	0.734751	0.462491	0.926459
C6orf226	22.2369	0.53988	0.910073	0.593228	0.553029	0.944769
C6orf47	10.5767	1.17402	1.39624	0.840847	0.400434	0.915225
C6orf48	58.4021	0.343692	0.416717	0.82476	0.409508	0.917068
C6orf52	12.8347	-3.21747	1.80642	-1.78113	0.0748917	0.594561
C6orf58	0.0685182	0.66905	5.16347	0.129574	0.896904
C6orf62	109.907	-0.422358	0.429781	-0.982729	0.325741	0.875355
C6orf89	37.4595	0.166525	0.769773	0.21633	0.828731	0.984119
C7orf25	0.428691	0.0530061	3.43816	0.015417	0.9877
C7orf26	24.5281	0.326422	0.788282	0.414093	0.678806	0.963531
C7orf31	8.05696	-4.76769	1.67066	-2.85377	0.00432032	0.137381
C7orf33	0.249316	-1.58958	4.83431	-0.328813	0.742297
C7orf43	9.97575	1.04936	0.947171	1.10788	0.267912	0.850214
C7orf50	161.126	0.285012	0.42879	0.66469	0.506249	0.935951
C7orf57	0.00462794	-0.468212	5.16591	-0.090635	0.927783
C8orf33	44.7827	0.749574	0.647308	1.15799	0.24687	0.832527
C8orf34	3.69381	-1.74509	2.00939	-0.868466	0.385139	0.907735
C8orf37	1.58861	-3.14214	2.40598	-1.30597	0.191561	0.790229
C8orf44	7.90944	0.0794018	1.47521	0.053824	0.957075	0.994312
C8orf48	1.37548	-3.38608	4.76137	-0.711157	0.476987	0.92889
C8orf58	15.7881	-0.0590815	1.05448	-0.056029	0.955319	0.994312
C8orf59	24.1259	-0.242883	0.420118	-0.578131	0.563176	0.946752
C8orf76	11.2027	0.233842	0.894066	0.261549	0.793669	0.983369
C8orf82	13.6721	0.430689	0.888995	0.484467	0.628054	0.960038
C8orf88	0	0	0	0	1
C9orf116	9.4716	0.624868	1.43137	0.436551	0.662437	0.962592
C9orf129	6.55522	1.85954	1.1529	1.61292	0.106763	0.664062
C9orf135	0.026967	-0.527895	5.16591	-0.102188	0.918607
C9orf153	0.0728148	-0.813334	5.07512	-0.160259	0.872677
C9orf16	149.661	-0.165304	0.271295	-0.609313	0.542317	0.944591
C9orf24	1.58229	-1.53172	2.62757	-0.582944	0.559931	0.946046
C9orf3	12.8897	0.699927	1.18223	0.592039	0.553824	0.944769
C9orf40	13.6702	-0.146097	1.05141	-0.138954	0.889487	0.990832
C9orf43	0.116904	-0.628272	4.95771	-0.126726	0.899157
C9orf50	0.520593	-0.924238	3.35118	-0.275795	0.782705
C9orf72	19.7492	-0.773172	0.907203	-0.852259	0.39407	0.910587
C9orf78	86.1259	0.956208	0.539798	1.77142	0.0764914	0.600407
C9orf84	0.26591	-0.750991	3.08932	-0.243092	0.807934
C9orf85	15.7969	1.15418	1.15636	0.998115	0.318223	0.874426
CA10	98.7339	2.60193	1.23117	2.11338	0.0345685	0.430283
CA11	23.0144	0.511357	1.02649	0.498159	0.618372	0.957567
CA12	0.523352	-2.12845	4.71434	-0.451485	0.65164
CA13	0.297133	-1.78288	4.29015	-0.415576	0.67772
CA14	29.3736	-9.76362	1.37647	-7.09326	1.30991e-12	1.0219e-09
CA2	1.0063	1.06011	2.97466	0.356379	0.721557
CA3	0.0166048	-0.527895	5.16591	-0.102188	0.918607
CA5A	0.174349	-0.206532	1.78273	-0.115852	0.90777
CA5B	8.37583	-0.663648	1.21314	-0.54705	0.584344	0.949725
CA8	0.00478436	-0.468212	5.16591	-0.090635	0.927783
CAAP1	7.53043	-0.203582	1.35839	-0.14987	0.880867	0.989539
CAB39	21.4283	-0.353945	0.672275	-0.526489	0.598549	0.954023
CAB39L	9.84013	-0.054275	1.45584	-0.0372807	0.970261	0.995516
CABCOCO1	0.00582647	-0.468212	5.16591	-0.090635	0.927783
CABIN1	31.0364	-0.947899	0.983926	-0.963385	0.335354	0.878587
CABLES1	1.35988	0.77022	2.86999	0.26837	0.788415
CABLES2	15.1044	0.920451	1.1317	0.813333	0.416027	0.918186
CABP1	3.47281	2.42943	1.90959	1.27223	0.203292	0.796876
CABP2	0.029105	-0.527895	5.16591	-0.102188	0.918607
CABP7	2.4541	-4.40015	2.56038	-1.71855	0.0856961	0.623055
CABYR	27.888	0.0648546	0.907344	0.0714774	0.943018	0.994136
CACFD1	51.9816	-0.401456	0.599478	-0.669677	0.503064	0.935163
CACHD1	9.1702	0.626695	1.32826	0.471816	0.637058	0.961802
CACNA1A	16.6054	0.286138	0.628553	0.455234	0.648941	0.962056
CACNA1B	4.69026	0.0334041	1.84292	0.0181257	0.985539	0.996389
CACNA1C	13.1494	1.70035	1.26569	1.34342	0.179136	0.778067
CACNA1D	2.88853	-0.207558	1.1784	-0.176135	0.860188	0.988836
CACNA1E	24.3418	0.537564	1.15882	0.46389	0.642727	0.961802
CACNA1G	0.499532	-0.671396	2.41009	-0.278577	0.780569
CACNA1H	17.2134	-0.157036	1.02824	-0.152723	0.878616	0.989537
CACNA1I	0.283822	-1.28737	3.7841	-0.340205	0.733702
CACNA2D1	46.5455	-3.96528	1.03513	-3.83071	0.000127776	0.0111585
CACNA2D2	11.0419	1.70857	1.28742	1.32713	0.184467	0.784672
CACNA2D3	21.2211	-1.62984	1.42172	-1.14639	0.251634	0.836679
CACNB1	33.0103	0.515227	0.806469	0.638868	0.522909	0.941092
CACNB2	5.45569	0.395514	1.18776	0.332992	0.73914	0.977729
CACNB3	50.44	0.804761	0.636183	1.26498	0.205877	0.798878
CACNB4	10.4266	0.367812	1.27421	0.288659	0.772842	0.980942
CACNG2	20.857	0.728877	1.20364	0.605562	0.544806	0.944591
CACNG3	0.600626	3.43461	2.79753	1.22773	0.219549
CACNG4	18.8047	1.53045	0.774207	1.97679	0.0480651	0.493514
CACNG5	3.98085	1.53887	2.77274	0.554999	0.578896	0.947895
CACNG6	0.186619	-1.33085	4.91104	-0.270991	0.786398
CACNG7	5.69632	-0.8729	1.45962	-0.598033	0.549818	0.944591
CACNG8	2.61713	-0.929242	2.42537	-0.383135	0.70162	0.970652
CACTIN	6.74882	0.188052	1.28905	0.145884	0.884013	0.989752
CACUL1	60.6701	0.149382	0.692623	0.215675	0.829241	0.984154
CACYBP	257.091	0.348272	0.392352	0.887652	0.374728	0.902282
CAD	13.7302	1.00304	1.26679	0.791803	0.428476	0.919231
CADM1	206.193	-0.904745	0.581197	-1.55669	0.119543	0.69445
CADM2	27.2193	-2.01472	1.21634	-1.65637	0.097646	0.646882
CADM3	28.7847	-0.0315795	0.621886	-0.0507801	0.959501	0.994312
CADM4	14.1461	0.451201	0.766119	0.588944	0.555899	0.945351
CADPS	55.2879	1.00123	0.846992	1.18211	0.237164	0.825111
CADPS2	0.0564637	-0.750564	5.16589	-0.145292	0.88448
CALB1	3.04495	-3.45195	2.32528	-1.48454	0.137667	0.727944
CALB2	1.68825	-3.88307	4.8714	-0.797116	0.425383	0.919231
CALCA	0.775438	0.666595	1.49195	0.446795	0.655023
CALCB	6.16753	0.122534	1.4795	0.0828211	0.933994	0.994136
CALCOCO1	52.1989	0.348702	0.715341	0.487462	0.625931	0.959922
CALCOCO2	14.933	0.646332	1.25794	0.513801	0.607391	0.956504
CALCR	0.0397979	-0.668688	5.1659	-0.129443	0.897007
CALCRL	0.90344	-2.34949	2.86625	-0.819711	0.412381
CALD1	22.6709	-1.41509	1.08601	-1.30301	0.19257	0.790229
CALHM2	0	0	0	0	1
CALHM6	0.861607	-2.36592	2.84618	-0.831264	0.405825
CALM1	3156.42	0.387445	0.220241	1.75918	0.0785462	0.606298
CALM2	6044.93	0.519126	0.219723	2.36263	0.0181457	0.308187
CALM3	325.815	0.117339	0.288471	0.406763	0.684182	0.965972
CALN1	5.24969	1.76393	1.7725	0.995164	0.319657	0.874426
CALR	194.056	0.224673	0.372415	0.603287	0.546318	0.944591
CALU	34.7336	-0.172242	0.760551	-0.22647	0.820836	0.984119
CALY	84.6476	0.73042	0.704999	1.03606	0.300175	0.872622
CAMK1	13.1182	1.44127	1.04968	1.37305	0.169735	0.767164
CAMK1D	33.276	0.335974	0.883307	0.38036	0.703678	0.971031
CAMK1G	23.5093	1.97253	1.38905	1.42006	0.15559	0.75611
CAMK2A	6.23958	-0.213636	1.89378	-0.112809	0.910182	0.992999
CAMK2B	125.427	1.04103	0.725189	1.43552	0.151138	0.749096
CAMK2D	21.3674	0.560468	0.965827	0.580298	0.561713	0.946743
CAMK2G	69.4945	1.28718	0.712874	1.80562	0.0709783	0.581601
CAMK2N1	81.8121	1.24746	0.486578	2.56374	0.0103551	0.234628
CAMK2N2	1.26692	1.30264	1.09642	1.18809	0.234798
CAMK4	14.264	0.969	1.2373	0.783155	0.433536	0.919231
CAMKK1	3.83118	-1.28347	1.73052	-0.741667	0.458289	0.925889
CAMKK2	53.2481	0.268146	0.694364	0.386175	0.699367	0.970418
CAMKMT	13.2349	-0.524235	1.48005	-0.354202	0.723187	0.975757
CAMKV	56.1602	-0.356172	0.730646	-0.487476	0.625921	0.959922
CAMLG	220.113	0.283281	0.355413	0.797047	0.425424	0.919231
CAMSAP1	37.1397	-0.468359	0.782102	-0.598847	0.549275	0.944591
CAMSAP2	67.1216	-0.722778	0.727473	-0.993545	0.320444	0.874426
CAMSAP3	17.8162	1.62107	0.883891	1.83402	0.0666511	0.568771
CAMTA1	114.733	0.380837	0.430851	0.883919	0.37674	0.902282
CAMTA2	10.3172	1.05649	0.865104	1.22122	0.222001	0.810214
CAND1	100.443	-0.262222	0.610633	-0.429426	0.667613	0.96308
CAND2	7.19686	1.41473	1.18539	1.19347	0.232685	0.819899
CANT1	13.7624	0.756171	0.867927	0.871238	0.383624	0.907453
CANX	132.744	0.382113	0.389998	0.979782	0.327194	0.875355
CAP1	88.9691	0.387516	0.362379	1.06937	0.284904	0.863553
CAP2	54.1712	-1.08207	0.778834	-1.38934	0.164729	0.762042
CAPG	0.305588	-1.0523	2.4551	-0.428619	0.668201
CAPN1	73.0398	1.17875	0.577632	2.04066	0.0412847	0.466903
CAPN10	17.4833	-0.259939	1.13	-0.230034	0.818065	0.984119
CAPN12	0.103364	-0.897939	5.0034	-0.179466	0.857572
CAPN14	0.514406	-0.527893	5.08295	-0.103856	0.917284
CAPN15	2.34576	-0.968947	1.40929	-0.687542	0.491741	0.933908
CAPN2	40.8374	0.477039	0.64006	0.745304	0.456088	0.925889
CAPN3	0.479156	-2.25675	3.55635	-0.63457	0.525709
CAPN5	24.8256	0.164512	0.986562	0.166753	0.867564	0.989537
CAPN7	30.3341	0.45487	0.979331	0.464471	0.642311	0.961802
CAPN9	0
CAPNS1	60.3044	0.956369	0.588689	1.62457	0.104254	0.65979
CAPRIN1	133.016	-0.129917	0.401602	-0.323496	0.74632	0.979339
CAPRIN2	44.8354	0.0478924	0.878685	0.0545046	0.956533	0.994312
CAPS	0.933653	-2.64909	2.33399	-1.13501	0.256373
CAPS2	0.179448	-1.16372	5.16581	-0.225273	0.821767
CAPSL	0
CAPZA1	135.307	0.0818516	0.365301	0.224066	0.822706	0.984119
CAPZA2	151.392	0.066446	0.385688	0.172279	0.863218	0.989537
CAPZB	200.628	0.144377	0.264471	0.545908	0.585129	0.949942
CARD10	0.732044	-2.51923	3.53121	-0.71342	0.475586
CARD14	0.224266	-1.47285	4.06669	-0.362175	0.717221
CARD19	116.959	0.118578	0.501121	0.236625	0.812948	0.984119
CARD8	8.07477	0.671964	1.24899	0.538005	0.590573	0.952023
CARD9	0.474131	0.793824	2.14214	0.370574	0.710955
CARF	3.0177	-4.26648	1.8381	-2.32113	0.0202799	0.325823
CARHSP1	60.9758	-0.890117	0.487535	-1.82575	0.0678878	0.569887
CARM1	4.91377	-0.989503	1.12461	-0.879861	0.378935	0.903546
CARMIL1	4.77889	-2.03766	1.16661	-1.74666	0.0806967	0.610555
CARMIL2	21.3397	1.13872	0.94236	1.20837	0.226906	0.815244
CARMIL3	23.9833	0.481925	0.794887	0.606281	0.544328	0.944591
CARNMT1	1.78553	-2.58509	2.173	-1.18964	0.234187	0.821761
CARNS1	0.268531	1.95668	3.91141	0.500249	0.616899
CARS	107.145	0.657606	0.643509	1.02191	0.306825	0.873969
CARS2	43.6102	-0.36371	0.905716	-0.401572	0.687999	0.967597
CARTPT	257.744	1.14984	1.60781	0.71516	0.47451	0.928238
CASC1	0.288841	-1.07727	4.70635	-0.228897	0.818949
CASC10	2.01902	-0.673497	2.157	-0.312238	0.754859	0.980827
CASC3	46.0309	0.979584	0.560408	1.74798	0.0804668	0.610555
CASC4	30.8011	-0.14485	0.62822	-0.230572	0.817647	0.984119
CASD1	30.2458	0.212925	0.784543	0.271399	0.786084	0.981377
CASK	40.1095	-0.0126759	0.664336	-0.0190806	0.984777	0.996348
CASKIN1	2.32929	-0.802966	1.5849	-0.506636	0.61241	0.956781
CASKIN2	1.87975	-0.796949	2.38289	-0.334446	0.738043	0.977729
CASP2	29.46	-1.70114	0.774687	-2.1959	0.0280991	0.388212
CASP3	44.4105	-0.729908	0.791647	-0.922012	0.356522	0.88866
CASP6	3.57452	-3.42277	2.015	-1.69865	0.089386	0.631258
CASP7	0.244207	-0.685983	4.76943	-0.143829	0.885635
CASP8	0.403502	-0.812465	1.65445	-0.49108	0.62337
CASP8AP2	65.6205	-0.987993	1.18895	-0.830981	0.405985	0.916631
CASP9	8.60038	-3.16964	1.55258	-2.04153	0.0411983	0.466903
CASQ1	0.0346468	-0.587701	5.1659	-0.113765	0.909424
CASQ2	0.395123	-1.21476	4.11268	-0.29537	0.767711
CAST	9.39471	0.123347	1.13247	0.108919	0.913267	0.992999
CASTOR1	0.664081	-1.6113	2.83992	-0.567373	0.570461
CASTOR2	63.0366	-0.20645	0.32129	-0.642566	0.520505	0.941092
CASTOR3	59.9586	0.0802561	0.367481	0.218395	0.827121	0.984119
CASZ1	7.40751	-1.23924	1.80353	-0.687119	0.492007	0.933908
CAT	12.5779	-0.640842	1.18951	-0.538746	0.590062	0.952023
CATIP	0.0152894	-0.508001	5.16591	-0.0983372	0.921665
CATSPER2	4.61962	0.767318	1.22473	0.62652	0.530974	0.941092
CATSPER3	0	0	0	0	1
CATSPERE	0.359821	-1.66147	4.45636	-0.372832	0.709273
CATSPERG	23.2065	0.552912	1.05297	0.525097	0.599516	0.954029
CAV1	0.411966	-1.84281	3.75304	-0.491019	0.623413
CAV2	1.71862	1.24559	2.14658	0.580266	0.561735	0.946743
CAVIN1	0.0472422	-0.361563	4.39428	-0.0822804	0.934424
CAVIN3	0.102366	-1.07184	5.16584	-0.207485	0.835631
CAVIN4	2.75065	-2.28618	1.96564	-1.16307	0.244801	0.832303
CBARP	5.8345	0.887223	0.961749	0.922509	0.356263	0.88866
CBFA2T2	69.4768	0.746396	0.639746	1.16671	0.243329	0.831125
CBFA2T3	9.76533	0.648185	1.06046	0.611228	0.541049	0.944406
CBFB	18.654	-0.0712325	0.877269	-0.0811979	0.935285	0.994136
CBL	40.4505	0.0834902	0.928997	0.0898713	0.928389	0.994136
CBLB	40.6153	-2.33505	0.913095	-2.5573	0.010549	0.236483
CBLL1	51.7765	0.245737	0.786648	0.312384	0.754748	0.980827
CBLN1	15.7467	-3.45968	1.39591	-2.47844	0.0131958	0.265779
CBLN2	8.43463	-5.00088	1.94948	-2.56524	0.0103104	0.234628
CBLN4	1.25905	-2.95478	3.46814	-0.851978	0.394226
CBR1	53.5156	0.334086	0.748683	0.446232	0.65543	0.962592
CBR4	30.99	-3.70447	0.878126	-4.21861	2.4581e-05	0.0035512
CBS	68.9339	0.646275	0.818063	0.790007	0.429524	0.919231
CBSL	70.0273	0.634644	0.820706	0.77329	0.439351	0.922009
CBWD1	192.506	0.378417	0.371198	1.01945	0.307989	0.873969
CBWD2	193.304	0.311247	0.388044	0.802093	0.422499	0.918586
CBWD3	186.994	0.429561	0.36749	1.16891	0.242441	0.830838
CBWD5	189.01	0.463583	0.371186	1.24892	0.211693	0.80532
CBWD6	139.953	0.459173	0.372686	1.23207	0.217925	0.807528
CBX1	134.406	-0.0562879	0.380096	-0.148089	0.882273	0.989752
CBX2	5.86367	-2.77724	1.37036	-2.02664	0.0426989	0.476061
CBX3	88.3861	-0.540899	0.308618	-1.75265	0.0796624	0.608889
CBX4	10.1578	0.288269	1.0368	0.278037	0.780984	0.980964
CBX5	254.21	0.140857	0.343903	0.409583	0.682112	0.965021
CBX6	61.0127	0.718618	0.429473	1.67326	0.0942768	0.639814
CBX7	1.29445	-1.8384	1.57247	-1.16912	0.242356
CBX8	6.95423	-1.71887	1.49865	-1.14694	0.251405	0.836679
CBY1	37.0422	-1.31941	0.898866	-1.46786	0.142142	0.73506
CBY3	0.0280753	-0.643028	5.1659	-0.124475	0.900939
CC2D1A	12.2654	0.773677	1.06618	0.725656	0.46805	0.927216
CC2D1B	2.72565	-0.374293	1.72776	-0.216635	0.828493	0.984119
CC2D2A	8.36825	1.4159	1.61365	0.877453	0.380241	0.903651
CC2D2B	0.121201	-0.855486	5.16588	-0.165603	0.868469
CCAR1	104.696	-0.320196	0.594109	-0.538951	0.58992	0.952023
CCAR2	20.7605	0.292034	0.712115	0.410095	0.681737	0.965003
CCBE1	0.757139	0.554012	3.32607	0.166567	0.867711
CCDC102A	0.221799	-0.791519	4.41356	-0.179338	0.857672
CCDC102B	0.77354	-2.68026	3.67704	-0.728919	0.466051
CCDC106	11.0759	-0.519729	0.695031	-0.747778	0.454594	0.925889
CCDC107	17.0759	0.369887	0.656347	0.563554	0.573058	0.947895
CCDC112	137.276	-0.0929923	0.436933	-0.21283	0.83146	0.984322
CCDC113	3.26989	-0.472386	1.83816	-0.256989	0.797188	0.984119
CCDC115	137.283	0.310807	0.521706	0.595752	0.551341	0.944769
CCDC117	6.2175	-2.44792	1.30224	-1.87977	0.0601396	0.543439
CCDC12	89.8968	0.531878	0.483115	1.10093	0.270925	0.852564
CCDC120	7.25083	0.582994	1.12856	0.516581	0.605449	0.955567
CCDC121	4.19149	-3.63423	2.26169	-1.60686	0.108084	0.668146
CCDC122	6.2925	0.939978	1.45332	0.64678	0.517774	0.941092
CCDC124	95.8775	-0.091055	0.414375	-0.219741	0.826073	0.984119
CCDC125	5.31848	-2.03293	1.96589	-1.0341	0.301089	0.873969
CCDC126	7.25843	-0.861434	1.31215	-0.656505	0.511499	0.93819
CCDC127	49.6536	0.17483	0.746624	0.23416	0.814861	0.984119
CCDC13	0.225515	-1.5461	4.5959	-0.336408	0.736563
CCDC130	63.2257	0.571538	0.712645	0.801995	0.422556	0.918586
CCDC134	0.362137	-1.91313	4.21639	-0.453737	0.650018
CCDC136	78.4345	0.782428	0.559593	1.39821	0.16205	0.760097
CCDC137	30.791	0.0412147	1.03728	0.0397333	0.968306	0.995516
CCDC138	5.09436	-3.29558	1.68644	-1.95416	0.0506821	0.506475
CCDC14	18.9031	-0.912632	0.899475	-1.01463	0.310283	0.873969
CCDC142	4.5613	-1.42604	1.52396	-0.935747	0.349404	0.888242
CCDC144A	4.66499	0.173087	2.06121	0.0839735	0.933078	0.994136
CCDC144NL	1.98689	-0.883558	1.90927	-0.462772	0.643528	0.961802
CCDC146	0.960875	-2.26992	3.11857	-0.727872	0.466692
CCDC148	1.76802	-3.94888	4.86606	-0.811514	0.41707	0.918186
CCDC149	6.6302	1.14574	1.65806	0.691015	0.489556	0.933908
CCDC15	1.71401	-3.69748	2.54428	-1.45325	0.146154	0.741676
CCDC150	0.340333	-1.57058	4.43361	-0.354244	0.723156
CCDC151	1.6521	-3.85286	3.21005	-1.20025	0.230042	0.817515
CCDC152	14.1197	-0.956003	1.66676	-0.573571	0.566258	0.946932
CCDC153	0.569396	-2.45804	3.9471	-0.622744	0.533453
CCDC154	0.418776	-1.64397	3.96026	-0.415117	0.678056
CCDC157	13.8608	-3.77007	1.37963	-2.73268	0.00628215	0.177122
CCDC159	0.341411	-1.88642	3.56514	-0.529131	0.596715
CCDC160	4.15728	-5.14255	2.37123	-2.16873	0.0301032	0.400305
CCDC163	0.470467	-1.34496	4.30915	-0.312118	0.754951
CCDC167	147.86	-0.391414	0.387294	-1.01064	0.31219	0.873969
CCDC168	0.251912	-1.15762	5.16573	-0.224097	0.822682
CCDC169	0.877587	-2.1157	3.58444	-0.590246	0.555026
CCDC17	0	0	0	0	1
CCDC170	0.436844	-1.58733	2.30836	-0.687645	0.491676
CCDC171	7.98453	-3.02382	1.62261	-1.86355	0.0623849	0.553471
CCDC173	0.464743	-1.53815	3.09113	-0.497602	0.618765
CCDC174	41.1722	0.590614	0.763916	0.773139	0.43944	0.922009
CCDC175	0.00485152	-0.468212	5.16591	-0.090635	0.927783
CCDC177	6.51308	-1.12777	1.68967	-0.667446	0.504487	0.935375
CCDC178	0.105479	-0.98541	5.16586	-0.190754	0.848718
CCDC18	1.92906	-1.50472	2.01012	-0.748573	0.454114	0.925889
CCDC180	0.378687	0.863238	3.83486	0.225103	0.821899
CCDC181	27.4245	0.324389	1.28059	0.253311	0.800028	0.984119
CCDC183	0.44033	0.566152	2.20737	0.256482	0.797578
CCDC184	229.746	0.971256	0.443909	2.18796	0.0286722	0.391002
CCDC186	42.734	-1.13832	0.905788	-1.25672	0.208856	0.800593
CCDC189	1.87815	-0.359821	1.5408	-0.233528	0.815351	0.984119
CCDC191	5.46205	-2.62847	2.08686	-1.25953	0.207839	0.800552
CCDC192	0.00564641	-0.468212	5.16591	-0.090635	0.927783
CCDC198	0.594885	-2.29646	4.41745	-0.519861	0.60316
CCDC200	0.303525	-1.14037	2.48939	-0.458092	0.646886
CCDC22	17.6686	-1.15619	1.18409	-0.976436	0.328849	0.875713
CCDC24	13.414	0.866902	1.2252	0.707561	0.479218	0.930293
CCDC25	58.7124	0.108382	0.609907	0.177703	0.858956	0.988735
CCDC28A	5.32273	-1.77003	1.88617	-0.938423	0.348027	0.887877
CCDC28B	92.9888	0.42181	0.60534	0.696815	0.485919	0.93311
[truncated: 12,958 more rows]

## Sheet: DEG_FUS_KO_MN_Other
gene	baseMean	log2FoldChange	lfcSE	stat	pvalue	padj
A1BG	0.499038	1.38433	1.35812	1.01929	0.308064
A2M	0.279955	-1.24792	2.48926	-0.501321	0.616145
A4GALT	2.08482	-1.62032	1.69868	-0.953868	0.34015	0.67963
AAAS	84.7549	-0.440622	0.432214	-1.01945	0.307988	0.654119
AACS	31.5773	0.599663	0.57546	1.04206	0.297385	0.643
AADAT	36.2886	0.896522	0.54297	1.65114	0.0987093	0.387536
AAGAB	97.9514	0.372393	0.397946	0.935787	0.349383	0.685989
AAK1	126.785	0.42157	0.277343	1.52003	0.128503	0.436513
AAMDC	2.66466	-2.34447	1.04429	-2.24503	0.0247662	0.187791
AAMP	201.34	0.69657	0.306519	2.27251	0.0230555	0.180628
AANAT	0	0	0	0	1
AAR2	54.0273	0.0196857	0.446015	0.0441369	0.964795	0.987993
AARD	2.28132	0.485847	1.7147	0.283343	0.776914	0.9295
AARS	116.617	0.576922	0.362258	1.59257	0.111257	0.404553
AARS2	12.4172	-1.34299	0.954831	-1.40652	0.159569	0.486202
AARSD1	9.59171	-0.527187	0.431194	-1.22262	0.221473	0.564249
AASDH	9.85278	-0.0359797	0.798965	-0.0450328	0.964081	0.98776
AASDHPPT	130.231	0.166466	0.263273	0.632293	0.527195	0.808296
AASS	1.06645	-3.79103	1.89453	-2.00104	0.0453878	0.262376
AATF	59.5893	-0.244477	0.500319	-0.488641	0.625096	0.867984
AATK	11.7438	1.47891	0.966165	1.5307	0.125844	0.431844
ABAT	67.8962	-0.479517	0.493887	-0.970904	0.331596	0.674134
ABCA1	39.4539	-0.808559	1.13504	-0.712361	0.476241	0.776151
ABCA10	0.648775	-1.317	1.32622	-0.993052	0.320685
ABCA13	0.0454925	-1.40538	2.88881	-0.486492	0.626618
ABCA2	3.81213	0.571773	0.827303	0.691129	0.489485	0.784827
ABCA3	208.11	0.686376	0.297603	2.30634	0.0210915	0.171715
ABCA5	29.5222	0.186098	0.652654	0.28514	0.775537	0.92896
ABCA6	0.43173	-2.34093	2.44624	-0.956948	0.338593
ABCA7	2.96959	0.490229	1.28195	0.382409	0.702158	0.89884
ABCA8	0.0372912	-0.801777	2.65247	-0.302275	0.762442
ABCB1	0.59355	2.03375	1.81949	1.11776	0.263672
ABCB10	18.208	0.0569107	0.794432	0.071637	0.942891	0.981656
ABCB4	0.156466	0.105906	2.41314	0.0438874	0.964994
ABCB6	4.51175	0.889061	0.724813	1.22661	0.21997	0.562737
ABCB7	17.1194	-2.03508	1.00233	-2.03036	0.0423203	0.253611
ABCB8	23.5631	0.794763	0.669276	1.1875	0.235032	0.578779
ABCB9	28.1472	0.591012	0.63885	0.925118	0.354905	0.69141
ABCC1	1.69871	-1.31093	1.21925	-1.07519	0.282288	0.626131
ABCC10	15.6461	-0.0911349	0.804115	-0.113336	0.909764	0.972419
ABCC11	0.427432	-2.80246	2.17897	-1.28614	0.198394
ABCC4	1.55159	-0.236862	1.43449	-0.165119	0.86885	0.958173
ABCC5	52.9505	0.348767	0.463061	0.753177	0.451343	0.761933
ABCC6	0.116179	-1.22304	1.82608	-0.669765	0.503007
ABCC8	7.46014	-0.0914162	1.03648	-0.0881985	0.929719	0.978127
ABCC9	0.0110795	-0.840223	2.79163	-0.30098	0.76343
ABCD1	3.03741	1.37421	1.22298	1.12367	0.261155	0.608352
ABCD3	24.5055	0.7568	0.607804	1.24514	0.213081	0.554926
ABCD4	65.4634	-0.373957	0.477286	-0.783506	0.43333	0.750907
ABCE1	41.4506	0.231682	0.475405	0.487337	0.62602	0.868108
ABCF1	103.046	-0.490552	0.371627	-1.32001	0.186832	0.52073
ABCF2	84.387	0.713758	0.516656	1.3815	0.167127	0.495799
ABCF3	47.7232	0.496442	0.531491	0.934054	0.350276	0.687148
ABCG1	30.5041	-1.44255	0.400004	-3.60634	0.000310542	0.00934264
ABCG4	12.7578	0.387738	0.754732	0.513743	0.607432	0.857341
ABCG5	0.210267	-1.8572	2.23765	-0.829975	0.406553
ABCG8	0.674282	-1.23307	1.69775	-0.726298	0.467656
ABHD1	0.0653385	-0.695516	2.06562	-0.336711	0.736335
ABHD10	35.6197	-0.190383	0.481714	-0.395221	0.69268	0.89473
ABHD11	19.6084	-1.13611	0.79068	-1.43688	0.150752	0.473632
ABHD12	142.042	0.833607	0.376638	2.21328	0.0268782	0.19793
ABHD12B	0.161683	-1.13306	2.34367	-0.483454	0.628774
ABHD13	27.9332	-0.312162	0.748132	-0.417255	0.676492	0.88901
ABHD14A	70.7785	-0.368975	0.361112	-1.02177	0.306888	0.652915
ABHD14A-ACY1	0.540883	0.16297	1.16744	0.139596	0.888979
ABHD14B	1.03595	-0.85684	1.38737	-0.617601	0.536838	0.81392
ABHD16A	8.79559	0.0906252	0.32646	0.2776	0.781319	0.930626
ABHD17A	39.1427	0.147607	0.453804	0.325267	0.744979	0.917179
ABHD17B	20.527	0.104992	0.516773	0.203168	0.839004	0.947285
ABHD17C	23.1266	1.16011	0.661625	1.75343	0.0795286	0.350755
ABHD18	19.0683	-1.18818	0.684765	-1.73517	0.0827105	0.356204
ABHD2	22.4289	0.27946	0.613936	0.455195	0.648969	0.878502
ABHD3	2.14609	-0.446925	1.4629	-0.305507	0.75998	0.922262
ABHD4	7.63958	-0.285036	1.04621	-0.272446	0.785279	0.931622
ABHD5	16.185	0.719928	0.728054	0.988839	0.322742	0.667546
ABHD6	10.7374	-0.194121	0.756835	-0.256491	0.797572	0.934927
ABHD8	32.4211	-0.0790516	0.53566	-0.147578	0.882676	0.96381
ABI1	63.0176	0.268573	0.48915	0.54906	0.582964	0.845084
ABI2	110.547	0.15156	0.322903	0.469366	0.638808	0.873554
ABI3BP	0.116138	-0.12148	2.72526	-0.0445755	0.964446
ABL1	40.1554	0.103707	0.609401	0.170179	0.86487	0.957314
ABL2	18.5385	-0.249034	0.708486	-0.351502	0.725211	0.909405
ABLIM1	115.756	1.23808	0.361384	3.42592	0.000612713	0.0152074
ABLIM2	34.5336	0.300124	0.6434	0.466466	0.640882	0.87412
ABLIM3	25.6469	0.709317	0.570621	1.24306	0.213845	0.55597
ABO	0.985784	1.59942	2.12419	0.752953	0.451478	0.762056
ABR	56.877	0.473773	0.400959	1.1816	0.237364	0.581947
ABRACL	97.6932	-0.15736	0.391218	-0.40223	0.687515	0.892625
ABRAXAS1	9.81556	-0.747269	0.386987	-1.93099	0.0534839	0.286236
ABRAXAS2	26.466	-0.679778	0.595284	-1.14194	0.25348	0.599637
ABT1	91.9954	0.440801	0.489	0.901434	0.367358	0.700058
ABTB1	0.734739	0.585514	2.01902	0.289999	0.771817	0.928143
ABTB2	5.0495	-1.24374	1.0552	-1.17867	0.238529	0.58305
AC001226.2	0.329112	1.25791	2.0176	0.623471	0.532975
AC004754.1	0.206265	-1.30258	1.78263	-0.730702	0.464961
AC004922.1	0.793288	-0.0758159	0.530174	-0.143002	0.886289	0.964821
AC005726.1	0.26787	-0.590777	2.16607	-0.272741	0.785052
AC009779.3	0.141133	0.242529	2.40944	0.100658	0.919822
AC010616.1	0.212422	-2.23062	2.07125	-1.07695	0.281505
AC011005.1	32.9708	0.487038	0.282455	1.7243	0.0846534	0.359147
AC011195.2	5.45445	-0.419111	0.387215	-1.08237	0.279086	0.623847
AC013394.1	0.466311	0.0984519	1.04437	0.0942692	0.924895
AC015802.6	0.0125961	-0.840222	2.79141	-0.301003	0.763412
AC023055.1	0.0761055	-0.863628	2.19941	-0.392664	0.694568
AC073111.5	9.50092	0.333993	1.00494	0.33235	0.739625	0.915706
AC073610.3	0.168553	-1.67943	2.53255	-0.663138	0.507242
AC091057.6	0.0234562	-1.19618	2.9538	-0.404961	0.685506
AC091959.3	0.441473	-2.12967	1.95881	-1.08723	0.276937
AC092587.1	0.0581555	-0.684428	2.95439	-0.231665	0.816799
AC092718.3	1.68251	-0.475419	0.83557	-0.568975	0.569373	0.835357
AC092835.1	0.866937	1.83155	1.99332	0.918843	0.358178	0.693779
AC093323.1	45.3063	0.75241	0.598521	1.25712	0.208712	0.548674
AC093512.2	1.68215	1.5043	1.0436	1.44145	0.149458	0.471801
AC093668.3	0.0826282	-0.852323	2.19169	-0.388888	0.697359
AC093827.5	0.017281	-1.11209	2.79993	-0.397186	0.691231
AC104452.1	0.134573	-0.386309	1.83778	-0.210204	0.833508
AC107871.1	0.0552608	-1.234	2.90109	-0.425357	0.670576
AC115220.1	0.113603	-0.851726	1.56734	-0.543422	0.58684
AC116366.3	0.314998	0.613039	1.78027	0.344351	0.730582
AC118549.1	15.4288	-1.84603	0.685061	-2.69469	0.00704538	0.0841943
AC118553.2	0.0837024	-0.78912	1.65125	-0.477893	0.632726
AC138647.1	0.226875	0.954933	2.74327	0.348101	0.727765
AC138894.1	0.246801	0.156214	1.71736	0.0909617	0.927523
AC138969.1	35.127	0.135812	0.372993	0.364114	0.715773	0.904379
AC244197.3	0.202446	-0.0124996	2.70215	-0.0046258	0.996309
ACAA1	110.402	0.35387	0.412536	0.85779	0.391008	0.718651
ACAA2	35.3169	0.166596	0.58952	0.282596	0.777487	0.9295
ACACA	85.3482	2.005	0.490881	4.08449	4.41734e-05	0.00202093
ACACB	0.309242	1.07299	2.01894	0.531464	0.595097
ACAD10	14.0628	-0.969381	0.846777	-1.14479	0.252297	0.598233
ACAD8	56.3446	0.279348	0.529258	0.527811	0.59763	0.85247
ACAD9	28.8997	-0.0449807	0.560379	-0.0802684	0.936024	0.979685
ACADM	76.9871	0.0750362	0.380305	0.197305	0.843589	0.948381
ACADS	8.86985	0.338198	0.943403	0.358487	0.719979	0.906287
ACADSB	7.63251	-1.33393	1.08786	-1.22619	0.220126	0.562737
ACADVL	146.627	-0.36249	0.33033	-1.09736	0.272486	0.618007
ACAP1	0.963421	0.297415	1.354	0.219656	0.826139	0.943165
ACAP2	34.8173	-0.0324156	0.519755	-0.0623671	0.950271	0.983947
ACAP3	69.1336	-0.298383	0.357095	-0.835584	0.403389	0.729108
ACAT1	145.007	0.538971	0.385354	1.39864	0.161921	0.488658
ACAT2	729.548	1.14565	0.28416	4.0317	5.5374e-05	0.00237392
ACBD3	35.7924	-0.474134	0.504741	-0.939362	0.347545	0.684758
ACBD4	2.70117	0.357552	1.22249	0.292478	0.769921	0.927036
ACBD5	19.1234	-0.336863	0.593879	-0.567226	0.570561	0.836107
ACBD6	173.73	0.363019	0.37387	0.970976	0.33156	0.674134
ACBD7	0.06279	-1.54798	2.71568	-0.570014	0.568668
ACCS	0.113294	0.244046	2.59182	0.0941601	0.924982
ACD	110.449	0.23889	0.387942	0.615789	0.538034	0.814725
ACE	0.34711	-0.246369	2.16903	-0.113585	0.909567
ACER2	0.284624	-1.9931	2.46436	-0.80877	0.418647
ACER3	12.5169	1.24625	0.735833	1.69366	0.0903307	0.369551
ACHE	352.737	0.961266	0.26259	3.66071	0.000251521	0.00816465
ACIN1	32.7289	0.16685	0.46997	0.355024	0.722572	0.907638
ACKR1	8.0264	1.74268	1.12402	1.55041	0.121044	0.423858
ACKR2	0.354619	1.4815	2.88886	0.512832	0.608069
ACKR3	0.337504	-3.07484	2.83949	-1.08289	0.278859
ACLY	195.78	0.721318	0.302674	2.38315	0.017165	0.151738
ACO1	26.1525	-0.266893	0.654131	-0.408011	0.683266	0.891083
ACO2	188.894	0.628148	0.267471	2.34847	0.0188505	0.160951
ACOT1	88.7361	0.220744	0.506168	0.436108	0.662758	0.883515
ACOT11	0.37318	-0.752642	1.0785	-0.69786	0.485265
ACOT13	20.9132	-0.62721	0.674545	-0.929828	0.35246	0.689127
ACOT2	115.078	0.0586613	0.490469	0.119602	0.904798	0.971022
ACOT4	2.35595	0.407867	1.24645	0.327222	0.7435	0.917087
ACOT7	1300.6	0.725585	0.202255	3.58747	0.000333905	0.00988912
ACOT8	66.4591	1.05788	0.480954	2.19954	0.0278397	0.201912
ACOT9	11.5709	2.08322	0.928697	2.24316	0.0248863	0.18793
ACOX1	16.9984	-0.482889	0.710928	-0.679238	0.496987	0.78857
ACOX3	7.91561	-0.398965	0.899419	-0.443581	0.657346	0.881546
ACP1	218.986	-0.0361755	0.260449	-0.138897	0.889532	0.965614
ACP2	122.107	0.626751	0.425257	1.47382	0.140531	0.456047
ACP5	0.318077	0.25206	2.56859	0.0981317	0.921828
ACP6	1.56324	0.844853	1.36617	0.61841	0.536305	0.813394
ACRBP	0.694361	0.949738	2.16758	0.438157	0.661273
ACRV1	0.0983162	-1.2417	2.89666	-0.428668	0.668165
ACSBG1	0.212534	0.307533	1.72475	0.178305	0.858483
ACSBG2	0.0259641	-0.830534	2.83145	-0.293324	0.769274
ACSF2	3.34308	-5.25279	1.6208	-3.24086	0.0011917	0.0242714
ACSF3	17.3486	1.41381	0.693292	2.03928	0.0414224	0.250929
ACSL1	22.4081	0.671595	0.733362	0.915775	0.359785	0.694915
ACSL3	108.532	0.11678	0.332026	0.351719	0.725049	0.909405
ACSL4	62.738	0.184349	0.466565	0.39512	0.692754	0.89473
ACSL6	5.65899	-0.499897	1.0124	-0.493772	0.621467	0.865789
ACSM3	0.00794854	-0.87834	2.95442	-0.297297	0.76624
ACSM6	0.330509	-0.802243	1.90612	-0.420877	0.673845
ACSS2	54.7903	1.62916	0.503717	3.23429	0.00121948	0.024796
ACSS3	0.541356	-3.54872	2.00502	-1.76991	0.0767416
ACTA1	108.057	0.680495	0.163149	4.17099	3.03281e-05	0.00149941
ACTA2	0.0875004	-0.473465	1.8517	-0.255693	0.798188
ACTB	17582.6	0.694562	0.145972	4.7582	1.95331e-06	0.000165169
ACTC1	7.01737	0.350278	0.441199	0.793923	0.42724	0.746635
ACTG1	12256.5	0.433756	0.120951	3.58621	0.000335518	0.00988912
ACTG2	2.12595	0.473801	0.435237	1.08861	0.276328	0.622072
ACTL10	0.318328	-2.75767	2.6758	-1.03059	0.302731
ACTL6A	56.4492	-0.774026	0.452365	-1.71106	0.0870692	0.362744
ACTL6B	182.108	0.540623	0.373624	1.44697	0.147905	0.469142
ACTN1	82.6726	-0.342784	0.253658	-1.35137	0.176579	0.507865
ACTN2	2.87996	0.881271	1.27887	0.689103	0.490759	0.785416
ACTN3	0.0821067	-0.950388	1.83292	-0.518512	0.604101
ACTN4	28.111	-0.898407	0.522481	-1.7195	0.0855228	0.360387
ACTR10	489.483	0.419833	0.236944	1.77187	0.0764165	0.345468
ACTR1A	477.772	0.470822	0.214128	2.19878	0.0278933	0.201942
ACTR1B	70.0641	0.905603	0.465971	1.94348	0.0519587	0.280919
ACTR2	116.668	0.498993	0.378963	1.31673	0.187929	0.522611
ACTR3	132.738	0.0270951	0.322731	0.0839557	0.933092	0.979212
ACTR3B	32.6978	-0.0421211	0.482255	-0.087342	0.9304	0.978228
ACTR3C	6.11711	-0.0951734	0.586603	-0.162245	0.871113	0.959288
ACTR5	8.26824	2.84076	1.15078	2.46855	0.0135663	0.1304
ACTR6	77.8134	0.0321804	0.412472	0.0780185	0.937813	0.980518
ACTR8	30.6032	-0.52926	0.684521	-0.773182	0.439415	0.754317
ACTRT3	0.534291	1.53475	1.60131	0.958439	0.337842
ACVR1	13.2498	0.693712	0.749741	0.925268	0.354827	0.69141
ACVR1B	33.9154	0.644431	0.541306	1.19051	0.233845	0.577865
ACVR1C	1.3756	2.82665	1.85438	1.52431	0.127431	0.434245
ACVR2A	42.8287	-0.0130843	0.409499	-0.0319521	0.97451	0.989849
ACVR2B	25.1071	0.481407	0.491083	0.980297	0.326939	0.670089
ACY1	0.85742	0.278587	1.19133	0.233846	0.815105	0.938956
ACYP1	147.362	0.145538	0.30132	0.483001	0.629095	0.869108
ACYP2	55.0481	-0.140061	0.464422	-0.301583	0.76297	0.923929
ADA	0.179055	-0.652474	1.56766	-0.416208	0.677258
ADA2	107.923	0.761318	0.418242	1.82028	0.0687162	0.327196
ADAL	18.6843	-0.29947	0.792296	-0.377977	0.705447	0.900238
ADAM10	17.2666	-1.7648	0.601338	-2.93479	0.00333775	0.0511552
ADAM11	1.79371	-0.499571	1.33001	-0.375615	0.707203	0.901053
ADAM12	14.6008	-0.866347	1.00202	-0.864597	0.38726	0.715737
ADAM15	16.1225	0.217382	0.859095	0.253036	0.80024	0.935547
ADAM17	11.2225	0.656163	0.68863	0.952853	0.340664	0.679822
ADAM19	46.0446	0.827531	0.503756	1.64272	0.100441	0.390582
ADAM22	12.4576	-0.465493	0.866136	-0.537437	0.590966	0.847982
ADAM23	21.8411	2.33651	0.628338	3.71855	0.000200369	0.00684325
ADAM29	0.0538552	-1.10883	2.67767	-0.414104	0.678798
ADAM32	0.15391	-1.24527	1.86222	-0.668704	0.503684
ADAM7	0.226458	0.947664	2.12552	0.445851	0.655705
ADAM8	0.0596096	-0.642687	2.20717	-0.291182	0.770912
ADAM9	10.6176	-0.0567434	0.788615	-0.0719532	0.942639	0.981656
ADAMTS1	1.52492	3.11572	1.65483	1.8828	0.0597276	0.304246
ADAMTS10	19.9806	-0.475517	0.739187	-0.643297	0.520032	0.803972
ADAMTS12	0.156499	-0.678636	2.88509	-0.235222	0.814037
ADAMTS13	2.76751	0.443542	1.36278	0.325469	0.744826	0.917179
ADAMTS15	0.223277	0.934208	2.74653	0.340141	0.73375
ADAMTS16	0.169027	-1.52271	2.0404	-0.746282	0.455497
ADAMTS18	0.144794	-0.00835131	2.92779	-0.00285243	0.997724
ADAMTS2	0.638935	-1.81388	1.65572	-1.09552	0.273287
ADAMTS20	0.0954624	-1.44395	2.95327	-0.488931	0.624891
ADAMTS3	0.29596	-0.237563	2.83551	-0.0837813	0.93323
ADAMTS4	0.272455	-0.0906255	1.30317	-0.0695424	0.944558
ADAMTS5	0.164863	-1.10742	2.12469	-0.521212	0.602219
ADAMTS6	1.34854	-2.23218	1.81658	-1.22878	0.219153	0.561544
ADAMTS7	9.4791	-0.821388	0.961197	-0.854547	0.392802	0.719608
ADAMTS9	0.355601	-2.81376	2.84686	-0.988375	0.322969
ADAMTSL1	2.65687	0.382749	1.65487	0.231286	0.817092	0.939898
ADAMTSL3	0.0710305	-1.58211	2.92887	-0.540176	0.589075
ADAMTSL4	0.105174	-1.77677	2.95239	-0.601807	0.547302
ADAP1	37.2421	1.42599	0.450188	3.16755	0.0015373	0.0291777
ADAP2	0.428351	0.943729	1.82687	0.516581	0.605449
ADAR	122.922	-0.649119	0.343814	-1.888	0.0590265	0.302434
ADARB1	16.9746	2.4503	0.897312	2.73071	0.00631986	0.0785085
ADARB2	3.77115	-4.66631	1.30118	-3.58621	0.000335525	0.00988912
ADAT1	22.6859	0.9863	0.625794	1.57608	0.115008	0.412193
ADAT2	3.5731	1.27563	1.11939	1.13958	0.254463	0.600918
ADAT3	2.39495	0.525228	1.34113	0.391629	0.695332	0.895909
ADCK1	14.9981	0.781822	0.860018	0.909077	0.36331	0.697769
ADCK2	21.1737	0.347699	0.655607	0.530346	0.595872	0.85112
ADCK5	18.9043	0.527786	0.898694	0.587281	0.557015	0.827024
ADCY1	49.1111	1.0358	0.643057	1.61074	0.107237	0.399402
ADCY2	46.1658	2.22426	0.660934	3.36533	0.000764512	0.0176858
ADCY3	4.2448	-0.0197059	0.794877	-0.0247911	0.980222	0.992751
ADCY4	0.0523386	-0.640401	2.51427	-0.254706	0.79895
ADCY5	2.24918	3.47307	1.34501	2.5822	0.00981727	0.105587
ADCY6	9.1981	-0.348497	1.01026	-0.344957	0.730127	0.912012
ADCY7	17.9059	1.40983	0.866397	1.62724	0.103687	0.394449
ADCY8	20.8795	-0.272049	0.622592	-0.436962	0.662139	0.88321
ADCY9	2124.71	0.642637	0.202477	3.17387	0.00150422	0.0288548
ADCYAP1	17.1315	-1.40861	0.921206	-1.52909	0.126242	0.432742
ADCYAP1R1	15.6562	-1.51399	0.921177	-1.64354	0.100272	0.390434
ADD1	157.978	0.834735	0.31448	2.65433	0.00794649	0.0918303
ADD2	97.465	0.37263	0.317933	1.17204	0.24118	0.586023
ADD3	9.26348	0.0395685	0.854066	0.0463296	0.963048	0.987611
ADGB	0.822427	2.37438	2.09972	1.13081	0.258137	0.605861
ADGRA1	10.2959	0.557705	0.91196	0.611545	0.540839	0.816644
ADGRA2	0.250428	-1.97031	2.92279	-0.674121	0.500235
ADGRA3	4.38038	-0.0930876	0.896341	-0.103853	0.917286	0.974259
ADGRB1	3.76856	-1.29696	1.08509	-1.19526	0.231984	0.576247
ADGRB2	16.2316	0.224416	0.818625	0.274137	0.783979	0.93098
ADGRB3	58.6993	-0.232291	0.476686	-0.487305	0.626042	0.868108
ADGRE5	0.293514	-1.36782	2.45405	-0.557372	0.577273
ADGRF3	0.083727	-1.76516	2.75136	-0.641559	0.521159
ADGRG1	97.1785	-1.31078	0.382568	-3.42627	0.000611923	0.0152074
ADGRG2	0.348331	-0.795753	1.80318	-0.441306	0.658992
ADGRL1	44.1612	-0.476231	0.463185	-1.02817	0.303871	0.650439
ADGRL2	29.6719	-0.0950592	0.626595	-0.151708	0.879417	0.962369
ADGRL3	58.7905	-0.626917	0.516015	-1.21492	0.224397	0.567753
ADGRV1	18.115	1.21971	0.788105	1.54765	0.121707	0.424681
ADH5	154.15	0.350794	0.354995	0.988165	0.323072	0.667546
ADH6	0
ADHFE1	0.957898	-1.60487	1.93505	-0.829371	0.406894	0.732093
ADI1	41.8457	0.147939	0.61768	0.239508	0.810711	0.937638
ADIPOR1	113.399	0.367112	0.359255	1.02187	0.306843	0.652915
ADIPOR2	11.5423	-0.269973	0.905599	-0.298115	0.765615	0.925607
ADK	66.0772	-0.216698	0.467709	-0.463319	0.643136	0.875209
ADM2	0.559064	-1.43457	1.86416	-0.769553	0.441565
ADM5	0.833494	-0.477739	1.63294	-0.292563	0.769856	0.927036
ADNP	120.135	-0.430742	0.3303	-1.3041	0.192201	0.528132
ADNP2	16.4047	0.821366	0.791811	1.03733	0.299584	0.64544
ADO	25.4478	0.044566	0.682367	0.0653108	0.947927	0.983057
ADORA1	27.7831	2.16454	0.71752	3.0167	0.00255544	0.0423408
ADORA2B	0.0430907	-0.5641	2.95435	-0.190938	0.848574
ADPGK	42.5919	0.36592	0.532751	0.686849	0.492178	0.786143
ADPRH	1.37305	-0.0726641	2.95209	-0.0246145	0.980362	0.992751
ADPRHL1	6.70596	-2.12639	1.19968	-1.77246	0.0763181	0.345436
ADPRHL2	94.4904	0.0343102	0.49193	0.069746	0.944396	0.982289
ADPRM	20.9334	0.47871	0.902109	0.530657	0.595657	0.851107
ADRA1A	5.16297	-1.78308	1.21929	-1.46239	0.143635	0.460709
ADRA1B	1.91364	1.88752	1.23444	1.52905	0.126252	0.432742
ADRA1D	0.487072	-0.638136	2.3973	-0.26619	0.790093
ADRA2A	0.244039	-0.812524	1.70285	-0.477154	0.633252
ADRM1	157.313	0.522063	0.259684	2.01038	0.0443914	0.258812
ADSL	29.4705	0.939069	0.442996	2.11981	0.0340217	0.224209
ADSS	28.8195	0.661938	0.489795	1.35146	0.176548	0.507865
ADSSL1	43.4232	-0.160217	0.644008	-0.24878	0.803531	0.936599
AEBP1	2.2391	-4.12123	1.69418	-2.43258	0.0149916	0.138564
AEBP2	6.93753	-1.48052	0.944669	-1.56724	0.11706	0.416373
AEN	6.2519	0.453203	1.16169	0.390124	0.696444	0.896147
AES	68.2586	0.223834	0.313045	0.715021	0.474596	0.775124
AFAP1	78.4049	1.12396	0.571465	1.9668	0.0492067	0.272258
AFAP1L2	1.91005	0.20642	1.32624	0.155643	0.876314	0.961303
AFDN	61.0286	-0.572009	0.48049	-1.19047	0.233861	0.577865
AFF1	10.8461	-2.10884	1.24784	-1.68999	0.0910292	0.370334
AFF2	4.7013	0.82528	0.996988	0.827774	0.407799	0.732999
AFF3	54.1409	0.990045	0.505533	1.95842	0.0501811	0.275118
AFF4	49.5152	-0.953951	0.526065	-1.81337	0.0697745	0.330311
AFG1L	1.92175	1.10214	1.08493	1.01586	0.309695	0.65529
AFG3L2	43.7217	0.263062	0.387996	0.678001	0.497771	0.788823
AFMID	6.93549	-4.08404	0.960576	-4.25165	2.12199e-05	0.00114162
AFTPH	32.7937	-0.541783	0.598835	-0.904728	0.365609	0.698905
AGA	12.542	2.91451	0.827764	3.52095	0.00043001	0.0118014
AGAP1	40.2367	-0.156207	0.583617	-0.267653	0.788966	0.932387
AGAP2	8.15977	1.65424	0.792118	2.08837	0.0367645	0.234232
AGAP3	105.347	-0.0147922	0.350634	-0.042187	0.96635	0.988245
AGAP4	30.1731	-0.669089	0.465938	-1.436	0.151001	0.473632
AGAP5	0.0383855	-1.1109	2.32075	-0.478682	0.632165
AGAP6	26.3884	-0.593247	0.482793	-1.22878	0.219154	0.561544
AGAP9	13.6226	-0.594969	0.51034	-1.16583	0.243683	0.588489
AGBL3	0.563784	0.802438	1.63078	0.492057	0.622679
AGBL4	17.582	-1.93973	0.915557	-2.11863	0.0341214	0.224443
AGBL5	60.9158	-0.404807	0.475803	-0.850785	0.394889	0.721607
AGER	0.0326319	-0.802081	2.95442	-0.271485	0.786018
AGFG1	18.7713	-0.0190229	0.652735	-0.0291434	0.97675	0.990844
AGFG2	0.514523	-0.674158	2.55474	-0.263885	0.791869
AGGF1	10.0315	-0.103425	0.587654	-0.175997	0.860296	0.955809
AGK	34.557	-0.767586	0.498029	-1.54125	0.123257	0.426999
AGL	19.7854	-0.498764	0.777326	-0.641641	0.521107	0.804383
AGMAT	0.0857297	-0.81764	2.08119	-0.392871	0.694415
AGO1	24.3469	-1.08218	0.659865	-1.64	0.101005	0.391549
AGO2	27.4362	-0.509615	0.558377	-0.912673	0.361415	0.696397
AGO3	19.9567	-0.0310734	0.631834	-0.0491797	0.960776	0.987377
AGO4	6.38349	0.34884	0.885419	0.393983	0.693594	0.895117
AGPAT1	108.302	0.475771	0.285136	1.66858	0.0952015	0.379475
AGPAT2	15.4515	-1.79793	1.02697	-1.75072	0.0799946	0.35142
AGPAT3	10.6242	0.926306	0.919249	1.00768	0.313609	0.658306
AGPAT4	71.1733	1.41957	0.475359	2.98631	0.00282368	0.0455542
AGPAT5	18.0334	-0.154994	0.525965	-0.294685	0.768235	0.926306
AGPS	29.1196	0.436306	0.546215	0.79878	0.424418	0.744675
AGRN	19.1183	0.0378887	0.55898	0.0677818	0.945959	0.982927
AGTPBP1	49.3053	0.849119	0.501671	1.69258	0.0905353	0.369648
AGTRAP	0.806658	-2.71694	1.45327	-1.86953	0.0615492	0.30935
AHCTF1	19.2204	-0.846138	0.78846	-1.07315	0.283203	0.627344
AHCY	180.61	0.822993	0.374893	2.19527	0.0281441	0.202463
AHCYL1	62.5677	0.291758	0.473674	0.615947	0.53793	0.814725
AHCYL2	8.83925	0.690059	0.735247	0.938541	0.347967	0.684994
AHDC1	5.41335	0.417325	0.817336	0.510592	0.609637	0.859001
AHI1	244.502	-0.0813385	0.362584	-0.22433	0.8225	0.942053
AHNAK	0.0376996	-0.913707	2.30659	-0.396129	0.69201
AHNAK2	19.689	0.963293	0.903059	1.0667	0.286108	0.62991
AHR	0.353969	-0.493901	1.92505	-0.256566	0.797514
AHRR	1.84665	-1.69485	0.678519	-2.49787	0.0124941	0.122651
AHSA1	456.771	0.399282	0.224818	1.77602	0.0757289	0.344294
AIDA	19.1347	0.0178534	0.689463	0.0258946	0.979341	0.992372
AIF1L	2.55166	3.13321	1.55004	2.02137	0.0432413	0.256498
AIFM1	37.2937	-0.186616	0.574374	-0.324902	0.745255	0.917243
AIFM2	4.27777	2.16968	1.17512	1.84635	0.0648421	0.317936
AIFM3	0.292165	0.590235	2.51513	0.234674	0.814462
AIG1	58.4616	0.337156	0.461262	0.730943	0.464814	0.7703
AIM2	1.60211	-2.36752	1.36536	-1.73399	0.0829201	0.356399
AIMP1	46.3322	0.331055	0.516304	0.641201	0.521392	0.804541
AIMP2	73.1265	0.401626	0.443859	0.90485	0.365545	0.698905
AIP	248.625	0.577202	0.327144	1.76437	0.0776704	0.347477
AJAP1	1.9254	-1.36474	1.32325	-1.03136	0.302372	0.648893
AJM1	6.42952	0.178584	0.823845	0.216769	0.828389	0.943276
AJUBA	0.00948745	-0.916305	2.95442	-0.310147	0.756449
AK1	16.1315	0.163366	0.415847	0.39285	0.69443	0.895396
AK2	84.5173	0.308166	0.457922	0.672966	0.500969	0.791423
AK3	68.0659	-0.110398	0.43838	-0.251831	0.801172	0.935933
AK4	47.0677	0.508658	0.727162	0.699511	0.484232	0.781932
AK5	26.1507	0.445692	0.634224	0.702737	0.48222	0.780575
AK6	88.5202	0.326106	0.472432	0.69027	0.490025	0.785077
AK7	0.121479	0.223699	2.42045	0.0924201	0.926364
AK8	0.591471	0.429888	1.79669	0.239266	0.810899
AK9	7.32576	0.676191	1.04091	0.649616	0.51594	0.80123
AKAP1	27.0658	0.540813	0.657178	0.822932	0.410546	0.734741
AKAP10	4.11207	-1.32655	0.984996	-1.34676	0.178057	0.510419
AKAP11	39.6615	0.807698	0.584149	1.38269	0.166759	0.495429
AKAP12	268.127	0.424185	0.320239	1.32459	0.185308	0.519062
AKAP13	20.0918	-0.219346	0.815867	-0.26885	0.788045	0.932256
AKAP17A	31.2465	-0.266537	0.725722	-0.367272	0.713416	0.902705
AKAP2	0.287846	-1.15986	1.64571	-0.704776	0.480949
AKAP3	0.824989	-0.298934	1.71189	-0.174622	0.861377	0.955864
AKAP5	0.815931	-1.29713	1.4279	-0.90842	0.363656	0.69779
AKAP6	81.8326	-0.0155043	0.441644	-0.0351059	0.971995	0.989045
AKAP7	6.1976	0.323196	0.742561	0.435245	0.663384	0.883763
AKAP8	17.836	-0.86989	0.724478	-1.20071	0.229862	0.575255
AKAP8L	102.971	-0.616697	0.354613	-1.73907	0.0820223	0.354905
AKAP9	338.672	-0.593274	0.251542	-2.35855	0.0183464	0.15819
AKIP1	82.9007	-0.264087	0.465583	-0.567218	0.570566	0.836107
AKIRIN1	175.099	-0.0612062	0.280182	-0.218452	0.827077	0.943165
AKIRIN2	234.739	0.636848	0.260968	2.44033	0.014674	0.136384
AKNA	0.0484832	-0.985273	2.32055	-0.424586	0.671138
AKR1A1	273.296	0.110165	0.299844	0.367406	0.713316	0.902705
AKR1B1	345.5	0.488758	0.282651	1.72919	0.0837744	0.357248
AKR1C1	444.258	0.455618	0.261802	1.74032	0.0818036	0.354831
AKR1C2	475.477	0.397672	0.262087	1.51733	0.129183	0.437674
AKR1C3	80.7799	0.446856	0.257353	1.73635	0.0825014	0.355929
AKR1C4	41.4914	0.358361	0.253708	1.4125	0.157803	0.483744
AKR1E2	0.786159	-0.640364	1.16169	-0.551237	0.581471	0.844035
AKR7A2	123.845	-0.143122	0.438408	-0.326458	0.744078	0.917087
AKR7A3	8.6541	-0.0279835	0.484817	-0.0577198	0.953972	0.985811
AKR7L	13.9043	0.0507619	0.495615	0.102422	0.918422	0.974685
AKT1	43.8734	0.861959	0.439745	1.96014	0.04998	0.274431
AKT1S1	21.9765	0.391486	0.564546	0.693452	0.488026	0.783512
AKT2	21.6726	-0.29728	0.507457	-0.585822	0.557995	0.827877
AKT3	36.7438	0.278424	0.581095	0.479137	0.631841	0.870743
AKTIP	34.9101	0.34447	0.606024	0.568409	0.569757	0.835721
AL021997.3	0.200243	-0.295425	1.51589	-0.194886	0.845482
AL031281.2	2.9713	-5.41688	1.4705	-3.68371	0.000229862	0.00765854
AL031777.3	0.396819	-0.799389	0.979738	-0.815921	0.414545
AL049779.1	0.852966	-0.154458	0.418444	-0.369125	0.712035	0.902446
AL135905.2	3.26929	0.0190884	0.427648	0.0446359	0.964398	0.98776
AL136454.1	165.106	-0.665487	0.141061	-4.71772	2.38506e-06	0.000189891
AL139353.1	0.188518	-1.85086	2.23381	-0.828567	0.407349
AL162231.1	4.01099	-0.649831	0.796153	-0.816213	0.414378	0.737741
AL391650.1	0.20399	0.448297	2.54466	0.176172	0.860159
AL590132.1	0.362622	0.119443	1.31823	0.0906082	0.927804
AL662899.2	0.24299	-0.545325	0.65527	-0.832215	0.405288
ALAD	18.3751	-1.75876	0.718443	-2.44801	0.0143647	0.13517
ALAS1	80.4122	0.27054	0.398762	0.678451	0.497486	0.788823
ALCAM	82.1146	1.49875	0.505093	2.96727	0.00300456	0.0473799
ALDH16A1	4.9211	0.471206	1.18577	0.397383	0.691085	0.894479
ALDH18A1	27.5002	-0.752524	0.510765	-1.47333	0.140663	0.456047
ALDH1A2	219.125	3.05434	0.674207	4.53027	5.89084e-06	0.00039342
ALDH1B1	16.9717	0.761625	0.686258	1.10982	0.267075	0.612993
ALDH1L2	2.7837	2.17217	1.14151	1.90288	0.0570556	0.297438
ALDH2	177.668	0.972082	0.295273	3.29215	0.000994258	0.0213496
ALDH3A2	67.8807	0.515007	0.423739	1.21539	0.224219	0.567753
ALDH3B1	0.0527737	-0.834646	2.17721	-0.383355	0.701456
ALDH4A1	9.20087	0.407582	0.831594	0.490121	0.624048	0.867694
ALDH5A1	17.7117	0.73082	0.600797	1.21642	0.223826	0.56733
ALDH6A1	19.8601	-0.877416	0.636475	-1.37856	0.168032	0.496607
ALDH7A1	55.3398	-1.78102	0.451175	-3.94751	7.89684e-05	0.00318497
ALDH9A1	49.4348	0.2589	0.550572	0.470239	0.638184	0.873219
ALDOA	107.895	0.249638	0.210216	1.18753	0.235017	0.578779
ALDOC	451.601	0.590992	0.391917	1.50795	0.131567	0.440148
ALG1	25.9813	-0.786762	0.71513	-1.10017	0.27126	0.617053
ALG10	2.91486	0.352103	1.23393	0.285351	0.775375	0.92895
ALG10B	1.63003	1.54677	1.04895	1.47458	0.140326	0.455651
ALG11	11.0416	-1.66523	0.811074	-2.05311	0.0400617	0.245511
ALG12	14.77	-0.065746	0.840317	-0.0782395	0.937638	0.980417
ALG13	29.6185	0.682941	0.56686	1.20478	0.228288	0.572753
ALG14	70.1671	0.312685	0.515498	0.606567	0.544138	0.818446
ALG1L	3.39618	-0.188945	0.749259	-0.252176	0.800905	0.935933
ALG1L2	3.42481	0.541035	0.470607	1.14965	0.250286	0.596586
ALG2	26.8423	1.04083	0.657737	1.58244	0.113549	0.409357
ALG3	135.814	-0.299753	0.459489	-0.652361	0.514168	0.80011
ALG5	112.055	-0.0966525	0.417294	-0.231617	0.816835	0.93969
ALG6	32.7707	-0.791517	0.603435	-1.31169	0.189626	0.52469
ALG8	71.6721	0.755057	0.578271	1.30571	0.19165	0.527101
ALG9	5.82918	1.07089	0.653418	1.63891	0.101232	0.391549
ALK	0.980695	2.54208	1.80853	1.4056	0.159842	0.4865
ALKAL1	0.593807	-0.417919	2.54622	-0.164133	0.869626
ALKAL2	0.278486	0.572858	2.24358	0.255332	0.798466
ALKBH1	33.5418	-0.239621	0.669895	-0.357699	0.720569	0.906608
ALKBH2	41.4478	0.178621	0.51906	0.344123	0.730754	0.912197
ALKBH3	80.0847	0.0716351	0.491455	0.145761	0.88411	0.964133
ALKBH4	41.6215	-0.169617	0.630632	-0.268964	0.787958	0.932256
ALKBH5	39.0205	-0.374173	0.362501	-1.0322	0.30198	0.648551
ALKBH6	11.2678	0.998908	0.553644	1.80424	0.0711932	0.334061
ALKBH7	251.181	-0.187191	0.240904	-0.777034	0.437139	0.75293
ALKBH8	2.9658	0.678633	0.970353	0.699367	0.484323	0.781932
ALMS1	20.7612	0.865569	0.728673	1.18787	0.234884	0.578779
ALOX12	0.853535	-0.585238	1.80764	-0.323757	0.746122	0.917264
ALOX15	0.310478	0.201313	1.57596	0.12774	0.898355
ALOX5AP	0.132528	0.377598	2.95241	0.127895	0.898232
ALOXE3	0.356053	-1.88152	1.92449	-0.977674	0.328235
ALPK1	0.57243	-2.77824	2.11175	-1.31561	0.188305
ALPK2	1.79679	2.25897	2.00151	1.12864	0.259052	0.606499
ALPK3	2.46638	1.45508	1.50979	0.963763	0.335165	0.67628
ALPL	0.759166	1.18455	2.19909	0.538652	0.590127	0.847657
ALS2	9.81085	-0.306245	0.877468	-0.349009	0.727082	0.910531
ALS2CR12	0.0590901	-0.408312	2.70773	-0.150795	0.880138
ALYREF	13.9686	0.27206	0.58339	0.466342	0.640971	0.87412
AMACR	1.063	0.487773	1.10328	0.442112	0.658408	0.882074
AMBRA1	31.0475	0.947302	0.720535	1.31472	0.188604	0.523776
AMD1	40.8135	0.0267235	0.379357	0.0704442	0.94384	0.981937
AMDHD2	1.71447	0.361571	1.48234	0.243919	0.807293	0.936803
AMER1	1.96385	3.62617	1.61844	2.24053	0.0250565	0.188709
AMER2	40.0331	0.38134	0.609443	0.625719	0.531499	0.810364
AMER3	45.9866	1.63793	0.590138	2.7755	0.00551166	0.071892
AMFR	396.162	-0.859585	0.302323	-2.84327	0.00446537	0.0619343
AMH	14.5541	0.249274	0.734332	0.339456	0.734266	0.913344
AMIGO1	3.30964	-0.0341098	0.903848	-0.0377384	0.969896	0.988351
AMIGO2	0.865891	2.52738	2.20763	1.14484	0.252276	0.598233
AMMECR1	1.31732	-1.14936	1.46687	-0.783543	0.433308	0.750907
AMMECR1L	12.4112	-0.291167	0.449904	-0.647175	0.517519	0.802099
AMN1	37.6561	-0.0341937	0.376796	-0.0907485	0.927692	0.977269
AMOT	5.48508	-0.987169	1.36479	-0.723314	0.469487	0.772306
AMOTL1	8.95438	0.132196	0.899739	0.146927	0.88319	0.96381
AMOTL2	46.4279	-0.206339	0.445836	-0.462813	0.643498	0.875209
AMPD2	76.018	0.466346	0.453641	1.02801	0.303946	0.650439
AMPH	103.933	0.310613	0.403661	0.76949	0.441603	0.755848
AMT	0.779662	-0.0724006	0.469796	-0.154111	0.877522	0.961913
AMY1A	2.392	0.399615	0.434544	0.919619	0.357772	0.693596
AMY1B	0.53429	0.567067	0.921037	0.615683	0.538104
AMY1C	0.406907	0.69803	1.69318	0.41226	0.680149
AMY2A	0.39918	-0.0866018	1.29018	-0.067124	0.946483
AMY2B	3.15181	0.126046	0.558501	0.225686	0.821446	0.941725
AMZ2	181.834	-0.154259	0.302853	-0.509352	0.610505	0.85947
ANAPC1	20.3491	-0.508336	0.615652	-0.825687	0.408982	0.733811
ANAPC10	14.1783	-0.128411	0.725305	-0.177044	0.859474	0.955742
ANAPC11	358.154	-0.201752	0.190077	-1.06142	0.288497	0.632164
ANAPC13	411.349	0.0980136	0.27526	0.356076	0.721784	0.907299
ANAPC15	27.9139	-0.40532	0.469483	-0.863333	0.387954	0.716082
ANAPC16	99.5182	0.241352	0.332266	0.726381	0.467605	0.771522
ANAPC2	8.96912	0.0671795	0.702571	0.0956195	0.923823	0.976234
ANAPC4	23.0783	-0.653335	0.615384	-1.06167	0.288385	0.632164
ANAPC5	162.432	0.217986	0.374437	0.58217	0.560452	0.829515
ANAPC7	57.3901	-0.0377251	0.465181	-0.0810976	0.935364	0.979544
ANG	1.05161	2.00252	2.13073	0.939828	0.347306	0.684714
ANGEL1	7.69113	0.041333	0.96886	0.0426615	0.965971	0.988245
ANGEL2	21.3994	-0.407817	0.748064	-0.545163	0.585641	0.846519
ANGPT1	2.56002	-4.72834	1.49127	-3.17068	0.00152083	0.0289548
ANGPT2	1.58144	-3.60766	1.5524	-2.32393	0.0201294	0.16817
ANGPTL1	0.301919	-0.121241	2.95378	-0.0410462	0.967259
ANGPTL2	0.300379	-2.46056	2.46742	-0.99722	0.318658
ANGPTL4	0.625125	0.95293	2.34331	0.40666	0.684258
ANGPTL6	0.006709	-0.87834	2.95442	-0.297297	0.76624
ANK1	9.16891	2.57749	0.85803	3.00396	0.00266491	0.0437951
ANK2	192.907	-0.0944781	0.33038	-0.285968	0.774902	0.928787
ANK3	140.292	-0.360502	0.293636	-1.22772	0.219553	0.562133
ANKAR	0.733974	0.257712	1.58263	0.162838	0.870646	0.959075
ANKDD1A	6.92112	1.59934	1.00149	1.59697	0.110272	0.403838
ANKEF1	2.89289	-0.35035	1.07781	-0.325056	0.745139	0.917243
ANKFN1	0.475974	0.951122	2.1858	0.435137	0.663463
ANKFY1	39.8607	-0.29479	0.630614	-0.467465	0.640167	0.873981
ANKH	25.5884	0.658759	0.570104	1.15551	0.247883	0.593673
ANKHD1	1.72594	0.36603	0.814127	0.449599	0.653	0.880408
ANKHD1-EIF4EBP3	0.169229	-0.899217	1.8514	-0.485695	0.627184
ANKIB1	28.8771	-0.181324	0.560615	-0.323438	0.746364	0.917264
ANKLE1	0.811319	-2.88979	2.01933	-1.43107	0.152411	0.474812
ANKLE2	43.43	-0.509684	0.564594	-0.902745	0.366661	0.699383
ANKMY1	2.37382	-0.228252	1.04938	-0.217511	0.82781	0.943249
ANKMY2	58.2289	-0.171435	0.402638	-0.42578	0.670268	0.886916
ANKRA2	39.6733	0.485448	0.536176	0.90539	0.365259	0.698905
ANKRD1	19.3258	-1.6156	0.440152	-3.67055	0.000242032	0.00791348
ANKRD10	87.7818	-0.13721	0.343208	-0.399787	0.689313	0.893884
ANKRD11	86.762	-0.312017	0.389041	-0.802016	0.422544	0.744048
ANKRD12	222.727	-0.314838	0.281504	-1.11841	0.263391	0.609557
ANKRD13A	21.2853	0.76839	0.615649	1.2481	0.211995	0.553626
ANKRD13B	10.1937	0.43374	0.672778	0.644701	0.519121	0.803553
ANKRD13C	26.7964	-0.762698	0.53103	-1.43626	0.150928	0.473632
ANKRD13D	73.2175	0.822915	0.428648	1.91979	0.054884	0.291256
ANKRD16	9.6719	1.20679	0.902134	1.3377	0.180994	0.514374
ANKRD17	89.4469	-0.24061	0.368336	-0.653235	0.513605	0.799963
ANKRD18A	0.304478	-0.764506	1.614	-0.473672	0.635734
ANKRD18B	0.395403	-1.07916	1.76113	-0.612764	0.540033
ANKRD20A1	2.21287	-1.05865	0.981431	-1.07868	0.280732	0.624595
ANKRD20A2	1.36811	-0.326742	1.24185	-0.26311	0.792466	0.933355
ANKRD20A3	1.68549	-0.892079	1.09118	-0.817538	0.413621	0.737323
ANKRD20A4	2.20101	-0.995557	1.02254	-0.973611	0.33025	0.672877
ANKRD23	0.0961612	-1.08447	2.91733	-0.371733	0.710092
ANKRD24	7.46266	-0.258269	0.910862	-0.283543	0.77676	0.9295
ANKRD26	39.2703	-0.342843	0.685872	-0.499864	0.617171	0.862151
ANKRD27	5.58032	-0.342366	0.969002	-0.353318	0.72385	0.908592
ANKRD28	9.65579	0.335866	0.86759	0.387125	0.698664	0.89709
ANKRD29	18.88	1.09925	0.810326	1.35656	0.174922	0.506187
ANKRD30B	0.37845	-0.515677	1.85148	-0.278521	0.780612
ANKRD30BL	0.553577	-0.982432	1.60859	-0.610741	0.541371
ANKRD31	0.280213	1.18171	2.91782	0.404997	0.68548
ANKRD33B	0.0330356	-0.802081	2.95442	-0.271485	0.786018
ANKRD34A	20.3032	0.440532	0.826196	0.533205	0.593892	0.850269
ANKRD35	5.55434	1.69174	1.31914	1.28246	0.199681	0.537151
ANKRD36	154.402	-0.245641	0.293296	-0.837517	0.402302	0.728493
ANKRD36B	190.037	-0.399764	0.318268	-1.25606	0.209094	0.549207
ANKRD36C	167.001	-0.265778	0.326228	-0.814699	0.415245	0.738514
ANKRD37	2.70091	2.96147	1.4675	2.01804	0.0435874	0.256711
ANKRD39	36.1901	-0.45263	0.486714	-0.92997	0.352386	0.689127
ANKRD40	9.83398	0.667812	0.77379	0.863041	0.388115	0.716082
ANKRD42	1.26039	-1.78746	0.987632	-1.80985	0.0703198	0.331829
ANKRD44	10.2896	-0.0808646	0.822716	-0.0982898	0.921702	0.976159
ANKRD45	0.665518	-1.5427	2.6306	-0.586445	0.557576
ANKRD46	117.941	0.883626	0.340468	2.59533	0.00945002	0.103013
ANKRD49	17.09	-0.360546	0.856843	-0.420784	0.673912	0.887882
ANKRD50	27.5932	-1.39036	0.619413	-2.24465	0.0247907	0.187861
ANKRD52	19.3296	0.345873	0.582973	0.593291	0.552987	0.825139
ANKRD53	7.39963	0.141381	1.06825	0.132349	0.894709	0.966306
ANKRD54	88.1153	0.450755	0.412443	1.09289	0.274441	0.620949
ANKRD55	0.232761	0.671864	1.72293	0.389954	0.69657
ANKRD6	33.5124	0.26499	0.612201	0.432848	0.665125	0.884789
ANKRD65	0.757091	-0.409296	2.04869	-0.199784	0.841649	0.947348
ANKRD9	22.0308	1.5057	0.614182	2.45155	0.0142243	0.134779
ANKS1A	78.674	0.972153	0.472834	2.05602	0.0397811	0.245182
ANKS1B	34.1344	0.865575	0.60156	1.43888	0.150183	0.473123
ANKS3	25.1097	-0.969427	0.658013	-1.47326	0.14068	0.456047
ANKS6	1.48116	-0.759157	1.33641	-0.568057	0.569996	0.835872
ANKUB1	0.599732	-0.629659	1.51339	-0.416059	0.677367
ANKZF1	34.7681	-0.119595	0.622978	-0.191972	0.847764	0.950593
ANLN	0.237965	-1.32097	2.16879	-0.609082	0.54247
ANO10	40.5564	-0.348711	0.523549	-0.666053	0.505377	0.794414
ANO2	0.560235	1.99604	2.10793	0.946922	0.343678
ANO3	10.1392	4.32276	1.02535	4.21589	2.48799e-05	0.00129809
ANO4	6.81887	4.02343	1.08107	3.72171	0.000197876	0.00677696
ANO5	15.5305	0.483976	0.702525	0.68891	0.49088	0.785421
ANO6	58.6939	1.18262	0.545141	2.16938	0.0300537	0.209544
ANO7	0.460174	0.612703	1.91364	0.320178	0.748834
ANO8	13.3512	-0.797078	0.750771	-1.06168	0.288381	0.632164
ANOS1	4.477	2.40964	1.02207	2.3576	0.0183936	0.158378
ANP32A	59.1114	-0.0270419	0.345628	-0.0782399	0.937637	0.980417
ANP32B	94.6259	0.703173	0.436234	1.61192	0.10698	0.399402
ANP32D	0.294238	-1.0107	0.760372	-1.32922	0.183774
ANP32E	28.4717	-1.56307	0.642381	-2.43325	0.014964	0.138471
ANTXR1	9.41905	-0.561541	1.20803	-0.464841	0.642045	0.874823
ANTXR2	1.17025	-1.14635	1.58585	-0.722862	0.469765	0.772364
ANXA1	0.0954359	-1.05765	1.71917	-0.615211	0.538416
ANXA11	8.25426	4.13566	1.29688	3.18893	0.00142798	0.0277556
ANXA13	0.0482333	-1.28359	2.68671	-0.477757	0.632823
ANXA2	2240.38	0.698164	0.342815	2.03656	0.0416941	0.252077
ANXA3	9.8927	2.13893	1.03105	2.07451	0.0380323	0.237915
ANXA4	2.15405	1.83463	1.46523	1.25211	0.210529	0.55113
ANXA5	60.3325	-0.0626672	0.546696	-0.114629	0.908739	0.972143
ANXA6	22.9344	0.543281	0.620003	0.876255	0.380891	0.709748
ANXA7	43.1185	0.0319311	0.497195	0.0642224	0.948793	0.983277
AOAH	0.0788599	-0.660268	1.82647	-0.361499	0.717726
AOC2	2.76261	0.927816	1.51611	0.611971	0.540557	0.816529
AP002495.1	0.276236	1.0045	2.26679	0.443137	0.657667
AP003108.2	1.20691	-1.09772	0.897302	-1.22335	0.221196	0.564205
AP1AR	2.3351	-1.40019	0.845982	-1.65511	0.0979031	0.385482
AP1B1	51.5457	0.609209	0.403249	1.51075	0.130852	0.439082
AP1G1	43.6608	-0.175979	0.455566	-0.386287	0.699284	0.897511
AP1G2	5.94084	-1.00344	1.00647	-0.996982	0.318773	0.663067
AP1M1	350.09	0.515711	0.251193	2.05305	0.0400675	0.245511
AP1S1	121.289	0.186782	0.282033	0.662271	0.507797	0.796075
AP1S2	180.694	-0.491892	0.32484	-1.51426	0.12996	0.43836
AP1S3	2.07381	1.91043	1.3222	1.44488	0.14849	0.470207
AP2A1	148.196	-1.40788	0.337456	-4.17204	3.01884e-05	0.00149854
AP2A2	28.3058	-0.445726	0.418459	-1.06516	0.286804	0.630423
AP2B1	140.737	-0.102748	0.251618	-0.408351	0.683016	0.891083
AP2M1	851.472	0.224769	0.17257	1.30248	0.192753	0.528704
AP2S1	181.232	0.386099	0.225812	1.70982	0.087299	0.36312
AP3B1	38.7032	-1.50092	0.720573	-2.08296	0.037255	0.23582
AP3B2	56.125	0.584266	0.43471	1.34404	0.178936	0.51067
AP3D1	149.54	0.0207084	0.352019	0.0588277	0.953089	0.985314
AP3M1	53.785	0.64193	0.484947	1.32371	0.185599	0.519305
AP3M2	28.2796	1.24819	0.581315	2.14719	0.0317783	0.215506
AP3S1	223.646	0.444606	0.287237	1.54787	0.121654	0.424681
AP3S2	16.291	1.10093	0.531117	2.07285	0.0381863	0.238513
AP4B1	30.9735	0.479189	0.588956	0.813623	0.415861	0.739288
AP4E1	1.41601	-1.93622	1.50651	-1.28524	0.198709	0.536409
AP4M1	29.4634	0.381203	0.577831	0.659714	0.509438	0.797314
AP4S1	30.5827	1.40666	0.771014	1.82443	0.0680868	0.325844
AP5B1	2.07544	1.85091	1.22577	1.51	0.131044	0.439306
AP5M1	62.266	0.319105	0.437411	0.729531	0.465677	0.770646
AP5S1	19.5834	0.378592	0.910207	0.415941	0.677453	0.889416
AP5Z1	21.6373	-1.17918	0.675159	-1.74653	0.0807198	0.352459
APAF1	5.41926	-0.368369	1.09029	-0.337863	0.735467	0.913725
APBA1	16.7479	0.969235	0.603256	1.60667	0.108126	0.400645
APBA2	122.962	0.332729	0.313543	1.06119	0.288603	0.632164
APBA3	12.0139	0.91957	0.846591	1.0862	0.277389	0.623248
APBB1	368.494	0.684701	0.234176	2.92388	0.00345699	0.0522707
APBB2	36.0551	-0.156638	0.536091	-0.292186	0.770145	0.927122
APBB3	124.129	0.397661	0.346894	1.14635	0.251651	0.598079
APC	95.3819	-0.735126	0.432469	-1.69984	0.0891618	0.367467
APC2	120.565	0.837766	0.385911	2.17087	0.0299406	0.209175
APCDD1	0.61847	-2.42833	1.6252	-1.49417	0.135131
APEH	126.007	-0.141919	0.375095	-0.378353	0.705168	0.899988
APEX1	432.371	-0.230192	0.254704	-0.903759	0.366123	0.699001
APEX2	1.74772	-1.73624	1.09338	-1.58796	0.112296	0.406634
APH1A	45.5214	-0.0540494	0.51525	-0.104899	0.916456	0.973883
APH1B	4.82002	2.5122	0.987104	2.54502	0.0109272	0.112885
API5	40.2906	-0.519717	0.442915	-1.1734	0.240635	0.585635
APIP	40.0877	0.613799	0.540801	1.13498	0.256383	0.603594
APLF	0.197464	-1.88115	2.40198	-0.783165	0.43353
APLP1	1015.17	0.441359	0.163149	2.70525	0.00682534	0.0827511
APLP2	311.756	0.284034	0.222654	1.27568	0.20207	0.540516
APMAP	293.846	0.55745	0.254273	2.19233	0.0283559	0.203317
APOA1	0	0	0	0	1
APOBEC3B	0	0	0	0	1
APOBEC3C	0.0741793	-0.897339	1.81321	-0.494888	0.620679
APOBEC3F	0.0358581	-0.934311	2.48148	-0.376514	0.706535
APOBEC3G	0.456541	0.672721	0.789428	0.852162	0.394124
APOC1	6.2651	-0.819782	0.865905	-0.946734	0.343774	0.682373
APOE	2.59409	-2.72792	1.5453	-1.7653	0.0775134	0.347239
APOL2	0.650339	1.29218	1.53243	0.843223	0.399104
APOLD1	0.563395	-3.36435	1.91551	-1.75637	0.0790248
APOM	2.63189	0.829794	1.54339	0.537643	0.590823	0.847982
APOO	132.335	0.791001	0.427361	1.8509	0.0641846	0.316405
APOOL	98.8144	-0.996003	0.376277	-2.647	0.00812101	0.092884
APOPT1	99.9427	0.384116	0.298118	1.28847	0.197583	0.53502
APP	275.848	0.628985	0.223199	2.81805	0.00483163	0.0655316
APPBP2	28.1858	-0.215444	0.57579	-0.374171	0.708277	0.901316
APPL1	55.8198	-0.210704	0.489562	-0.430393	0.66691	0.885739
APPL2	8.56562	0.637984	0.76775	0.830978	0.405986	0.731818
APRT	77.0396	0.314473	0.421367	0.746317	0.455476	0.764305
APTX	51.5988	-0.427967	0.514712	-0.831468	0.405709	0.731745
AQP11	36.4819	-0.428303	0.668717	-0.640485	0.521857	0.804638
AQP6	0.0438217	-0.991835	2.66578	-0.372061	0.709847
AQR	12.9409	0.39287	0.684212	0.574193	0.565837	0.833061
AR	0.133372	-1.80717	1.95739	-0.923253	0.355875
ARAF	21.2481	0.391882	0.751481	0.521479	0.602033	0.854466
ARAP1	0.141213	-2.04663	2.38288	-0.858887	0.390403
ARAP3	0.0279007	-1.06825	2.63165	-0.405922	0.6848
ARC	2.34029	-1.23803	1.7571	-0.704589	0.481066	0.779689
ARCN1	62.0859	-0.128599	0.391037	-0.328866	0.742257	0.916958
AREL1	43.5776	1.01541	0.464134	2.18776	0.0286874	0.204617
ARF1	977.798	0.771751	0.149739	5.15399	2.55003e-07	3.03553e-05
ARF3	79.3704	0.554383	0.288914	1.91885	0.055003	0.291566
ARF4	658.144	0.164311	0.245191	0.670135	0.502772	0.792504
ARF5	458.802	0.320204	0.188792	1.69607	0.0898722	0.36895
ARF6	55.249	-0.582811	0.439898	-1.32488	0.185211	0.51896
ARFGAP1	33.3357	0.222265	0.536064	0.414623	0.678418	0.889887
ARFGAP2	130.62	0.898887	0.338763	2.65344	0.00796759	0.0918459
ARFGAP3	35.2781	-0.756299	0.511698	-1.47802	0.139403	0.454458
ARFGEF1	32.0348	-0.586661	0.600069	-0.977656	0.328244	0.671534
ARFGEF2	7.3717	-1.13998	0.997439	-1.14291	0.253076	0.598993
ARFGEF3	69.0448	-0.851636	0.552146	-1.54241	0.122974	0.426651
ARFIP1	6.94282	0.00414881	0.896987	0.00462528	0.99631	0.998785
ARFIP2	123.006	0.403637	0.405474	0.995468	0.319509	0.664208
ARFRP1	63.874	-0.523193	0.500368	-1.04562	0.295739	0.641098
ARG2	190.629	1.0457	0.290186	3.60357	0.00031388	0.0094095
ARGLU1	117.959	-0.619781	0.324938	-1.90738	0.0564708	0.296526
ARHGAP1	57.9266	-0.0580093	0.400738	-0.144756	0.884903	0.964284
ARHGAP10	0.274837	-1.67637	2.82086	-0.594276	0.552328
ARHGAP11A	0.044632	-1.40464	2.89231	-0.485647	0.627217
ARHGAP11B	0.0392278	-1.1958	2.95362	-0.404858	0.685582
ARHGAP12	30.1026	-0.680974	0.708711	-0.960863	0.336621	0.677015
ARHGAP17	21.6609	-0.865466	0.61283	-1.41224	0.157878	0.483744
ARHGAP18	0.0438364	-0.914355	2.6644	-0.343175	0.731467
ARHGAP19	0.514315	1.55201	2.53328	0.612648	0.540109
ARHGAP20	4.19266	0.0285131	1.13299	0.0251662	0.979922	0.992715
ARHGAP21	46.0115	0.457219	0.568767	0.803876	0.421469	0.743223
ARHGAP22	29.9464	2.13446	0.903824	2.36159	0.0181967	0.157563
ARHGAP23	29.2277	0.818851	0.677661	1.20835	0.226913	0.571232
ARHGAP24	2.26639	1.29708	1.35008	0.96075	0.336678	0.677015
ARHGAP25	2.30441	-0.358364	1.71781	-0.208617	0.834747	0.945071
ARHGAP26	7.25214	0.572226	1.05409	0.542862	0.587225	0.847155
ARHGAP28	6.1396	1.18843	0.981055	1.21138	0.22575	0.569767
ARHGAP29	0.140815	-1.10739	1.64442	-0.673426	0.500676
ARHGAP32	30.2362	1.26513	0.729826	1.73346	0.0830132	0.356399
ARHGAP33	18.0113	0.282804	0.467882	0.604434	0.545555	0.819235
ARHGAP35	53.0119	0.454574	0.535032	0.849621	0.395536	0.721769
ARHGAP36	116.439	6.54871	0.655501	9.99039	1.67921e-23	2.05888e-20
ARHGAP39	6.88283	0.460621	0.846057	0.544433	0.586144	0.846521
ARHGAP4	0.25285	-0.00492694	2.22455	-0.00221481	0.998233
ARHGAP42	0.0205119	-0.990675	2.95427	-0.335337	0.737371
ARHGAP44	9.4758	1.39476	0.871289	1.6008	0.109421	0.402934
ARHGAP45	1.3268	-0.0748688	1.60657	-0.0466016	0.962831	0.987611
ARHGAP5	27.139	0.0376799	0.647547	0.0581886	0.953598	0.985634
ARHGAP8	0.0969585	-1.13289	2.09069	-0.541876	0.587904
ARHGDIA	84.1758	0.0698137	0.285469	0.244558	0.806798	0.936803
ARHGDIG	111.025	1.61773	0.35617	4.54201	5.57203e-06	0.000379548
ARHGEF1	10.7565	-1.5256	0.984139	-1.55018	0.121097	0.423858
ARHGEF10	0.767283	0.509062	1.78195	0.285677	0.775125	0.928832
ARHGEF10L	13.8952	-0.0876823	0.827469	-0.105964	0.915611	0.973617
ARHGEF11	10.0117	-0.420541	0.648409	-0.648574	0.516614	0.801595
ARHGEF12	113.854	-0.107769	0.379571	-0.283922	0.77647	0.9295
ARHGEF15	0.585579	-1.02765	1.96505	-0.522963	0.601
ARHGEF16	0.406097	-0.094951	2.21253	-0.0429151	0.965769
ARHGEF17	12.0149	0.443261	0.776597	0.570773	0.568153	0.834867
ARHGEF18	0.713402	-1.05952	1.19079	-0.88976	0.373595	0.704274
ARHGEF19	1.50494	-2.16517	1.99603	-1.08473	0.278039	0.623339
ARHGEF2	5.66936	-0.313353	0.740773	-0.423008	0.672289	0.887723
ARHGEF25	1.33029	-0.733022	1.41756	-0.517101	0.605086	0.856494
ARHGEF26	6.75502	-2.50097	0.452392	-5.52834	3.23279e-08	4.95466e-06
ARHGEF28	0.261987	-0.79818	2.83553	-0.281493	0.778333
ARHGEF3	17.9787	-0.890707	0.719834	-1.23738	0.215946	0.5581
ARHGEF33	0.84782	0.316819	1.57686	0.200917	0.840763	0.947323
ARHGEF37	0.407302	0.774458	1.5251	0.507808	0.611588
ARHGEF38	0.488827	0.390713	0.914617	0.427188	0.669242
ARHGEF39	2.43998	-1.94341	0.697902	-2.78464	0.00535864	0.0702699
ARHGEF4	46.1728	0.466121	0.563258	0.827545	0.407928	0.732999
ARHGEF40	17.8411	-0.733838	0.770747	-0.952113	0.34104	0.680027
ARHGEF6	0.0707631	-0.993142	2.50463	-0.396523	0.691719
ARHGEF7	100.505	1.44658	0.445533	3.24684	0.00116693	0.0239261
ARHGEF9	48.9284	-0.429757	0.467579	-0.919111	0.358037	0.693779
ARID1A	108.125	0.357117	0.350598	1.01859	0.308396	0.654119
ARID1B	60.736	0.190853	0.430383	0.443448	0.657441	0.88155
ARID2	21.4945	-0.73904	0.63379	-1.16607	0.243588	0.588489
ARID3A	74.5891	-3.10223	0.472552	-6.56485	5.20859e-11	1.55762e-08
ARID3B	12.8274	0.202808	0.736376	0.275414	0.782998	0.930626
ARID3C	0.705371	-3.73424	2.25534	-1.65573	0.0977757	0.385197
ARID4A	221.789	-0.502991	0.312414	-1.61001	0.107395	0.399628
ARID4B	118.203	-0.803696	0.425857	-1.88724	0.0591277	0.302447
ARID5A	31.0941	2.98621	0.908646	3.28644	0.00101461	0.0216351
ARID5B	76.9686	0.482435	0.424567	1.1363	0.255832	0.602874
ARIH1	49.8974	-0.231753	0.410749	-0.564222	0.572603	0.8372
ARIH2	81.3599	0.706113	0.412044	1.71368	0.0865867	0.361554
ARIH2OS	2.66159	-1.47688	1.21219	-1.21836	0.223088	0.566428
ARL1	35.9675	0.416509	0.54313	0.766868	0.44316	0.756977
ARL10	44.123	0.206766	0.55778	0.370694	0.710866	0.902364
ARL13B	13.1704	-1.73347	0.980806	-1.76739	0.0771631	0.34681
ARL14EP	44.6717	-0.821251	0.539321	-1.52275	0.127821	0.434854
ARL15	28.7919	0.420884	0.582797	0.72218	0.470184	0.772364
ARL16	129.22	-0.191771	0.330121	-0.580911	0.561301	0.83017
ARL17A	11.4684	0.0120127	0.546898	0.0219652	0.982476	0.993634
ARL17B	19.1007	0.0288905	0.505091	0.0571987	0.954387	0.986074
ARL2	150.785	0.540567	0.252268	2.14283	0.0321269	0.216832
ARL2BP	9.37925	0.0690808	0.315133	0.219211	0.826485	0.943165
ARL3	227.892	-0.143043	0.241886	-0.591363	0.554277	0.826394
ARL4A	76.4148	-1.21626	0.539805	-2.25314	0.0242504	0.18593
ARL4C	99.9042	0.298547	0.425266	0.702025	0.482664	0.780687
ARL4D	43.6796	-1.6724	0.652913	-2.56144	0.0104238	0.110273
ARL5A	10.8554	-0.589344	0.417226	-1.41253	0.157794	0.483744
ARL5B	22.931	0.81537	0.679928	1.1992	0.23045	0.57564
ARL6	14.1334	1.26791	0.728574	1.74026	0.0818128	0.354831
ARL6IP1	378.565	0.025383	0.22708	0.11178	0.910998	0.972805
ARL6IP4	6.86199	0.075639	0.286029	0.264445	0.791437	0.933094
ARL6IP5	343.912	0.0315711	0.203851	0.154874	0.876921	0.961625
ARL6IP6	31.4203	-0.182125	0.597863	-0.304627	0.76065	0.922577
ARL8A	76.6423	0.550197	0.255437	2.15394	0.0312447	0.213541
ARL8B	114.922	0.313821	0.380544	0.824663	0.409563	0.734374
ARL9	0.845343	0.441203	1.72677	0.255508	0.798331	0.935208
ARMC1	61.9828	-0.0096668	0.437309	-0.0221052	0.982364	0.993634
ARMC10	65.7676	0.137516	0.455791	0.301708	0.762875	0.923904
ARMC12	0.131374	-1.54174	2.39976	-0.642455	0.520578
ARMC2	2.03385	-0.334234	1.22329	-0.273226	0.78468	0.93118
ARMC3	0.268506	-1.63129	1.90494	-0.856345	0.391807
ARMC4	1.14839	1.586	1.65201	0.960045	0.337032	0.677213
ARMC5	22.0353	-0.559953	0.567041	-0.9875	0.323397	0.667546
ARMC6	93.618	0.994118	0.457372	2.17354	0.0297394	0.208482
ARMC7	20.4574	-0.317653	0.665689	-0.477179	0.633234	0.871039
ARMC8	93.5784	-0.130494	0.389725	-0.334836	0.737749	0.915331
ARMC9	13.188	-1.12159	0.736515	-1.52283	0.127801	0.434854
ARMCX1	180.439	0.507621	0.336191	1.50992	0.131064	0.439306
ARMCX2	106.423	-0.00419375	0.370687	-0.0113135	0.990973	0.997121
ARMCX3	199.604	0.228766	0.264555	0.864721	0.387192	0.715718
ARMCX4	29.2478	-2.4743	0.614721	-4.02507	5.69586e-05	0.00243334
ARMCX5	13.3535	0.907553	0.702683	1.29155	0.196512	0.533301
ARMCX6	148.943	-0.315091	0.359464	-0.876558	0.380727	0.709652
ARMH1	2.10321	-4.39793	1.57269	-2.79645	0.00516678	0.0686008
ARMH3	13.2299	-0.0733454	0.798522	-0.0918515	0.926816	0.976798
ARMH4	60.0242	-1.66813	0.586853	-2.8425	0.00447609	0.0619801
ARMT1	35.4078	0.453778	0.592865	0.765397	0.444035	0.757628
ARNT	9.19278	-0.727581	0.831513	-0.875008	0.381569	0.710359
ARNT2	38.2805	-0.269669	0.610803	-0.441499	0.658852	0.88217
ARNTL	0.202312	-1.04855	2.03997	-0.514	0.607252
ARNTL2	1.7139	2.01049	0.962745	2.08829	0.0367718	0.234232
ARPC1A	80.5312	0.166448	0.231119	0.720182	0.471413	0.772933
ARPC1B	3.32751	0.246641	0.747201	0.330087	0.741335	0.916373
ARPC2	767.415	0.212064	0.160986	1.31728	0.187744	0.522334
ARPC3	493.695	-0.274188	0.177272	-1.54671	0.121933	0.424681
ARPC4	205.573	0.909095	0.228026	3.98681	6.6968e-05	0.00277875
ARPC4-TTLL3	0.337278	0.100837	0.628661	0.160399	0.872567
ARPC5	371.32	0.327305	0.200694	1.63086	0.102919	0.39348
ARPC5L	155.679	0.625793	0.348906	1.79359	0.072879	0.337069
[truncated: 13,383 more rows]

## Sheet: DEG_FUS_KO_MN_V2a
gene	baseMean	log2FoldChange	lfcSE	stat	pvalue	padj
[truncated: 14,244 more rows]

[truncated: 13 more sheets: DEG_FUS_KO_V2a_Other, DEG_FUS_P525L_heteroz_MN_Other, DEG_FUS_P525L_heteroz_MN_V2a, DEG_FUS_P525L_heteroz_V2a_Other, DEG_FUS_P525L_homoz_MN_Other, DEG_FUS_P525L_homoz_MN_V2a, DEG_FUS_P525L_homoz_V2a_Other, DEG_FUS_R495X_MN_Other, DEG_FUS_R495X_MN_V2a, DEG_FUS_R495X_V2a_Other, DEG_TARDBP_M337V_MN_Other, DEG_TARDBP_M337V_MN_V2a, DEG_TARDBP_M337V_V2a_Other]
