# Supplementary material for: Single-cell RNA-sequencing reveals early mitochondrial dysfunction unique to motor neurons shared across FUS- and TARDBP-ALS
Source: Nat Commun. 2025 May 19;16:4633. doi: 10.1038/s41467-025-59679-1 (PMC12089458; doi:10.1038/s41467-025-59679-1)
Supplement: Supplementary file 6 — Supplementary Data 4 [file 41467_2025_59679_MOESM6_ESM.xlsx]

## Sheet: DEG_MN_FUS_KO
Supplementary Table 4. Differentially expressed genes betwen control and mutant lines for each cell type
gene	baseMean	log2FoldChange	lfcSE	stat	pvalue	padj
A1BG	4.93301	-2.17283	0.797783	-2.72358	0.00645785	0.0936015
A1CF	0.101386	-1.06192	3.02292	-0.35129	0.725371
A2M	0.330621	-2.16439	2.43772	-0.887875	0.374608
A2ML1	0.0588146	-1.27588	3.02291	-0.42207	0.672974
A4GALT	3.9748	-1.10908	1.04936	-1.0569	0.290556	0.669021
A4GNT	0.00109795	-1.09253	3.02293	-0.361414	0.71779
AAAS	83.8347	-0.594026	0.296692	-2.00217	0.0452668	0.292018
AACS	27.4209	0.411699	0.421418	0.976937	0.328601	0.701684
AADAT	25.4036	0.975732	0.392285	2.4873	0.0128716	0.143188
AAGAB	78.0407	0.206494	0.272459	0.75789	0.448517	0.780908
AAK1	99.8366	0.740028	0.179691	4.11833	3.8163e-05	0.00290606
AAMDC	3.40481	-1.89316	0.708197	-2.67322	0.00751278	0.102573
AAMP	163.2	0.377989	0.212051	1.78254	0.0746616	0.374006
AANAT	0.101803	-1.52066	3.02288	-0.503051	0.614929
AAR2	69.3663	0.717095	0.328314	2.18417	0.0289494	0.229319
AARD	2.74035	0.821033	1.33171	0.616524	0.537549	0.829837
AARS	132.861	-0.29643	0.216007	-1.37232	0.169965	0.535593
AARS2	12.2865	-0.553215	0.614479	-0.900299	0.367961	0.730503
AARSD1	7.75189	0.239411	0.290576	0.823919	0.409986	0.757831
AASDH	9.26568	-0.0919111	0.59674	-0.154022	0.877592	0.964759
AASDHPPT	126.609	-0.187356	0.186552	-1.00431	0.315229	0.688414
AASS	0.743188	-2.64112	1.54989	-1.70407	0.0883687	0.401314
AATF	55.1392	-0.372213	0.354	-1.05145	0.293052	0.671139
AATK	9.35696	0.834039	0.649296	1.28453	0.198957	0.577711
ABAT	44.7771	0.275731	0.358891	0.768284	0.442318	0.777817
ABCA1	14.6694	1.1156	0.873076	1.27778	0.201326	0.579559
ABCA10	0.55207	-1.36649	0.875079	-1.56157	0.11839	0.457988
ABCA13	0.0587673	-1.11069	3.0229	-0.367425	0.713302
ABCA2	9.57569	-0.497835	0.521204	-0.955162	0.339496	0.711267
ABCA3	198.896	0.137429	0.178557	0.769663	0.4415	0.777119
ABCA5	25.1344	0.246396	0.456233	0.540066	0.589152	0.857224
ABCA6	0.445404	-2.67896	2.61691	-1.02371	0.305972
ABCA7	8.53785	-0.219102	0.848211	-0.258311	0.796167	0.939869
ABCA8	0.0294292	-1.05932	3.02286	-0.350437	0.72601
ABCA9	0.0233435	-1.18648	3.02292	-0.392493	0.694694
ABCB1	1.85078	-1.4001	0.996393	-1.40517	0.159971	0.522869
ABCB10	15.7762	1.2219	0.582101	2.09912	0.035806	0.258211
ABCB11	0.0077247	-1.12445	3.02292	-0.371975	0.709911
ABCB4	0.682771	-2.00254	1.54489	-1.29623	0.194896	0.572383
ABCB6	3.9313	0.266533	0.5064	0.526329	0.59866	0.861588
ABCB7	9.6336	-0.663557	0.653814	-1.0149	0.310153	0.683846
ABCB8	24.1558	0.0434414	0.466256	0.0931708	0.925768	0.980951
ABCB9	17.4109	1.18041	0.496087	2.37945	0.0173384	0.171813
ABCC1	1.85636	0.138001	0.741068	0.186219	0.852273	0.957675
ABCC10	16.7959	-0.467413	0.583082	-0.801625	0.42277	0.766482
ABCC11	0.185937	-0.04862	2.16122	-0.0224966	0.982052
ABCC3	0.0287939	-1.00034	2.84713	-0.351352	0.725325
ABCC4	1.16713	2.2539	0.98971	2.27733	0.0227664	0.199486
ABCC5	43.6119	0.182986	0.339768	0.538561	0.59019	0.857696
ABCC6	0.136859	-0.939198	2.35166	-0.399377	0.689615
ABCC8	8.05628	0.189421	0.725205	0.261196	0.793941	0.938817
ABCC9	0.318778	-2.6605	1.97497	-1.34711	0.177944
ABCD1	2.88833	-0.0433821	0.882196	-0.0491751
ABCD2	0.207584	-1.48502	3.02201	-0.491401	0.623143
ABCD3	21.3138	0.752171	0.389644	1.93041	0.0535565	0.315331
ABCD4	54.5942	0.0404809	0.344015	0.117672	0.906328	0.974322
ABCE1	32.648	0.394856	0.32865	1.20145	0.229577	0.609437
ABCF1	69.2449	-0.10061	0.248907	-0.404208	0.68606	0.897957
ABCF2	58.7257	0.918199	0.378987	2.42277	0.0154027	0.15874
ABCF3	45.9239	0.324526	0.364891	0.88938	0.373799	0.735313
ABCG1	29.3164	-0.673109	0.32581	-2.06595	0.0388327	0.268389
ABCG4	11.3591	0.0506792	0.616228	0.082241	0.934455	0.983665
ABCG5	0.14668	0.00900134	2.55099	0.00352856	0.997185
ABCG8	0.938065	0.825241	1.39529	0.591448
ABHD1	0.902707	-3.47714	1.62806	-2.13576	0.0326986	0.244342
ABHD10	25.219	0.188968	0.367406	0.514331	0.60702	0.864575
ABHD11	15.722	-0.716057	0.621025	-1.15302	0.2489	0.63068
ABHD12	129.317	0.321432	0.222348	1.44562	0.148283	0.507241
ABHD12B	0.484464	-0.00563569	1.969	-0.00286221	0.997716
ABHD13	20.0741	0.41071	0.556087	0.738571	0.460167	0.787232
ABHD14A	60.0294	-0.105291	0.230653	-0.456489	0.648039	0.885498
ABHD14A-ACY1	0.426902	0.183646	0.931074	0.197241	0.843639
ABHD14B	3.47237	-0.425752	0.993119	-0.428702	0.66814	0.891852
ABHD15	0.09794	-1.56819	2.83367	-0.553415	0.57998
ABHD16A	5.57625	0.557032	0.232868	2.39205	0.0167544	0.167932
ABHD17A	31.8338	0.314516	0.334128	0.941305	0.346549	0.715509
ABHD17B	14.0078	0.513607	0.37598	1.36605	0.171924	0.538295
ABHD17C	16.788	0.647954	0.463729	1.39727	0.162333	0.526819
ABHD18	13.3011	-0.472316	0.546779	-0.863816	0.387689	0.744329
ABHD2	17.2395	0.191984	0.407422	0.471217	0.637486	0.880138
ABHD3	3.2845	-0.953601	1.05217	-0.906316	0.364769	0.728136
ABHD4	17.991	-1.68284	0.700686	-2.4017	0.016319	0.165035
ABHD5	17.1422	0.374024	0.514855	0.726465	0.467554	0.790319
ABHD6	13.3134	-0.261621	0.532203	-0.491582	0.623015	0.872398
ABHD8	34.2314	-0.109967	0.363671	-0.302381	0.762361	0.928871
ABI1	49.2671	-0.0296614	0.30121	-0.0984743	0.921556	0.979744
ABI2	84.1611	0.371399	0.22642	1.64031	0.10094	0.424525
ABI3BP	0.61002	-0.878711	1.94238	-0.452389	0.650989	0.886534
ABL1	29.1899	0.693536	0.439653	1.57746	0.114689	0.45139
ABL2	12.1182	0.729436	0.55868	1.30564	0.191674	0.567087
ABLIM1	139.001	0.0115755	0.226157	0.0511834	0.959179	0.990804
ABLIM2	33.8287	-0.267573	0.363817	-0.735462	0.462058	0.788429
ABLIM3	37.4827	-0.299727	0.337859	-0.887136	0.375006	0.736418
ABO	0.731405	1.56768	1.7403	0.900809	0.36769	0.730412
ABR	58.0861	-0.288021	0.261562	-1.10116	0.270828	0.653718
ABRACL	78.882	-0.0509411	0.260156	-0.19581	0.844759	0.955261
ABRAXAS1	7.52008	-0.681054	0.238879	-2.85105	0.00435754	0.0754221
ABRAXAS2	20.2245	-0.0742215	0.402974	-0.184184	0.853869	0.958374
ABT1	64.8172	0.765531	0.375286	2.03986	0.0413645	0.276746
ABTB1	1.0794	-1.60673	1.53356	-1.04771	0.294771	0.672497
ABTB2	6.12254	-0.853317	0.807757	-1.0564	0.290784	0.669098
AC001226.2	0.56974	0.631152	1.64363	0.383999	0.700979	0.904541
AC003002.2	0.0542703	-0.357609	3.02236	-0.118321	0.905813
AC003002.3	0.0596045	-0.789035	3.02277	-0.261031	0.794069
AC004754.1	0.139748	-1.01602	1.74135	-0.583469	0.559577
AC004922.1	0.71824	0.195108	0.388545	0.502151	0.615561	0.868808
AC004997.1	0.0393596	-1.36139	3.02291	-0.450358	0.652452
AC005324.3	0
AC005726.1	0.308019	0.723681	2.08981	0.346291	0.729124
AC005833.1	0.300283	-2.49469	2.45039	-1.01808	0.30864
AC007040.2	0.230075	-2.46022	3.02157	-0.814219	0.415519
AC008397.2	0.205718	-1.3616	2.88902	-0.471303	0.637424
AC008676.3	0.046738	-0.785601	3.02287	-0.259886	0.794952
AC008687.4	0.0656389	-1.02319	2.98733	-0.34251	0.731967
AC008878.1	0.0907619	-1.33791	3.02291	-0.442588	0.658064
AC009119.2	0.223999	-2.05709	2.39806	-0.857814	0.390995
AC009779.3	0.505179	-1.70528	1.52388	-1.11904	0.263125	0.645971
AC010325.1	0.222558	-1.34968	3.02263	-0.446527
AC010616.1	0.775539	-3.19584	1.16116	-2.75228	0.00591824	0.0886315
AC011005.1	31.3892	0.06861	0.209113	0.3281	0.742836	0.921819
AC011195.2	6.41215	-0.431047	0.252636	-1.7062	0.0879717	0.401169
AC012213.5	0.128706	-1.71982	1.90641	-0.902127	0.366989
AC013394.1	0.582422	-0.343877	0.765564	-0.449181	0.653301	0.887048
AC015802.6	0.275476	0.977967	2.02855	0.4821	0.629735
AC023055.1	0.16591	-1.57752	1.78562	-0.883461	0.376987
AC023509.3	0.177898	-0.124922	2.829	-0.0441576	0.964779
AC068987.5	0.0797173	-1.09714	3.02283	-0.362949	0.716643
AC073111.5	6.65224	0.933964	0.659904	1.4153	0.15698	0.52101
AC073610.3	0.262441	-2.20621	1.74297	-1.26577	0.205595
AC090517.4	0.00478376	-1.11601	3.02292	-0.369183	0.711991
AC091057.6	0.0026807	-1.09253	3.02293	-0.361414	0.71779
AC091167.6	0.108673	-1.84707	3.02272	-0.611063	0.541158
AC091959.3	0.190013	-0.814078	1.55008	-0.525184	0.599455
AC092587.1	0.0538381	-1.1438	3.02274	-0.378399	0.705134
AC092647.5	0.0228799	-1.18647	3.02292	-0.392493	0.694694
AC092718.3	2.13379	-0.494154	0.554585	-0.891033	0.372911	0.734851
AC092718.8	0.12328	-0.462277	3.02174	-0.152984	0.878411
AC092835.1	1.69586	0.482078	1.53614	0.313825	0.753654	0.924734
AC093323.1	38.0234	0.564341	0.3995	1.41262	0.157768	0.521889
AC093512.2	1.38348	1.11831	0.838545	1.33363	0.182326	0.554697
AC093668.3	0.0945796	-0.275412	2.50755	-0.109833	0.912542
AC093827.5	0.228807	-2.13126	3.02205	-0.705237	0.480663
AC099489.1	0.00560201	-1.02452	3.02293	-0.338918	0.734672
AC104452.1	0.21036	-1.18471	1.3117	-0.903186	0.366427
AC107871.1	0.089798	-1.24747	3.02277	-0.412692	0.679832
AC114490.3	0.511472	-2.92619	2.72717	-1.07297	0.283282	0.664018
AC115220.1	0.113683	-0.722376	1.34845	-0.535708	0.59216
AC116366.3	0.213062	-0.67654	1.60126	-0.422504	0.672657
AC118549.1	10.821	-0.659288	0.510403	-1.2917	0.196461	0.574211
AC118553.2	0.115179	-0.672208	1.5202	-0.442185	0.658355
AC134684.9	0.0106437	-1.1395	3.02292	-0.376953	0.706208
AC138647.1	0.160918	0.523957	2.5218	0.207771	0.835408
AC138894.1	0.140095	0.421141	2.03614	0.206833	0.83614
AC138969.1	27.7189	0.199379	0.243755	0.817948	0.413387	0.759634
AC233723.1	0.261979	-1.8461	2.4887	-0.741795	0.458211
AC244197.3	0.150717	0.00357966	2.25627	0.00158654	0.998734
ACAA1	92.1668	0.107085	0.275006	0.389392	0.696986	0.902797
ACAA2	36.6573	-0.707595	0.428256	-1.65227	0.0984798	0.418834
ACACA	70.7181	1.08524	0.359284	3.02056	0.00252309	0.0538863
ACACB	0.593518	-0.657271	1.57533	-0.417228	0.676512	0.895587
ACAD10	7.32607	0.0497356	0.739786	0.0672297	0.946399	0.986949
ACAD11	0
ACAD8	54.9136	0.711487	0.395648	1.79828	0.0721322	0.367498
ACAD9	30.5424	-0.632529	0.417222	-1.51605	0.129507	0.477734
ACADL	0
ACADM	70.3556	-0.0608884	0.263368	-0.231191	0.817167	0.945632
ACADS	17.1414	-0.720058	0.598898	-1.2023	0.229245	0.609437
ACADSB	2.3601	0.474616	0.944873	0.502306	0.615452	0.86875
ACADVL	115.425	-0.142327	0.239014	-0.595478	0.551524	0.836076
ACAN	0.385009	-0.675143	1.95329	-0.345643	0.729611
ACAP1	1.02042	-0.350876	0.994684	-0.352752
ACAP2	34.7102	-0.199675	0.350933	-0.568984	0.569367	0.845978
ACAP3	52.3648	0.132706	0.242613	0.546986	0.584389	0.854507
ACAT1	142.459	0.128067	0.222023	0.576821	0.56406	0.843092
ACAT2	786.967	0.228293	0.190899	1.19588	0.231742	0.613031
ACBD3	24.303	0.351266	0.354504	0.990866	0.321751	0.694275
ACBD4	5.25693	-0.106368	1.11307	-0.0955628	0.923868	0.980335
ACBD5	18.6923	-0.0643242	0.359545	-0.178905	0.858013	0.959523
ACBD6	158.558	0.0979839	0.223503	0.438401	0.661096	0.889934
ACCS	0.406726	-1.19808	2.03862	-0.587689
ACD	88.6506	0.282158	0.259161	1.08874	0.27627	0.657108
ACE	0.141002	0.623626	2.15962	0.288766	0.77276
ACER2	0.177296	-1.45035	2.58116	-0.5619	0.574184
ACER3	16.0321	0.463771	0.500919	0.92584	0.354529	0.720638
ACHE	448.758	-0.476854	0.138156	-3.45157	0.000557331	0.0200843
ACIN1	32.9602	-0.0185151	0.325013	-0.0569673	0.954571	0.988972
ACKR1	17.8745	0.334781	0.672987	0.497455	0.618868	0.870336
ACKR2	0.325795	0.493663	2.74697	0.179712
ACKR4	0
ACLY	165.332	0.346307	0.168918	2.05014	0.0403505	0.272187
ACMSD	0.0368778	-0.831501	3.02286	-0.275071	0.783262
ACO1	22.5378	-0.351882	0.456455	-0.770902	0.440765	0.77647
ACO2	212.265	-0.224363	0.18884	-1.18811	0.234789	0.616009
ACOT1	77.7391	-0.210563	0.307397	-0.684986	0.493353	0.805422
ACOT11	0.124183	0.00826375	1.0992	0.00751797	0.994002
ACOT12	0.132637	-0.341541	3.02105	-0.113054	0.909988
ACOT13	23.5433	-1.25272	0.46896	-2.67127	0.00755643	0.102849
ACOT2	96.7952	-0.193871	0.299855	-0.64655	0.517923	0.81763
ACOT4	9.86279	-0.202528	0.849455	-0.238421	0.811554	0.944044
ACOT6	0.0125487	-1.10551	3.02292	-0.365707	0.714583
ACOT7	1340.68	-0.0872602	0.0868275	-1.00498	0.314905	0.68794
ACOT8	59.1664	0.513707	0.344141	1.49272	0.13551	0.48546
ACOT9	15.1484	-0.159704	0.595945	-0.267985	0.788711	0.938087
ACOX1	14.0705	-0.709805	0.55185	-1.28623	0.198364	0.576874
ACOX3	12.1772	-0.668583	0.627829	-1.06491	0.286916	0.666639
ACOXL	0.042729	-1.24396	3.02292	-0.411509	0.680699
ACP1	174.149	0.230985	0.170878	1.35175	0.176455	0.545394
ACP2	104.14	0.342161	0.28016	1.22131	0.22197	0.602378
ACP5	0.571246	-4.93603	2.76672	-1.78408
ACP6	2.65539	-1.21478	1.00092	-1.21366
ACP7	0.0342196	-0.784921	2.61687	-0.299947	0.764218
ACR	0.0173672	-0.700119	3.02286	-0.231608	0.816842
ACRBP	0.77374	-0.907775	1.94601	-0.46648	0.640872	0.881817
ACRV1	0.29303	-0.394139	2.66335	-0.147986	0.882354
ACSBG1	0.182966	-0.918804	1.64437	-0.558757	0.576328
ACSBG2	0.242344	-2.11284	3.02127	-0.699321	0.484351
ACSF2	0.0674967	-1.0089	3.02221	-0.333828	0.738509
ACSF3	23.2448	-0.286685	0.510007	-0.56212	0.574034	0.848385
ACSL1	19.7985	0.973202	0.481681	2.02043	0.0433392	0.284568
ACSL3	96.4799	0.26144	0.212016	1.23312	0.217532	0.596547
ACSL4	45.7474	1.10238	0.316068	3.48779	0.000487035	0.0183082
ACSL6	4.03615	0.199454	0.688937	0.28951	0.772191	0.932371
ACSM2A	0.0365699	-0.969855	3.02287	-0.320839	0.748332
ACSM2B	0.0331405	-0.976893	3.02292	-0.323162	0.746573
ACSM3	0.0772116	-1.35556	3.02289	-0.448431	0.653842
ACSM6	0.408125	-0.900431	1.32416	-0.680004	0.496502
ACSS1	0.0428742	-1.3994	3.02261	-0.462976	0.643381
ACSS2	59.3088	0.270722	0.337883	0.801232	0.422997	0.766482
ACSS3	1.27302	-0.378858	1.49696	-0.253086	0.800202	0.940931
ACTA1	95.9653	0.168403	0.0725218	2.3221	0.0202274	0.187786
ACTA2	2.49125	-1.81943	0.807643	-2.25276	0.0242742	0.207858
ACTB	16354.4	0.203752	0.0879169	2.31755	0.0204736	0.188665
ACTBL2	0.0757745	-0.948038	1.71913	-0.551465	0.581315
ACTC1	10.8879	-0.160661	0.381512	-0.421115	0.673671	0.894916
ACTG1	10691.8	0.203564	0.0875866	2.32414	0.0201179	0.187428
ACTG2	1.92702	-0.529004	0.281087	-1.88199	0.0598373	0.336092
ACTL10	0.616906	-2.14831	2.30102	-0.933632	0.350494	0.718015
ACTL6A	42.4389	-0.0871191	0.36038	-0.241743	0.80898	0.943846
ACTL6B	164.021	0.166337	0.211014	0.788275	0.430536	0.772164
ACTL8	0.00376861	-1.05853	3.02293	-0.350168	0.726213
ACTN1	63.4146	0.0873011	0.179101	0.48744	0.625946	0.874768
ACTN2	7.04141	0.704617	0.71186	0.989825	0.32226	0.694636
ACTN3	0.0805635	-1.08595	2.00438	-0.541787	0.587966
ACTN4	28.2732	-1.43429	0.364809	-3.93162	8.43759e-05	0.00537025
ACTR10	544.985	-0.32319	0.121296	-2.66448	0.00771082	0.104275
ACTR1A	444.55	-0.0318414	0.117463	-0.271077	0.786332	0.937254
ACTR1B	63.2877	0.138151	0.301044	0.458908	0.6463	0.88467
ACTR2	102.659	0.53361	0.261879	2.03762	0.0415882	0.277681
ACTR3	115.918	-0.136729	0.19883	-0.687667	0.491662	0.803939
ACTR3B	30.8267	-0.215372	0.337005	-0.639077	0.522773	0.82123
ACTR3C	6.17488	-0.4462	0.376609	-1.18478	0.236103	0.617209
ACTR5	8.56357	-0.146529	0.793553	-0.184649	0.853504	0.958319
ACTR6	86.0009	-0.376223	0.293036	-1.28388	0.199184	0.577945
ACTR8	20.9767	0.244311	0.488174	0.50046	0.616752	0.868968
ACTRT3	0.95744	0.516227	1.44051	0.358363	0.720071	0.912581
ACVR1	16.4853	-0.283816	0.506621	-0.560215	0.575333	0.849323
ACVR1B	28.1414	0.870884	0.402658	2.16284	0.0305536	0.236034
ACVR1C	0.852702	1.77794	1.69555	1.04859	0.294368	0.672473
ACVR2A	44.8805	0.0321779	0.312654	0.102919	0.918027	0.97822
ACVR2B	22.1978	0.488694	0.368008	1.32794	0.184197	0.555612
ACY1	0.596857	0.259301	0.861997	0.300814	0.763556	0.929417
ACYP1	112.443	0.617159	0.172703	3.57353	0.000352205	0.0144942
ACYP2	39.348	0.207412	0.322375	0.643388	0.519972	0.819213
ADA	1.64315	-1.87312	1.0686	-1.75287	0.0796248	0.385204
ADA2	83.6513	0.618524	0.290214	2.13127	0.033067	0.245802
ADAL	17.3644	-0.417419	0.54558	-0.765092	0.444217	0.778562
ADAM10	13.4597	-0.813568	0.444798	-1.82907	0.0673884	0.355212
ADAM11	1.77665	0.378207	1.00542	0.376167
ADAM12	12.129	0.432417	0.73993	0.584403	0.558949	0.841406
ADAM15	19.511	-0.529545	0.590819	-0.896288	0.370099	0.732128
ADAM17	9.74851	0.895929	0.504607	1.7755	0.0758157	0.377691
ADAM19	40.3597	0.127148	0.335927	0.3785	0.705059	0.905877
ADAM20	0.277686	-2.4207	2.62768	-0.92123	0.35693
ADAM21	0.249194	-2.46265	2.67104	-0.921979	0.35654
ADAM22	9.79218	0.337411	0.636823	0.529834	0.596227	0.860895
ADAM23	24.5359	0.493836	0.451337	1.09416	0.273884	0.655611
ADAM28	0.354134	-2.0727	2.00832	-1.03206	0.302046
ADAM29	1.60822	-3.2362	1.53502	-2.10825	0.0350095	0.255345
ADAM32	0.0758621	-0.653197	1.91473	-0.341143	0.732996
ADAM7	0.31769	0.0548917	1.52725	0.0359414	0.971329
ADAM8	0.64091	-3.00989	1.72289	-1.747	0.0806377	0.386637
ADAM9	8.0259	0.0317474	0.591163	0.0537033	0.957172	0.989895
ADAMDEC1	0.235158	-0.977644	2.10382	-0.4647	0.642146
ADAMTS1	10.2574	0.0594765	1.16496	0.0510547	0.959282	0.990804
ADAMTS10	11.8826	0.48046	0.499563	0.96176	0.33617	0.708389
ADAMTS12	3.71761	-1.94762	1.85395	-1.05052	0.293477	0.671446
ADAMTS13	4.92037	1.06076	0.976409	1.08639	0.277305	0.657653
ADAMTS14	0
ADAMTS15	0.525731	-0.917202	1.77372	-0.517107	0.605082	0.863865
ADAMTS16	0.0913066	-1.45794	2.85521	-0.510624	0.609614
ADAMTS17	0.030422	-1.18647	3.02292	-0.392493	0.694694
ADAMTS18	0.794226	-1.67168	1.64085	-1.01879	0.308302	0.682406
ADAMTS19	0.0127975	-1.07146	3.02293	-0.354444	0.723006
ADAMTS2	2.79768	-3.63072	1.18849	-3.0549	0.00225135	0.0498296
ADAMTS20	0.0795372	-1.19698	3.02292	-0.395969	0.692128
ADAMTS3	0.488596	-2.07978	2.19411	-0.947893	0.343184
ADAMTS4	0.154108	0.0696696	1.73763	0.0400945	0.968018
ADAMTS5	0.694143	-2.00811	1.49447	-1.3437	0.179046	0.549254
ADAMTS6	0.768563	-1.39897	1.6947	-0.8255	0.409088	0.757392
ADAMTS7	8.26058	1.83182	0.728103	2.51588	0.0118736	0.136885
ADAMTS8	0.0424779	-0.210073	3.02209	-0.0695127	0.944582
ADAMTS9	1.59538	-2.70009	1.65748	-1.62903	0.103306	0.429228
ADAMTSL1	1.74186	3.18602	1.1595	2.74774	0.00600071	0.0894721
ADAMTSL2	0.164192	-1.98883	3.02239	-0.65803	0.510519
ADAMTSL3	0.0669939	-1.28272	2.77104	-0.462901	0.643435
ADAMTSL4	0.196453	-1.132	3.0229	-0.374475	0.708051
ADAMTSL5	0.319541	-1.85036	2.69818	-0.68578	0.492852
ADAP1	34.272	0.351045	0.297023	1.18188	0.237254	0.618921
ADAP2	1.48237	-1.79404	1.33502	-1.34383	0.179002	0.549254
ADAR	86.7855	-0.0576522	0.263132	-0.2191	0.826572	0.948704
ADARB1	19.84	0.129973	0.616238	0.210914	0.832955	0.951751
ADARB2	2.13882	-3.08316	1.05669	-2.91774	0.00352573	0.065464
ADAT1	31.1613	1.56684	0.515452	3.03973	0.00236788	0.0517625
ADAT2	2.83925	3.0502	0.94795	3.21768	0.00129233	0.0347328
ADAT3	4.03384	-0.327656	0.924102	-0.354567	0.722914	0.914141
ADCK1	25.5519	-1.25279	0.579622	-2.1614	0.0306646	0.236435
ADCK2	24.512	-0.355004	0.416295	-0.852771	0.393786	0.747493
ADCK5	19.397	-0.310124	0.627077	-0.494555	0.620915	0.871365
ADCY1	45.4956	0.528562	0.415273	1.27281	0.203087	0.581096
ADCY10	0.128438	-0.909658	3.02291	-0.300921	0.763475
ADCY2	54.0574	0.463094	0.474656	0.975643	0.329241	0.70188
ADCY3	3.42272	0.026837	0.575429	0.0466383	0.962802	0.991598
ADCY4	0.044325	-0.783648	3.02284	-0.259243	0.795448
ADCY5	10.3528	-0.372817	0.755272	-0.49362	0.621574	0.871708
ADCY6	11.7078	-0.599732	0.689101	-0.870312	0.38413	0.742675
ADCY7	18.8719	0.226727	0.58386	0.388325	0.697776	0.903324
ADCY8	17.4601	0.734521	0.496309	1.47997	0.138882	0.489963
ADCY9	2971.14	-0.524628	0.195596	-2.6822	0.00731395	0.100827
ADCYAP1	25.6385	-1.30841	0.587197	-2.22822	0.0258657	0.216288
ADCYAP1R1	10.1743	0.719966	0.718537	1.00199	0.316349	0.68892
ADD1	148.118	0.279257	0.190976	1.46226	0.143669	0.499038
ADD2	80.7689	0.237531	0.224695	1.05713	0.290453	0.669021
ADD3	6.92391	0.0291356	0.642994	0.0453124	0.963858	0.991729
ADGB	2.85929	-1.78569	1.44205	-1.2383	0.215605	0.594961
ADGRA1	17.9047	-1.65293	0.569603	-2.9019	0.00370906	0.0678711
ADGRA2	0.738122	-0.22483	1.58215	-0.142104	0.886998	0.967875
ADGRA3	7.1595	-0.803958	0.714145	-1.12576	0.260266	0.642812
ADGRB1	6.24356	-0.0444664	0.695705	-0.0639156	0.949037	0.987882
ADGRB2	18.7721	0.769656	0.568428	1.35401	0.175734	0.543954
ADGRB3	49.677	0.706203	0.354955	1.98956	0.0466397	0.296284
ADGRD1	0.0321219	-0.598594	3.0228	-0.198026	0.843024
ADGRD2	0.0663532	-0.91798	2.15706	-0.42557	0.670421
ADGRE2	0.160486	-1.10551	3.02292	-0.365707	0.714583
ADGRE5	0.435454	-1.1308	2.21772	-0.509896	0.610124
ADGRF1	0.0654949	-0.74822	1.84058	-0.406514	0.684365
ADGRF3	0.280937	-1.6825	2.63677	-0.63809	0.523415
ADGRF5	0.00449894	-1.10096	3.02292	-0.364205	0.715705
ADGRG1	50.9954	0.142743	0.358753	0.397888	0.690713	0.900421
ADGRG2	0.566677	-2.83838	1.74355	-1.62793	0.103539	0.429639
ADGRG3	0.147134	-1.32614	3.02275	-0.438719	0.660865
ADGRG5	0.847896	-3.17546	1.87354	-1.6949	0.0900946	0.403891
ADGRG6	0.555249	-2.16583	2.32499	-0.931541	0.351574	0.718824
ADGRL1	39.6143	0.0195575	0.342389	0.0571209	0.954449	0.988926
ADGRL2	34.4826	-0.660369	0.46396	-1.42333	0.15464	0.517802
ADGRL3	44.7002	0.293331	0.383967	0.76395	0.444897	0.778585
ADGRL4	0.0850682	-1.26744	3.02291	-0.419279	0.675013
ADGRV1	10.5282	2.11798	0.701641	3.01861	0.00253934	0.0540528
ADH1A	0.0223365	-0.955698	3.02293	-0.31615	0.751889
ADH1B	0.0648126	-0.889557	3.02235	-0.294327	0.768508
ADH1C	0.0442798	-0.178407	3.02201	-0.059036	0.952923
ADH4	0.536104	-1.28663	2.61698	-0.491646	0.622969	0.872398
ADH5	138.574	0.0362499	0.204415	0.177335	0.859245	0.959523
ADH6	0	0	0	0	1
ADHFE1	0.585396	-1.80049	1.95409	-0.921396	0.356844	0.722115
ADI1	32.1096	0.566932	0.438706	1.29228	0.196259	0.573885
ADIPOQ	0.0106415	-0.921245	3.02293	-0.304752	0.760555
ADIPOR1	116.821	-0.0947626	0.239559	-0.395571	0.692421	0.900922
ADIPOR2	8.07466	0.301793	0.746586	0.404231	0.686043	0.897957
ADK	51.7913	0.0386413	0.32912	0.117408	0.906537	0.974322
ADM	0.200985	-1.16299	3.02292	-0.384723	0.700443
ADM2	3.14162	-3.26159	0.910182	-3.58345	0.000339087	0.0142227
ADM5	0.883181	1.25392	1.48151	0.846378	0.397342	0.749071
ADNP	77.4498	0.600375	0.229734	2.61334	0.00896612	0.114475
ADNP2	13.1816	0.93036	0.5684	1.63681	0.101671	0.425058
ADO	16.4104	0.937313	0.504994	1.85609	0.0634413	0.345953
ADORA1	26.9853	0.374718	0.501183	0.747666	0.454661	0.78486
ADORA2A	0.132731	0.661686	3.01965	0.219126	0.826552
ADORA2B	0.294828	-0.822716	3.02289	-0.272162	0.785497
ADPGK	41.6532	-0.344839	0.355276	-0.970623	0.331736	0.704733
ADPRH	0.868073	-2.20566	3.01843	-0.730731	0.464944	0.789363
ADPRHL1	0.863133	-0.967152	1.08611	-0.890474	0.373211	0.73519
ADPRHL2	84.7334	-0.0491521	0.334913	-0.146761	0.883321	0.966253
ADPRM	19.3385	-0.44341	0.696202	-0.636898	0.524192	0.822114
ADRA1A	8.70467	-0.784139	0.914757	-0.85721	0.391329	0.746203
ADRA1B	3.52247	-0.13046	0.735549	-0.177364	0.859223	0.959523
ADRA1D	1.13889	-2.34134	1.82885	-1.28022	0.200467	0.578555
ADRA2A	1.10926	-3.13616	1.26361	-2.48192	0.0130678	0.144242
ADRA2C	0.0214519	-0.761617	3.02287	-0.251951	0.801079
ADRM1	153.456	-0.00922944	0.158454	-0.0582467	0.953552	0.988637
ADSL	29.8618	0.197079	0.264672	0.744616	0.456504	0.785458
ADSS	29.5804	0.000946585	0.320577	0.00295275	0.997644	0.998917
ADSSL1	29.7913	0.098874	0.479072	0.206387	0.836489	0.95201
ADTRP	0	0	0	0	1
AEBP1	0.829852	-1.52857	1.77198	-0.862634	0.388339	0.744597
AEBP2	5.08304	-0.541889	0.698197	-0.776126	0.437674	0.775508
AEN	10.5298	-1.09776	0.794002	-1.38257	0.166797	0.531558
AES	58.4008	0.118731	0.198714	0.597496	0.550176	0.835415
AFAP1	51.555	1.35136	0.412881	3.273	0.00106413	0.0307994
AFAP1L1	0.142691	-1.80559	2.86744	-0.629687	0.528899
AFAP1L2	3.01164	1.51094	0.907824	1.66436	0.0960413	0.413968
AFDN	45.5798	-0.0867127	0.341561	-0.253872	0.799595	0.940856
AFF1	3.6125	-0.561111	1.1585	-0.484344	0.628142	0.875584
AFF2	10.6374	-0.290036	0.764514	-0.379372	0.704411	0.905591
AFF3	49.7295	0.664931	0.348274	1.90922	0.0562337	0.323616
AFF4	40.9465	-0.264192	0.359152	-0.735598	0.461975	0.788429
AFG1L	5.77852	-0.189196	0.803453	-0.235479	0.813837	0.944478
AFG3L2	33.8098	0.260323	0.253168	1.02826	0.303826	0.678873
AFMID	1.13892	0.349154	0.89434	0.390405	0.696237	0.902479
AFTPH	27.2456	-0.0913682	0.44485	-0.205391	0.837267	0.952306
AGA	11.1346	0.51545	0.678467	0.759727	0.447418	0.780876
AGAP1	27.8101	0.731091	0.422597	1.73	0.083631	0.391902
AGAP2	8.23352	0.41784	0.548316	0.762044	0.446034	0.779417
AGAP3	86.302	0.191391	0.242127	0.790457	0.429261	0.77154
AGAP4	21.8822	0.0441247	0.366785	0.120301	0.904245	0.973532
AGAP5	0.0487694	-0.990881	3.02286	-0.327796	0.743066
AGAP6	20.4101	-0.0339126	0.375151	-0.0903971	0.927972	0.981525
AGAP9	9.85197	-0.0212891	0.392878	-0.0541877	0.956786	0.989822
AGBL1	0.0221118	-1.1395	3.02292	-0.376953	0.706208
AGBL2	0.128962	-1.37463	3.02291	-0.454737	0.649299
AGBL3	0.999684	-0.442372	1.22272	-0.361793	0.717507	0.911204
AGBL4	4.91325	2.20982	0.887037	2.49123	0.01273	0.142108
AGBL5	54.3376	-0.183264	0.342816	-0.534585	0.592937	0.859177
AGER	0.902119	-4.10112	1.74536	-2.34973	0.0187873	0.179899
AGFG1	11.7028	0.326253	0.469483	0.69492	0.487106	0.80101
AGFG2	0.879085	-1.06689	1.98037	-0.538733	0.590071	0.857621
AGGF1	8.65007	-0.135597	0.441062	-0.307433	0.758514	0.926718
AGK	31.2254	-0.813291	0.350983	-2.31718	0.0204939	0.188665
AGL	15.1297	0.10718	0.548484	0.195412	0.84507	0.955261
AGMAT	0.309723	-0.901928	2.38774	-0.377732	0.705629
AGMO	0.228738	-2.1745	2.88711	-0.753173	0.451346
AGO1	12.5073	0.144632	0.561435	0.257611	0.796707	0.940109
AGO2	20.3695	-0.261357	0.40822	-0.640236	0.522019	0.820719
AGO3	17.4935	0.0759605	0.487613	0.15578	0.876206	0.964407
AGO4	9.11346	0.737282	0.644213	1.14447	0.252429	0.635193
AGPAT1	123.184	-0.299407	0.18971	-1.57824	0.114511	0.45139
AGPAT2	5.12796	-0.381039	0.957453	-0.397971	0.690651	0.900421
AGPAT3	9.65871	0.568547	0.620305	0.91656	0.359373	0.723687
AGPAT4	62.6555	0.418777	0.328024	1.27667	0.20172	0.579912
AGPAT5	14.8405	0.579147	0.39133	1.47995	0.138887	0.489963
AGPS	31.1395	0.318607	0.361228	0.882011	0.377771	0.738174
AGRN	19.9022	0.287774	0.381224	0.75487	0.450327	0.781982
AGRP	0
AGT	0.440981	-2.86811	2.22097	-1.29138	0.196574
AGTPBP1	39.9187	0.59773	0.325023	1.83904	0.0659098	0.352262
AGTR1	0
AGTRAP	4.01287	-2.16468	1.22024	-1.77397	0.0760677	0.378009
AGXT	0.036659	-0.897822	2.97723	-0.301563	0.762985
AHCTF1	15.7749	-0.428725	0.591645	-0.724632	0.468678	0.790898
AHCY	161.366	0.349179	0.236988	1.4734	0.140642	0.493212
AHCYL1	63.7355	1.34842	0.36788	3.66537	0.000246981	0.0116592
AHCYL2	12.2357	0.173555	0.544356	0.318826	0.749858	0.923447
AHDC1	7.2369	0.107717	0.613775	0.1755	0.860687	0.959899
AHI1	240.629	-0.157445	0.22238	-0.707999	0.478946	0.797117
AHNAK	0.339986	-1.16678	2.17581	-0.536251	0.591785
AHNAK2	28.493	-0.970765	0.515672	-1.88252	0.0597651	0.336092
AHR	0.496041	-1.23745	1.32899	-0.931121	0.351791
AHRR	1.47229	-0.663788	0.654542	-1.01413
AHSA1	414.068	-0.0456353	0.132621	-0.344104	0.730768	0.917386
AHSG	0.00393393	-1.15001	3.02292	-0.380429	0.703627
AIDA	15.0314	0.181138	0.459985	0.39379	0.693736	0.901286
AIF1L	4.3866	0.813838	1.16484	0.69867	0.484758	0.79958
AIFM1	35.0632	-0.427171	0.400149	-1.06753	0.285733	0.66522
AIFM2	6.53939	-1.26477	0.848478	-1.49064	0.136056	0.486464
AIFM3	0.218946	0.316281	2.90586	0.108843	0.913327
AIG1	80.1449	-0.766001	0.270072	-2.83629	0.00456415	0.0778523
AIM2	1.65357	-0.709109	1.09438	-0.647952	0.517016	0.81707
AIMP1	43.6924	-0.153001	0.327525	-0.467141	0.640399	0.881725
AIMP2	61.9904	0.166813	0.295305	0.564883	0.572153	0.847073
AIP	218.471	0.301308	0.217318	1.38649	0.165598	0.53036
AJAP1	0.774362	0.69175	1.03291	0.669706	0.503045	0.80929
AJM1	7.09571	-0.57027	0.531571	-1.0728	0.28336	0.664046
AJUBA	0.58185	-2.01035	2.17354	-0.924918	0.355008	0.720893
AK1	18.1055	-0.508035	0.275875	-1.84154	0.0655425	0.351271
AK2	66.1966	0.275527	0.314151	0.877052	0.380459	0.739809
AK3	39.2167	0.923446	0.321781	2.8698	0.00410736	0.0724764
AK4	48.0278	-0.110999	0.560628	-0.197991	0.843052	0.954524
AK5	28.565	0.044991	0.441443	0.101918	0.918822	0.978806
AK6	99.8986	-0.563837	0.300894	-1.87387	0.060948	0.338664
AK7	1.62442	-3.94852	1.37139	-2.87921	0.00398675	0.0707385
AK8	2.65929	-1.8288	1.15864	-1.5784	0.114475	0.45139
AK9	10.1225	0.0748867	0.690834	0.1084	0.913678	0.977151
AKAIN1	0.0284482	-1.31442	3.02291	-0.434818	0.663694
AKAP1	36.1153	-0.60099	0.373732	-1.60808	0.107818	0.438157
AKAP10	4.9095	-0.131665	0.6285	-0.209491	0.834065	0.951751
AKAP11	41.0445	0.83595	0.398836	2.09597	0.0360844	0.25905
AKAP12	375.096	0.847042	0.22322	3.79466	0.000147849	0.00803076
AKAP13	23.3933	-1.24946	0.577989	-2.16173	0.0306387	0.236406
AKAP14	0.0767137	-1.19699	3.02292	-0.395973	0.692125
AKAP17A	19.7807	0.281824	0.522435	0.539444	0.589581	0.857481
AKAP2	0.287204	-1.30052	1.61794	-0.803811	0.421506
AKAP3	2.32552	-1.1823	1.18002	-1.00193	0.316376	0.68892
AKAP5	1.61495	1.21986	0.993635	1.22768	0.219569	0.598996
AKAP6	84.6099	-0.197358	0.289016	-0.682862	0.494694	0.806091
AKAP7	8.31931	-0.567635	0.538217	-1.05466	0.291582	0.669268
AKAP8	10.8705	0.251553	0.552626	0.455196	0.648968	0.885498
AKAP8L	73.5486	-0.0846648	0.293615	-0.288353	0.773077	0.932425
AKAP9	306.89	-0.242674	0.168165	-1.44307	0.149002	0.508109
AKIP1	65.9184	-0.0647617	0.299437	-0.216278	0.828771	0.949531
AKIRIN1	127.352	0.205975	0.190195	1.08297	0.278823	0.658358
AKIRIN2	184.553	0.597148	0.176467	3.38391	0.000714625	0.0233219
AKNA	1.46591	-2.53338	1.53132	-1.65438	0.0980503	0.418073
AKNAD1	0.118485	-1.05853	3.02293	-0.350168	0.726212
AKR1A1	286.47	-0.441245	0.169714	-2.59993	0.00932425	0.116811
AKR1B1	387.831	-0.295818	0.191118	-1.54783	0.121663	0.463314
AKR1C1	446.413	-0.120802	0.139927	-0.863321	0.387961	0.744329
AKR1C2	455.711	-0.0710571	0.142705	-0.497929	0.618534	0.870316
AKR1C3	75.9585	-0.00588893	0.135515	-0.043456	0.965338	0.991933
AKR1C4	38.7994	-0.00737048	0.133837	-0.0550706	0.956082	0.989484
AKR1E2	1.19632	0.730024	0.820567	0.889658
AKR7A2	94.6721	-0.00560536	0.316629	-0.0177032	0.985876	0.996313
AKR7A3	6.88464	-0.0089576	0.34056	-0.0263026	0.979016	0.994928
AKR7L	10.7599	0.149775	0.332211	0.450843	0.652103	0.886824
AKT1	39.0607	0.325031	0.319065	1.0187	0.308347	0.682406
AKT1S1	21.2246	0.206161	0.365949	0.56336	0.57319	0.847767
AKT2	16.9143	-0.178876	0.383831	-0.466027	0.641196	0.881817
AKT3	33.667	0.767374	0.381681	2.01051	0.0443772	0.288328
AKTIP	41.4873	-0.350975	0.39203	-0.895277	0.370639	0.732744
AL021997.3	0.129052	-0.264653	1.53203	-0.172747	0.862851
AL031281.2	0.0299115	-1.04037	3.02291	-0.344163	0.730724
AL031777.3	0.289456	-0.853741	0.6635	-1.28672	0.198191
AL049779.1	0.815639	-0.212748	0.291322	-0.730287	0.465215	0.789363
AL121758.1	0.0404834	-1.29093	3.02291	-0.427048	0.669344
AL121845.3	0.0444744	-1.11555	3.02277	-0.369049	0.712091
AL135905.2	2.28356	0.452334	0.304096	1.48747	0.13689	0.488163
AL136454.1	152.731	-0.391755	0.123681	-3.16745	0.00153781	0.0391897
AL139011.2	0.0172308	-1.06051	3.02292	-0.350823	0.725721
AL139260.3	0.024877	-0.813148	3.0229	-0.268996	0.787933
AL139353.1	0.130865	-1.05327	2.37631	-0.443239	0.657593
AL159163.1	0.00156357	-1.09253	3.02293	-0.361414	0.71779
AL162231.1	2.06337	0.0450984	0.594431	0.0758682	0.939524	0.984857
AL391650.1	0.86799	-2.06881	1.50494	-1.37468	0.169231	0.534296
AL590132.1	0.542431	-0.985438	0.975815	-1.00986	0.312562	0.685708
AL662899.2	0.169923	-0.187281	0.566772	-0.330434	0.741072
ALAD	15.8969	-0.803645	0.526982	-1.525	0.12726	0.473819
ALAS1	75.1316	0.553634	0.274758	2.01499	0.0439055	0.286719
ALB	0.00827027	-0.921246	3.02293	-0.304753	0.760555
ALCAM	89.1323	-0.319668	0.362559	-0.881699	0.37794	0.738378
ALDH16A1	6.24568	0.3247	0.758107	0.428304	0.66843	0.891961
ALDH18A1	20.1937	-0.431138	0.349327	-1.23419	0.21713	0.596501
ALDH1A1	0
ALDH1A2	226.464	-0.0626835	0.412374	-0.152006	0.879182	0.96529
ALDH1B1	17.7358	-0.248464	0.482329	-0.515133	0.60646	0.864316
ALDH1L1	0.122372	-1.16228	2.0255	-0.573824	0.566087
ALDH1L2	9.70432	-1.54387	0.623226	-2.47722	0.0132409	0.145534
ALDH2	169.374	0.184441	0.181225	1.01775	0.308798	0.682406
ALDH3A1	0.0114628	-0.955692	3.02293	-0.316148	0.75189
ALDH3A2	67.7173	-0.333936	0.262457	-1.27235	0.20325	0.581098
ALDH3B1	0.0479416	-0.828488	2.70378	-0.306419	0.759286
ALDH4A1	9.59478	-0.509693	0.597022	-0.853725	0.393258	0.747429
ALDH5A1	15.9245	0.549085	0.439395	1.24964	0.211431	0.588674
ALDH6A1	18.3531	-0.540099	0.493192	-1.09511	0.27347	0.655611
ALDH7A1	43.7546	-1.33719	0.362862	-3.68513	0.000228582	0.0110349
ALDH8A1	0.516891	-2.58574	1.6296	-1.58673	0.112574	0.44795
ALDH9A1	49.5692	-0.428675	0.350953	-1.22146	0.221912	0.602366
ALDOA	87.4933	0.410067	0.126809	3.23374	0.0012218	0.0331767
ALDOB	0.0147548	-0.849773	3.02292	-0.28111	0.778626
ALDOC	288.785	1.2392	0.292459	4.23717	2.26351e-05	0.00198336
ALG1	13.4229	0.341182	0.544755	0.626304	0.531115	0.826679
ALG10	5.06245	2.17018	0.93269	2.32679	0.0199762	0.187198
ALG10B	2.61072	-0.170043	0.796157	-0.21358	0.830875	0.950443
ALG11	5.87764	-0.508594	0.545011	-0.933181	0.350727	0.718125
ALG12	15.2909	-0.567019	0.585942	-0.967705	0.333192	0.705902
ALG13	22.8035	0.904428	0.367244	2.46275	0.0137877	0.148473
ALG14	48.3509	0.618048	0.401605	1.53895	0.123817	0.467181
ALG1L	1.56796	1.34172	0.597869	2.24417	0.0248217	0.210713
ALG1L2	3.10726	0.0113788	0.319442	0.0356208	0.971585	0.993321
ALG2	28.5413	-0.105053	0.44134	-0.238032	0.811856	0.944044
ALG3	132.368	-0.798935	0.352127	-2.26888	0.0232756	0.202282
ALG5	81.404	0.22284	0.284147	0.784241	0.432899	0.772479
ALG6	21.6861	-0.232689	0.468928	-0.496214	0.619744	0.870812
ALG8	68.1844	0.0998594	0.381661	0.261644	0.793596	0.93874
ALG9	6.83131	-0.417522	0.50604	-0.825077	0.409328	0.757567
ALK	3.79049	0.553408	1.03658	0.53388	0.593425	0.859177
ALKAL1	0.295905	0.299251	2.84205	0.105294	0.916143
ALKAL2	1.56742	-2.62342	1.46591	-1.78962	0.0735146	0.371435
ALKBH1	25.843	0.184491	0.494948	0.372749	0.709336	0.908361
ALKBH2	40.627	-0.248534	0.35673	-0.696701	0.48599	0.800325
ALKBH3	66.0198	0.105419	0.358046	0.29443	0.76843	0.930958
ALKBH4	33.7721	0.170586	0.434236	0.392841	0.694437	0.901647
ALKBH5	32.4654	-0.292244	0.260033	-1.12387	0.261067	0.643884
ALKBH6	9.24577	0.470679	0.399021	1.17958	0.238165	0.619789
ALKBH7	196.297	0.219397	0.175709	1.24864	0.211798	0.589255
ALKBH8	8.3613	-0.709793	0.6751	-1.05139	0.29308	0.671139
ALMS1	20.123	0.285441	0.546139	0.522654	0.601215	0.862231
ALOX12	0.205704	0.226393	2.54888	0.0888203	0.929225
ALOX12B	0.612866	-1.08719	3.02261	-0.359687
ALOX15	0.226012	0.330627	1.29471	0.255367	0.798439
ALOX5	0.829472	-2.20986	2.8392	-0.778339	0.436369	0.774503
ALOX5AP	1.69112	-3.25101	1.74118	-1.86712
ALOXE3	0.847808	-3.15567	1.47343	-2.14172	0.0322162	0.241725
ALPK1	0.457203	-1.02882	1.98984	-0.517034	0.605133
ALPK2	4.71633	-4.50594	1.70069	-2.64948	0.00806156	0.107106
ALPK3	2.51048	0.971971	1.14594	0.84819	0.396332	0.74877
ALPL	1.53376	-2.29211	1.48856	-1.53981	0.123606	0.466733
ALS2	12.4164	-0.499137	0.565222	-0.883082	0.377192	0.737661
ALS2CL	0.544454	0.460711	1.82226	0.252824	0.800404	0.940931
ALS2CR12	0.0716211	-0.866185	3.02282	-0.286549	0.774458
ALX1	0.344636	0.248252	2.55866	0.097024	0.922707
ALYREF	12.3023	0.074467	0.420594	0.177052	0.859468	0.959523
AMACR	1.3572	0.275789	0.77513	0.355797	0.721993	0.913821
AMBRA1	23.1957	0.919932	0.466963	1.97003	0.0488348	0.303208
AMD1	37.7379	-0.0953558	0.267627	-0.356301	0.721615	0.913751
AMDHD1	0.109733	0.693657	3.0198	0.229703	0.818323
AMDHD2	5.25638	-0.897188	0.867069	-1.03474	0.300792	0.676443
AMER1	3.74106	0.31723	1.02453	0.309634	0.756839	0.925957
AMER2	29.6719	0.588616	0.450586	1.30633	0.191439	0.566911
AMER3	42.2707	0.510281	0.406094	1.25656	0.208914	0.585848
AMFR	389.036	-0.656719	0.248002	-2.64804	0.00809596	0.107106
AMH	12.2988	-0.177522	0.485069	-0.365972	0.714386	0.910266
AMIGO1	8.54095	-0.619699	0.626988	-0.988375	0.322969	0.69548
AMIGO2	1.9137	-1.04389	1.37123	-0.761282
AMMECR1	1.76265	0.072639	1.03579	0.0701289	0.944091	0.985778
AMMECR1L	13.568	0.0509654	0.323423	0.157581	0.874787	0.964047
AMN	2.0814	16.9099	3.02278	5.59414
AMN1	38.0606	-0.139094	0.248499	-0.559736	0.575659	0.849707
AMOT	10.4327	-0.432309	0.85301	-0.506803	0.612293	0.866873
AMOTL1	12.7243	-0.633669	0.666361	-0.95094	0.341635	0.711661
AMOTL2	48.058	-0.534769	0.33812	-1.58159	0.113742	0.450636
AMPD2	67.6852	0.20007	0.271523	0.736842	0.461218	0.787976
AMPD3	0.15404	-1.73008	2.21343	-0.781628	0.434433
AMPH	85.1685	0.423898	0.287823	1.47277	0.140812	0.493537
AMT	1.09527	0.0814771	0.353377	0.230567	0.817651	0.945684
AMY1A	1.46373	1.43081	0.379605	3.76922	0.000163756	0.00844731
AMY1B	0.687247	0.823399	0.700431	1.17556	0.23977	0.62143
AMY1C	0.595162	0.9081	1.26875	0.715746	0.474148	0.794469
AMY2A	0.719611	0.769752	1.02532	0.750746	0.452806	0.783227
AMY2B	2.33093	0.674729	0.427517	1.57825	0.114508	0.45139
AMZ1	0.147832	-1.36448	3.02291	-0.45138	0.651716
AMZ2	142.891	0.362784	0.214072	1.69468	0.0901359	0.403891
ANAPC1	14.094	-0.0223858	0.448961	-0.0498614	0.960233	0.990826
ANAPC10	13.5796	-0.111489	0.487013	-0.228924	0.818928	0.945905
ANAPC11	297.787	-0.111915	0.160149	-0.698814	0.484668	0.79958
ANAPC13	375.98	-0.134163	0.158954	-0.844033	0.398651	0.749881
ANAPC15	19.3581	0.281144	0.326768	0.860377	0.389581	0.745004
ANAPC16	80.7981	0.0277393	0.245747	0.112877	0.910128	0.975311
ANAPC2	15.3199	-1.25101	0.487522	-2.56605	0.0102863	0.123733
ANAPC4	18.4346	-0.280786	0.406547	-0.690661	0.489779	0.802477
ANAPC5	123.475	0.453955	0.266662	1.70236	0.0886882	0.401998
ANAPC7	55.4517	-0.312821	0.269643	-1.16013	0.245995	0.627521
ANG	0.969904	1.44843	2.07754	0.697184	0.485688	0.800078
ANGEL1	5.46451	0.885498	0.774916	1.1427	0.253163	0.63537
ANGEL2	13.4962	0.19564	0.577384	0.338838	0.734731	0.9178
ANGPT1	1.16681	-3.42908	1.31204	-2.61354	0.00896084	0.114475
ANGPT2	0.292237	-1.42904	1.41159	-1.01236	0.311364
ANGPTL1	0.194533	-1.12162	3.02263	-0.371075
ANGPTL2	0.588079	-1.08935	2.54217	-0.428511	0.668279	0.891852
ANGPTL3	0.00874642	-1.17349	3.02292	-0.388199	0.697869
ANGPTL4	0.526269	0.688877	1.50503	0.457718	0.647155	0.885177
ANGPTL6	0.108241	-1.58652	3.02285	-0.524842	0.599693
ANK1	18.022	0.353467	0.579988	0.609439	0.542234	0.832349
ANK2	195.87	-0.346103	0.205662	-1.68287	0.0924005	0.408802
ANK3	128.207	-0.165687	0.205973	-0.804412	0.421159	0.765071
ANKAR	0.517514	0.393075	1.36051	0.288916	0.772646	0.932371
ANKDD1A	8.12046	0.559124	0.650977	0.8589	0.390396	0.745311
ANKDD1B	0.0631937	-0.712407	3.02277	-0.23568	0.813681
ANKEF1	6.20923	-1.73932	0.717608	-2.42378	0.0153599	0.158467
ANKFN1	0.469123	0.32821	1.93892	0.169275	0.865581
ANKFY1	25.5431	0.301315	0.485294	0.620893	0.53467	0.829039
ANKH	37.6249	0.247088	0.437356	0.564959	0.572102	0.847073
ANKHD1	2.38829	0.0183648	0.59262	0.0309892	0.975278	0.99368
ANKHD1-EIF4EBP3	0.45531	0.0460468	1.44941	0.0317694	0.974656
ANKIB1	35.7912	1.56875	0.416371	3.76767	0.000164778	0.00846586
ANKLE1	0.321435	-1.04543	1.72663	-0.605475	0.544864
ANKLE2	31.4614	-0.20467	0.366354	-0.558667	0.576389	0.849803
ANKMY1	2.1337	-0.0347202	0.925296	-0.0375234	0.970068	0.992965
ANKMY2	46.4002	0.289359	0.298427	0.969613	0.332239	0.704934
ANKRA2	39.1508	-0.133354	0.350271	-0.380716	0.703414	0.905349
ANKRD1	11.7363	0.466525	0.230657	2.02259	0.0431155	0.283441
ANKRD10	66.7164	0.177118	0.245605	0.72115	0.470817	0.792105
ANKRD11	75.1571	-0.327762	0.289155	-1.13352	0.256998	0.639271
ANKRD12	172.89	0.246695	0.211189	1.16812	0.242757	0.623357
ANKRD13A	19.8208	0.211241	0.406921	0.51912	0.603677	0.86337
ANKRD13B	9.69119	0.0851673	0.459398	0.185389	0.852924	0.958103
ANKRD13C	23.0188	-0.0898386	0.369608	-0.243064	0.807956	0.943778
ANKRD13D	73.1354	0.0727954	0.277424	0.262398	0.793015	0.938156
ANKRD16	8.9567	0.287187	0.741788	0.387155	0.698641	0.903691
ANKRD17	68.8612	-0.159913	0.280393	-0.570317	0.568463	0.844984
ANKRD18A	0.298003	-1.72161	1.49397	-1.15237	0.249169
ANKRD18B	0.809707	-1.40478	1.26078	-1.11421
ANKRD20A1	3.90203	-1.93825	0.705068	-2.74902	0.00597731	0.0892272
ANKRD20A2	2.89686	-1.50218	0.790629	-1.89998	0.0574361	0.32907
ANKRD20A3	3.44213	-1.2272	0.735037	-1.66957	0.0950045	0.412136
ANKRD20A4	5.17316	-2.34485	0.724618	-3.23598	0.00121225	0.0331102
ANKRD22	0.0345017	-1.25487	3.02291	-0.415119	0.678055
ANKRD23	0.633464	-0.0257457	1.95946	-0.0131392	0.989517	0.996465
ANKRD24	7.95633	0.224655	0.596819	0.37642	0.706605	0.90643
ANKRD26	26.7349	0.120943	0.514016	0.23529	0.813984	0.944478
ANKRD27	6.27842	0.015123	0.668752	0.0226137	0.981958	0.99557
ANKRD28	15.4679	0.822216	0.58754	1.39942	0.161687	0.525924
ANKRD29	20.497	0.0507018	0.574114	0.0883132	0.929628	0.982161
ANKRD30A	0.0264983	-0.885735	3.02292	-0.293006	0.769517
ANKRD30B	0.366747	0.81371	1.91079	0.42585	0.670217
ANKRD30BL	1.00074	-0.414381	1.07488	-0.385512	0.699858	0.903915
ANKRD31	0.56582	-0.806711	2.33148	-0.346007	0.729337	0.916715
ANKRD33B	0.287311	-1.04681	2.91598	-0.35899	0.719603
ANKRD34A	20.1171	0.271225	0.507975	0.533935	0.593387	0.859177
ANKRD34B	0.00781989	-0.990108	3.02293	-0.327533	0.743265
ANKRD35	5.56814	0.55913	1.05017	0.532419	0.594436	0.859473
ANKRD36	132.975	-0.00692085	0.206781	-0.0334694	0.9733	0.993321
ANKRD36B	149.93	-0.0452188	0.218833	-0.206637	0.836294	0.95201
ANKRD36C	147.189	-0.154338	0.221133	-0.697942	0.485214	0.799691
ANKRD37	4.35753	0.749556	0.924478	0.810788	0.417487	0.762201
ANKRD39	29.361	-0.250025	0.348944	-0.71652	0.473671	0.794148
ANKRD40	6.71392	0.955807	0.545073	1.75354	0.0795096	0.385204
ANKRD40CL	0.250476	-1.01212	2.27446	-0.444994	0.656324
ANKRD42	4.18617	-1.45888	0.79512	-1.83479	0.0665372	0.353264
ANKRD44	10.9088	0.683194	0.631851	1.08126	0.279582	0.659257
ANKRD45	1.08932	-2.62598	1.48018	-1.7741	0.0760474	0.378009
ANKRD46	85.3992	0.789407	0.190022	4.15429	3.26294e-05	0.00259272
ANKRD49	10.875	-0.357795	0.60021	-0.596116	0.551097	0.835842
ANKRD50	20.8166	-0.269036	0.483189	-0.556792	0.57767	0.850159
ANKRD52	30.4545	-0.336156	0.34628	-0.970762	0.331667	0.704733
ANKRD53	16.4944	0.527449	0.687539	0.767154	0.44299	0.77803
ANKRD54	82.1209	-0.0977758	0.280289	-0.348839	0.72721	0.91611
ANKRD55	5.11164	0.416288	0.936237	0.44464	0.65658	0.88791
ANKRD6	31.1434	0.411835	0.448124	0.919019	0.358085	0.723188
ANKRD61	0.143963	-1.49759	2.68863	-0.557009	0.577521
ANKRD65	1.65214	0.32714	1.3148	0.248814	0.803505	0.942013
ANKRD7	0
ANKRD9	19.1358	0.767179	0.439171	1.74688	0.080658	0.386637
ANKS1A	69.051	0.666483	0.319939	2.08315	0.0372371	0.262764
ANKS1B	33.3242	0.324143	0.385561	0.840706	0.400513	0.751105
ANKS3	33.1152	-0.818153	0.469587	-1.74228	0.0814594	0.387421
ANKS4B	0.0158281	-1.07995	3.02292	-0.357253	0.720902
ANKS6	1.90498	-2.22754	1.09704	-2.03049	0.0423066	0.2802
ANKUB1	0.340982	-0.834334	1.51982	-0.54897	0.583026
ANKZF1	34.1701	-0.652618	0.43663	-1.49467	0.135	0.484584
ANLN	0.0433304	-1.03687	3.0229	-0.343005	0.731595
ANO10	48.8756	-0.997154	0.332626	-2.99783	0.00271913	0.0562098
ANO2	1.01942	-0.851719	1.26866	-0.67135	0.501997	0.80929
ANO3	12.9036	-0.0391134	0.678561	-0.0576417	0.954034	0.988739
ANO4	6.00474	1.18829	0.801724	1.48217	0.138295	0.489963
ANO5	13.1941	0.181127	0.480616	0.376864	0.706274	0.906339
ANO6	55.4293	0.0385391	0.355407	0.108437	0.913649	0.977151
ANO7	0.959015	-2.38794	1.53745	-1.55318
ANO8	16.4182	0.108865	0.49615	0.219419	0.826324	0.948681
ANOS1	12.9907	0.188702	0.709644	0.265911	0.790308	0.938087
ANP32A	51.3341	-0.425129	0.217531	-1.95434	0.0506615	0.307163
ANP32B	101.899	-0.233166	0.283762	-0.821696	0.41125	0.759162
ANP32D	0.359097	-1.17338	0.593606	-1.9767	0.0480759
ANP32E	16.557	-0.131978	0.453653	-0.290922	0.771111	0.932021
ANTXR1	4.88048	0.312497	0.907309	0.344421	0.73053	0.917344
ANTXR2	1.62858	-2.34607	1.08833	-2.15565	0.0311108	0.237844
ANXA1	0.0663343	-1.22216	1.93211	-0.632551	0.527027
ANXA11	11.6917	-0.918673	0.79226	-1.15956	0.246228	0.627705
ANXA13	0.0340555	-0.991589	3.02292	-0.328023	0.742894
ANXA2	2575.27	-1.04048	0.210478	-4.94343	7.67582e-07	0.000138305
ANXA2R	0.003956	-1.15001	3.02292	-0.380429	0.703627
ANXA3	26.9652	-1.86238	0.63988	-2.91051	0.0036084	0.0666122
ANXA4	7.59638	-2.77389	1.06074	-2.61505	0.00892143	0.114269
ANXA5	55.7259	-0.581464	0.373403	-1.5572	0.119423	0.459984
ANXA6	29.275	-0.733977	0.429968	-1.70705	0.0878123	0.400922
ANXA7	45.5837	-0.812721	0.317807	-2.55728	0.0105494	0.125659
ANXA8	0.124342	-1.62409	2.56828	-0.632364	0.527149
ANXA9	0.135111	-0.450254	3.02218	-0.148983	0.881567
AOAH	0.259181	-1.60665	2.02852	-0.792032	0.428342
AOC2	1.22197	2.59401	1.28614	2.01689	0.0437067	0.28582
AOC3	0.0268863	-0.919928	3.02291	-0.304319	0.760885
AOX1	0.0603601	-0.991598	3.02292	-0.328026	0.742892
AP000646.1	0
AP001267.5	0.0339743	-1.24189	3.02291	-0.410825	0.681201
AP002495.1	1.25464	-1.10294	1.50508	-0.732813	0.463673	0.789292
AP003108.2	0.689448	0.7407	0.647774	1.14345	0.25285	0.63535
AP1AR	8.93667	-1.58404	0.560276	-2.82725	0.00469491	0.0794471
AP1B1	49.9646	-0.0927185	0.282615	-0.328074	0.742856	0.921819
AP1G1	39.2555	-0.125869	0.330121	-0.381281	0.702995	0.905282
AP1G2	6.62002	-1.32018	0.683088	-1.93266	0.0532778	0.314819
AP1M1	343.296	-0.0677945	0.14182	-0.478033	0.632627	0.877406
AP1M2	0.348405	-1.24641	2.79519	-0.445911	0.655661
AP1S1	92.881	0.239219	0.172998	1.38278	0.166731	0.531558
AP1S2	115.091	0.390367	0.235477	1.65777	0.097364	0.417
AP1S3	3.08245	1.04092	0.813896	1.27894	0.200919	0.578779
AP2A1	77.3084	-0.0623759	0.211976	-0.29426	0.76856	0.930977
AP2A2	27.7679	-0.27259	0.284381	-0.958538	0.337791	0.71005
AP2B1	166.156	-0.598718	0.203863	-2.93686	0.00331552	0.0635065
AP2M1	807.979	-0.00602809	0.0997441	-0.0604356	0.951809	0.988351
AP2S1	177.84	-0.0189131	0.159535	-0.118551	0.905631	0.974246
AP3B1	18.9594	0.105881	0.532047	0.199007	0.842257	0.954069
AP3B2	66.4948	-0.407997	0.265241	-1.53821	0.123996	0.467242
AP3D1	126.342	0.0744937	0.247215	0.301331	0.763162	0.92903
AP3M1	45.932	0.0254236	0.312979	0.0812309	0.935258	0.984012
AP3M2	39.3159	-0.76247	0.33343	-2.28674	0.0222107	0.196911
AP3S1	200.533	0.228742	0.168245	1.35958	0.173963	0.541619
AP3S2	15.1906	0.503182	0.364931	1.37884	0.167944	0.532732
AP4B1	29.2218	-0.156422	0.402326	-0.388795	0.697428	0.903007
AP4E1	1.70474	-0.534296	1.0102	-0.528902	0.596873	0.861103
AP4M1	27.878	-0.185311	0.457446	-0.4051	0.685404	0.897957
AP4S1	28.8189	0.585881	0.526403	1.11299	0.265713	0.649166
AP5B1	3.18302	-0.158367	0.824463	-0.192085	0.847676	0.955958
AP5M1	70.1462	1.21602	0.311436	3.90456	9.43969e-05	0.00586223
AP5S1	24.1848	-0.175636	0.629455	-0.279028	0.780223	0.934522
AP5Z1	15.2336	-0.403299	0.517124	-0.77989	0.435456	0.774325
APAF1	6.96885	-0.466287	0.690591	-0.6752	0.499548	0.808603
APBA1	23.8665	0.457275	0.403491	1.1333	0.257089	0.639375
APBA2	103.338	0.314583	0.220042	1.42965	0.152818	0.515423
APBA3	9.41159	0.297896	0.749646	0.397382	0.691086	0.900421
APBB1	380.554	-0.130157	0.13775	-0.944878	0.344721	0.714405
APBB2	28.4061	0.12047	0.383093	0.314467	0.753167	0.924552
APBB3	108.5	-0.000811103	0.250835	-0.00323361	0.99742	0.998917
APC	89.3677	0.061376	0.288619	0.212654	0.831597	0.950981
APC2	94.4623	0.629849	0.244431	2.5768	0.00997207	0.121962
APCDD1	3.23592	-0.663777	1.19306	-0.556364	0.577962	0.850359
APEH	102.714	-0.227765	0.27406	-0.831078	0.40593	0.754964
APEX1	354.371	0.301596	0.168898	1.78567	0.0741522	0.373102
APEX2	7.62496	-3.2895	0.758149	-4.33886	1.43223e-05	0.00138807
APH1A	39.0378	0.234475	0.385845	0.607693	0.543391	0.832624
APH1B	6.05462	-0.114107	0.734582	-0.155335	0.876557	0.964567
API5	26.8894	0.370198	0.325919	1.13586	0.256015	0.638068
APIP	26.0358	0.819066	0.389563	2.10252	0.0355075	0.256896
APLF	1.03073	-1.64995	1.85038	-0.891681
APLN	0	0	0	0	1
APLP1	956.308	-0.0327798	0.100595	-0.32586	0.74453	0.922011
APLP2	265.286	0.203496	0.142076	1.4323	0.152058	0.513943
APMAP	298.699	-0.237151	0.148056	-1.60177	0.109207	0.441695
APOA1	0.602252	-2.65358	2.22603	-1.19207
APOBEC2	0.00304684	-1.05853	3.02293	-0.350168	0.726213
APOBEC3A	0.0256229	-1.23345	3.02292	-0.408033	0.68325
APOBEC3B	0.00315451	-1.15001	3.02292	-0.380429	0.703627
APOBEC3C	0.569136	-1.76411	0.907218	-1.94452	0.0518323	0.309583
APOBEC3D	0.027417	-1.1437	3.02286	-0.37835	0.705171
APOBEC3F	1.9007	-3.63742	1.26861	-2.86725
APOBEC3G	1.78752	-2.74798	0.765856	-3.58811	0.00033308	0.0140864
APOC1	8.25012	0.271049	0.588591	0.460505	0.645154	0.883882
APOD	0.00849483	-1.04799	3.02293	-0.346681	0.728831
APOE	1.91432	-2.13214	1.12041	-1.903	0.0570399	0.327519
APOH	2.00446	-5.1582	3.01841	-1.70891	0.0874673	0.400381
APOL1	0.0267747	-0.929642	3.02291	-0.307532	0.758439
APOL2	5.06198	-1.68232	0.931688	-1.80567	0.0709701	0.36536
APOL6	0.023084	-0.895175	3.02292	-0.296129	0.767132
APOLD1	0.735995	-1.06579	1.81454	-0.587358
APOM	2.77665	0.92097	1.20305	0.765526	0.443958	0.778522
APOO	155.288	-0.279005	0.220364	-1.26611	0.205473	0.581962
APOOL	46.7254	0.756893	0.282182	2.68228	0.00731215	0.100827
APOPT1	84.8978	0.183111	0.196956	0.929705	0.352524	0.719157
APP	262.426	0.130775	0.142743	0.916157	0.359585	0.723687
APPBP2	24.4488	0.362662	0.405877	0.893526	0.371576	0.73366
APPL1	38.1486	0.459154	0.39696	1.15668	0.247405	0.628812
APPL2	9.19107	-0.425534	0.556022	-0.765319	0.444082	0.778522
APRT	78.1245	-0.418913	0.2954	-1.41812	0.156155	0.519883
APTX	48.0958	-0.470616	0.34871	-1.34959	0.177147	0.546479
AQP1	0.0319599	-1.31263	3.02285	-0.434234	0.664118
AQP11	33.3633	-0.362789	0.409567	-0.885788	0.375732	0.737025
AQP3	0.334661	0.0252694	3.01795	0.00837304	0.993319
AQP5	0.0234808	-1.24396	3.02292	-0.411509	0.680699
AQP6	0.0154567	-0.921245	3.02293	-0.304752	0.760555
AQP7	0.0453396	-1.40872	3.02291	-0.466015	0.641205
AQP8	0.20807	-0.270196	3.02002	-0.0894685	0.92871
AQP9	0.334245	-1.5283	2.65149	-0.576391	0.564351
AQR	12.2868	0.0646268	0.513645	0.12582	0.899874	0.97263
AR	0.665655	-2.80303	1.3772	-2.0353	0.0418205	0.278506
ARAF	13.778	0.389352	0.572127	0.680534	0.496166	0.806355
ARAP1	0.757969	-2.49061	1.82491	-1.36479	0.172319	0.538802
ARAP2	0.31821	-0.948964	2.64767	-0.358414	0.720033
ARAP3	0.113754	-1.08947	3.02265	-0.360435	0.718522
ARC	2.57376	-2.18243	1.10308	-1.97849
ARCN1	58.15	0.927221	0.288942	3.20902	0.00133186	0.0353497
AREL1	44.4054	0.248366	0.339286	0.732024	0.464154	0.789292
ARF1	881.629	0.228985	0.0926912	2.47041	0.0134959	0.146939
ARF3	76.2539	0.0715931	0.18774	0.381343	0.702949	0.905282
ARF4	632.037	-0.233842	0.134356	-1.74046	0.0817777	0.387969
ARF5	444.589	-0.126152	0.104369	-1.20871	0.226774	0.605915
ARF6	45.865	-0.169086	0.327827	-0.515778	0.60601	0.864097
ARFGAP1	31.0643	-0.0391672	0.377151	-0.10385	0.917288	0.978124
ARFGAP2	116.239	0.314803	0.215844	1.45847	0.14471	0.500343
ARFGAP3	28.7671	-0.417628	0.358534	-1.16482	0.244092	0.625075
ARFGEF1	33.4027	-0.325769	0.405378	-0.803618	0.421617	0.765614
ARFGEF2	7.19465	-0.451302	0.716358	-0.629996	0.528697	0.824631
ARFGEF3	69.0694	-0.796217	0.339497	-2.34529	0.0190125	0.181377
ARFIP1	7.30127	0.157779	0.659505	0.239238	0.810921	0.944044
ARFIP2	109.884	0.288899	0.264035	1.09417	0.27388	0.655611
ARFRP1	68.6956	-0.649204	0.328099	-1.97868	0.0478515	0.30081
ARG2	229.495	0.638896	0.212547	3.00591	0.00264787	0.0555789
ARGLU1	71.6028	0.441863	0.217973	2.02714	0.0426477	0.28176
ARHGAP1	42.5671	0.29247	0.268087	1.09095	0.275294	0.656544
ARHGAP10	0.485872	-3.13937	2.45082	-1.28094	0.200213
ARHGAP11A	0.126496	-1.6467	2.91226	-0.565436	0.571777
ARHGAP11B	0.0998946	-1.1934	3.02279	-0.394803	0.692989
ARHGAP12	22.1452	0.0299036	0.519693	0.057541	0.954114	0.988739
ARHGAP17	15.0156	-0.0458643	0.436777	-0.105006	0.916371	0.978031
ARHGAP18	1.73784	-5.00241	1.62516	-3.07809	0.00208329	0.0475565
ARHGAP19	3.88715	0.0472357	1.68394	0.0280506	0.977622	0.994493
ARHGAP20	12.7582	-0.916633	0.657358	-1.39442	0.163191	0.528398
ARHGAP21	40.1391	0.323186	0.33918	0.952845	0.340668	0.71166
ARHGAP22	24.6962	0.970476	0.63847	1.52	0.128511	0.476394
ARHGAP23	31.5799	-0.264417	0.394785	-0.669775	0.503002	0.80929
ARHGAP24	5.41347	-0.723281	0.889987	-0.812687	0.416397	0.761213
ARHGAP25	1.35802	-1.02334	1.24959	-0.818935	0.412824	0.759577
ARHGAP26	7.11928	0.19582	0.661961	0.295819	0.767369	0.930693
ARHGAP27	0.864991	-1.15104	1.63904	-0.702268	0.482512	0.79899
ARHGAP28	8.29682	-0.0747397	0.657216	-0.113722	0.909458	0.97513
ARHGAP29	2.16014	-5.23729	1.2659	-4.13721
ARHGAP30	0.565006	-1.62584	2.45771	-0.661527	0.508274	0.812374
ARHGAP31	0.0392439	-1.33791	3.02291	-0.442588	0.658064
ARHGAP32	25.6588	0.817052	0.504981	1.61799	0.105666	0.435216
ARHGAP33	19.7069	-0.370297	0.322813	-1.14709	0.251343	0.634048
ARHGAP35	45.0634	0.629702	0.366181	1.71965	0.0854961	0.396585
ARHGAP36	257.411	-2.39812	0.508254	-4.71836	2.37756e-06	0.000344078
ARHGAP39	6.28512	0.739533	0.580653	1.27362	0.202797	0.580876
ARHGAP4	0.145988	-0.996381	2.70439	-0.368431	0.712552
ARHGAP42	0.948273	1.1906	2.02657	0.587498	0.556869	0.839998
ARHGAP44	8.22795	0.728079	0.584248	1.24618	0.212698	0.590375
ARHGAP45	0.850651	0.969025	1.35217	0.716643	0.473594	0.794148
ARHGAP5	31.8088	-0.434966	0.453396	-0.959352	0.337381	0.709888
ARHGAP6	0.292078	-1.10388	3.02285	-0.365179	0.714977
ARHGAP8	0.0406677	-0.519344	3.02262	-0.171819	0.86358
ARHGAP9	0.217417	-2.35929	2.90552	-0.812001	0.416791
ARHGDIA	66.6734	0.32135	0.157064	2.04597	0.0407589	0.274004
ARHGDIG	123.74	0.0649593	0.208317	0.311829	0.755171	0.924965
ARHGEF1	5.29454	-0.309496	0.631586	-0.49003	0.624113	0.873453
ARHGEF10	1.65526	0.155751	1.19513	0.130322	0.896312	0.972217
ARHGEF10L	16.6846	-0.369929	0.509488	-0.72608	0.46779	0.790319
ARHGEF11	14.9397	-0.132018	0.52066	-0.25356	0.799836	0.940901
ARHGEF12	90.9769	0.451609	0.254496	1.77452	0.0759771	0.377906
ARHGEF15	0.946962	1.77009	1.74575	1.01394	0.310609	0.683949
ARHGEF16	0.143129	-0.734273	3.02286	-0.242907	0.808078
ARHGEF17	12.2112	-0.251027	0.548307	-0.457823	0.64708	0.885177
ARHGEF18	0.829909	-1.34626	0.900529	-1.49497	0.134923	0.484584
ARHGEF19	1.1245	-3.42626	1.69788	-2.01796
ARHGEF2	9.1883	-0.786292	0.571657	-1.37546	0.168989	0.534159
ARHGEF25	1.38779	1.20256	1.15579	1.04047	0.298123	0.675229
ARHGEF26	2.76242	-0.225244	0.295979	-0.761015	0.446648	0.780171
ARHGEF28	0.710386	-0.439716	2.09503	-0.209885	0.833757	0.951751
ARHGEF3	14.4763	0.575659	0.517923	1.11148	0.266364	0.649808
ARHGEF33	1.60831	-0.612759	1.00047	-0.612468	0.540228	0.831591
ARHGEF35	0.263474	-1.22047	3.02292	-0.403739	0.686405
ARHGEF37	1.31858	-1.21419	0.924183	-1.3138	0.188915	0.562697
ARHGEF38	0.390169	0.572333	0.721383	0.793383	0.427555
ARHGEF39	1.56363	0.478132	0.566264	0.844361	0.398468	0.749676
ARHGEF4	36.338	0.480656	0.358745	1.33983	0.180302	0.551423
ARHGEF40	13.8203	0.162706	0.541239	0.300618	0.763706	0.929469
ARHGEF5	0.00483871	-1.12652	3.02292	-0.37266	0.709402
ARHGEF6	0.14549	-1.54231	2.85367	-0.540465	0.588876
ARHGEF7	80.7395	1.21419	0.301017	4.03363	5.49225e-05	0.00386057
ARHGEF9	39.9926	1.27118	0.359602	3.53495	0.000407853	0.0161039
ARID1A	87.6181	0.251912	0.270058	0.932806	0.35092	0.718281
ARID1B	48.7116	0.408084	0.309685	1.31774	0.187591	0.560843
ARID2	14.031	0.0869928	0.499198	0.174265	0.861657	0.960103
ARID3A	12.2412	0.270336	0.327488	0.825483	0.409097	0.757392
ARID3B	14.4697	-0.942758	0.546265	-1.72583	0.0843789	0.39339
ARID3C	0.878286	-0.20896	1.99698	-0.104638	0.916663	0.978031
ARID4A	173.666	-0.335715	0.241573	-1.3897	0.164619	0.529514
ARID4B	86.906	-0.243675	0.309376	-0.787635	0.43091	0.772479
ARID5A	48.6335	-0.771784	0.555972	-1.38817	0.165085	0.529726
ARID5B	64.4206	0.0499682	0.279484	0.178788	0.858104	0.959523
ARIH1	32.0725	0.797238	0.330275	2.41386	0.0157845	0.161416
ARIH2	61.4855	0.618161	0.303069	2.03967	0.0413832	0.276746
ARIH2OS	2.02428	-0.983973	1.01417	-0.970224	0.331935	0.704795
ARL1	35.0149	-0.385833	0.364726	-1.05787	0.290114	0.669021
ARL10	44.4371	-0.00257414	0.395092	-0.00651528	0.994802	0.997844
ARL13B	5.44355	-1.46746	0.776877	-1.88893
ARL14EP	42.8339	-0.593769	0.390468	-1.52066	0.128345	0.476075
ARL15	21.6201	0.711679	0.406219	1.75196	0.0797809	0.385204
ARL16	127.07	-0.251895	0.228082	-1.10441	0.269417	0.653135
ARL17A	14.2769	-0.811522	0.390593	-2.07767	0.0377402	0.264598
ARL17B	21.5485	-0.430769	0.360495	-1.19494	0.23211	0.613457
ARL2	149.236	-0.0298683	0.1636	-0.182569	0.855136	0.958686
ARL2BP	7.97137	0.00654349	0.218683	0.0299222	0.976129	0.994
ARL3	177.138	0.224247	0.160578	1.3965	0.162564	0.527061
ARL4A	47.3117	-0.354583	0.387045	-0.916129	0.359599	0.723687
ARL4C	102.946	-0.155591	0.261001	-0.596134	0.551086	0.835842
ARL4D	31.0093	-0.226414	0.512589	-0.441706	0.658702	0.889069
ARL5A	8.60492	1.19331	0.349928	3.41015	0.000649269	0.0223282
ARL5B	16.8534	1.5458	0.502743	3.07472	0.00210697	0.0476941
ARL6	12.2725	0.197186	0.561899	0.350927	0.725643	0.914956
ARL6IP1	319.755	-0.0302603	0.126725	-0.238787	0.811271	0.944044
ARL6IP4	5.95282	-0.0501353	0.185739	-0.269923	0.787219	0.937783
ARL6IP5	300.265	0.0144074	0.123376	0.116776	0.907037	0.974456
ARL6IP6	16.7688	0.974188	0.450569	2.16213	0.0306083	0.236314
ARL8A	75.1072	-0.12127	0.163033	-0.743838	0.456975	0.785763
ARL8B	102.075	0.196768	0.21946	0.896598	0.369933	0.732086
ARL9	2.81151	-0.0688296	1.16639	-0.0590107	0.952944	0.988467
ARMC1	47.4629	0.32748	0.265387	1.23397	0.217212	0.596501
ARMC10	69.8609	-0.406657	0.293761	-1.38431	0.166262	0.53082
ARMC12	0.563984	-1.98615	1.84146	-1.07858	0.280777	0.660897
ARMC2	3.01193	-2.57028	0.789831	-3.25422	0.00113705	0.0318118
ARMC3	0.0634819	-1.30433	3.0229	-0.431482	0.666118
ARMC4	2.04402	-0.929016	1.17218	-0.792556
ARMC5	22.3144	0.386793	0.427679	0.9044	0.365783	0.728208
ARMC6	106.544	-0.216797	0.273771	-0.791892	0.428423	0.771078
ARMC7	16.3003	0.742955	0.582977	1.27442	0.202516	0.580876
ARMC8	70.044	0.527411	0.293991	1.79397	0.0728177	0.369519
ARMC9	16.9536	-1.25226	0.523312	-2.39295	0.0167136	0.167699
ARMCX1	153.11	0.330046	0.242755	1.35958	0.173962	0.541619
ARMCX2	86.2083	0.216976	0.233086	0.930887	0.351912	0.718826
ARMCX3	191.428	-0.212848	0.162202	-1.31224	0.189439	0.563472
ARMCX4	11.398	-0.434782	0.492429	-0.882934	0.377272	0.737661
ARMCX5	15.565	-0.438059	0.434136	-1.00904	0.312958	0.686138
ARMCX6	124.952	-0.225963	0.232793	-0.970663	0.331716	0.704733
ARMH1	3.07381	-4.57506	1.07508	-4.25557	2.08521e-05	0.00189193
ARMH3	11.1312	-0.142327	0.538671	-0.264219	0.791611	0.938087
ARMH4	38.5394	-0.747957	0.433563	-1.72514	0.0845021	0.39339
ARMT1	27.5323	0.641755	0.433199	1.48143	0.138492	0.489963
ARNT	12.4652	-0.975239	0.594962	-1.63916	0.10118	0.424645
ARNT2	40.4426	-0.0702216	0.38359	-0.183064	0.854748	0.958686
ARNTL	1.76029	-1.14702	1.1497	-0.997676	0.318437	0.690819
ARNTL2	6.18318	0.522753	0.712165	0.734034	0.462928	0.788685
ARPC1A	72.7122	0.0389275	0.130891	0.297405	0.766157	0.930282
ARPC1B	2.78496	0.113444	0.499389	0.227166	0.820295	0.945905
ARPC2	881.877	0.0652916	0.122438	0.533261	0.593853	0.859213
ARPC3	389.09	-0.0596251	0.130735	-0.456075	0.648336	0.885498
ARPC4	219.09	-0.0169345	0.169801	-0.0997311	0.920558	0.979635
ARPC4-TTLL3	0.331	-0.224611	0.493625	-0.455024	0.649092
ARPC5	334.754	-0.0264927	0.150592	-0.175923	0.860354	0.959899
ARPC5L	143.84	0.168611	0.230352	0.731973	0.464185	0.789292
ARPIN	10.0395	-0.579777	0.614404	-0.943641	0.345353	0.71452
ARPP19	135.62	0.203253	0.184307	1.1028	0.270115	0.653428
ARPP21	23.2274	0.0969886	0.504542	0.192231	0.847561	0.955958
ARR3	0.240607	-1.15001	3.02292	-0.380429	0.703627
ARRB1	2.53848	-2.31893	0.832735	-2.78471	0.00535755	0.0847262
ARRB2	28.6924	-0.218746	0.276173	-0.792063	0.428324	0.771057
ARRDC1	18.538	0.185645	0.541868	0.342602	0.731898	0.917473
ARRDC2	1.28371	-2.63659	3.02108	-0.87273	0.38281	0.741452
ARRDC3	69.5759	0.253885	0.259648	0.977804	0.328171	0.701235
ARRDC4	11.6867	-0.527941	0.787656	-0.670269	0.502686	0.80929
ARSA	67.4076	-0.123904	0.335603	-0.369198	0.71198	0.909263
ARSB	8.92283	-0.44361	0.515303	-0.860871	0.389309	0.745004
ARSD	8.13889	-1.44086	0.903229	-1.59523	0.11066	0.444481
ARSE	0.0681493	-1.0874	3.02287	-0.359726	0.719052
ARSG	13.4468	-0.0789057	0.516106	-0.152887	0.878488	0.965182
ARSJ	0	0	0	0	1
ARSK	3.71287	-1.23984	1.01505	-1.22145	0.221914	0.602366
ART3	0.532961	-1.58707	2.20646	-0.719282	0.471967	0.792788
ART5	0.0428361	-1.12168	3.02271	-0.371084	0.710575
ARTN	0.0270331	-0.796138	3.02286	-0.263372	0.792264
ARV1	71.9194	-0.0389893	0.340503	-0.114505	0.908837	0.974908
ARVCF	20.7987	0.0539889	0.391074	0.138053	0.890199	0.969481
ARX	0.000868018	-1.14324	3.02292	-0.378189	0.70529
AS3MT	0.117831	-1.5958	2.15845	-0.739328	0.459708
ASAH1	131.231	-0.257894	0.212884	-1.21143	0.225732	0.605425
ASAH2	8.7752	0.0186521	0.462323	0.0403443	0.967819	0.992949
ASAH2B	11.4845	0.179125	0.445161	0.402382	0.687403	0.898531
ASAP1	84.6011	0.208967	0.282301	0.740227	0.459163	0.786623
ASAP2	4.71515	-1.13985	0.616976	-1.84748	0.0646777	0.348976
ASAP3	8.31817	-0.138494	0.688377	-0.201189	0.840551	0.953379
ASB1	17.462	-1.26286	0.642597	-1.96524	0.0493862	0.303895
ASB12	3.22579	1.27649	1.27486	1.00128	0.316693	0.689139
ASB13	14.3411	-0.300683	0.527124	-0.570422	0.568391	0.844984
ASB14	0.322835	-0.196746	1.25528	-0.156735	0.875454
ASB16	0.079928	-1.63093	3.02285	-0.539535	0.589518
ASB18	0.0475009	-0.391103	3.0224	-0.129401	0.89704
ASB2	10.5013	-0.705504	0.908	-0.776987	0.437166	0.775037
ASB3	2.49576	-0.372011	0.420036	-0.885665	0.375798	0.737025
ASB6	30.2152	-0.148391	0.326039	-0.455132	0.649014	0.885498
ASB7	5.47267	2.14764	0.777399	2.76259
ASB8	88.61	-0.137839	0.263933	-0.52225	0.601496	0.862468
ASCC1	58.779	0.0390357	0.31197	0.125126	0.900424	0.97263
ASCC2	55.893	-0.355772	0.301384	-1.18046	0.237817	0.619632
ASCC3	30.5815	-0.607768	0.413653	-1.46927	0.14176	0.495095
ASCL1	7.45114	-1.22487	0.926087	-1.32263	0.18596	0.558634
ASCL5	0.00600412	-0.990109	3.02293	-0.327533	0.743265
ASF1A	51.8041	-0.271744	0.299086	-0.908583	0.36357	0.727301
ASF1B	0.0619533	-1.19494	2.45742	-0.486256	0.626785
ASGR1	62.4259	0.18299	0.299598	0.610784	0.541343	0.832192
ASH1L	39.1062	0.128017	0.369859	0.346124	0.72925	0.916715
ASH2L	59.141	0.0205668	0.261207	0.0787377	0.937241	0.984345
ASIC1	30.688	0.675269	0.401057	1.68372	0.0922355	0.408718
ASIC2	36.7607	0.677929	0.385673	1.75778	0.0787845	0.383213
ASIC3	1.31132	0.352411	1.36767	0.257672	0.79666	0.940109
ASIC4	50.9169	2.17721	0.514678	4.23024	2.33441e-05	0.00201268
ASL	38.9028	-0.100954	0.439165	-0.229877	0.818188	0.945905
ASMT	0.0655452	-1.52108	3.02287	-0.503191	0.61483
ASMTL	70.3493	-0.257965	0.314459	-0.820344	0.41202	0.759577
ASNA1	84.9591	-0.375651	0.269947	-1.39157	0.164052	0.529043
ASNS	5.0879	-0.0833021	0.264803	-0.314581	0.75308	0.924552
ASNSD1	66.9625	0.320202	0.261039	1.22664	0.219956	0.599664
ASPA	0.0323783	-1.12692	3.02292	-0.372793	0.709303
ASPG	0.0233712	-1.18647	3.02292	-0.392493	0.694694
ASPH	98.9922	-0.0706351	0.253862	-0.278242	0.780826	0.934522
ASPHD1	31.2461	-0.00732143	0.393558	-0.0186032	0.985158	0.996269
ASPHD2	22.143	-0.416813	0.445922	-0.934722	0.349931	0.718015
ASPM	2.8865	2.38873	1.10431	2.16309	0.0305343	0.236027
ASPN	0.00364836	-1.05853	3.02293	-0.350168	0.726213
ASPRV1	1.17922	-3.16297	1.30989	-2.41467	0.0157494	0.161185
ASPSCR1	42.4517	0.545438	0.410434	1.32893	0.183872	0.555305
ASRGL1	102.829	0.396179	0.238271	1.66273	0.0963673	0.414395
ASS1	13.6858	-2.26768	0.686097	-3.30519	0.000949126	0.0283034
ASTE1	10.2288	0.39089	0.704835	0.554584	0.579179	0.850863
ASTN1	50.9526	0.21887	0.33351	0.656262	0.511655	0.814252
ASTN2	17.0708	0.217613	0.508908	0.427608	0.668936	0.892208
ASXL1	42.3069	0.0190706	0.379806	0.0502113	0.959954	0.990804
ASXL2	8.69362	-0.25223	0.736875	-0.342297	0.732127	0.917473
ASXL3	61.0487	0.0470433	0.332184	0.141618	0.887382	0.968104
ATAD1	79.3365	0.24241	0.201905	1.20062	0.2299	0.609809
ATAD2	1.4233	-5.63965	1.68283	-3.3513
ATAD2B	18.541	-0.00870704	0.560025	-0.0155476	0.987595	0.996465
ATAD3A	27.0102	0.628085	0.431686	1.45496	0.145681	0.502477
ATAD3B	17.7395	1.10351	0.425018	2.59639	0.00942079	0.117352
ATAD3C	5.18642	0.727216	0.38714	1.87843	0.060322	0.337134
ATAD5	5.92447	-1.26843	0.813631	-1.55898	0.119002	0.459277
ATAT1	488.66	-0.435658	0.129727	-3.35827	0.000784324	0.024775
ATCAY	178.28	0.0949175	0.183446	0.517412	0.604868	0.863827
ATE1	12.9567	0.305243	0.489697	0.623332	0.533067	0.827545
ATF1	5.38353	-0.41187	0.682647	-0.603342	0.546281	0.833859
ATF2	32.4024	0.272498	0.336256	0.810388	0.417717	0.762201
ATF3	30.3362	-1.6065	0.55667	-2.8859	0.00390291	0.069832
ATF4	1016.08	-0.269946	0.130926	-2.06182	0.0392245	0.269785
ATF5	6.01737	-1.64102	0.623401	-2.63237	0.00847925	0.110689
ATF6	53.4578	-0.234215	0.351759	-0.665838	0.505514	0.811315
ATF6B	38.3168	-0.00434926	0.372063	-0.0116896	0.990673	0.996465
ATF7	10.0451	0.252004	0.508956	0.495138	0.620502	0.871013
ATF7IP	152.492	-0.161653	0.190457	-0.848764	0.396013	0.74858
ATF7IP2	27.8669	0.710375	0.547713	1.29698	0.194636	0.571952
ATG10	23.5901	-0.583243	0.468574	-1.24472	0.213235	0.591482
ATG101	48.783	-0.30871	0.302166	-1.02166	0.306943	0.681014
ATG12	72.9937	0.387168	0.235062	1.64709	0.0995398	0.420913
ATG13	40.0408	-0.365717	0.304454	-1.20122	0.229664	0.609437
ATG14	6.90429	0.26023	0.647601	0.401838	0.687803	0.898598
ATG16L1	22.9125	-0.0590742	0.391788	-0.150781	0.880149	0.965341
ATG16L2	2.66321	-2.16482	0.912525	-2.37234	0.0176756	0.174087
ATG2A	2.4902	-0.557337	0.975949	-0.571071	0.567951	0.844959
ATG2B	36.2282	-0.568742	0.442095	-1.28647	0.198278	0.576874
ATG3	120.869	-0.126023	0.261095	-0.482669	0.62933	0.876165
ATG4A	6.37968	0.0438797	0.70286	0.0624302	0.95022	0.988009
ATG4B	127.919	-0.299016	0.236173	-1.26609	0.205481	0.581962
ATG4C	7.9359	0.22755	0.734574	0.309771	0.756735	0.925957
ATG4D	51.9632	-0.126856	0.325774	-0.3894	0.69698	0.902797
ATG5	40.4401	-0.34378	0.376351	-0.913457	0.361002	0.725119
ATG7	17.0693	-0.737608	0.445274	-1.65652	0.0976158	0.417519
ATG9A	20.977	0.307349	0.378735	0.811515	0.41707	0.762117
ATG9B	6.07748	-1.61384	0.953554	-1.69244
ATIC	92.7463	-0.326024	0.290349	-1.12287	0.261493	0.644561
ATL1	251.756	0.231183	0.170417	1.35657	0.174918	0.543334
ATL2	8.55269	0.276349	0.525714	0.525664	0.599122	0.861754
ATL3	2.83348	1.13775	0.908979	1.25167	0.210688	0.588116
ATM	12.7887	0.679386	0.595316	1.14122	0.253779	0.6354
ATMIN	45.0809	0.462068	0.374351	1.23432	0.217085	0.596501
ATN1	27.034	0.414742	0.344738	1.20307	0.228951	0.609061
ATOH7	1.34549	-3.41331	1.4425	-2.36625	0.0179692	0.175213
ATOH8	0.275726	-0.465108	2.29476	-0.202683	0.839383
ATOX1	153	0.0660815	0.149974	0.440618	0.659489	0.889506
ATP10A	0.276266	-2.56257	2.81033	-0.91184	0.361853
ATP10B	0.0211165	-0.849773	3.02292	-0.28111	0.778626
ATP10D	2.01671	-0.390637	1.08274	-0.360786
ATP11A	9.73506	0.917604	0.66212	1.38586	0.16579	0.53036
ATP11B	5.24059	-0.27102	0.879082	-0.308299	0.757855	0.926406
ATP11C	22.4895	0.32938	0.56301	0.585035	0.558524	0.840908
ATP13A1	48.8592	-0.154062	0.296306	-0.519942	0.603104	0.86337
ATP13A2	180.531	-0.0257974	0.175223	-0.147226	0.882953	0.966016
ATP13A3	7.5969	1.32515	0.550173	2.4086	0.0160138	0.16272
ATP13A4	0.0688012	-1.09254	3.02293	-0.361418	0.717787
ATP13A5	0.0414238	-1.21	3.02291	-0.400275	0.688954
ATP1A1	92.0933	0.255639	0.238369	1.07245	0.283518	0.66421
ATP1A2	3.11968	-0.36661	0.259085	-1.41502	0.157064	0.52101
ATP1A3	18.9275	0.509249	0.152196	3.34601	0.000819844	0.0255811
ATP1B1	319.102	-0.028215	0.16387	-0.172179	0.863297	0.960612
ATP1B2	32.3457	0.800526	0.318871	2.5105	0.012056	0.137341
ATP1B3	444.866	-0.213984	0.122574	-1.74575	0.0808544	0.386681
ATP23	3.16131	-0.395086	0.935165	-0.422477	0.672677	0.894548
ATP2A1	0.416003	-1.70782	1.8683	-0.9141	0.360664
ATP2A2	69.4067	-0.812742	0.2706	-3.00348	0.00266908	0.0556116
ATP2A3	0.855141	-3.27537	2.01983	-1.62161	0.104888	0.433268
ATP2B1	391.172	0.095629	0.194657	0.491269	0.623236	0.872586
ATP2B2	4.16392	-0.0299378	0.94562	-0.0316595	0.974744	0.993321
ATP2B3	4.14344	1.74127	0.890663	1.95503	0.0505798	0.307163
ATP2B4	22.8451	-0.738389	0.491518	-1.50226	0.133029	0.48293
ATP2C1	61.877	0.18407	0.221802	0.829885	0.406604	0.755509
ATP2C2	0.743221	-0.0697567	0.902594	-0.0772847	0.938397	0.984857
ATP4A	0.0394488	-1.11602	3.02292	-0.369186	0.711989
ATP5F1A	1477.12	0.0859657	0.0816382	1.05301	0.292337	0.670156
ATP5F1B	2153.33	-0.128714	0.0792605	-1.62394	0.104389	0.432045
ATP5F1C	567.842	-0.0518467	0.108409	-0.478253	0.63247	0.877379
ATP5F1D	340.07	0.116136	0.156904	0.740171	0.459196	0.786623
ATP5F1E	1266.7	-0.722357	0.20281	-3.56173	0.000368413	0.0150099
ATP5IF1	456.295	-0.0646147	0.105915	-0.610063	0.54182	0.832307
ATP5MC1	293.324	0.0985993	0.139666	0.705964	0.480211	0.797782
ATP5MC2	470.568	-0.613157	0.151749	-4.0406	5.33141e-05	0.00379684
ATP5MC3	846.906	0.0192915	0.0945101	0.204121	0.838259	0.952306
ATP5MD	508.971	0.176793	0.167569	1.05505	0.291404	0.669166
ATP5ME	139.252	-0.259324	0.156168	-1.66055	0.0968037	0.41565
ATP5MF	205.94	-0.210487	0.132247	-1.59163	0.111468	0.44557
ATP5MF-PTCD1	0.0384828	-0.913208	2.28011	-0.400511	0.68878
ATP5MG	360.536	0.215881	0.165291	1.30607	0.191529	0.566911
ATP5MGL	26.2192	0.346808	0.172813	2.00684	0.044767	0.28983
ATP5MPL	718.558	-0.039442	0.158647	-0.248615	0.803659	0.94202
ATP5PB	566.586	-0.05577	0.103113	-0.540865	0.5886	0.857139
ATP5PD	264.178	0.304359	0.136129	2.23582	0.0253636	0.213498
ATP5PF	442.407	0.176915	0.144114	1.2276	0.219596	0.598996
ATP5PO	289.47	-0.311536	0.114737	-2.71521	0.00662346	0.0950998
ATP6AP1	576.172	0.109304	0.117108	0.93336	0.350634	0.718051
ATP6AP1L	1.40138	1.59679	1.11656	1.4301	0.152688	0.515393
ATP6AP2	241.324	0.0844642	0.14138	0.597429	0.550221	0.835415
ATP6V0A1	222.048	0.314981	0.169968	1.85318	0.0638569	0.346983
ATP6V0A2	10.9604	0.162027	0.594823	0.272395	0.785318	0.936569
ATP6V0B	1261.81	-0.349488	0.104924	-3.33087	0.000865752	0.0264966
ATP6V0C	1.09117	0.347616	0.244035	1.42445	0.154315	0.517337
ATP6V0D1	570.114	-7.65365e-05	0.136424	-0.000561017	0.999552	0.999872
ATP6V0D2	0.325041	-1.1738	2.32144	-0.505632	0.613115
ATP6V0E1	111.356	-0.754804	0.301708	-2.50177	0.0123575	0.139363
ATP6V0E2	728.486	-0.260424	0.146025	-1.78342	0.0745178	0.374006
ATP6V1A	332.731	-0.158455	0.161545	-0.98087	0.326657	0.699241
ATP6V1B1	0.178323	-1.14549	3.02263	-0.378973
ATP6V1B2	198.798	0.164361	0.166823	0.985246	0.324503	0.697194
ATP6V1C1	63.3102	-0.232501	0.311937	-0.745347	0.456062	0.785355
ATP6V1C2	0.405716	-2.87508	2.1279	-1.35113	0.176652
ATP6V1D	478.319	0.283126	0.167501	1.6903	0.0909712	0.4056
ATP6V1E1	325.221	0.1145	0.157821	0.725506	0.468142	0.790503
ATP6V1E2	4.74532	-0.355948	0.772	-0.461072
ATP6V1F	456.728	-0.236261	0.137431	-1.71913	0.0855915	0.396585
ATP6V1FNB	1.63527	0.142811	1.22499	0.116581	0.907192	0.974532
ATP6V1G1	458.904	0.188989	0.142368	1.32746	0.184355	0.555823
ATP6V1G2	395.084	0.127779	0.141743	0.901485	0.36733	0.729866
ATP6V1H	183.602	0.200783	0.177765	1.12948	0.258695	0.641621
ATP7A	4.824	-0.484152	0.885082	-0.547014	0.584369	0.854507
ATP7B	6.85141	1.08575	0.851354	1.27532	0.202196	0.580365
ATP8A1	21.814	0.412144	0.433189	0.951418	0.341392	0.711661
ATP8A2	46.1868	-0.341569	0.415207	-0.822649	0.410708	0.758654
ATP8B1	0.0996089	-1.12321	1.96062	-0.572888	0.56672
ATP8B2	1.20598	0.0322757	1.04905	0.0307667	0.975456	0.993709
ATP8B3	1.47571	-4.21814	2.35078	-1.79436	0.0727561	0.369519
ATP8B4	0.014708	-1.12238	3.02292	-0.371291	0.71042
ATP9A	100.286	1.10279	0.248261	4.44206	8.91028e-06	0.000957893
ATP9B	11.9348	0.199007	0.580293	0.342942	0.731642	0.917473
ATPAF1	73.2829	-0.343836	0.275474	-1.24816	0.211971	0.589381
ATPAF2	37.3591	0.837412	0.436803	1.91714	0.05522	0.321308
ATR	10.9067	0.0516714	0.711986	0.0725736	0.942145	0.985516
ATRAID	94.0408	-0.441831	0.268227	-1.64723	0.0995111	0.420913
ATRIP	10.6104	-0.201876	0.694607	-0.290633	0.771332	0.932021
ATRN	28.4257	-0.732842	0.455389	-1.60927	0.107558	0.437517
ATRNL1	7.80097	0.295099	0.677743	0.435415	0.663261	0.890727
ATRX	155.85	0.102992	0.217489	0.473553	0.635819	0.87964
ATXN1	73.1188	0.166408	0.334779	0.497068	0.619141	0.870336
ATXN10	449.079	-0.184241	0.119314	-1.54417	0.122548	0.465133
ATXN1L	8.4933	-0.0378312	0.577091	-0.0655551	0.947732	0.987324
ATXN2	75.5201	0.283945	0.253339	1.12081	0.262369	0.645415
ATXN2L	33.2509	0.0339054	0.240855	0.140771	0.888051	0.968446
ATXN3	30.6284	-0.204036	0.414143	-0.492671	0.622245	0.872084
ATXN3L	0.0237327	-1.16755	3.0229	-0.386235	0.699323
ATXN7	6.4806	-0.781984	0.611958	-1.27784	0.201306	0.579559
ATXN7L1	10.6037	0.296418	0.600044	0.493993	0.621311	0.871708
ATXN7L2	20.1811	-0.0998354	0.501257	-0.19917	0.84213	0.954069
ATXN7L3	18.2496	0.362975	0.46839	0.774941	0.438374	0.775567
ATXN7L3B	135.586	0.2101	0.169475	1.23971	0.215083	0.594418
AUH	29.5484	-0.416486	0.404378	-1.02994	0.303037	0.678403
AUNIP	0.146653	-0.95607	2.70661	-0.353235	0.723912
AUP1	174.976	-0.0303076	0.170368	-0.177895	0.858806	0.959523
AURKA	0.380169	1.29455	1.32617	0.976158	0.328986
AURKAIP1	187.301	0.0519384	0.158692	0.32729	0.743448	0.921923
AURKB	0.0575857	-1.00492	2.47245	-0.406446	0.684415
AURKC	0.421215	-2.73069	2.51575	-1.08544	0.277727
AUTS2	100.394	0.354589	0.245796	1.44262	0.149129	0.508109
AVEN	12.745	0.0123775	0.592123	0.0209036	0.983323	0.996019
AVIL	2.09458	-0.73829	0.799756	-0.923144	0.355932	0.72198
AVL9	21.6771	0.417397	0.440701	0.94712	0.343578	0.713306
AVPI1	28.8442	0.820205	0.514663	1.59367	0.111009	0.445046
AVPR1A	0.0482477	-1.048	3.02293	-0.346683	0.728829
AXDND1	0	0	0	0	1
AXIN1	4.61971	-0.207054	0.82405	-0.251265	0.80161	0.940931
AXIN2	1.40683	-0.815965	1.14959	-0.709788	0.477836	0.796426
AXL	206.916	-0.29598	0.325196	-0.910158	0.362739	0.72665
AZGP1	0	0	0	0	1
AZI2	63.1642	-0.408125	0.282802	-1.44315	0.148979	0.508109
AZIN1	146.234	0.112634	0.169671	0.663841	0.506792	0.811656
AZIN2	11.6765	-0.856614	0.707849	-1.21016	0.226216	0.605494
AZU1	1.30268	-2.94548	1.25746	-2.34241	0.0191597	0.182073
B2M	141.752	-0.936397	0.338457	-2.76667	0.00566324	0.0865414
B3GALNT1	68.807	-0.0855482	0.244012	-0.35059	0.725896	0.915104
B3GALNT2	2.25474	1.91495	1.21867	1.57135	0.116102	0.452835
B3GALT1	9.03962	1.41935	0.514241	2.7601	0.0057784	0.0875866
B3GALT2	15.7539	-0.740716	0.515483	-1.43693	0.150737	0.510963
B3GALT4	10.7667	-1.60369	0.755787	-2.12189	0.0338474	0.25015
B3GALT5	0.529108	-1.12495	1.65616	-0.67925	0.49698	0.80704
B3GALT6	41.0059	0.127298	0.316531	0.402165	0.687563	0.898531
B3GAT1	11.0679	0.0251167	0.606419	0.0414181	0.966963	0.992677
B3GAT2	11.3976	1.17292	0.407237	2.8802	0.00397427	0.0706938
B3GAT3	125.98	0.299551	0.205738	1.45598	0.145398	0.502181
B3GLCT	4.87917	0.276824	0.93293	0.296725	0.766676	0.930345
B3GNT10	0.102199	-1.67289	3.02277	-0.553429	0.579969
B3GNT2	3.75422	0.344515	0.800251	0.430508	0.666826	0.89148
B3GNT3	0.0376922	-1.11068	3.0229	-0.367424	0.713303
B3GNT4	9.21177	-0.996609	0.777185	-1.28233	0.199726	0.578545
B3GNT5	11.7183	1.05393	0.571954	1.84268	0.0653756	0.350671
B3GNT7	1.95699	-0.682186	0.545787	-1.24991	0.211332	0.588674
B3GNT8	0.0324523	-1.26744	3.02291	-0.419279	0.675013
B3GNT9	0
B3GNTL1	8.6366	-0.60548	0.727446	-0.832336	0.405219	0.754265
B4GALNT1	101.293	-0.10104	0.248807	-0.406096	0.684672	0.897957
B4GALNT2	0.1111	-0.621317	1.25528	-0.494962	0.620627
B4GALNT3	0.168257	-1.53747	3.00769	-0.511179	0.609225
B4GALNT4	37.7385	0.292432	0.27385	1.06786	0.285586	0.665063
B4GALT1	4.56669	0.0803095	0.351303	0.228605	0.819176	0.945905
B4GALT2	24.6688	-0.408171	0.399219	-1.02242	0.30658	0.680563
B4GALT3	100.855	-0.2584	0.25443	-1.01561	0.309817	0.683443
B4GALT4	9.90839	-0.487634	0.595392	-0.819012	0.41278	0.759577
B4GALT5	24.752	0.0499654	0.474661	0.105265	0.916165	0.978031
B4GALT6	6.70392	-0.240492	0.596676	-0.403053	0.686909	0.89853
B4GALT7	28.8414	0.404806	0.406658	0.995445	0.31952	0.691761
B4GAT1	241.971	0.323662	0.189808	1.70521	0.0881548	0.401314
B9D1	34.5498	-0.349966	0.484017	-0.723044	0.469653	0.791022
B9D2	30.9939	0.298981	0.50944	0.586882	0.557283	0.840128
BAALC	127.882	-0.595521	0.25155	-2.36741	0.017913	0.175097
BAAT	0.0105917	-1.11601	3.02292	-0.369183	0.711991
BABAM1	71.0579	0.402979	0.22007	1.83114	0.0670803	0.354805
BABAM2	64.64	-0.238531	0.325147	-0.733609	0.463187	0.788917
BACE1	17.1033	0.287116	0.301001	0.953873	0.340148	0.711613
BACE2	0.37263	-1.38483	2.4213	-0.571935	0.567366
BACH1	23.4173	-0.110919	0.448985	-0.247043	0.804875	0.942507
BACH2	47.175	1.41293	0.394912	3.57782	0.000346466	0.0143907
BAD	154.899	0.267792	0.178411	1.50098	0.133361	0.483447
BAG1	176.167	0.399956	0.200453	1.99526	0.0460146	0.293892
BAG2	5.62445	-2.27476	0.868752	-2.61843	0.0088336	0.113485
BAG3	7.89133	-1.80229	0.867574	-2.07739	0.0377651	0.264598
BAG4	16.9986	0.192054	0.483454	0.397255	0.69118	0.900434
BAG5	52.4998	0.803246	0.339724	2.36441	0.0180591	0.175643
BAG6	78.9759	0.560939	0.219983	2.54992	0.0107748	0.127749
BAHCC1	8.10282	0.162097	0.535082	0.302938	0.761937	0.928787
BAHD1	6.517	-0.835311	0.75477	-1.10671	0.26842	0.651835
BAIAP2	93.4395	0.802536	0.262138	3.0615	0.00220229	0.0493379
BAIAP2L1	1.60689	-2.10147	1.36033	-1.54482	0.122391	0.46475
BAIAP2L2	1.78492	-1.91423	1.194	-1.60321	0.108889	0.440827
BAIAP3	7.69142	-0.753382	0.713757	-1.05552	0.29119	0.669156
BAK1	15.0849	-1.16597	0.528529	-2.20607	0.0273793	0.223098
BAMBI	6.29098	-1.52554	0.833118	-1.83112	0.067082	0.354805
BANF1	267.818	0.0946298	0.144778	0.65362	0.513357	0.815114
BANK1	0.0645004	-1.04002	2.77997	-0.374111	0.708322
BANP	17.5789	-1.04984	0.720957	-1.45618	0.145343	0.502126
BAP1	26.6008	-0.311239	0.343926	-0.904958	0.365488	0.728136
BARD1	2.91863	0.330966	1.02269	0.323624
BASP1	1686.88	0.203839	0.106373	1.91627	0.0553303	0.321308
BATF2	0.806068	-3.1142	1.79897	-1.7311	0.0834344	0.391596
BATF3	2.05879	-1.23779	1.02388	-1.20893	0.226691	0.605819
BAX	18.9252	0.0277609	0.519808	0.053406	0.957408	0.989908
BAZ1A	32.046	-0.556027	0.540956	-1.02786	0.304016	0.679112
BAZ1B	72.0626	-0.428797	0.333751	-1.28478	0.198869	0.577711
BAZ2A	52.7552	0.687082	0.386238	1.77891	0.0752545	0.375732
BAZ2B	194.709	-0.43308	0.210672	-2.05571	0.0398109	0.271041
BBC3	14.6352	-1.24759	0.54675	-2.28182	0.0224997	0.198373
BBIP1	41.3423	0.26989	0.262453	1.02834	0.30379	0.678873
BBOF1	11.7999	-0.125175	0.565893	-0.2212	0.824937	0.948196
BBOX1	0.0943746	-0.539809	3.02225	-0.178612	0.858243
BBS1	2.67345	-0.00513714	0.70001	-0.00733867	0.994145	0.997511
BBS10	3.57092	-0.561607	0.812681	-0.691055	0.489531	0.802277
BBS12	5.93851	0.216182	0.865062	0.249903	0.802662	0.941369
BBS2	26.0577	-0.348989	0.405513	-0.860611	0.389452	0.745004
BBS4	35.816	0.103281	0.368204	0.2805	0.779094	0.934393
BBS5	1.66807	0.670501	0.673486	0.995567	0.31946	0.69175
BBS7	27.9313	-0.342214	0.327622	-1.04454	0.296236	0.673979
BBS9	37.0909	-0.441288	0.356265	-1.23865	0.215474	0.594961
BBX	26.3662	-0.398678	0.565604	-0.704872	0.48089	0.797908
BCAM	3.91758	0.494954	0.560078	0.883724	0.376845	0.737346
BCAN	1.84178	-2.12616	1.17472	-1.80993
BCAP29	44.5356	-0.671784	0.375139	-1.79076	0.0733321	0.371245
BCAP31	359.927	0.0862633	0.144327	0.597694	0.550044	0.835415
BCAR1	46.8524	-0.00267802	0.313139	-0.00855217	0.993176	0.997024
BCAR3	9.86149	1.35183	0.705393	1.91642	0.0553115	0.321308
BCAS2	278.865	-0.369395	0.228486	-1.61671	0.105941	0.435416
BCAS3	17.6074	0.141779	0.513029	0.276358	0.782273	0.93525
BCAS4	796.512	-0.488566	0.162008	-3.0157	0.0025639	0.0543045
BCAT1	49.0936	0.442611	0.324878	1.36239	0.173074	0.539883
BCAT2	112.082	-0.131602	0.242654	-0.542346	0.58758	0.856433
BCCIP	87.483	0.00912918	0.236651	0.0385766	0.969228	0.992965
BCDIN3D	10.0133	-0.0516354	0.554372	-0.0931421	0.925791	0.980951
BCHE	6.20325	0.0338615	0.981533	0.0344986	0.97248	0.993321
BCKDHA	2.00964	0.283845	0.396321	0.7162	0.473868	0.794313
BCKDHB	3.67542	-0.212487	0.754358	-0.281679	0.77819	0.934393
BCKDK	89.8273	-0.417299	0.303824	-1.37349	0.169601	0.5352
BCL10	14.6376	-0.253004	0.38089	-0.664245	0.506533	0.811656
BCL11A	23.8239	0.995847	0.449144	2.21721	0.0266086	0.219602
BCL11B	0.422525	-1.54451	1.66556	-0.92732	0.353761
BCL2	9.43544	-0.37933	0.559393	-0.67811	0.497702	0.807616
BCL2A1	2.09454	-0.479908	0.406788	-1.17975	0.2381	0.619789
BCL2L1	35.6717	-0.171971	0.226621	-0.758846	0.447944	0.780908
BCL2L10	1.06909	-2.24319	1.49152	-1.50397	0.13259	0.482154
BCL2L11	10.6216	1.48283	0.723341	2.04997	0.0403677	0.272187
BCL2L12	0.447026	0.559827	1.5435	0.3627
BCL2L13	35.8901	-0.0134864	0.382277	-0.035279	0.971857	0.993321
BCL2L14	0.0353333	-1.06051	3.02292	-0.350823	0.725721
BCL2L15	0.292579	-1.15399	1.37502	-0.839254	0.401327
BCL2L2	5.16445	0.377835	0.913695	0.413524	0.679223	0.896092
BCL2L2-PABPN1	0.100338	0.185717	3.0211	0.0614732	0.950982
BCL3	7.32173	-0.238124	0.78603	-0.302946	0.761931	0.928787
BCL6	1.586	-1.15205	0.904222	-1.27408	0.202635	0.580876
BCL7A	41.8258	-0.0310315	0.27202	-0.114078	0.909176	0.974945
BCL7B	35.8985	0.175049	0.400482	0.437097	0.662041	0.890405
BCL7C	34.3523	0.113683	0.288395	0.394193	0.693439	0.901174
BCL9	12.9704	-0.527249	0.579386	-0.910014	0.362815	0.72665
BCL9L	0.832448	-0.916968	1.08844	-0.842457	0.399532	0.750436
BCLAF1	167.218	0.0308303	0.250696	0.122979	0.902124	0.972682
BCLAF3	9.2727	-0.467108	0.605472	-0.771477	0.440424	0.77647
BCO2	22.237	-0.379743	0.448003	-0.847633	0.396642	0.748818
BCOR	28.8996	0.446959	0.458986	0.973797	0.330157	0.703143
BCORL1	17.0847	-0.165725	0.518513	-0.319616	0.749259	0.923447
BCR	38.5656	0.967311	0.388533	2.48965	0.012787	0.142619
BCS1L	86.2225	-0.0469015	0.26728	-0.175477	0.860705	0.959899
BDH1	15.5226	-0.325724	0.545414	-0.597205	0.550371	0.835415
BDH2	2.61464	-4.09162	1.01533	-4.02983
BDKRB1	0.00502096	-1.11601	3.02292	-0.369183	0.711991
BDKRB2	0.584609	-0.941965	2.24511	-0.419563	0.674805	0.895436
BDNF	40.5186	-0.615894	0.527259	-1.16811	0.242764	0.623357
BDP1	75.8877	-0.541041	0.334312	-1.61837	0.105582	0.435086
BEAN1	2.30814	-1.98561	1.17479	-1.69018	0.0909928	0.4056
BECN1	42.7605	0.874606	0.325732	2.68505	0.00725198	0.100401
BEGAIN	34.6657	0.106718	0.342851	0.311265	0.755599	0.925101
BEND2	0.0197967	-0.918581	3.02292	-0.303872	0.761225
BEND3	3.75805	-2.39639	0.848866	-2.82305	0.00475697	0.0802849
BEND4	8.4036	-1.23664	0.745686	-1.65839	0.0972385	0.416601
BEND5	63.2759	0.294071	0.307219	0.957201	0.338466	0.710417
BEND6	26.9333	0.198767	0.384006	0.517614	0.604727	0.863827
BEND7	9.92003	0.882425	0.609502	1.44778	0.147679	0.506015
BEST1	2.4017	-0.245857	1.04747	-0.234716	0.814429	0.944533
BEST2	0
BEST4	0.381251	0.148923	2.0003	0.0744502	0.940652
BET1	14.7394	0.0756734	0.49667	0.152362	0.878902	0.96529
BET1L	27.7889	0.140694	0.345934	0.406708	0.684222	0.897957
BEX1	1946.07	-0.530442	0.090629	-5.8529	4.83087e-09	1.90821e-06
BEX2	858.194	-0.101397	0.112191	-0.903793	0.366105	0.728736
BEX3	1688.6	-0.103214	0.0982948	-1.05005	0.293696	0.671618
BEX4	608.169	-0.175676	0.125104	-1.40424	0.160246	0.523233
BEX5	388.18	-0.0573786	0.143824	-0.398952	0.689929	0.900119
BFAR	64.8354	-0.671207	0.280066	-2.3966	0.016548	0.166561
BFSP1	3.473	0.29694	1.07795	0.275468	0.782957	0.93525
BGLAP	0.380205	-1.2124	0.785726	-1.54303	0.122824
BGN	0
BHLHB9	21.6878	0.946162	0.419676	2.25451	0.0241644	0.207195
BHLHE40	3.70466	-2.06383	0.756161	-2.72936	0.00634576	0.0928848
BHLHE41	0.718894	-3.57935	1.69529	-2.11135	0.0347423	0.253986
BHMT	0.017	-1.10097	3.02292	-0.364206	0.715704
BHMT2	0.00414645	-1.02452	3.02293	-0.338918	0.734672
BICC1	14.0326	0.320588	0.312552	1.02571	0.305028	0.679692
BICD1	46.6647	-0.364601	0.295503	-1.23383	0.217265	0.596501
BICD2	7.99384	-0.107829	0.689273	-0.156438	0.875687	0.964407
BICDL1	18.2054	-0.472432	0.491775	-0.960668	0.336719	0.708961
BICRA	2.78278	0.0915257	0.714086	0.128172	0.898013	0.97263
BICRAL	3.54429	-0.159978	0.876469	-0.182526	0.85517	0.958686
BID	77.9837	0.712695	0.284733	2.50302	0.0123137	0.139283
BIK	25.5484	-0.691975	0.598654	-1.15588	0.247729	0.629094
BIN1	169.468	0.418954	0.192136	2.1805	0.0292201	0.230748
BIN3	17.5431	0.14915	0.441981	0.337459	0.735771	0.918314
BIRC2	20.0691	0.76187	0.331994	2.29483	0.021743	0.194109
BIRC3	4.21557	1.1956	0.502685	2.37843	0.0173863	0.172021
BIRC5	0.516672	-1.01103	1.42268	-0.710649	0.477302	0.796191
BIRC6	44.7212	-0.0171949	0.383452	-0.0448423	0.964233	0.991729
BIVM	10.6135	0.730773	0.515382	1.41792	0.156213	0.519883
BLCAP	412.957	-0.235614	0.147884	-1.59323	0.111108	0.445164
BLK	0.0295607	-1.25694	3.02292	-0.415803	0.677554
BLM	2.16949	0.842797	1.1716	0.719355	0.471922	0.792788
BLMH	41.0482	0.161533	0.381148	0.423808	0.671706	0.893909
BLNK	0.0141134	-1.16299	3.02292	-0.384723	0.700443
BLOC1S1	34.562	-0.217789	0.221302	-0.984124	0.325054	0.69758
BLOC1S2	200.214	0.0759197	0.151335	0.501666	0.615902	0.868968
BLOC1S3	16.9213	0.22708	0.490051	0.46338	0.643092	0.883033
BLOC1S4	36.5838	-0.130664	0.389207	-0.335719	0.737083	0.918673
BLOC1S5	7.8999	-0.376639	0.613766	-0.613653	0.539445	0.830946
BLOC1S6	34.9349	0.162598	0.317508	0.512106	0.608576	0.865189
BLVRA	142.083	0.172095	0.235105	0.731991	0.464174	0.789292
BLVRB	53.9018	-0.864122	0.461783	-1.87127	0.0613071	0.338664
BLZF1	13.4688	-0.166507	0.521174	-0.319484	0.74936	0.923447
BMF	0.786512	1.03977	1.75398	0.592802	0.553314	0.837202
BMI1	11.8575	1.57403	0.486476	3.23558	0.00121395	0.0331102
BMP1	3.33793	-3.39971	0.988406	-3.43958
BMP2	0.176464	-1.57987	3.02287	-0.522641	0.601224
BMP2K	4.10055	0.852396	0.796314	1.07043	0.284427	0.664682
BMP3	0.388633	-0.187541	1.13115	-0.165796	0.868318
BMP4	2.59893	-6.73259	1.98116	-3.3983	0.000678055	0.0229481
BMP6	0.0618603	-1.54532	3.02288	-0.511207	0.609206
BMP7	55.6147	0.00890047	0.391446	0.0227374	0.98186	0.99557
BMP8A	0.352874	-2.53136	1.32923	-1.90437	0.0568614
BMP8B	1.46242	-1.63696	0.928554	-1.76292	0.0779145	0.382373
BMPER	6.46117	1.72457	0.952041	1.81144	0.0700724	0.36305
BMPR1A	10.9599	0.245763	0.507006	0.484734	0.627865	0.875548
BMPR1B	18.8254	-0.450463	0.29907	-1.50621	0.132012	0.481013
BMPR2	42.9588	0.769783	0.325542	2.36462	0.0180485	0.175643
BMS1	43.6072	-0.611636	0.263785	-2.3187	0.0204115	0.188665
BMT2	3.49866	0.896992	0.711704	1.26034	0.207545	0.584282
BNC2	0.0310145	-0.904452	2.64275	-0.342239	0.732171
BNIP1	35.2208	-0.267259	0.434137	-0.615609	0.538152	0.830142
BNIP2	24.8339	0.248677	0.433482	0.573672	0.56619	0.844461
BNIP3	152.597	0.250631	0.206626	1.21297	0.225141	0.604854
BNIP3L	111.506	0.703653	0.239206	2.94162	0.00326501	0.0632638
BNIPL	0.277118	-1.09642	2.38145	-0.460402	0.645227
BOC	0.357307	-1.49306	2.32862	-0.641176
BOD1	113.061	-0.280633	0.197993	-1.41739	0.15637	0.52026
BOD1L1	52.3493	-0.560383	0.381593	-1.46854	0.141959	0.495281
BOD1L2	0.456895	-0.434896	0.432934	-1.00453	0.315122
BOK	106.188	-1.11693	0.403499	-2.76812	0.00563802	0.0864001
BOLA1	18.2618	0.0498182	0.621753	0.0801253	0.936138	0.984117
BOLA2	1.40488	-0.380125	0.708984	-0.536155	0.591851	0.858648
BOLA2-SMG1P6	2.78691	0.668566	0.370056	1.80666	0.0708151	0.364709
BOLA2B	69.61	0.291258	0.150799	1.93142	0.0534306	0.315246
BOLA3	47.8627	0.0663275	0.246888	0.268654	0.788196	0.938087
BOP1	88.8792	-0.154532	0.258719	-0.597298	0.550308	0.835415
BORA	0.00365185	-1.05853	3.02293	-0.350168	0.726213
BORCS5	25.1857	-0.909251	0.555	-1.63829	0.101361	0.424735
BORCS6	12.1972	0.515312	0.530585	0.971216	0.331441	0.70469
BORCS7	68.4267	-0.138662	0.240232	-0.577203	0.563803	0.843092
BORCS8	48.4132	0.301699	0.318159	0.948263	0.342995	0.712885
BPGM	89.9639	0.188612	0.285093	0.66158	0.50824	0.812374
BPHL	28.7465	-0.804276	0.367664	-2.18753	0.028704	0.228363
BPIFA2	0.198366	0.675837	3.01912	0.223853	0.822872
BPIFB1	0.0239753	-1.17597	3.02292	-0.389017	0.697264
BPIFC	1.61637	-4.79975	1.7325	-2.77042	0.0055984	0.086347
BPNT1	18.1946	-0.689153	0.367367	-1.87593	0.0606653	0.338035
BPTF	90.3916	-0.734208	0.322104	-2.27941	0.0226425	0.198969
BRAF	23.0322	-0.110362	0.394334	-0.279869	0.779578	0.934393
BRAP	26.2409	0.129354	0.407901	0.31712	0.751152	0.923851
BRAT1	47.5521	-0.597986	0.383907	-1.55763	0.119321	0.459874
BRCA1	0.193563	-0.836518	2.71473	-0.30814	0.757976
BRCA2	0.0130895	-1.07458	3.0229	-0.355481	0.72223
BRCC3	32.0048	-0.0143774	0.393031	-0.0365808	0.970819	0.993312
BRD1	7.87669	-1.29038	0.630338	-2.04712	0.040646	0.273388
BRD2	48.5831	-0.192334	0.28728	-0.6695	0.503176	0.80929
BRD3	62.8707	0.107175	0.261455	0.409917	0.681867	0.897175
BRD3OS	37.329	0.342208	0.400534	0.854379	0.392895	0.74721
BRD4	42.8899	0.180066	0.261971	0.68735	0.491862	0.804037
BRD7	34.8074	-0.452519	0.34765	-1.30165	0.193035	0.569533
BRD8	43.4853	0.309263	0.351187	0.880621	0.378523	0.738378
BRD9	46.9605	0.317249	0.312786	1.01427	0.310454	0.683949
BRF1	57.1651	0.515024	0.259977	1.98104	0.0475873	0.299613
BRF2	11.0496	-0.459886	0.444898	-1.03369	0.301282	0.67677
BRI3	116.952	0.14858	0.160267	0.927074	0.353888	0.720104
BRI3BP	7.52104	0.262982	0.773666	0.339917	0.733919	0.917748
BRICD5	2.95145	-0.411796	0.824646	-0.499361	0.617525	0.869661
BRINP1	86.9923	0.421822	0.388667	1.0853	0.277787	0.657693
BRINP2	3.47516	-1.07069	1.04355	-1.02601	0.304889	0.679692
BRINP3	57.8282	-0.255309	0.428248	-0.59617	0.551061	0.835842
BRIP1	0.0412512	-1.30391	3.02291	-0.431342	0.666219
BRIX1	57.0655	-0.0292077	0.301095	-0.097005	0.922722	0.97978
BRK1	471.111	-0.0198052	0.127521	-0.155309	0.876577	0.964567
BRMS1	58.5354	-0.506875	0.397884	-1.27393	0.20269	0.580876
BRMS1L	27.2563	-0.0967721	0.338244	-0.286102	0.7748	0.932984
BROX	10.1844	0.745667	0.441547	1.68876	0.0912651	0.405682
BRPF1	11.2375	-0.209687	0.685066	-0.306084	0.759541	0.927265
BRPF3	10.9703	0.704932	0.617003	1.14251	0.253242	0.63537
BRSK1	10.9294	0.984546	0.27934	3.52455	0.000424204	0.0165453
BRSK2	10.1865	-0.307772	0.445524	-0.690809	0.489686	0.802427
BRWD1	135.729	0.695755	0.161894	4.2976	1.7266e-05	0.00161229
BRWD3	10.2743	1.56732	0.796036	1.96891	0.0489635	0.303337
BSCL2	18.7691	-0.284231	0.130739	-2.17403	0.0297031	0.232553
BSDC1	128.741	0.485753	0.234867	2.06821	0.0386207	0.267994
BSG	488.372	-0.185442	0.127963	-1.44918	0.147287	0.505196
BSN	71.1396	0.445172	0.348945	1.27576	0.202039	0.580365
BST1	0.370977	-2.78403	1.95737	-1.42233	0.15493
BST2	0.0196568	-0.71166	3.02285	-0.235427	0.813877
BTAF1	12.2742	-0.345399	0.529729	-0.652029	0.514382	0.81561
BTBD1	5.38187	-0.208032	0.484238	-0.429606	0.667482	0.891852
BTBD10	114.029	-0.389534	0.211104	-1.84523	0.0650048	0.349855
BTBD11	4.07126	0.0919524	0.828598	0.110973	0.911637	0.975948
BTBD17	0.0518916	-1.26127	3.02277	-0.417256	0.676491
BTBD18	0.00133066	-1.09253	3.02293	-0.361414	0.71779
BTBD19	0.213029	-2.38302	3.02172	-0.788629	0.430329
BTBD2	16.6957	0.503347	0.484254	1.03943	0.298606	0.675398
BTBD3	76.7801	-0.167024	0.395446	-0.422369	0.672756	0.89456
BTBD6	40.1418	0.506889	0.403178	1.25723	0.208669	0.585673
BTBD7	20.5829	-0.17045	0.481792	-0.353783	0.723501	0.914249
BTBD8	19.467	-0.43956	0.506675	-0.867539	0.385647	0.743606
BTBD9	72.4214	-0.328049	0.320159	-1.02464	0.305532	0.679921
BTD	5.53276	-0.491099	1.14491	-0.428939	0.667967	0.891852
BTF3	677.654	0.260151	0.151748	1.71436	0.0864618	0.398884
BTF3L4	247.54	0.0100858	0.130284	0.0774142	0.938294	0.984857
BTG1	93.9794	-0.116365	0.235825	-0.493436	0.621704	0.871708
BTG2	11.0046	-1.70302	0.768259	-2.21673	0.0266414	0.219602
BTG3	23.6575	-0.651162	0.468491	-1.38992	0.164555	0.529464
BTK	0.0453983	-1.40872	3.02291	-0.466016	0.641204
BTN2A1	42.6993	-0.4024	0.325447	-1.23645	0.216291	0.595843
BTN2A2	4.71959	-0.330221	0.348596	-0.947289	0.343491	0.713242
BTN3A1	3.19076	-0.911354	0.872247	-1.04483	0.296099	0.673979
BTN3A2	9.25234	1.13057	0.380306	2.9728	0.00295098	0.0588141
BTN3A3	0.82601	-0.370604	1.10651	-0.334932	0.737676	0.91881
BTNL9	1.58871	-1.11184	1.02362	-1.08618	0.277398	0.657653
BTRC	25.4847	0.560872	0.399279	1.40471	0.160107	0.523179
BUB1	0.0100949	-1.04141	3.02292	-0.344505	0.730466
BUB1B	3.54927	-1.26855	1.15785	-1.09561	0.27325	0.655611
BUB3	124.995	-0.211619	0.258349	-0.819123	0.412716	0.759577
BUD13	11.779	-0.636629	0.550196	-1.15709	0.247234	0.628643
BUD23	124.364	-0.0443209	0.236249	-0.187603	0.851188	0.957549
BUD31	221.281	-0.155805	0.168918	-0.922373	0.356334	0.72198
BVES	0.953655	-1.00758	0.894683	-1.12619	0.260084	0.642812
BX255925.3	1.13823	-1.08028	1.10628	-0.976496	0.328819	0.701798
BYSL	35.5827	0.460721	0.452613	1.01791	0.308719	0.682406
BZW1	285.616	0.34447	0.144035	2.39158	0.0167762	0.167932
BZW2	142.305	0.0604896	0.244617	0.247283	0.804689	0.942497
C10orf113	0.0270375	-1.02904	3.02289	-0.340415	0.733544
C10orf143	2.50861	-0.711874	1.02051	-0.697569	0.485447	0.799887
C10orf53	0.011369	-1.12652	3.02292	-0.37266	0.709402
C10orf67	0.0407018	-1.28042	3.02291	-0.423572	0.671878
C10orf82	36.2632	0.275248	0.44414	0.619732	0.535434	0.829576
C10orf88	22.5568	0.0913249	0.399165	0.22879	0.819032	0.945905
C10orf95	0.238583	-0.0748249	1.16804	-0.0640599	0.948923
C11orf1	32.8706	-0.234667	0.482714	-0.48614	0.626868	0.875087
C11orf16	0.0050575	-1.02452	3.02293	-0.338918	0.734672
C11orf24	24.0642	0.311257	0.4457	0.698355	0.484955	0.799611
C11orf45	0.102619	-1.59651	3.02285	-0.528145	0.597399
C11orf49	247.789	-0.062687	0.186789	-0.335603	0.73717	0.918673
C11orf54	2.17529	0.133104	0.657391	0.202473	0.839547	0.952578
C11orf58	217.591	0.0571759	0.156247	0.365933	0.714415	0.910266
C11orf65	0.258291	-1.57892	2.99072	-0.52794	0.597541
C11orf68	56.7601	-0.312263	0.355098	-0.879369	0.379201	0.738879
C11orf71	22.2073	-0.595847	0.485163	-1.22814	0.219396	0.598905
C11orf74	67.3243	0.420749	0.329902	1.27538	0.202176	0.580365
C11orf80	25.1801	0.256567	0.412324	0.622245	0.533781	0.828017
C11orf87	100.575	0.374143	0.420976	0.888751	0.374137	0.735567
C11orf88	0.0623273	-1.04958	3.02291	-0.347209	0.728434
C11orf91	0.00990773	-0.921245	3.02293	-0.304752	0.760555
C11orf95	22.1751	0.356696	0.498932	0.714918	0.47466	0.794807
C11orf96	1.43268	1.17029	1.21438	0.963696	0.335199	0.707431
C11orf97	0
C11orf98	3.81093	3.63915e-05	0.464548	7.83375e-05	0.999937	0.999937
C12orf10	175.952	0.0891082	0.216909	0.41081	0.681212	0.897006
C12orf29	6.59639	-0.300395	0.557152	-0.539161	0.589776	0.857484
C12orf4	12.8217	-0.0788181	0.520544	-0.151415	0.879648	0.96529
C12orf42	0.0526466	-1.4329	3.0229	-0.474015	0.635489
C12orf43	47.7662	0.265394	0.338014	0.785157	0.432361	0.772479
C12orf45	83.5461	-1.17519	0.309737	-3.79415	0.000148148	0.00803076
C12orf49	55.1498	0.0471456	0.278652	0.169191	0.865646	0.961988
C12orf50	0.0958335	-1.03071	3.02271	-0.34099	0.733111
C12orf54	0.954057	0.224014	0.461134	0.485789	0.627117	0.875087
C12orf56	0.681998	-1.82537	3.02248	-0.60393
C12orf57	128.873	0.65937	0.161298	4.08791	4.35286e-05	0.0032565
C12orf60	2.94502	-3.03119	0.848261	-3.57341	0.000352356	0.0144942
C12orf65	53.6148	-1.58178	0.377389	-4.19138	2.77258e-05	0.00230322
C12orf66	2.42196	-1.0147	1.10348	-0.919548	0.357809	0.722908
C12orf71	0.0223871	-1.24635	3.02287	-0.412307	0.680114
C12orf73	81.8639	0.368718	0.243851	1.51206	0.130518	0.47884
C12orf75	71.482	-0.315369	0.290858	-1.08427	0.278245	0.658358
C12orf76	140.868	0.823306	0.240957	3.41682	0.000633579	0.0220255
C13orf46	0.148743	-2.05876	3.02239	-0.681171	0.495763
C14orf119	153.834	-0.161392	0.220647	-0.731451	0.464504	0.789292
C14orf132	239.597	0.305037	0.211741	1.44062	0.149693	0.508805
C14orf178	0.0439089	-1.08713	3.02271	-0.359655	0.719105
C14orf180	0
C14orf28	5.8415	-0.491093	0.599178	-0.819611	0.412438	0.759577
C14orf39	5.8809	-0.0134622	0.245302	-0.0548803	0.956234	0.989484
C14orf93	11.4993	-1.1696	0.838636	-1.39464	0.163124	0.528398
C15orf39	1.72694	0.836181	1.31441	0.636164	0.524669	0.822426
C15orf40	18.6057	-0.132424	0.455287	-0.290859	0.771159	0.932021
C15orf41	24.4827	0.561235	0.374412	1.49898	0.13388	0.483706
C15orf61	29.4303	0.0273472	0.389011	0.0702993	0.943955	0.985755
C15orf62	0.071352	-0.873158	3.02291	-0.288847	0.772699
C15orf65	11.2229	-0.822147	0.675216	-1.21761	0.223374	0.603221
C16orf45	397.778	-0.336009	0.14391	-2.33486	0.0195508	0.184314
C16orf46	0.800755	-0.288067	0.701826	-0.410454	0.681473	0.897006
C16orf58	17.9499	-0.34848	0.369763	-0.942443	0.345966	0.714899
C16orf70	17.6336	0.777831	0.488851	1.59114	0.111578	0.44557
C16orf71	0.747901	2.39579	2.13928	1.1199	0.262756	0.645817
C16orf72	11.8127	-0.456706	0.50631	-0.902028	0.367042	0.729805
C16orf74	0.351867	-1.52066	3.02288	-0.503051	0.614929
C16orf86	0.936939	-1.8262	2.85345	-0.639999
C16orf87	28.2542	-0.126683	0.346407	-0.365706	0.714585	0.910266
C16orf89	0.0102222	-0.955693	3.02293	-0.316148	0.75189
C16orf91	53.8828	0.55228	0.382437	1.44411	0.148708	0.50772
C16orf92	0.210801	0.548369	2.07108	0.264774	0.791184
C16orf95	2.35073	-0.0632878	0.761385	-0.083122	0.933755	0.983314
C16orf96	0
C17orf100	35.2984	-0.938963	0.454483	-2.066	0.0388281	0.268389
C17orf107	0.704236	1.30628	1.62571	0.803515	0.421677	0.765614
C17orf113	0.932075	0.217113	1.22241	0.177612	0.859028	0.959523
C17orf49	2.00294	0.651678	0.47662	1.36729	0.171534	0.537745
C17orf50	0.475943	-0.968511	1.48728	-0.651196	0.51492
C17orf51	0.242498	-1.51833	2.31632	-0.655492	0.512151
C17orf53	1.67518	0.0579971	1.58836	0.0365138	0.970873	0.993312
C17orf58	16.0059	-0.319837	0.445831	-0.717395	0.47313	0.793611
C17orf67	1.61545	-1.90167	1.18047	-1.61095	0.107191	0.437019
C17orf75	90.8574	0.44421	0.296121	1.5001	0.133589	0.483706
C17orf80	11.0281	0.350108	0.520336	0.672849	0.501043	0.809017
C17orf97	8.48846	-0.411463	0.5565	-0.739376	0.459679	0.78683
C17orf99	0.00217149	-1.10096	3.02292	-0.364205	0.715705
C18orf21	45.2732	0.0583901	0.331975	0.175887	0.860383	0.959899
C18orf25	7.37243	1.42531	0.718114	1.9848	0.0471672	0.298275
C18orf32	36.9103	0.217605	0.157568	1.38103	0.167271	0.53203
C18orf54	1.52635	-2.92117	1.2175	-2.39931	0.0164259	0.165722
C19orf12	69.6436	0.0357243	0.251997	0.141765	0.887266	0.968084
C19orf18	0.16772	0.121888	2.6593	0.0458345	0.963442
C19orf24	29.7563	0.42336	0.416032	1.01761	0.308862	0.682418
C19orf25	61.8573	-0.0446971	0.3073	-0.145451	0.884355	0.966722
C19orf33	0.500183	-0.59241	2.68657	-0.220508	0.825476	0.948278
C19orf38	0.489769	-1.22921	3.02263	-0.40667	0.68425
C19orf44	3.2321	0.470261	0.938207	0.501233	0.616207	0.868968
C19orf47	13.5773	-0.117458	0.648584	-0.181099	0.85629	0.958873
C19orf48	54.5859	0.1587	0.349847	0.453627	0.650098	0.885886
C19orf53	126.795	0.0821664	0.179964	0.456573	0.647978	0.885498
C19orf54	6.7435	-0.194273	0.694266	-0.279825	0.779612	0.934393
C19orf57	5.15278	-1.60268	0.896152	-1.7884	0.0737116	0.372136
C19orf66	9.62685	0.406343	0.623275	0.651949	0.514434	0.81561
C19orf70	105.496	0.0403272	0.179784	0.224309	0.822517	0.946577
C19orf71	0.319824	-1.08396	2.83408	-0.382474	0.70211
C19orf73	1.24334	-0.377853	1.38543	-0.272732
C19orf81	2.23614	0.321728	0.82226	0.391273	0.695595	0.902479
C1D	42.979	0.267799	0.26167	1.02342	0.306109	0.680106
C1GALT1	28.4142	-0.00858861	0.560744	-0.0153165	0.98778	0.996465
C1GALT1C1	48.6206	-0.187	0.436177	-0.428725	0.668123	0.891852
C1GALT1C1L	0.0147504	-0.909137	3.02292	-0.300748	0.763607
C1orf109	7.22688	0.0214154	0.650109	0.0329412	0.973722	0.993321
C1orf112	0.427341	-0.0296925	1.22345	-0.0242695	0.980638
C1orf115	0.0728561	-1.55515	3.02287	-0.514462	0.606929
C1orf122	179.611	0.0899421	0.146589	0.613568	0.539501	0.830946
C1orf123	88.6408	-0.627169	0.268971	-2.33174	0.0197146	0.185584
C1orf131	24.1784	0.438378	0.422194	1.03833	0.299115	0.675565
C1orf146	0.0153644	-0.951197	3.02292	-0.314662	0.753018
C1orf158	0.0357854	-1.13959	3.02292	-0.376985	0.706185
C1orf159	29.998	0.877777	0.472169	1.85903	0.0630228	0.344451
C1orf162	0.615296	-1.04462	1.7126	-0.60996	0.541888	0.832307
C1orf174	18.8058	-0.414575	0.438299	-0.945871	0.344214	0.713734
C1orf194	0.925511	-3.15479	1.98589	-1.5886	0.11215	0.446957
C1orf198	29.9122	0.647966	0.334022	1.93989	0.0523934	0.311463
C1orf21	61.1563	0.556035	0.438011	1.26945	0.20428	0.581098
C1orf216	176.201	0.00734958	0.216541	0.0339409	0.972924	0.993321
C1orf226	0.213847	-0.335051	3.02149	-0.110889	0.911704
C1orf232	0.436649	-0.66799	1.71811	-0.388794	0.697428
C1orf35	37.4302	0.504965	0.363784	1.38809	0.165109	0.529726
C1orf43	326.239	-0.278714	0.142746	-1.95252	0.0508761	0.307734
C1orf50	1.26024	0.161647	0.577242	0.280033	0.779452	0.934393
C1orf52	75.9263	0.058999	0.232927	0.253294	0.800041	0.940931
C1orf53	3.46938	-0.611265	0.779353	-0.784324	0.43285	0.772479
C1orf54	1.25594	1.30356	1.04861	1.24313
C1orf56	13.2843	-0.960877	0.598194	-1.6063	0.108208	0.439103
C1orf61	0.276147	-2.09513	1.40701	-1.48906	0.13647
C1orf74	5.39312	-0.886782	1.01359	-0.87489	0.381634	0.740721
C1orf87	0.167897	0.451527	3.01972	0.149526	0.881139
C1orf94	0.0027867	-1.05853	3.02293	-0.350168	0.726213
C1QBP	213.717	0.662484	0.147179	4.50121	6.75676e-06	0.000793021
C1QL1	8.47397	-3.85087	0.99529	-3.86909
C1QL2	0.527077	-2.47006	1.93765	-1.27477	0.20239	0.580792
C1QL3	0.298601	-0.366429	2.25037	-0.16283	0.870652
C1QL4	8.95483	-0.318453	0.724164	-0.439753	0.660116	0.889543
C1QTNF1	1.06965	1.37954	1.33333	1.03465	0.300831	0.676443
C1QTNF12	0.489089	-1.9374	2.51519	-0.77028	0.441134
C1QTNF2	0.095875	-0.903946	3.02272	-0.299051	0.764901
C1QTNF3	0.881027	-1.81727	2.1604	-0.841175	0.40025	0.751011
C1QTNF4	100.869	0.962027	0.232047	4.14584	3.38576e-05	0.0026573
C1QTNF6	1.39711	0.512481	1.29669	0.395222	0.692679	0.900922
C1QTNF7	0.0195277	-0.700119	3.02286	-0.231608	0.816842
C1QTNF8	0.0612735	-1.1176	2.30478	-0.484907	0.627742
C1QTNF9	0
C1QTNF9B	0
C1R	0.37247	-1.24753	1.8465	-0.67562	0.499282
C1RL	0.330522	0.29275	1.79389	0.163193	0.870367
C1S	1.08691	-1.22359	1.8273	-0.669615	0.503103	0.80929
C2	0.415122	0.670159	1.25591	0.533603	0.593617
C20orf144	1.18869	-3.73534	1.90102	-1.96491	0.0494242	0.303982
C20orf194	37.5062	0.225057	0.240829	0.934507	0.350042	0.718015
C20orf202	0.120396	-1.81345	3.02268	-0.599946	0.548542
C20orf203	0.107039	-1.53048	2.9724	-0.514898	0.606624
C20orf204	0.803637	-1.63068	1.64988	-0.988358	0.322977	0.69548
C20orf27	120.506	-0.512016	0.24862	-2.05943	0.0394528	0.270198
C20orf96	33.5627	-0.607219	0.375518	-1.61702	0.105875	0.435416
C21orf58	0.57447	-2.39354	1.6916	-1.41496	0.157081	0.52101
C21orf62	0.331372	-0.67676	2.47058	-0.273928	0.78414
C21orf91	5.22383	-0.833344	0.913617	-0.912137
C22orf15	0.00699423	-1.04799	3.02293	-0.346681	0.728831
C22orf23	0.439005	0.746511	1.88812	0.395372	0.692568
C22orf39	45.4448	-0.354397	0.289603	-1.22373	0.221054	0.601308
C22orf42	42.5959	-1.01834	0.594733	-1.71226	0.0868491	0.399763
C22orf46	4.98582	0.534385	1.07381	0.497654	0.618728	0.870336
C2CD2	2.70551	-0.778128	1.08434	-0.717608	0.472999	0.793611
C2CD2L	15.8982	-1.13034	0.425812	-2.65456	0.00794126	0.106047
C2CD3	13.2361	0.0840622	0.614851	0.13672	0.891252	0.96987
C2CD4A	0.0151793	-1.15001	3.02292	-0.38043	0.703627
C2CD4C	12.6255	-0.0783043	0.496692	-0.157652	0.874731	0.964047
C2CD4D	0.465895	-0.214565	2.03522	-0.105426	0.916038
C2CD5	13.8501	-0.125992	0.459274	-0.274329	0.783832	0.935756
C2CD6	0.0366141	-0.807892	3.02285	-0.267261	0.789268
C2orf15	6.24467	-0.706346	0.778201	-0.907665	0.364055	0.727826
C2orf16	0.817135	-3.61857	1.56143	-2.31748	0.0204778	0.188665
C2orf40	2.72671	0.76507	1.23613	0.618923	0.535967	0.829747
C2orf42	5.76648	-0.570199	0.763479	-0.746844	0.455158	0.785094
C2orf49	16.9143	-1.23379	0.616188	-2.0023	0.0452527	0.292018
C2orf50	0.466827	0.501177	2.07179	0.241906	0.808853
C2orf66	0.42744	0.0967032	2.31321	0.0418047	0.966654
C2orf68	13.2983	-0.209342	0.47859	-0.437414	0.661811	0.890392
C2orf69	20.7991	0.601221	0.425741	1.41217	0.157899	0.521889
C2orf72	1.91104	-0.568023	1.07557	-0.528115	0.59742	0.861103
C2orf73	0.974745	-29.563	3.02247	-9.78107	1.35773e-22	4.34235e-19
C2orf74	3.09364	-0.855167	0.461072	-1.85474	0.0636339	0.346769
C2orf76	11.608	-0.674929	0.532611	-1.26721	0.205081	0.581876
C2orf80	36.8016	0.81393	0.403119	2.01908	0.043479	0.284952
C2orf81	4.62846	0.466541	0.189113	2.46699	0.0136254	0.147846
C2orf83	0.027453	-1.09837	3.02279	-0.363361	0.716335
C2orf88	2.3872	-0.136613	1.06452	-0.128333	0.897885	0.97263
C2orf92	0.335072	-0.16941	1.84037	-0.0920522	0.926657
C3AR1	0.0810849	0.226831	3.02081	0.0750894	0.940144
C3orf14	187.506	0.029436	0.188811	0.155902	0.87611	0.964407
C3orf18	34.0809	-0.301752	0.487517	-0.618956	0.535945	0.829747
C3orf20	0.11729	-1.43496	3.02271	-0.474725	0.634983
C3orf33	3.08692	0.651268	0.497158	1.30998	0.190202	0.56481
C3orf38	26.588	0.0986287	0.421486	0.234002	0.814983	0.944734
C3orf49	0.0414262	-0.917233	3.02281	-0.303437	0.761557
C3orf52	0.76444	-3.15935	2.16901	-1.45658	0.145232	0.501896
C3orf62	8.04751	1.13876	0.601997	1.89164	0.0585396	0.332252
C3orf67	0.720512	-3.16233	1.833	-1.72522	0.0844876	0.39339
C3orf70	5.59303	-1.51582	0.770657	-1.96693
C3orf80	0.133017	-0.955398	3.02213	-0.316134	0.751901
C4A	0.982436	-0.442023	1.52331	-0.290173	0.771684	0.932038
C4B	0.970916	-0.389225	1.52125	-0.255858	0.79806	0.940484
C4BPA	0.140037	-0.702641	3.02167	-0.232534	0.816124
C4BPB	0.0588	-0.902428	2.64427	-0.341277	0.732895
C4orf19	1.21665	-0.874346	1.38913	-0.62942	0.529074	0.825018
C4orf3	161.98	-0.171152	0.171787	-0.996307	0.319101	0.69144
C4orf33	19.1607	-0.294417	0.486942	-0.604625	0.545428	0.833751
C4orf36	0.29421	-0.68085	1.93208	-0.352392	0.724544
C4orf45	0.160508	-0.554516	3.02104	-0.183552	0.854365
C4orf46	5.34995	0.430943	0.584639	0.737108	0.461056	0.787963
C4orf47	0.997479	-0.846859	1.16064	-0.729647	0.465606	0.789363
C4orf48	357.946	0.130334	0.158914	0.820153	0.412129	0.759577
C4orf50	0.364144	-1.19237	2.16642	-0.55039	0.582052
C5	0.438056	-1.10627	2.29784	-0.481438	0.630205
C5AR1	0.304588	-0.361103	1.49398	-0.241706	0.809008
C5AR2	0.0575004	-0.876075	2.18949	-0.400128	0.689062
C5orf15	26.8081	0.935896	0.276836	3.38068	0.000723054	0.0234035
C5orf22	22.6978	0.669736	0.339309	1.97382	0.0484023	0.301907
C5orf24	33.1998	0.208047	0.296901	0.700731	0.483471	0.799295
C5orf30	39.1156	0.90255	0.295087	3.05859	0.00222381	0.049521
C5orf34	1.50069	-1.10497	1.06311	-1.03938	0.298629	0.675398
C5orf38	6.54933	-0.225131	0.58361	-0.385756	0.699677	0.903778
C5orf46	0.632293	-2.43039	3.01856	-0.805149	0.420734	0.76477
C5orf47	0.334979	-0.843559	2.10564	-0.40062	0.6887
C5orf49	28.3017	0.495791	0.519934	0.953567	0.340303	0.71166
C5orf51	18.0366	0.352481	0.562583	0.626541	0.53096	0.826548
C5orf52	0.0883853	-1.4164	3.02289	-0.468557	0.639386
C5orf58	0.209776	0.277742	1.93198	0.14376	0.88569
C5orf60	0.00668959	-1.11601	3.02292	-0.369183	0.711991
C5orf63	6.78847	1.70436	0.464498	3.66925
C6orf106	14.6908	-0.022337	0.580493	-0.0384793	0.969306	0.992965
C6orf118	0.627894	1.01866	1.57644	0.646177	0.518165	0.817708
C6orf120	7.46614	-0.553852	0.694651	-0.79731	0.425271	0.768591
C6orf132	0.227504	-1.18855	2.82022	-0.421438	0.673435
C6orf136	34.4766	0.67777	0.361125	1.87683	0.0605415	0.337687
C6orf141	0.361288	-2.37174	2.85259	-0.831434	0.405728
C6orf163	2.01204	0.10061	1.21052	0.0831132	0.933762	0.983314
C6orf201	0.60194	-0.673364	0.860278	-0.782729	0.433786	0.773224
C6orf203	27.8439	-0.566066	0.469011	-1.20694	0.227457	0.607232
C6orf223	0.0642477	-0.863201	3.0229	-0.285554	0.77522
C6orf226	30.285	0.204056	0.400916	0.508975	0.61077	0.865867
C6orf47	11.2338	-0.174727	0.603382	-0.28958	0.772138	0.932371
C6orf48	80.207	-0.289628	0.173969	-1.66483	0.0959469	0.41384
C6orf52	12.497	-0.768691	0.627331	-1.22534	0.220449	0.600171
C6orf58	0.30108	-2.36402	2.43975	-0.968962	0.332564
C6orf62	96.3415	0.48521	0.203993	2.37856	0.0173803	0.172021
C6orf89	46.2015	0.920809	0.376956	2.44275	0.0145759	0.153726
C7	0.0898063	-1.05075	3.02287	-0.347601	0.72814
C7orf25	0.109433	-1.36468	2.03973	-0.66905	0.503463
C7orf26	32.7393	0.628304	0.348756	1.80155	0.0716155	0.366911
C7orf31	1.61098	-1.30021	1.10725	-1.17427	0.240288	0.621938
C7orf43	13.9981	-0.00449392	0.367194	-0.0122386	0.990235	0.996465
C7orf50	300.624	0.135464	0.17564	0.771256	0.440555	0.77647
C7orf61	0.00366597	-1.15844	3.02292	-0.383221	0.701556
C8G	0.0375577	-1.15438	3.02292	-0.381877	0.702553
C8orf33	78.5193	0.299039	0.253107	1.18147	0.237415	0.619216
C8orf34	6.77396	0.405507	0.704382	0.575691	0.564824	0.843479
C8orf37	0.655032	-0.122121	1.20026	-0.101745	0.918959	0.978871
C8orf44	8.21354	-0.909383	0.671772	-1.35371	0.17583	0.543987
C8orf48	9.3953	0.628891	0.748553	0.840143	0.400828	0.751105
C8orf58	15.4826	0.598971	0.502583	1.19179	0.233345	0.614995
C8orf59	21.2518	0.0576105	0.229096	0.251468	0.801452	0.940931
C8orf76	11.5259	0.319458	0.413118	0.773285	0.439354	0.77647
C8orf82	28.0031	0.966494	0.323358	2.98893	0.00279959	0.0572128
C8orf88	0.119312	-1.50009	3.02285	-0.496248	0.619719
C8orf89	0.0097789	-1.08202	3.02293	-0.357938	0.72039
C9orf116	8.56111	-0.159347	0.710855	-0.224163	0.822631	0.946577
C9orf129	10.9437	0.17768	0.455986	0.389661	0.696787	0.902797
C9orf135	0.0127744	-0.867454	3.02292	-0.286959	0.774144
C9orf153	0.180743	-2.06495	2.32278	-0.888998	0.374004
C9orf16	293.618	-0.248362	0.214734	-1.1566	0.247435	0.628812
C9orf24	15.7133	0.273051	0.671288	0.406757	0.684186	0.897957
C9orf3	25.7278	-0.510259	0.477348	-1.06895	0.285094	0.665063
C9orf40	8.47838	0.190619	0.584141	0.326323	0.74418	0.921973
C9orf43	0.139253	-1.10872	3.02277	-0.366789	0.713777
C9orf50	0.756718	-0.238478	1.24863	-0.190992	0.848532	0.956496
C9orf64	0.0133057	-0.990108	3.02293	-0.327533	0.743265
C9orf72	20.7684	0.520636	0.36388	1.43079	0.15249	0.515034
C9orf78	135.737	-0.546475	0.248113	-2.20252	0.0276284	0.224183
C9orf84	0.271761	-2.23695	2.08225	-1.07429	0.282691
C9orf85	18.0976	-0.264033	0.51188	-0.515811	0.605986	0.864097
CA10	83.038	1.36485	0.48781	2.79792	0.00514333	0.0835244
CA11	30.8059	-0.262977	0.471745	-0.557456	0.577216	0.850141
CA12	0.0700398	-1.15001	3.02292	-0.38043	0.703627
CA13	0.771712	-2.21646	1.96323	-1.12899	0.258902	0.641768
CA14	1.88953	-2.72622	1.20256	-2.26702	0.023389	0.202995
CA2	0.789876	-0.285407	1.90436	-0.14987	0.880867	0.965494
CA3	0.0282787	-0.836512	3.0229	-0.276725	0.781991
CA4	0
CA5A	0.64521	0.0170353	0.724587	0.0235104	0.981243	0.99557
CA5B	6.17581	-0.982765	0.520727	-1.88729	0.059121	0.334662
CA8	0.519983	-0.82676	1.6228	-0.509464	0.610427	0.865764
CA9	0.161225	-1.1717	2.66788	-0.43919	0.660524
CAAP1	9.46636	-0.347999	0.523033	-0.665347	0.505829	0.811317
CAB39	25.7277	0.367946	0.297002	1.23887	0.215395	0.594961
CAB39L	8.73318	0.4269	0.628953	0.678747	0.497298	0.807147
CABCOCO1	0.228135	-1.21515	3.02078	-0.402263	0.68749
CABIN1	19.2206	-0.632945	0.541585	-1.16869	0.242529	0.623357
CABLES1	1.91616	-0.467927	1.1209	-0.417457	0.676344	0.895587
CABLES2	8.41192	0.478617	0.7643	0.626216	0.531173	0.826679
CABP1	4.90954	1.19873	0.743253	1.61282	0.106784	0.43645
CABP4	0.0162572	-1.07146	3.02293	-0.354444	0.723006
CABP7	1.5981	1.0607	1.32705	0.799297
CABYR	34.4139	-0.458809	0.417994	-1.09765	0.272359	0.655551
CACFD1	61.3948	0.470533	0.303945	1.54809	0.121602	0.463314
CACHD1	11.3629	-0.017579	0.639015	-0.0275094	0.978053	0.994772
CACNA1A	22.9241	0.309641	0.282154	1.09742	0.272459	0.655551
CACNA1B	8.52868	-0.211969	0.665939	-0.318301	0.750257	0.923447
CACNA1C	19.6459	-0.110572	0.451966	-0.244647	0.806729	0.943113
CACNA1D	2.30568	-0.984403	0.81045	-1.21464	0.224504	0.604312
CACNA1E	45.1351	0.229765	0.353764	0.649487	0.516024	0.816672
CACNA1G	2.26684	0.355153	0.915628	0.38788	0.698105	0.903567
CACNA1H	31.2908	-0.462708	0.433968	-1.06623	0.286322	0.665863
CACNA1I	0.120628	-0.555394	2.43024	-0.228535	0.81923
CACNA2D1	30.2392	-0.272383	0.459879	-0.592294	0.553654	0.83742
CACNA2D2	11.1197	-0.460547	0.581758	-0.791647	0.428566	0.771089
CACNA2D3	13.0018	-0.949139	0.602007	-1.57662	0.114882	0.45139
CACNA2D4	0.0133519	-1.04799	3.02293	-0.346681	0.728831
CACNB1	59.4643	-0.0345667	0.280879	-0.123066	0.902055	0.972682
CACNB2	3.57669	0.302928	0.793833	0.381601	0.702757	0.905282
CACNB3	73.0653	-0.32962	0.259365	-1.27087	0.203774	0.581098
CACNB4	5.78845	-0.179489	0.644112	-0.278662	0.780505	0.934522
CACNG2	37.9432	0.169112	0.301455	0.560986	0.574807	0.849134
CACNG3	31.7387	1.11063	0.56991	1.94878	0.0513215	0.308892
CACNG4	46.769	0.159526	0.296931	0.53725	0.591095	0.858037
CACNG5	1.55357	-1.93354	1.27593	-1.5154	0.12967	0.477786
CACNG6	0.0491935	-1.40872	3.02291	-0.466016	0.641204
CACNG7	4.70867	-0.431606	0.862278	-0.500541	0.616694	0.868968
CACNG8	2.60984	0.301858	1.09934	0.274582	0.783637	0.935699
CACTIN	11.2489	1.61093	0.617196	2.61007	0.00905225	0.115
CACUL1	43.3541	0.452763	0.380524	1.18984	0.234109	0.615233
CACYBP	316.585	0.142238	0.162199	0.876934	0.380523	0.739821
CAD	18.6453	-1.22633	0.594357	-2.06328	0.0390856	0.269309
CADM1	207.869	0.198753	0.286637	0.693397	0.48806	0.801324
CADM2	20.809	-0.257907	0.522548	-0.493557	0.621619	0.871708
CADM3	33.1478	0.0555652	0.243504	0.22819	0.819499	0.945905
CADM4	12.5177	0.713354	0.364515	1.95699	0.0503481	0.307163
CADPS	127.226	-0.22966	0.27685	-0.829547	0.406795	0.755754
CADPS2	0.0797613	-0.869863	3.0229	-0.287757	0.773532
CALB1	10.1346	0.333253	0.630181	0.528821	0.596929	0.861103
CALB2	0.305158	-0.750692	1.37232	-0.547025	0.584362
CALCA	179.738	0.429018	0.442141	0.970318	0.331888	0.704795
CALCB	1230.2	0.848373	0.389556	2.1778	0.0294213	0.231054
CALCOCO1	30.6731	-0.439204	0.342889	-1.28089	0.200231	0.578555
CALCOCO2	18.3501	-1.23401	0.523909	-2.3554	0.0185029	0.178555
CALCRL	0.207776	-1.15992	2.39157	-0.485004	0.627673
CALD1	32.3515	-1.35937	0.490909	-2.76909	0.00562125	0.086347
CALHM2	0.0192993	-1.01358	3.02293	-0.335296	0.737402
CALHM4	0.025903	-1.01358	3.02293	-0.335297	0.737401
CALHM5	0.358327	1.96232	2.93335	0.66897	0.503514
CALHM6	1.40774	-2.08982	1.4123	-1.47973	0.138946	0.489963
CALM1	3977.59	0.209808	0.0969033	2.16513	0.0303781	0.235674
CALM2	6873.04	0.0518798	0.0850591	0.609926	0.541911	0.832307
CALM3	391.329	-0.130246	0.105555	-1.23392	0.217234	0.596501
CALN1	9.83264	-0.130361	0.664652	-0.196134	0.844505	0.955155
CALR	272.51	-0.349318	0.163375	-2.13814	0.0325051	0.24318
CALU	37.8791	0.312131	0.314086	0.993775	0.320332	0.692485
CALY	165.299	-0.0294148	0.242067	-0.121515	0.903283	0.973368
CAMK1	24.0909	-0.0782049	0.342631	-0.228249	0.819453	0.945905
CAMK1D	38.8547	0.168437	0.355828	0.473366	0.635952	0.879729
CAMK1G	20.8897	-1.19777	0.596274	-2.00876	0.0445631	0.289025
CAMK2A	3.93709	-2.02544	1.00171	-2.02197
CAMK2B	230.401	0.484617	0.196164	2.47047	0.0134937	0.146939
CAMK2D	41.6439	-0.0692947	0.304209	-0.227787	0.819812	0.945905
CAMK2G	83.3757	-0.118117	0.282327	-0.418369	0.675677	0.895559
CAMK2N1	134.082	0.581038	0.26211	2.21677	0.0266385	0.219602
CAMK2N2	1.78285	0.615102	0.566221	1.08633	0.277334	0.657653
CAMK4	25.1235	0.754635	0.467295	1.6149	0.106332	0.43582
CAMKK1	8.23055	0.354212	0.783573	0.452047	0.651235	0.886654
CAMKK2	49.1334	-0.569567	0.355147	-1.60375	0.108769	0.440706
CAMKMT	19.3743	-0.114438	0.563757	-0.202992	0.839141	0.952447
CAMKV	36.5724	-0.0796779	0.391356	-0.203595	0.83867	0.952429
CAMLG	254.532	0.114528	0.157559	0.726888	0.467295	0.790231
CAMSAP1	45.9717	0.627104	0.339059	1.84954	0.0643792	0.348209
CAMSAP2	44.7528	0.756137	0.290715	2.60095	0.00929653	0.116811
CAMSAP3	26.2041	0.252849	0.367598	0.687841	0.491553	0.803939
CAMTA1	127.882	0.0010193	0.213632	0.00477128	0.996193	0.998381
CAMTA2	27.9817	0.0569605	0.361772	0.157448	0.874892	0.964047
CAND1	73.604	0.0626779	0.26162	0.239576	0.810659	0.944044
CAND2	6.40027	-0.221169	0.64109	-0.344989	0.730102	0.916964
CANT1	12.5513	-0.166013	0.382019	-0.434568	0.663876	0.890727
CANX	146.493	0.476663	0.179186	2.66016	0.00781046	0.105068
CAP1	130.212	-0.267133	0.15104	-1.76862	0.0769571	0.380121
CAP2	62.1746	-0.131837	0.30471	-0.432663
CAPG	9.76964	-2.83646	0.912123	-3.10973
CAPN1	148.208	0.315376	0.216098	1.45941	0.144452	0.499721
CAPN10	19.4927	0.3908	0.48779	0.801165	0.423036	0.766482
CAPN12	0.403929	1.11289	2.64703	0.420432	0.67417
CAPN13	0.106616	-1.3274	3.02291	-0.439112	0.66058
CAPN14	0.645489	-0.96631	2.16931	-0.445445	0.655998	0.88778
CAPN15	2.22061	-0.466514	0.777216	-0.600238	0.548348	0.834602
CAPN2	95.6686	-0.368233	0.247005	-1.4908	0.136015	0.486453
CAPN5	38.2479	0.360785	0.412755	0.874091	0.382069	0.74078
CAPN7	24.15	-0.212939	0.381843	-0.557662	0.577075	0.850031
CAPN8	0.0253766	-1.16299	3.02292	-0.384723	0.700443
CAPNS1	105.95	0.352431	0.289652	1.21674	0.223704	0.603221
CAPNS2	0
CAPRIN1	127.941	0.446646	0.196525	2.27272	0.0230429	0.201083
CAPRIN2	40.4227	0.315498	0.366706	0.860357	0.389592	0.745004
CAPS	1.66866	-1.0792	1.14433	-0.943087	0.345636	0.714796
CAPS2	0.223432	-2.39497	2.71204	-0.883086	0.37719
CAPSL	0.0590798	-1.4329	3.0229	-0.474015	0.635489
CAPZA1	136.978	0.514225	0.18979	2.70944	0.0067397	0.0958011
CAPZA2	196.88	0.670261	0.15848	4.2293	2.34417e-05	0.00201268
CAPZB	259.771	-0.282565	0.134214	-2.10534	0.0352618	0.256018
CARD10	5.69768	-0.854436	1.13745	-0.751186	0.452541	0.783159
CARD14	0.166052	-1.95713	2.47763	-0.789919	0.429575
CARD19	152.184	-0.442428	0.235614	-1.87776	0.0604137	0.337453
CARD6	0.0219628	-1.19284	3.02291	-0.3946	0.693138
CARD8	8.16646	-0.336256	0.682019	-0.49303	0.621991	0.871903
CARD9	1.27596	-0.685538	0.870585	-0.787445	0.431021	0.772479
CARF	1.49317	0.302499	0.916651	0.330005	0.741396	0.921022
CARHSP1	54.8037	-0.0559726	0.246244	-0.227305	0.820187	0.945905
CARM1	6.4526	-0.0394254	0.537947	-0.0732886	0.941576	0.985412
CARMIL1	7.77438	-0.105485	0.4149	-0.254242	0.799309	0.940827
CARMIL2	50.8962	-1.17819	0.344939	-3.41565	0.00063629	0.0220598
CARMIL3	14.7541	-0.202826	0.407105	-0.498216	0.618332	0.870316
CARNMT1	1.41525	0.0849792	1.02076	0.0832512	0.933652	0.983314
[truncated: 13,962 more rows]

## Sheet: DEG_MN_FUS_R495X
gene	baseMean	log2FoldChange	lfcSE	stat	pvalue	padj
A1BG	4.79935	-1.9839	0.765802	-2.59062	0.00958041	0.0809684
A1CF	0.116028	-1.22922	3.0551	-0.40235	0.687427
A2M	1.54464	-2.78809	2.17155	-1.28392
A2ML1	0.0794687	-0.896492	2.55212	-0.351273	0.725383
A4GALT	4.10783	-3.28647	0.805624	-4.07941	4.51502e-05	0.00120317
A4GNT	0	0	0	0	1
AAAS	95.6486	-0.221522	0.280892	-0.78864	0.430322	0.743784
AACS	24.1932	-0.108924	0.456623	-0.238543	0.81146	0.932413
AADAT	20.8693	0.343788	0.384494	0.894133	0.371251	0.701374
AAGAB	80.5228	0.33381	0.245884	1.35759	0.174593	0.494682
AAK1	81.1346	0.244503	0.176001	1.38921	0.164769	0.481692
AAMDC	4.19843	-1.53717	0.656701	-2.34075	0.0192451	0.131478
AAMP	148.067	0.0720454	0.171461	0.420185	0.67435	0.875899
AANAT	0.0988101	-1.50353	3.05507	-0.492143	0.622618
AAR2	65.9805	0.554917	0.27776	1.99783	0.0457351	0.235856
AARD	1.56054	0.923822	1.37441	0.672161
AARS	148.702	0.227043	0.204354	1.11103	0.266557	0.609011
AARS2	10.6672	-1.31541	0.596165	-2.20645	0.0273523	0.166046
AARSD1	7.7927	0.202701	0.251625	0.805567	0.420492	0.736741
AASDH	9.41669	-0.00656702	0.5707	-0.011507	0.990819	0.99617
AASDHPPT	149.67	0.537037	0.163678	3.28106	0.00103418	0.0152331
AASS	0.855676	-1.20587	1.19406	-1.00989	0.312549	0.654441
AATF	57.1215	-0.201515	0.363911	-0.55375	0.57975	0.827782
AATK	8.10401	0.593956	0.643137	0.92353	0.355731	0.688815
ABAT	39.2909	0.0578062	0.332434	0.173888	0.861954	0.951229
ABCA1	14.4977	-1.52574	0.763092	-1.99942	0.0455633	0.23544
ABCA10	1.39424	1.27461	0.951238	1.33994	0.180264	0.502686
ABCA13	0.286212	1.3103	2.37394	0.551951	0.580982	0.828191
ABCA2	11.4061	0.245493	0.498444	0.492518	0.622353	0.850446
ABCA3	179.472	-0.217665	0.17836	-1.22037	0.222326	0.557749
ABCA5	23.2048	-0.031526	0.45983	-0.0685601	0.94534	0.979843
ABCA6	0.358543	-1.68701	2.19775	-0.767608	0.44272	0.750977
ABCA7	7.0206	-0.638149	0.748873	-0.852146	0.394133	0.71877
ABCA8	0.0114175	-1.08142	3.05519	-0.353961	0.723368
ABCA9	0.101332	-0.858549	3.05444	-0.281082	0.778647
ABCB1	2.48788	-0.889484	0.92219	-0.964534	0.334778	0.672365
ABCB10	11.9305	0.397392	0.565739	0.702429	0.482412	0.773706
ABCB11	0.00830147	-1.1148	3.05517	-0.364889	0.715194
ABCB4	0.675638	-2.21809	1.27989	-1.73303	0.0830899	0.334959
ABCB6	4.4272	0.390921	0.519198	0.752933	0.45149	0.756259
ABCB7	11.5142	-0.140881	0.605176	-0.232794	0.815922	0.933955
ABCB8	28.1531	0.543364	0.473014	1.14873	0.250669	0.593525
ABCB9	15.3568	0.806761	0.48479	1.66415	0.0960834	0.362585
ABCC1	3.13371	0.758172	0.709625	1.06841	0.285334	0.628491
ABCC10	16.7351	-0.206286	0.519655	-0.396967	0.691392	0.883384
ABCC11	0.12496	-1.11883	3.05521	-0.366203	0.714213
ABCC3	0.025444	-1.0883	3.05515	-0.356217	0.721678
ABCC4	0.884373	1.59841	0.895337	1.78526	0.0742186	0.312937
ABCC5	48.3017	0.49897	0.349269	1.42861	0.153116	0.465072
ABCC6	0.13716	-0.997013	2.23004	-0.447083	0.654815
ABCC8	9.53319	0.743455	0.724214	1.02657	0.304624	0.648536
ABCC9	0.613535	-2.71083	1.74578	-1.55279	0.120473	0.409438
ABCD1	3.27564	-1.52085	0.935127	-1.62635	0.103874	0.380267
ABCD2	0.617855	-2.61969	3.05355	-0.857916	0.390939	0.715845
ABCD3	21.3937	0.76525	0.378374	2.02247	0.0431278	0.227324
ABCD4	53.0223	-0.089733	0.325855	-0.275377	0.783027	0.921329
ABCE1	38.0127	0.874138	0.307479	2.84292	0.00447027	0.0476308
ABCF1	70.1531	-0.052884	0.239667	-0.220656	0.82536	0.936839
ABCF2	48.3822	0.308493	0.341242	0.904029	0.36598	0.696198
ABCF3	42.7539	0.122391	0.351128	0.348565	0.727416	0.90022
ABCG1	26.5099	-0.872188	0.308237	-2.8296	0.00466056	0.0488834
ABCG4	10.8911	-0.170637	0.620769	-0.27488	0.783409	0.921528
ABCG5	0.0964997	-1.0906	2.66708	-0.408912	0.682604
ABCG8	0.185445	-1.37991	1.92515	-0.716784	0.473508
ABHD1	0.977089	-3.5145	1.41757	-2.47924	0.0131663	0.101194
ABHD10	29.6812	0.782556	0.313322	2.49761	0.0125034	0.0976665
ABHD11	22.4758	0.365278	0.53767	0.679372	0.496902	0.783812
ABHD12	115.013	0.00198128	0.220425	0.00898844	0.992828	0.997293
ABHD12B	0.0927915	-1.1908	3.04475	-0.3911	0.695724
ABHD13	20.9041	0.608479	0.515589	1.18016	0.237935	0.578503
ABHD14A	54.202	-0.551877	0.227395	-2.42695	0.0152262	0.112183
ABHD14A-ACY1	0.283874	-1.11807	1.2088	-0.924939	0.354998	0.688325
ABHD14B	3.65301	-0.406017	1.03115	-0.393751
ABHD15	0.087157	-1.69633	3.05496	-0.555271	0.578709
ABHD16A	5.62529	0.470733	0.261825	1.79789	0.0721941	0.30828
ABHD17A	27.4652	-0.168102	0.282865	-0.594283	0.552323	0.814
ABHD17B	18.9948	1.20901	0.361867	3.34104	0.000834665	0.012919
ABHD17C	14.2787	0.206248	0.472929	0.436107	0.662759	0.87274
ABHD18	11.8629	-0.871875	0.541801	-1.60921	0.10757	0.386072
ABHD2	19.8492	0.385003	0.371199	1.03719	0.299649	0.643165
ABHD3	3.49572	-0.201961	0.979426	-0.206204	0.836632	0.941057
ABHD4	18.5925	-1.3158	0.742725	-1.77158	0.0764641	0.317496
ABHD5	16.5585	-0.163885	0.476046	-0.344263	0.730649	0.901972
ABHD6	17.9802	0.584185	0.536605	1.08867	0.2763	0.618595
ABHD8	31.2108	-0.317579	0.35132	-0.903957	0.366018	0.696198
ABI1	58.1831	0.494722	0.26672	1.85483	0.0636198	0.286257
ABI2	95.0494	0.713147	0.218772	3.25977	0.00111502	0.0161925
ABI3BP	0.567201	-1.06593	1.85262	-0.575366	0.565044	0.821259
ABL1	27.6618	-0.304308	0.471417	-0.645517	0.518592	0.797646
ABL2	13.1287	0.827179	0.542398	1.52504	0.127249	0.420137
ABLIM1	141.226	-0.152781	0.223228	-0.684415	0.493713	0.781737
ABLIM2	32.4665	-0.32647	0.35188	-0.927788	0.353517	0.687834
ABLIM3	38.5321	-0.26819	0.315717	-0.849464	0.395623	0.719921
ABO	0.266116	-1.82734	2.33423	-0.782847	0.433717	0.745144
ABR	56.326	-0.281818	0.252544	-1.11592	0.264458	0.6071
ABRACL	79.7951	-0.0225701	0.240972	-0.093663	0.925377	0.971091
ABRAXAS1	8.07414	-0.368529	0.222639	-1.65528	0.0978686	0.367151
ABRAXAS2	22.4643	0.403221	0.418217	0.964144	0.334974	0.67257
ABT1	60.2367	0.470871	0.340198	1.38411	0.166326	0.483495
ABTB1	1.09004	-1.29002	1.44589	-0.892197	0.372287	0.701801
ABTB2	7.59503	-0.207582	0.765539	-0.271159	0.786269	0.922912
AC001226.2	0.421632	-1.08471	1.8613	-0.582772
AC003002.2	0.0199359	-0.826227	3.05529	-0.270425	0.786833
AC003002.3	0.0351938	-1.22038	3.05502	-0.399468	0.689549
AC004754.1	0.257261	0.261932	1.57473	0.166335	0.867894
AC004922.1	0.951223	-0.250875	0.373418	-0.671834	0.50169	0.787245
AC004997.1	0.0379331	-1.33973	3.05513	-0.438519	0.66101
AC005324.3	0.00596213	-1.00024	3.05524	-0.327384	0.743378
AC005726.1	0.170936	-1.19069	2.59314	-0.459169	0.646113
AC005833.1	0.424577	-2.28695	2.21149	-1.03412	0.301079	0.644571
AC007040.2	0.225555	-2.29722	2.89843	-0.792573	0.428027
AC008397.2	0.156684	-0.679627	2.84773	-0.238656	0.811373
AC008676.3	0.0233962	-1.11366	3.05521	-0.364513	0.715475
AC008687.4	0.0908175	-0.642189	3.05531	-0.210188	0.833521
AC008878.1	0.0846354	-1.31537	3.05514	-0.430544	0.6668
AC009119.2	0.113095	-0.851025	2.60537	-0.326643	0.743938
AC009779.3	0.784661	0.0916837	1.19458	0.07675	0.938822	0.976674
AC010325.1	0.0728789	-0.799274	3.0553	-0.261603	0.793628
AC010616.1	2.16357	-0.00206764	0.794029	-0.00260398	0.997922	0.99904
AC011005.1	28.5785	-0.342821	0.2025	-1.69294	0.0904664	0.352914
AC011195.2	6.81843	-0.0286487	0.222666	-0.128663	0.897625	0.963234
AC012213.5	0.726444	-1.54951	1.24293	-1.24666	0.212523	0.546255
AC013394.1	0.500261	-0.970113	0.785756	-1.23462	0.216971	0.551277
AC015802.6	0.13418	-1.40248	2.54381	-0.551333	0.581405
AC023055.1	0.182726	-1.18638	1.51387	-0.783671	0.433233
AC023509.3	0.196375	-0.0277352	2.97656	-0.00931785	0.992566
AC068987.5	0.0548571	-1.46239	3.05509	-0.478675	0.63217
AC073111.5	6.47857	0.867266	0.609888	1.42201	0.155024	0.468214
AC073610.3	0.319802	-1.6704	1.54831	-1.07885	0.280654	0.623966
AC090517.4	0.0325645	-0.66528	3.05532	-0.217745	0.827628
AC091057.6	0.00322535	-1.06613	3.05522	-0.348952	0.727125
AC091167.6	0.130507	-1.37615	3.05499	-0.450458	0.65238
AC091959.3	0.141168	-1.71243	1.7248	-0.992825	0.320795
AC092587.1	0.0335704	-1.11447	3.05515	-0.364784	0.715273
AC092647.5	0.0240317	-1.15339	3.05516	-0.377522	0.705786
AC092718.3	2.37166	-0.263511	0.555792	-0.474117	0.635416	0.858148
AC092718.8	0.0894895	-1.43004	3.05477	-0.468132	0.63969
AC092835.1	1.62273	-1.28554	1.27445	-1.0087	0.313118	0.654443
AC093323.1	32.071	0.117636	0.405141	0.290358	0.771542	0.917197
AC093512.2	1.59684	1.35248	0.820339	1.64869	0.0992115	0.370014
AC093668.3	0.104154	-0.99255	2.31546	-0.428663	0.668169
AC093827.5	0.258201	-1.81381	3.04334	-0.595995	0.551179	0.813387
AC099489.1	0.0285366	-0.661792	3.05531	-0.216604	0.828517
AC104452.1	0.250267	-0.53495	1.26299	-0.423557	0.671889
AC107871.1	0.12249	-0.335331	3.05484	-0.109771	0.912591
AC114490.3	0.536143	-2.88198	2.39519	-1.20323	0.228886	0.565994
AC115220.1	0.299324	-0.316024	1.07432	-0.294161	0.768635	0.915803
AC116366.3	0.178958	-0.607929	1.73219	-0.35096	0.725619
AC118549.1	12.8569	-0.151854	0.486547	-0.312107	0.754959	0.912635
AC118553.2	0.0942533	-1.21085	1.88149	-0.643556	0.519863
AC134684.9	0.00832389	-1.14707	3.0552	-0.375448	0.707327
AC138647.1	0.123956	-0.0355641	2.60158	-0.0136702	0.989093
AC138894.1	0.0924041	-0.395543	1.90258	-0.207898	0.835309
AC138969.1	26.5426	0.0707064	0.241842	0.292367	0.770006	0.916459
AC233723.1	0.455437	-0.711139	2.0169	-0.352589	0.724396	0.899579
AC244197.3	0.157768	-0.286353	1.92055	-0.149099	0.881475
ACAA1	101.916	0.397105	0.238926	1.66204	0.0965048	0.363561
ACAA2	40.7557	-0.193242	0.40877	-0.47274	0.636399	0.859042
ACACA	50.1863	-0.081789	0.343777	-0.237913	0.811949	0.932436
ACACB	0.651307	-2.2674	1.44267	-1.57166	0.116028	0.400947
ACAD10	9.35843	0.640331	0.76639	0.835516	0.403427	0.7254
ACAD11	0
ACAD8	45.7617	0.307264	0.368061	0.834817	0.403821	0.7254
ACAD9	35.7155	0.00992917	0.420741	0.0235993	0.981172	0.992505
ACADL	0.00143437	-1.06613	3.05522	-0.348952	0.727125
ACADM	81.1408	0.415694	0.247878	1.67701	0.0935403	0.358445
ACADS	19.2655	-0.083267	0.615155	-0.135359	0.892328	0.961949
ACADSB	4.32509	1.09376	0.938489	1.16545	0.243836	0.585102
ACADVL	114.254	-0.204717	0.225825	-0.906527	0.364657	0.695342
ACAN	0.0748426	-1.32	2.58325	-0.510986	0.609361
ACAP1	0.851619	-0.780953	0.935314	-0.834963	0.403739	0.7254
ACAP2	35.7425	-0.106848	0.340718	-0.313597	0.753827	0.912023
ACAP3	53.9911	0.124632	0.241829	0.515373	0.606292	0.844249
ACAT1	150.095	0.298716	0.212155	1.40801	0.159128	0.474199
ACAT2	819.417	0.308057	0.174395	1.76643	0.0773242	0.319893
ACBD3	24.4649	0.429133	0.355569	1.20689	0.227474	0.564641
ACBD4	3.04587	-0.802227	1.2902	-0.621786	0.534083	0.805167
ACBD5	21.7977	0.372122	0.326907	1.13831	0.254989	0.598567
ACBD6	157.038	0.0444695	0.199469	0.222939	0.823583	0.935997
ACCS	0.268635	-1.07348	2.14134	-0.50131	0.616153	0.848093
ACD	82.2684	0.0446981	0.248221	0.180074	0.857095	0.949744
ACE	0.025016	-1.22448	3.05516	-0.400789	0.688575
ACER2	0.244403	-1.28881	1.99793	-0.645075	0.518879
ACER3	14.1841	0.526224	0.504615	1.04282	0.29703	0.640893
ACHE	420.945	-0.693548	0.146347	-4.73908	2.14696e-06	9.88929e-05
ACIN1	32.6689	-0.576599	0.317397	-1.81665	0.0692709	0.301072
ACKR1	20.6917	0.790679	0.624416	1.26627	0.205417	0.538827
ACKR2	0.0444401	-1.2624	3.05505	-0.413217	0.679447
ACKR4	0.019665	-1.09039	3.05512	-0.356906	0.721162
ACLY	167.754	0.347619	0.142734	2.43543	0.014874	0.110272
ACMSD	0.0417229	-0.986358	3.05522	-0.322844	0.746814
ACO1	24.0071	0.0726561	0.423649	0.171501	0.86383	0.951853
ACO2	211.999	-0.211581	0.189245	-1.11803	0.263554	0.606208
ACOT1	81.955	0.0601228	0.269773	0.222864	0.823641	0.935997
ACOT11	0.0930161	-0.678341	1.38787	-0.488766	0.625008
ACOT12	0.351466	0.465743	2.42252	0.192256	0.847542	0.945522
ACOT13	24.7154	-0.669297	0.413436	-1.61886	0.105477	0.382421
ACOT2	102.089	0.0794075	0.263898	0.300902	0.763489	0.914654
ACOT4	12.5961	0.0787005	0.8626	0.0912364	0.927305	0.971948
ACOT6	0.0130312	-1.0805	3.05522	-0.353658	0.723595
ACOT7	1366.1	-0.0116218	0.104898	-0.110791	0.911782	0.966428
ACOT8	49.6616	-0.189425	0.352629	-0.537179	0.591144	0.833579
ACOT9	14.8296	-0.255444	0.538712	-0.474175	0.635375	0.858148
ACOX1	14.2388	-0.539649	0.513809	-1.05029	0.293584	0.637023
ACOX3	14.9099	0.160501	0.607169	0.264344	0.791515	0.924487
ACOXL	0.113249	-0.945439	2.78808	-0.339101	0.734534
ACP1	194.58	0.514795	0.145123	3.54731	0.00038919	0.00708791
ACP2	103.497	0.291322	0.273266	1.06607	0.28639	0.629621
ACP5	0.138613	-1.18537	3.05502	-0.388006	0.698012
ACP6	2.80492	-0.585923	0.915682	-0.639876	0.522253	0.799576
ACP7	0.102426	-0.675669	2.06233	-0.327624	0.743196
ACR	0.00485627	-1.03318	3.05523	-0.338168	0.735237
ACRBP	0.406206	-2.72051	2.50981	-1.08395	0.278386	0.621811
ACRV1	0.184693	-2.12083	2.59922	-0.815946	0.414531
ACSBG1	0.265581	0.0297141	1.27233	0.0233541	0.981368	0.992512
ACSBG2	0.16487	-2.2201	3.05416	-0.72691	0.467281
ACSF2	0.536693	-1.14214	2.28628	-0.499564	0.617382	0.848345
ACSF3	24.935	-0.0675365	0.5165	-0.130758	0.895967	0.96286
ACSL1	19.9569	0.965542	0.45296	2.13163	0.0330376	0.188983
ACSL3	105.904	0.414112	0.204528	2.02472	0.0428965	0.226676
ACSL4	46.06	0.983004	0.312583	3.14478	0.00166212	0.0224361
ACSL6	3.61748	-0.956884	0.723414	-1.32273	0.185924	0.510787
ACSM2A	0.0289794	-0.981668	3.05524	-0.321306	0.747979
ACSM2B	0.0307915	-0.948723	3.05525	-0.310522	0.756164
ACSM3	0.0772334	-1.37523	2.75151	-0.49981	0.617209
ACSM6	0.550944	-0.270321	1.01868	-0.265365	0.790728	0.923895
ACSS1	0.0392791	-1.45774	3.05478	-0.4772	0.63322
ACSS2	56.0539	-0.145535	0.330055	-0.440942	0.659255	0.870349
ACSS3	0.614737	0.399396	1.49617	0.266946	0.789511	0.923519
ACTA1	91.4614	0.21777	0.0592738	3.67397	0.000238808	0.00474219
ACTA2	2.69071	-0.0966535	0.848514	-0.113909	0.90931	0.966428
ACTB	15965.5	0.0801555	0.0663995	1.20717	0.227367	0.564599
ACTBL2	0.0662892	-0.784591	1.47612	-0.531523	0.595056
ACTC1	5.87704	-1.58869	0.333439	-4.76457	1.89256e-06	8.93235e-05
ACTG1	10677.1	0.133798	0.0668017	2.00291	0.0451867	0.234125
ACTG2	1.26577	-0.664336	0.261405	-2.54141	0.0110407	0.0895276
ACTL10	0.622776	-1.53717	2.19352	-0.700776	0.483443	0.774298
ACTL6A	54.6065	0.635813	0.353539	1.79843	0.0721095	0.308115
ACTL6B	168.752	0.313237	0.190702	1.64254	0.100477	0.372971
ACTL8	0
ACTN1	66.6931	0.198086	0.159504	1.24189	0.214278	0.548335
ACTN2	3.83845	-2.10941	0.749174	-2.81565	0.00486784	0.0503379
ACTN3	0.108706	-0.860157	2.07555	-0.414424	0.678564
ACTN4	29.4698	-1.21248	0.37043	-3.27317	0.0010635	0.0155285
ACTR10	645.67	0.282233	0.112598	2.50656	0.0121914	0.0960687
ACTR1A	439.811	-0.0641367	0.104868	-0.611597	0.540804	0.808673
ACTR1B	58.934	-0.146242	0.272233	-0.537193	0.591134	0.833579
ACTR2	98.1475	0.474531	0.254546	1.86423	0.06229	0.283221
ACTR3	129.796	0.352014	0.182041	1.9337	0.0531496	0.257748
ACTR3B	38.1304	0.464373	0.312194	1.48745	0.136896	0.437103
ACTR3C	7.76413	0.291563	0.344195	0.847087	0.396946	0.721401
ACTR5	8.60197	0.212675	0.745005	0.285468	0.775286	0.918765
ACTR6	90.9058	0.107457	0.308677	0.348122	0.727748	0.900342
ACTR8	29.8333	1.08398	0.449708	2.4104	0.0159352	0.115938
ACTRT3	0.492123	-1.84527	1.93836	-0.951975	0.341109	0.678171
ACVR1	17.6554	0.0684903	0.495405	0.138251	0.890042	0.961409
ACVR1B	24.5976	0.413291	0.374704	1.10298	0.270037	0.612864
ACVR1C	1.25109	2.69359	1.22888	2.19191	0.028386	0.170322
ACVR2A	51.445	0.656433	0.291302	2.25344	0.0242312	0.152917
ACVR2B	21.8637	0.520688	0.352773	1.47599	0.139947	0.442753
ACY1	0.562351	-0.203525	0.886682	-0.229536	0.818452	0.93435
ACYP1	111.17	0.512914	0.139148	3.68609	0.000227722	0.00456262
ACYP2	33.3352	-0.362214	0.319027	-1.13537	0.256219	0.59939
ADA	1.68159	-0.183673	1.14596	-0.160279	0.872662	0.954627
ADA2	86.6212	0.662942	0.259743	2.5523	0.0107014	0.0876781
ADAL	21.033	0.412644	0.505986	0.815525	0.414772	0.732008
ADAM10	14.7225	0.122358	0.440964	0.277479	0.781412	0.921187
ADAM11	4.43193	0.560963	0.9298	0.603315	0.546299	0.811668
ADAM12	14.7535	0.626549	0.657923	0.952314	0.340938	0.678171
ADAM15	19.7293	-0.536513	0.563547	-0.952028	0.341083	0.678171
ADAM17	11.0897	1.33698	0.521466	2.5639	0.0103505	0.0854295
ADAM19	48.9824	0.221071	0.306334	0.721667	0.470499	0.767223
ADAM20	0.299036	-1.62997	2.10859	-0.773014	0.439514	0.748475
ADAM21	0.280076	-1.65207	2.36905	-0.697355	0.485581	0.775494
ADAM22	12.5614	0.551466	0.577811	0.954405	0.339879	0.677305
ADAM23	21.3508	-0.0166021	0.467901	-0.0354821	0.971695	0.988655
ADAM28	0.508714	-0.0110651	1.77718	-0.00622621	0.995032	0.998384
ADAM29	1.39583	-2.45433	1.52113	-1.61349	0.106638	0.384552
ADAM32	0.191901	-0.991414	1.80454	-0.5494	0.582731
ADAM7	0.319897	-1.00705	1.55988	-0.645592	0.518544	0.797646
ADAM8	0.589855	-3.56584	1.97125	-1.80892	0.0704627	0.304083
ADAM9	8.85118	0.191215	0.569004	0.336053	0.736831	0.90496
ADAMDEC1	0.250027	-0.903734	2.09492	-0.431394	0.666182
ADAMTS1	10.772	1.32221	1.20845	1.09414	0.273896	0.616083
ADAMTS10	11.9968	0.353953	0.477756	0.740866	0.458775	0.760054
ADAMTS12	3.41838	-1.50203	1.54785	-0.970392	0.331851	0.669496
ADAMTS13	2.91229	-0.0473684	0.960668	-0.0493077	0.960674	0.985148
ADAMTS14	0.00258186	-1.09083	3.05518	-0.357042	0.72106
ADAMTS15	0.432109	-1.9415	2.02931	-0.956728	0.338704	0.675997
ADAMTS16	0.0718835	-1.47998	3.05503	-0.484442	0.628072
ADAMTS17	0.0137837	-1.19505	3.05518	-0.391156	0.695682
ADAMTS18	1.02458	-2.44306	1.45071	-1.68404	0.0921731	0.355682
ADAMTS19	0.378923	-0.0101985	1.86115	-0.00547966	0.995628	0.998611
ADAMTS2	2.41925	-3.7927	1.23143	-3.07991
ADAMTS20	0.108914	-0.972381	3.05525	-0.318266	0.750283
ADAMTS3	0.519947	-0.260434	1.80284	-0.144457	0.885139	0.960059
ADAMTS4	0.232861	-0.973718	1.69644	-0.573976	0.565984
ADAMTS5	1.40547	1.98797	1.18052	1.68399	0.0921845	0.355682
ADAMTS6	0.608301	-3.38054	1.85371	-1.82366	0.0682028	0.297765
ADAMTS7	6.07492	0.794614	0.698921	1.13691	0.255574	0.598692
ADAMTS8	0.009287	-0.96729	3.05525	-0.316599	0.751548
ADAMTS9	2.13341	-2.68553	1.4207	-1.89029	0.0587189	0.275006
ADAMTSL1	1.65466	3.10767	1.27467	2.43801	0.0147684	0.109831
ADAMTSL2	0.149953	-2.06317	3.05449	-0.675453	0.499388
ADAMTSL3	0.089743	-0.911229	1.80501	-0.504834	0.613675
ADAMTSL4	0.18892	-1.11105	3.05519	-0.363658	0.716113
ADAMTSL5	0.319546	-1.5762	2.2572	-0.698299	0.48499	0.775037
ADAP1	33.7572	0.280162	0.282148	0.992961	0.320729	0.659561
ADAP2	2.04037	-2.03004	1.33802	-1.51719	0.129219	0.422967
ADAR	99.5156	0.381127	0.261256	1.45883	0.144612	0.450861
ADARB1	17.3834	-0.180514	0.599669	-0.301022	0.763398	0.914654
ADARB2	3.01401	-3.78506	1.05481	-3.58839	0.000332728	0.00623761
ADAT1	19.4472	0.426919	0.486881	0.876844	0.380571	0.707122
ADAT2	1.83338	1.24657	1.00146	1.24475	0.213222	0.547201
ADAT3	3.97305	-0.48297	0.960243	-0.502966	0.614988	0.847727
ADCK1	28.4346	-0.454442	0.586823	-0.774412	0.438687	0.748198
ADCK2	23.0417	-0.486699	0.402448	-1.20934	0.226531	0.563656
ADCK5	21.8368	0.171461	0.61344	0.279508	0.779855	0.920255
ADCY1	45.4156	0.701132	0.41733	1.68004	0.0929493	0.357194
ADCY10	0.110252	-1.11368	3.05521	-0.36452	0.71547
ADCY2	43.4546	-0.285825	0.481277	-0.59389	0.552586	0.814128
ADCY3	3.94523	0.42978	0.552118	0.778419	0.436322	0.747055
ADCY4	0.0995998	-0.0263595	2.00088	-0.013174	0.989489
ADCY5	8.80589	-1.04978	0.758575	-1.38388	0.166395	0.483495
ADCY6	11.1148	-0.79457	0.68165	-1.16566	0.243753	0.585008
ADCY7	14.1068	-0.942239	0.68181	-1.38197	0.166981	0.484358
ADCY8	13.6723	-0.119976	0.459045	-0.26136	0.793815	0.925425
ADCY9	1766.13	-0.359529	0.116825	-3.07749	0.00208751	0.0267505
ADCYAP1	24.888	-1.83866	0.573115	-3.2082	0.0013357	0.0188064
ADCYAP1R1	10.3598	0.89554	0.719576	1.24454	0.213301	0.547299
ADD1	146.423	0.186504	0.178362	1.04565	0.295723	0.639333
ADD2	75.1161	-0.0702563	0.222761	-0.315389	0.752466	0.911757
ADD3	11.3929	1.15896	0.629334	1.84157	0.0655382	0.290597
ADGB	3.83899	-0.075987	1.27195	-0.0597404	0.952362	0.982488
ADGRA1	16.4642	-1.88666	0.53371	-3.53499	0.000407796	0.00733503
ADGRA2	0.597176	-2.13382	1.52249	-1.40154	0.161054	0.476808
ADGRA3	12.0601	1.08915	0.690748	1.57677	0.114849	0.399122
ADGRB1	4.84961	-0.956727	0.672639	-1.42235	0.154925	0.468148
ADGRB2	14.9728	0.591727	0.582404	1.01601	0.309626	0.652337
ADGRB3	45.3632	0.464212	0.34412	1.34898	0.177342	0.498134
ADGRD1	0.0510233	-0.693137	3.05494	-0.226891	0.820509
ADGRD2	0.0604756	-0.8102	1.78547	-0.453774	0.649992
ADGRE2	0.124115	-1.0805	3.05522	-0.353658	0.723595
ADGRE5	0.354468	-1.15188	2.47928	-0.464604	0.642215	0.861773
ADGRF1	0.0634407	-0.994726	2.07515	-0.47935	0.631689
ADGRF3	0.328873	-0.91404	2.32784	-0.392656	0.694574	0.884737
ADGRF5	0.00566835	-1.07651	3.05512	-0.352363	0.724566
ADGRG1	54.8399	0.412828	0.3545	1.16454	0.244207	0.585363
ADGRG2	0.142115	-0.0441822	1.82464	-0.0242142	0.980682
ADGRG3	0.0370319	-1.30907	3.05494	-0.428509	0.66828
ADGRG5	0.827771	-3.28873	1.96607	-1.67274	0.0943781	0.360104
ADGRG6	0.54017	-2.14043	2.32697	-0.919836	0.357659	0.689991
ADGRL1	33.9752	-0.72206	0.343119	-2.1044	0.0353435	0.198718
ADGRL2	36.2406	-0.30358	0.437721	-0.693547	0.487967	0.777822
ADGRL3	42.0671	0.107164	0.372071	0.288019	0.773332	0.918135
ADGRL4	0.0900278	-1.13456	3.05517	-0.371358	0.710371
ADGRV1	10.1202	1.50763	0.737645	2.04384	0.0409694	0.21975
ADH1A	0.0281414	-0.891605	3.05524	-0.291828	0.770418
ADH1B	0.039624	-0.901872	3.05521	-0.295191	0.767848
ADH1C	0.0830342	0.101995	3.05462	0.0333905	0.973363
ADH4	0.448615	-1.51989	2.6795	-0.567231	0.570557	0.823142
ADH5	156.188	0.442994	0.164744	2.68898	0.00716704	0.0657084
ADH6	0.0465813	-1.40876	3.05478	-0.461168	0.644678
ADHFE1	0.511423	-1.13851	1.92244	-0.592224	0.553701	0.814949
ADI1	27.8052	0.0521735	0.426192	0.122418	0.902568	0.964832
ADIPOQ	0
ADIPOR1	126.414	0.113055	0.223249	0.506407	0.612571	0.846091
ADIPOR2	6.99522	0.170383	0.778488	0.218865	0.826756	0.937236
ADK	57.644	0.378536	0.302245	1.25241	0.210419	0.543652
ADM	0.625413	-1.09532	3.05491	-0.358545
ADM2	2.77901	-3.93191	0.90906	-4.32525	1.5236e-05	0.000477158
ADM5	0.941771	1.39128	1.57571	0.882958	0.377259	0.705565
ADNP	78.075	0.565363	0.23092	2.4483	0.0143532	0.107782
ADNP2	14.6918	0.594642	0.632124	0.940705	0.346856	0.683012
ADO	17.0297	0.424223	0.522583	0.811782	0.416917	0.733419
ADORA1	29.2161	0.555477	0.489562	1.13464	0.256526	0.599482
ADORA2A	0.0161667	-1.19505	3.05518	-0.391156	0.695682
ADORA2B	0.325366	-1.09411	3.04687	-0.359093	0.719525	0.897833
ADPGK	40.112	-0.44832	0.372873	-1.20234	0.229231	0.566276
ADPRH	0.798497	-0.596508	2.01363	-0.296234	0.767051	0.915011
ADPRHL1	1.31894	0.530668	0.897162	0.591497	0.554188	0.815225
ADPRHL2	84.4081	-0.0384549	0.337148	-0.114059	0.909191	0.966428
ADPRM	19.7996	-0.139263	0.677085	-0.205681	0.83704	0.941057
ADRA1A	8.32989	-1.26319	0.924758	-1.36597	0.171947	0.49095
ADRA1B	3.30832	-0.203189	0.775358	-0.262058	0.793277	0.925279
ADRA1D	1.31722	-3.43635	1.75568	-1.95727	0.0503159	0.248999
ADRA2A	1.01718	-3.26153	1.46794	-2.22184	0.0262943	0.161674
ADRA2C	0.196109	-0.497331	2.91916	-0.170368	0.864721
ADRM1	135.25	-0.37561	0.147533	-2.54593	0.0108986	0.0889153
ADSL	30.3726	0.0822126	0.253004	0.324946	0.745222	0.909153
ADSS	34.0368	0.466976	0.32056	1.45675	0.145185	0.451364
ADSSL1	30.2197	0.139183	0.420915	0.330668	0.740895	0.907102
ADTRP	0	0	0	0	1
AEBP1	0.772256	-1.30411	1.40048	-0.931184	0.351759	0.686114
AEBP2	7.0192	0.40174	0.708527	0.567007	0.57071	0.823267
AEN	9.49664	-1.37596	0.760342	-1.80966	0.0703486	0.303734
AES	50.3244	-0.417985	0.196221	-2.13018	0.0331569	0.189525
AFAP1	37.7105	0.551658	0.328942	1.67707	0.0935294	0.358445
AFAP1L1	0.218972	-0.986368	2.28774	-0.431154	0.666356
AFAP1L2	4.08549	1.45598	0.95221	1.52905	0.126251	0.41919
AFDN	42.0651	-0.425151	0.359532	-1.18251	0.237003	0.577493
AFF1	2.01855	-2.6976	1.19316	-2.26089	0.0237658	0.15119
AFF2	8.54471	-1.16599	0.827175	-1.4096	0.158657	0.473563
AFF3	43.4778	0.249299	0.355285	0.701687	0.482874	0.773947
AFF4	41.2208	-0.718376	0.363882	-1.9742	0.0483589	0.244052
AFG1L	4.07229	-1.88946	0.857094	-2.2045	0.0274893	0.166501
AFG3L2	37.2296	0.54197	0.256978	2.10901	0.0349437	0.196966
AFMID	1.6451	-1.9744	0.811235	-2.43381	0.0149407	0.110551
AFTPH	25.4699	-0.40943	0.45998	-0.890105	0.37341	0.702572
AGA	10.1587	0.197984	0.729757	0.271301	0.78616	0.922912
AGAP1	25.8409	0.471515	0.393338	1.19875	0.230624	0.568146
AGAP2	13.0341	1.03671	0.559749	1.8521	0.0640118	0.286718
AGAP3	86.7128	0.270036	0.224699	1.20177	0.229453	0.566508
AGAP4	21.7738	0.0216719	0.335719	0.0645539	0.948529	0.981718
AGAP5	0.0824177	-0.492052	2.93085	-0.167887	0.866672
AGAP6	21.1591	0.0674029	0.347766	0.193817	0.846319	0.94526
AGAP9	10.2373	0.0612952	0.367187	0.166932	0.867424	0.952778
AGBL1	0.0256645	-1.072	3.05519	-0.350878	0.72568
AGBL2	0.233952	0.196329	2.69665	0.072805	0.941961
AGBL3	1.30364	0.361187	1.20944	0.29864	0.765214	0.914654
AGBL4	5.74005	2.50168	0.852873	2.93324	0.00335446	0.0382666
AGBL5	58.6531	0.10389	0.330603	0.314245	0.753335	0.911757
AGER	1.2732	-4.926	1.6421	-2.99982
AGFG1	13.1799	0.738646	0.431464	1.71195	0.0869056	0.343725
AGFG2	0.913878	-2.86704	1.50918	-1.89974	0.0574679	0.271015
AGGF1	8.68131	-0.120797	0.421413	-0.286648	0.774382	0.918567
AGK	46.0818	0.450562	0.344948	1.30617	0.191494	0.519381
AGL	13.46	-0.184588	0.492178	-0.375044	0.707628	0.891368
AGMAT	0.311435	-0.816704	2.72348	-0.299876	0.764272	0.914654
AGMO	0.231777	-2.21261	2.70596	-0.817682	0.413539
AGO1	16.7807	-0.135248	0.566613	-0.238695	0.811342	0.932413
AGO2	26.8325	0.50134	0.394234	1.27168	0.203487	0.536283
AGO3	15.1218	-0.529271	0.528081	-1.00225	0.316221	0.65606
AGO4	12.0295	1.22732	0.643471	1.90735	0.0564755	0.267774
AGPAT1	119.035	-0.443444	0.171785	-2.58139	0.00984039	0.0822878
AGPAT2	4.44861	-1.46218	1.08806	-1.34384	0.179002	0.501115
AGPAT3	8.95856	0.491544	0.588327	0.835494	0.403439	0.7254
AGPAT4	50.1017	-0.348669	0.322748	-1.08031	0.280003	0.623103
AGPAT5	16.7119	0.882388	0.388041	2.27396	0.0229686	0.147925
AGPS	41.7436	1.01673	0.364161	2.79198	0.00523868	0.0531159
AGRN	15.4194	-0.720934	0.38303	-1.88218	0.0598109	0.277119
AGRP	0	0	0	0	1
AGT	0.4764	-1.9951	1.76503	-1.13035	0.258329	0.600749
AGTPBP1	35.3915	0.266885	0.288105	0.926345	0.354267	0.688002
AGTR1	0	0	0	0	1
AGTRAP	4.56198	-0.907003	1.40747	-0.644421
AGXT	0.0271625	-0.95494	3.05516	-0.312566	0.75461
AHCTF1	14.6345	-0.431202	0.573707	-0.751607	0.452288	0.756579
AHCY	155.352	0.25315	0.215262	1.17601	0.239592	0.580576
AHCYL1	38.094	-0.0479591	0.371395	-0.129132	0.897253	0.963202
AHCYL2	9.25051	-0.735245	0.528611	-1.3909	0.164255	0.480716
AHDC1	5.18375	-0.783295	0.520062	-1.50616	0.132027	0.427977
AHI1	220.049	-0.470694	0.225897	-2.08366	0.037191	0.20557
AHNAK	0.315408	-1.24802	2.48722	-0.501772	0.615828	0.848093
AHNAK2	26.8478	-0.913716	0.494836	-1.8465	0.0648194	0.289131
AHR	0.432304	-2.35719	1.2923	-1.82403	0.0681477	0.297686
AHRR	1.23459	-0.185641	0.706878	-0.26262
AHSA1	391.679	-0.231943	0.113649	-2.04087	0.041264	0.220888
AHSG	0.00601899	-1.08979	3.05522	-0.356697	0.721318
AIDA	17.3339	0.144585	0.458186	0.31556	0.752337	0.911757
AIF1L	1.51151	-0.513308	1.21513	-0.42243	0.672711	0.875268
AIFM1	39.3942	0.0857024	0.37664	0.227545	0.82	0.935269
AIFM2	7.45009	0.320887	0.828643	0.387244	0.698576	0.886402
AIFM3	0.358098	0.240044	2.68226	0.089493	0.92869	0.972513
AIG1	101.519	0.23406	0.234444	0.998363	0.318103	0.657097
AIM2	6.51553	1.04681	0.924044	1.13286	0.257274	0.600157
AIMP1	41.7797	-0.343231	0.306465	-1.11997	0.262727	0.605419
AIMP2	60.0916	0.0845895	0.26023	0.325057	0.745138	0.909153
AIP	194.093	-0.0767172	0.200211	-0.383181	0.701586	0.887426
AJAP1	0.570777	-0.352299	1.29335	-0.272394	0.785319	0.922535
AJM1	6.29284	-1.31537	0.509731	-2.58052	0.00986524	0.0823886
AJUBA	0.551226	-1.93843	1.97063	-0.983659	0.325283	0.663552
AK1	16.3821	-0.921082	0.27468	-3.3533	0.00079855	0.0124318
AK2	61.1626	-0.00865953	0.318863	-0.0271575	0.978334	0.991437
AK3	37.7395	0.808006	0.315821	2.55843	0.0105146	0.0866243
AK4	52.6094	-0.08844	0.469852	-0.18823	0.850697	0.946666
AK5	27.6987	0.0101239	0.468315	0.0216176	0.982753	0.992826
AK6	100.007	-0.604552	0.290042	-2.08436	0.0371273	0.205439
AK7	2.7609	-1.37979	1.13834	-1.21211
AK8	2.97229	-0.777648	1.18098	-0.658477
AK9	10.5269	0.259923	0.638229	0.407257	0.683819	0.880068
AKAIN1	0.0344972	-1.15739	3.05519	-0.378829	0.704815
AKAP1	38.9054	-0.0804914	0.357283	-0.225288	0.821755	0.935749
AKAP10	4.32756	-1.07295	0.597237	-1.79653	0.0724109	0.308795
AKAP11	48.0004	0.953275	0.402712	2.36714	0.0179263	0.124901
AKAP12	264.684	-0.508319	0.190699	-2.66557	0.00768589	0.0688648
AKAP13	21.627	-1.35818	0.593377	-2.2889	0.022085	0.144192
AKAP14	0.0710998	-1.13767	3.0552	-0.372373	0.709615
AKAP17A	16.1979	-0.3634	0.506888	-0.716922	0.473422	0.769505
AKAP2	0.283997	-1.05821	1.40152	-0.755045	0.450222	0.756259
AKAP3	1.95982	-3.19503	1.28787	-2.48087
AKAP5	1.13146	0.322161	1.06821	0.301589	0.762966	0.914654
AKAP6	88.9622	-0.0390882	0.262083	-0.149144	0.88144	0.957751
AKAP7	9.03182	-0.200907	0.550469	-0.364975	0.71513	0.895722
AKAP8	10.8104	0.183393	0.560195	0.327373	0.743386	0.908161
AKAP8L	72.863	-0.197834	0.275824	-0.717247	0.473221	0.769505
AKAP9	312.601	-0.211037	0.147	-1.43562	0.151111	0.461703
AKIP1	67.8473	0.0135122	0.288742	0.0467967	0.962675	0.985827
AKIRIN1	138.28	0.525533	0.170325	3.08548	0.00203226	0.0262685
AKIRIN2	167.183	0.278161	0.14845	1.87377	0.0609621	0.27965
AKNA	1.32026	-3.01715	1.35005	-2.23484	0.025428	0.158119
AKNAD1	0.00637094	-1.06613	3.05522	-0.348953	0.727125
AKR1A1	278.42	-0.541515	0.162674	-3.32884	0.00087209	0.01339
AKR1B1	319.723	-0.0656211	0.141399	-0.464085	0.642587	0.862013
AKR1C1	442.454	-0.126297	0.115095	-1.09733	0.272499	0.61516
AKR1C2	451.044	-0.0839839	0.117267	-0.716179	0.473881	0.769834
AKR1C3	74.1721	-0.068795	0.111963	-0.614445	0.538921	0.807751
AKR1C4	37.8626	-0.0755198	0.114081	-0.661983	0.507982	0.791283
AKR1E2	1.33773	1.1883	0.852723	1.39354	0.163457	0.479825
AKR7A2	85.1563	-0.509832	0.325006	-1.56868	0.116722	0.402608
AKR7A3	6.15937	-0.464059	0.336061	-1.38088	0.167317	0.484596
AKR7L	8.83876	-0.689615	0.317598	-2.17134	0.0299052	0.17612
AKT1	33.1648	-0.17625	0.300718	-0.586097	0.557811	0.817177
AKT1S1	18.9613	-0.172633	0.340516	-0.506973	0.612173	0.846036
AKT2	15.7817	-0.379713	0.407002	-0.932951	0.350845	0.685633
AKT3	31.7299	0.334575	0.394872	0.8473	0.396828	0.721329
AKTIP	44.6735	-0.0826977	0.391319	-0.211331	0.832629	0.939477
AL021997.3	0.145707	-0.109897	1.48633	-0.0739384	0.941059
AL031281.2	0.0738198	-0.0643406	2.98443	-0.0215587	0.9828
AL031777.3	0.241719	-1.15144	0.591127	-1.94787	0.0514301
AL049779.1	0.891025	-0.117838	0.284617	-0.414022	0.678858	0.878344
AL121758.1	0.0482235	-1.09999	3.05521	-0.360039	0.718818
AL121845.3	0.0706733	-0.684486	3.05516	-0.224043	0.822724
AL135905.2	2.45616	0.561832	0.273755	2.05232	0.0401386	0.216943
AL136454.1	156.764	-0.326634	0.110266	-2.96225	0.00305398	0.0355047
AL139011.2	0.0530159	-0.824556	3.0551	-0.269895	0.787241
AL139260.3	0.0112279	-0.9014	3.05527	-0.295031	0.76797
AL139353.1	0.214537	-0.0379042	1.9593	-0.0193457	0.984565
AL159163.1	0.019509	-0.737431	3.05531	-0.24136	0.809276
AL162231.1	1.90545	-0.292473	0.584639	-0.500262	0.616891	0.848233
AL391650.1	1.01524	-1.29067	1.33932	-0.963676	0.335209	0.672827
AL590132.1	0.518813	-1.94254	0.937757	-2.07148	0.0383142	0.210046
AL662899.2	0.136244	-0.943217	0.754062	-1.25085	0.21099
ALAD	18.5713	-0.0614499	0.523461	-0.117392	0.90655	0.965853
ALAS1	71.6785	0.416594	0.245813	1.69476	0.0901211	0.352419
ALB	0.00242268	-1.06613	3.05522	-0.348952	0.727125
ALCAM	88.5594	-0.128661	0.346118	-0.371725	0.710098	0.892714
ALDH16A1	5.2052	-0.0991422	0.667755	-0.148471	0.881971	0.958018
ALDH18A1	23.3526	0.143439	0.343262	0.41787	0.676042	0.876709
ALDH1A1	0	0	0	0	1
ALDH1A2	256.232	0.329015	0.408616	0.805192	0.420709	0.736854
ALDH1B1	21.2694	0.320954	0.488732	0.656708	0.511369	0.794067
ALDH1L1	0.0951475	-1.22233	2.10312	-0.581198	0.561107
ALDH1L2	12.7604	-0.0538122	0.610429	-0.0881548	0.929754	0.97304
ALDH2	172.462	0.215587	0.161714	1.33314	0.182487	0.505697
ALDH3A1	0	0	0	0	1
ALDH3A2	77.4851	0.216518	0.264967	0.81715	0.413843	0.731428
ALDH3B1	0.0299504	-1.22261	3.05506	-0.40019	0.689016
ALDH4A1	11.3687	0.194305	0.52988	0.366696	0.713846	0.894662
ALDH5A1	15.4143	0.585914	0.445349	1.31563	0.188299	0.514569
ALDH6A1	21.3279	-0.145056	0.508229	-0.285415	0.775326	0.918765
ALDH7A1	58.2469	-0.565786	0.372507	-1.51886	0.128798	0.422263
ALDH8A1	0.777904	0.0764582	1.38049	0.0553848	0.955832	0.983563
ALDH9A1	55.7437	0.145825	0.351617	0.414725	0.678343	0.878164
ALDOA	78.8605	0.0617201	0.109089	0.565776	0.571546	0.824029
ALDOB	0.019665	-1.09039	3.05512	-0.356906	0.721162
ALDOC	251.876	0.726726	0.299038	2.43022	0.0150898	0.111379
ALG1	15.569	0.641552	0.525488	1.22087	0.222136	0.557586
ALG10	3.09385	0.624817	0.883905	0.706883	0.479639	0.773088
ALG10B	2.90982	0.572245	0.744738	0.768385	0.442258	0.750764
ALG11	9.26095	1.00693	0.486876	2.06815	0.0386258	0.21115
ALG12	16.0056	-0.467186	0.562794	-0.830119	0.406472	0.726923
ALG13	32.5879	1.53232	0.35148	4.35962	1.30288e-05	0.000416798
ALG14	44.5682	0.25882	0.375446	0.689367	0.490592	0.779873
ALG1L	1.29638	0.718015	0.538927	1.33231	0.18276	0.506139
ALG1L2	3.30804	0.0941913	0.290587	0.324141	0.745831	0.90916
ALG2	35.0385	0.576008	0.426392	1.35089	0.176731	0.49722
ALG3	130.334	-0.724026	0.324236	-2.23302	0.0255474	0.158682
ALG5	71.4812	-0.129187	0.278716	-0.463509	0.643	0.862049
ALG6	30.3128	0.84114	0.455927	1.8449	0.0650521	0.28956
ALG8	69.7405	0.182792	0.356073	0.513356	0.607702	0.844878
ALG9	5.56567	0.178911	0.505886	0.353659	0.723595	0.899579
ALK	2.03396	-1.48196	1.0861	-1.36448	0.172416	0.491612
ALKAL1	0.251365	-1.61359	2.69654	-0.598395	0.549576
ALKAL2	1.11492	-1.48045	1.34724	-1.09888	0.27182	0.614829
ALKBH1	32.7767	1.00541	0.432657	2.32381	0.0201359	0.135749
ALKBH2	44.6553	0.121426	0.351751	0.345203	0.729942	0.901465
ALKBH3	69.415	0.331501	0.344551	0.962125	0.335987	0.673135
ALKBH4	32.7471	0.0561491	0.435516	0.128925	0.897417	0.963234
ALKBH5	36.1934	0.0615904	0.250169	0.246196	0.805531	0.929984
ALKBH6	7.36592	-0.332022	0.368423	-0.901198	0.367483	0.6975
ALKBH7	171.248	-0.247463	0.155152	-1.59497	0.110718	0.391183
ALKBH8	10.9385	0.756103	0.67873	1.114	0.265281	0.607542
ALMS1	23.3218	0.622077	0.547917	1.13535	0.25623	0.59939
ALOX12	0.00547786	-1.1595	3.05517	-0.379521	0.704301
ALOX12B	0.229361	0.792812	2.90653	0.272769	0.78503
ALOX15	0.241652	0.338853	1.21369	0.279192	0.780097
ALOX5	0.903977	-1.24566	1.96926	-0.632554	0.527025	0.802464
ALOX5AP	0.890996	-3.0374	1.99409	-1.5232	0.127708	0.420477
ALOXE3	1.54395	-0.2988	1.35985	-0.219731	0.82608	0.937219
ALPK1	0.301894	-1.2132	2.69078	-0.450873	0.652081	0.867415
ALPK2	0.771164	-2.07474	1.91428	-1.08382	0.278444	0.621836
ALPK3	1.7562	-0.675848	1.24251	-0.543938	0.586484	0.831173
ALPL	1.37916	-3.57926	1.33663	-2.67783	0.00741003	0.0673383
ALS2	13.4221	-0.243809	0.491436	-0.496117	0.619812	0.849138
ALS2CL	0.57053	0.436825	1.82404	0.239483	0.810731	0.932409
ALS2CR12	0.192672	0.696745	2.62672	0.265253	0.790814
ALX1	0.272187	-1.44572	2.59676	-0.556738	0.577706	0.826957
ALYREF	11.3578	-0.222942	0.399344	-0.558271	0.576659	0.826643
AMACR	1.28465	-0.289767	0.808568	-0.358371	0.720066	0.898173
AMBRA1	15.2523	-0.332865	0.463753	-0.717764	0.472903	0.769505
AMD1	47.745	0.698335	0.261042	2.67518	0.00746883	0.0677808
AMDHD1	0.00180929	-1.06613	3.05522	-0.348952	0.727125
AMDHD2	6.38168	0.0954963	0.845257	0.112979	0.910047	0.966428
AMER1	1.92269	0.590642	1.12989	0.522743	0.601153	0.840498
AMER2	23.3395	-0.251287	0.423661	-0.593132	0.553093	0.814337
AMER3	36.0568	-0.0217555	0.41066	-0.0529769	0.95775	0.984265
AMFR	252.188	-1.17027	0.194502	-6.01676	1.7794e-09	2.05613e-07
AMH	10.9526	-0.631609	0.434969	-1.45208	0.146479	0.453912
AMIGO1	9.24934	-0.0530374	0.616175	-0.0860753	0.931407	0.973684
AMIGO2	1.50739	-1.60587	1.33316	-1.20455
AMMECR1	1.51376	-0.925532	1.16085	-0.797291	0.425282	0.739362
AMMECR1L	12.0795	-0.435653	0.306533	-1.42122	0.155252	0.468798
AMN	0.0210144	-0.793115	3.05527	-0.259589	0.79518
AMN1	39.9993	0.0377226	0.236018	0.159829	0.873016	0.95479
AMOT	12.3334	-0.441817	0.805539	-0.548474	0.583367	0.828858
AMOTL1	16.3529	0.183065	0.610207	0.300004	0.764174	0.914654
AMOTL2	44.7182	-0.484672	0.319274	-1.51805	0.129003	0.42257
AMPD2	56.8828	-0.258191	0.266692	-0.968125	0.332982	0.670708
AMPD3	0.46878	0.540257	1.93591	0.279072	0.78019	0.920407
AMPH	92.2715	0.591617	0.282083	2.09732	0.0359656	0.201467
AMT	1.62678	0.431883	0.35561	1.21449	0.224562	0.560841
AMY1A	1.68384	1.75356	0.407826	4.29978	1.70968e-05	0.000529251
AMY1B	0.916061	1.21188	0.667549	1.81542	0.0694594	0.301598
AMY1C	0.821347	1.41794	1.3137	1.07935	0.280433	0.623681
AMY2A	1.03495	1.57592	1.01774	1.54846	0.121513	0.411418
AMY2B	2.96114	1.29448	0.419227	3.08779	0.00201654	0.0261833
AMZ1	0.159724	-0.6776	3.05528	-0.22178	0.824485
AMZ2	134.894	0.146559	0.196424	0.746135	0.455586	0.758782
ANAPC1	15.7685	0.268794	0.458641	0.586066	0.557831	0.817177
ANAPC10	15.4693	0.354143	0.442005	0.801218	0.423005	0.737796
ANAPC11	264.143	-0.598475	0.138984	-4.30606	1.6619e-05	0.00051565
ANAPC13	401.202	0.057493	0.152945	0.375907	0.706986	0.891105
ANAPC15	16.8387	-0.284309	0.313065	-0.908148	0.3638	0.694391
ANAPC16	86.2654	0.175576	0.205384	0.854865	0.392626	0.71729
ANAPC2	16.7951	-0.361617	0.472841	-0.764776	0.444405	0.752027
ANAPC4	23.887	0.578213	0.394239	1.46666	0.142469	0.446809
ANAPC5	116.175	0.244329	0.243306	1.0042	0.31528	0.655704
ANAPC7	61.3249	0.0695623	0.24616	0.282589	0.777492	0.91952
ANG	0.101518	0.269744	3.05419	0.0883193	0.929623
ANGEL1	6.16752	0.584689	0.746884	0.782838	0.433722	0.745144
ANGEL2	10.4824	-0.523176	0.570908	-0.916393	0.359461	0.691577
ANGPT1	1.649	-5.82292	1.52103	-3.82827
ANGPT2	0.382809	-0.230191	1.2702	-0.181225	0.856191	0.949167
ANGPTL1	0	0	0	0	1
ANGPTL2	0.970889	-1.06185	3.05493	-0.347584
ANGPTL3	0.0823699	-0.664517	3.05464	-0.217543	0.827785
ANGPTL4	0.154112	-1.41682	1.85689	-0.763007	0.445459
ANGPTL6	0.109095	-1.48635	3.05494	-0.48654	0.626584
ANK1	14.1523	-0.751114	0.578641	-1.29807	0.194265	0.523191
ANK2	211.365	-0.427816	0.188987	-2.26373	0.0235907	0.150505
ANK3	136.602	-0.0159447	0.19655	-0.0811225	0.935345	0.975005
ANKAR	0.519314	0.222853	1.07118	0.208045	0.835194	0.940293
ANKDD1A	7.03949	-0.115284	0.625472	-0.184316	0.853766	0.947886
ANKDD1B	0.0358146	-1.20184	3.05515	-0.393381	0.694038
ANKEF1	7.90817	-0.309078	0.763257	-0.404947	0.685517	0.880984
ANKFN1	0.18557	-1.54473	2.61873	-0.589876	0.555274
ANKFY1	23.8498	0.0689935	0.464256	0.148611	0.881861	0.958018
ANKH	36.2805	0.276747	0.405583	0.682344	0.495022	0.782185
ANKHD1	1.30484	-0.781217	0.563515	-1.38633	0.165646	0.482392
ANKHD1-EIF4EBP3	0.384704	-0.394896	1.68147	-0.234852	0.814324	0.933322
ANKIB1	24.0509	0.278672	0.4175	0.667476	0.504468	0.789592
ANKLE1	0.213327	0.121089	1.87264	0.0646621	0.948443
ANKLE2	29.7426	-0.417216	0.327464	-1.27408	0.202634	0.535405
ANKMY1	2.99839	1.08771	0.86697	1.25461	0.20962	0.543052
ANKMY2	51.9408	0.54843	0.303069	1.80959	0.0703591	0.303734
ANKRA2	47.1153	0.4197	0.333715	1.25766	0.208514	0.541757
ANKRD1	6.69444	0.256055	0.176913	1.44735	0.1478	0.455862
ANKRD10	67.7711	0.197354	0.221528	0.890875	0.372996	0.7022
ANKRD11	71.6233	-0.511986	0.251435	-2.03626	0.0417243	0.22242
ANKRD12	192.32	0.523068	0.197662	2.64628	0.0081383	0.0719563
ANKRD13A	26.2581	0.3871	0.385605	1.00388	0.315437	0.655859
ANKRD13B	8.73973	-0.725075	0.433401	-1.67299	0.0943297	0.360104
ANKRD13C	22.8493	-0.0121242	0.371383	-0.0326461	0.973957	0.989534
ANKRD13D	61.4474	-0.481526	0.271524	-1.77342	0.0761586	0.316905
ANKRD16	7.85893	-0.118997	0.701275	-0.169686	0.865257	0.951915
ANKRD17	69.8984	0.0342487	0.264141	0.129661	0.896835	0.963064
ANKRD18A	0.266554	-1.91734	1.92069	-0.998255	0.318156	0.657097
ANKRD18B	0.500614	-1.84265	1.34507	-1.36993	0.170707	0.489609
ANKRD20A1	4.34976	-1.28385	0.674404	-1.90368	0.056952	0.269176
ANKRD20A2	2.72322	-2.15222	0.783575	-2.74667	0.00602034	0.0583069
ANKRD20A3	4.05096	-2.32133	0.743346	-3.12281	0.00179132	0.0238915
ANKRD20A4	6.10714	-1.7784	0.6616	-2.68802	0.00718769	0.0657536
ANKRD22	0.0471188	-1.28544	3.05505	-0.42076	0.67393
ANKRD23	0.224787	-1.67675	2.15752	-0.777163	0.437062
ANKRD24	7.43681	0.00367376	0.637212	0.00576536	0.9954	0.998571
ANKRD26	23.7187	0.0120025	0.530574	0.0226217	0.981952	0.992706
ANKRD27	6.73787	0.0646703	0.640791	0.100922	0.919612	0.968786
ANKRD28	14.6582	0.627624	0.560748	1.11926	0.263028	0.60557
ANKRD29	26.6303	0.770863	0.537331	1.43461	0.151397	0.462184
ANKRD30A	0.0253399	-0.901407	3.05527	-0.295034	0.767968
ANKRD30B	0.149944	-1.48065	3.05489	-0.48468	0.627903
ANKRD30BL	1.72698	0.993386	0.947986	1.04789	0.294689	0.638334
ANKRD31	0.757943	-2.24292	2.1731	-1.03213
ANKRD33B	0.157788	-1.02392	3.05523	-0.335136	0.737523
ANKRD34A	19.2476	0.142393	0.492988	0.288837	0.772706	0.917879
ANKRD34B	0
ANKRD35	4.14181	-0.471469	1.05346	-0.447544	0.654482	0.86775
ANKRD36	139.468	0.0062229	0.189677	0.0328079	0.973828	0.989534
ANKRD36B	156.93	0.149929	0.19954	0.751374	0.452428	0.756624
ANKRD36C	152.902	0.000383765	0.197781	0.00194036	0.998452	0.999336
ANKRD37	2.45329	-1.64251	0.990349	-1.65852	0.0972135	0.365409
ANKRD39	29.2984	-0.250763	0.351179	-0.714059	0.475191	0.770561
ANKRD40	6.51813	0.684098	0.523701	1.30627	0.191459	0.519381
ANKRD40CL	0.0320688	-1.0197	3.05523	-0.333756	0.738564
ANKRD42	7.37049	0.384715	0.724353	0.531115	0.595339	0.836442
ANKRD44	14.9822	0.794561	0.547568	1.45107	0.14676	0.454311
ANKRD45	0.904543	-1.55047	1.36895	-1.13259	0.257384	0.600205
ANKRD46	123.215	0.608899	0.20421	2.98173	0.00286623	0.0340226
ANKRD49	11.5773	0.031225	0.593171	0.0526408	0.958018	0.984265
ANKRD50	23.2251	0.149092	0.484409	0.307781	0.758249	0.913623
ANKRD52	32.2929	-0.0753186	0.325281	-0.231549	0.816888	0.934107
ANKRD53	14.0475	0.229336	0.682481	0.336033	0.736846	0.90496
ANKRD54	82.8165	0.0523104	0.280409	0.186551	0.852013	0.9474
ANKRD55	5.25309	0.540435	0.918948	0.588102	0.556464	0.816371
ANKRD6	30.1563	0.251732	0.42525	0.591962	0.553876	0.814949
ANKRD61	0.117449	-1.84481	3.05482	-0.603901	0.54591
ANKRD65	1.07988	-4.06111	1.44607	-2.80837	0.00497925	0.0512538
ANKRD7	0.00242268	-1.06613	3.05522	-0.348952	0.727125
ANKRD9	18.4095	0.602251	0.437674	1.37603	0.168814	0.487412
ANKS1A	51.1534	-0.389533	0.324587	-1.20009	0.230104	0.567492
ANKS1B	41.7437	0.946905	0.399726	2.36889	0.0178417	0.124765
ANKS3	31.2345	-0.558408	0.448049	-1.24631	0.21265	0.546255
ANKS4B	0.0111778	-1.13882	3.05517	-0.372751	0.709334
ANKS6	5.54672	0.757044	1.0728	0.705674	0.480391	0.773659
ANKUB1	0.0545939	-0.901524	2.10974	-0.427316	0.66915
ANKZF1	31.7305	-0.556576	0.460009	-1.20992	0.226308	0.563231
ANLN	0.122656	-1.09109	3.05494	-0.357155
ANO10	55.0473	-0.343964	0.306047	-1.12389	0.261058	0.60325
ANO2	0.968672	-1.09883	1.29288	-0.84991	0.395375	0.719867
ANO3	12.2887	-0.438731	0.624675	-0.702335	0.48247	0.773706
ANO4	5.19681	0.807816	0.808133	0.999607	0.317501	0.656654
ANO5	14.344	-0.365225	0.502549	-0.726745	0.467382	0.765071
ANO6	72.7749	0.874622	0.325349	2.68826	0.00718265	0.0657536
ANO7	0.880989	-1.35923	1.33726	-1.01643	0.309426	0.652271
ANO8	17.5718	0.248232	0.462132	0.537146	0.591167	0.833579
ANOS1	11.9617	0.0719443	0.681245	0.105607	0.915894	0.966812
ANP32A	65.0078	0.473138	0.175362	2.69806	0.00697451	0.0645624
ANP32B	94.987	-0.501311	0.232361	-2.15747	0.0309692	0.179857
ANP32D	0.481867	-0.422758	0.473787	-0.892296	0.372235	0.701801
ANP32E	20.1007	0.285193	0.411867	0.692439	0.488662	0.778375
ANTXR1	4.10542	0.059082	0.787706	0.0750051	0.940211	0.977323
ANTXR2	1.85409	-1.12313	0.946799	-1.18624	0.235526	0.57587
ANXA1	0.0572723	-1.16431	1.88749	-0.616857	0.537329
ANXA11	12.3904	3.49689e-05	0.794082	4.40369e-05	0.999965	0.999965
ANXA13	0.0183241	-1.17106	3.05519	-0.383302	0.701496
ANXA2	2913.39	-1.11944	0.20021	-5.5913	2.25374e-08	1.86476e-06
ANXA2R	0.00770395	-1.05684	3.05522	-0.345913	0.729408
ANXA3	38.9821	-0.00744307	0.59315	-0.0125484	0.989988	0.995932
ANXA4	6.68273	-3.45016	1.21931	-2.82959	0.00466077	0.0488834
ANXA5	68.844	-0.0221825	0.36431	-0.0608891	0.951447	0.982256
ANXA6	32.6672	-0.238315	0.414356	-0.575146	0.565193	0.821259
ANXA7	59.9862	0.221325	0.309594	0.714887	0.474679	0.770341
ANXA8	0.108901	-1.83647	2.99558	-0.61306	0.539836
ANXA9	0.26461	-0.365972	2.64434	-0.138398	0.889926	0.961409
AOAH	0.490428	-1.74862	1.96023	-0.892048	0.372367	0.701801
AOC2	0.552362	0.856773	1.59054	0.538668	0.590116	0.833069
AOC3	0.0143653	-1.1294	3.05517	-0.369668	0.71163
AOX1	0.185957	-1.07123	3.05522	-0.350622	0.725872
AP000646.1	0.0124854	-0.9014	3.05527	-0.295031	0.76797
AP001267.5	0.0942367	-0.853572	2.3522	-0.362883	0.716692
AP002495.1	1.59719	0.145684	1.39219	0.104644	0.916658	0.966875
AP003108.2	1.43137	0.0539604	0.614628	0.0877936	0.930041	0.97304
AP1AR	10.265	-0.238996	0.535422	-0.44637	0.65533	0.868036
AP1B1	54.6394	0.272579	0.261537	1.04222	0.29731	0.641214
AP1G1	41.0745	0.0678384	0.30106	0.225331	0.821721	0.935749
AP1G2	9.58093	0.0680442	0.644029	0.105654	0.915857	0.966812
AP1M1	345.658	-0.0505835	0.135848	-0.372354	0.709629	0.892211
AP1M2	0.334475	-1.12383	2.46698	-0.455547	0.648716	0.865557
AP1S1	86.9925	0.0493881	0.161173	0.306429	0.759278	0.914012
AP1S2	128.76	0.715781	0.226997	3.15326	0.00161456	0.0218601
AP1S3	4.35742	1.89491	0.745332	2.54236	0.0110105	0.0893915
AP2A1	71.7062	-0.261827	0.202754	-1.29136	0.19658	0.526942
AP2A2	28.209	-0.1835	0.259362	-0.707504	0.479253	0.773001
AP2B1	184.728	-0.110163	0.203311	-0.541845	0.587925	0.832144
AP2M1	818.681	0.0606069	0.0828065	0.73191	0.464224	0.76339
AP2S1	162.188	-0.559139	0.145581	-3.84074	0.000122662	0.00271313
AP3B1	27.8527	0.83793	0.500523	1.67411	0.0941096	0.359645
AP3B2	68.6141	-0.181638	0.277254	-0.655132	0.512383	0.794527
AP3D1	106.319	-0.613152	0.233199	-2.6293	0.00855596	0.0747128
AP3M1	48.5027	0.413402	0.279733	1.47784	0.139449	0.442305
AP3M2	48.3866	0.206264	0.312777	0.65946	0.5096	0.792607
AP3S1	211.519	0.356176	0.143614	2.48008	0.0131352	0.101012
AP3S2	13.0178	-0.165517	0.319129	-0.518653	0.604003	0.842975
AP4B1	29.1902	-0.0399874	0.378732	-0.105582	0.915914	0.966812
AP4E1	1.14549	-1.20892	1.07031	-1.12951
AP4M1	28.0672	-0.102748	0.456775	-0.224943	0.822024	0.935749
AP4S1	28.8373	0.33662	0.511628	0.657939	0.510577	0.793205
AP5B1	2.95081	-3.6064	1.01016	-3.57015	0.000356783	0.00657816
AP5M1	59.5772	0.788688	0.266902	2.95497	0.003127	0.0361642
AP5S1	22.0941	-0.456294	0.627349	-0.727337	0.46702	0.764882
AP5Z1	17.1028	0.0398647	0.48079	0.082915	0.933919	0.974532
APAF1	7.39398	-0.237344	0.660662	-0.359252	0.719406	0.897768
APBA1	22.6048	0.421647	0.389288	1.08312	0.278754	0.62201
APBA2	102.986	0.193773	0.218028	0.888755	0.374135	0.702761
APBA3	10.6473	0.665255	0.679674	0.978786	0.327686	0.665733
APBB1	378.873	-0.14472	0.127255	-1.13724	0.255439	0.598567
APBB2	35.1328	0.809607	0.360524	2.24564	0.0247272	0.155243
APBB3	116.485	0.133864	0.246353	0.543383	0.586866	0.83132
APC	117.955	0.686192	0.286034	2.39898	0.0164406	0.118476
APC2	72.0951	-0.304785	0.249742	-1.2204	0.222314	0.557749
APCDD1	2.27527	-5.00637	1.1313	-4.42533	9.62942e-06	0.000325518
APEH	102.545	-0.378085	0.275222	-1.37375	0.169521	0.488501
APEX1	344.673	0.224074	0.134294	1.66853	0.0952103	0.36095
APEX2	12.7038	-0.989708	0.775965	-1.27546	0.202148	0.534542
APH1A	42.6122	0.540107	0.358575	1.50626	0.132	0.427977
APH1B	6.47963	0.17552	0.729705	0.240536	0.809915	0.932094
API5	31.4185	0.798262	0.30893	2.58396	0.00976742	0.0820317
APIP	22.7038	0.426829	0.420046	1.01615	0.309558	0.652306
APLF	0.888838	0.611296	1.9792	0.30886	0.757428	0.913247
APLN	0.00161981	-1.06613	3.05522	-0.348952	0.727125
APLP1	877.076	-0.329026	0.0853692	-3.85416	0.000116128	0.00260734
APLP2	275.213	0.329611	0.123385	2.6714	0.00755366	0.0681328
APMAP	335.668	0.180465	0.142954	1.26239	0.206807	0.540043
APOA1	0.378095	-1.3561	2.10433	-0.644434	0.519294	0.797791
APOBEC2	0.00274792	-1.09052	3.05518	-0.35694	0.721137
APOBEC3A	0.0226642	-1.24304	3.05517	-0.406864	0.684108
APOBEC3B	0.00294756	-1.12308	3.05521	-0.367594	0.713176
APOBEC3C	0.585881	-1.58632	0.951643	-1.66692	0.0955294	0.361512
APOBEC3D	0.145734	-0.996927	3.0253	-0.32953	0.741755
APOBEC3F	1.46461	-3.83498	1.15685	-3.31504	0.000916314	0.0138626
APOBEC3G	1.55507	-3.44213	0.747377	-4.60561	4.11256e-06	0.00016554
APOC1	6.48482	-0.554502	0.544169	-1.01899	0.308209	0.651412
APOD	0.0091313	-1.05684	3.05522	-0.345913	0.729408
APOE	1.7231	-3.19393	0.96139	-3.3222	0.000893094	0.0136189
APOH	2.24624	-3.11919	2.08342	-1.49715	0.134355	0.432207
APOL1	0.0140986	-1.15028	3.05517	-0.376501	0.706544
APOL2	5.60156	-1.40387	0.885923	-1.58464	0.113048	0.395124
APOL6	0.0141628	-0.982356	3.05519	-0.321537	0.747803
APOLD1	0.245371	-1.1425	2.20745	-0.517564	0.604762
APOM	0.761507	1.24626	1.42048	0.877357	0.380293	0.707122
APOO	167.243	-0.203109	0.214723	-0.945911	0.344194	0.680486
APOOL	54.1874	1.11608	0.269192	4.14603	3.3829e-05	0.000938807
APOPT1	80.6192	0.0874232	0.158822	0.550447	0.582013	0.828778
APP	262.199	0.136515	0.159439	0.856218	0.391877	0.716313
APPBP2	25.5414	0.448698	0.391536	1.14599	0.251797	0.595149
APPL1	38.0321	0.481559	0.386553	1.24578	0.212846	0.546549
APPL2	10.1633	-0.235871	0.590458	-0.399471	0.689546	0.882019
APRT	73.9495	-0.853682	0.26737	-3.19288	0.00140861	0.0196204
APTX	57.0153	0.107666	0.323636	0.332676	0.739379	0.906239
AQP1	0.0292094	-1.3559	3.05497	-0.443832	0.657164
AQP11	35.0191	-0.195147	0.384814	-0.507122	0.612069	0.846036
AQP3	0.4424	-1.83299	2.49691	-0.734105	0.462885	0.762953
AQP5	0.0312588	-1.0856	3.05522	-0.355325	0.722346
AQP6	0.00507559	-1.00023	3.05524	-0.327383	0.743378
AQP7	0.0536279	-1.21992	2.88845	-0.422342	0.672775
AQP8	0.115859	-1.81452	3.05485	-0.59398	0.552525
AQP9	0.342451	-1.41129	2.63864	-0.534856	0.592749	0.834954
AQR	22.862	0.739044	0.505768	1.46123	0.143952	0.449775
AR	0.639141	-2.81655	1.6146	-1.74442	0.0810859	0.329236
ARAF	14.1774	0.401557	0.552074	0.727361	0.467005	0.764882
ARAP1	0.856118	-1.39283	1.53105	-0.90972	0.36297	0.693612
ARAP2	0.823052	-2.64457	1.71721	-1.54004	0.123551	0.415059
ARAP3	0.084837	-0.00466701	3.05471	-0.00152781	0.998781
ARC	3.43915	-0.116685	1.0423	-0.111949	0.910863	0.966428
ARCN1	57.1371	0.8105	0.255849	3.16788	0.00153557	0.0209173
AREL1	47.5964	0.498238	0.329075	1.51405	0.130012	0.424011
ARF1	858.71	0.135499	0.077442	1.74968	0.080173	0.327434
ARF3	78.4055	-0.193388	0.186761	-1.03549	0.300441	0.643822
ARF4	665.033	0.0471656	0.110032	0.428655	0.668175	0.873862
ARF5	426.864	-0.24802	0.100268	-2.47358	0.0133769	0.102518
ARF6	49.7917	-0.186038	0.30508	-0.609799	0.541995	0.809279
ARFGAP1	27.8038	-0.416072	0.388656	-1.07054	0.284376	0.627247
ARFGAP2	112.348	0.179291	0.215508	0.831945	0.40544	0.726248
ARFGAP3	32.2325	0.0115289	0.329252	0.0350154	0.972067	0.988728
ARFGEF1	36.1599	-0.0425264	0.37218	-0.114263	0.909029	0.966428
ARFGEF2	9.28946	0.394516	0.667363	0.591157	0.554415	0.815381
ARFGEF3	74.9678	-0.334332	0.335007	-0.997985	0.318287	0.657155
ARFIP1	9.58117	0.989793	0.634369	1.56028	0.118694	0.405861
ARFIP2	104.982	0.116849	0.250869	0.465778	0.641374	0.861544
ARFRP1	73.6897	-0.273064	0.304125	-0.897865	0.369257	0.699976
ARG2	188.092	0.0952589	0.163765	0.581682	0.560781	0.818992
ARGLU1	73.8594	0.336651	0.196399	1.71412	0.0865075	0.343264
ARHGAP1	49.1986	0.611849	0.268541	2.27842	0.0227017	0.146638
ARHGAP10	0.6319	-2.20412	1.86565	-1.18142	0.237436	0.577918
ARHGAP11A	0.134967	-1.25872	2.55231	-0.493167	0.621894
ARHGAP11B	0.0948577	-0.873567	3.05527	-0.285921	0.774939
ARHGAP12	21.3849	0.0485346	0.494887	0.098072	0.921875	0.969606
ARHGAP17	23.296	0.971697	0.389744	2.49317	0.012661	0.0984385
ARHGAP18	2.40207	-0.356328	1.99877	-0.178274	0.858508	0.950008
ARHGAP19	1.32277	-1.8199	1.25503	-1.45009	0.147035	0.454953
ARHGAP20	13.0444	-0.595188	0.635773	-0.936165	0.349188	0.684287
ARHGAP21	45.7614	0.0521625	0.332357	0.156948	0.875286	0.955558
ARHGAP22	17.0907	-0.156669	0.60446	-0.259188	0.79549	0.926229
ARHGAP23	29.4301	-0.346912	0.377037	-0.920101	0.35752	0.689949
ARHGAP24	5.89557	-0.591583	0.844977	-0.700117	0.483854	0.774357
ARHGAP25	0.412066	-0.827549	1.55361	-0.532661	0.594268	0.835579
ARHGAP26	4.3664	-0.645109	0.727368	-0.886908	0.375128	0.703739
ARHGAP27	0.556467	-2.40419	2.36142	-1.01811	0.308624	0.651412
ARHGAP28	7.01607	-2.75078	0.691375	-3.97871	6.92897e-05	0.00169581
ARHGAP29	2.14793	-4.90867	1.34397	-3.65235
ARHGAP30	0.0159085	-1.16165	3.05519	-0.38022	0.703782
ARHGAP31	0.0384837	-1.28161	3.05516	-0.419491	0.674857
ARHGAP32	23.6412	0.480955	0.490627	0.980287	0.326945	0.665002
ARHGAP33	20.1631	-0.723107	0.318118	-2.27308	0.0230215	0.148051
ARHGAP35	32.6169	-0.654547	0.386507	-1.6935	0.0903612	0.352606
ARHGAP36	228.891	-3.44499	0.519884	-6.62645	3.43856e-11	6.49162e-09
ARHGAP39	5.17932	-0.0648103	0.58514	-0.11076	0.911806	0.966428
ARHGAP4	0.255203	0.593166	2.5515	0.232478	0.816167
ARHGAP42	0.754408	0.634052	1.95977	0.323535	0.74629	0.909389
ARHGAP44	7.068	0.0347422	0.598058	0.0580917	0.953676	0.982935
ARHGAP45	0.627093	-0.481569	1.42387	-0.338211
ARHGAP5	38.3313	0.408995	0.430153	0.950813	0.341699	0.67841
ARHGAP6	0.0577299	-1.4037	3.05511	-0.459459	0.645904
ARHGAP8	0.101741	0.242858	2.84839	0.0852617	0.932053
ARHGAP9	0.21454	-2.38446	2.56853	-0.928336	0.353233
ARHGDIA	59.6076	0.072793	0.125997	0.577738	0.563441	0.820742
ARHGDIG	98.1187	-1.00619	0.200893	-5.00858	5.48327e-07	2.97562e-05
ARHGEF1	5.02049	-0.216891	0.610473	-0.355284	0.722377	0.899347
ARHGEF10	1.40466	0.318511	1.03025	0.30916	0.7572	0.913054
ARHGEF10L	15.5968	-0.569399	0.479517	-1.18744	0.235053	0.574935
ARHGEF11	16.2424	0.260692	0.52118	0.500196	0.616937	0.848233
ARHGEF12	92.6174	0.508256	0.259644	1.95751	0.0502875	0.248999
ARHGEF15	0.303037	-1.54479	2.25873	-0.683922	0.494024	0.781737
ARHGEF16	0.19282	1.12189	2.79999	0.400676	0.688659
ARHGEF17	12.7193	-0.166038	0.591519	-0.280697	0.778943	0.919826
ARHGEF18	0.816797	-1.14829	0.914642	-1.25546	0.209314	0.542677
ARHGEF19	0.86669	-1.05934	2.00761	-0.527663	0.597733	0.838295
ARHGEF2	9.2147	-0.859266	0.562508	-1.52756	0.126622	0.419707
ARHGEF25	1.15505	0.926129	1.1405	0.812036	0.416771	0.733419
ARHGEF26	3.65892	-0.319859	0.325721	-0.982005	0.326098	0.664389
ARHGEF28	0.519217	-1.26509	2.43471	-0.519608	0.603337	0.842672
ARHGEF3	13.9721	0.419921	0.505901	0.830046	0.406513	0.726923
ARHGEF33	1.70526	-0.531756	0.93724	-0.567364	0.570467	0.823142
ARHGEF35	0.249425	-1.19505	3.05518	-0.391156	0.695682
ARHGEF37	1.65932	-0.582053	0.96596	-0.602565	0.546798	0.811749
ARHGEF38	0.436493	0.0234989	0.716468	0.0327982	0.973835	0.989534
ARHGEF39	1.17163	-0.833959	0.550463	-1.51501	0.129769	0.423773
ARHGEF4	31.404	-0.00843163	0.341463	-0.0246927	0.9803	0.992218
ARHGEF40	13.8127	0.0797209	0.512741	0.15548	0.876443	0.95612
ARHGEF5	0.00437245	-1.09909	3.05521	-0.359741	0.719041
ARHGEF6	0.410881	-1.37549	1.79982	-0.764238	0.444725	0.752379
ARHGEF7	68.6366	0.769041	0.272408	2.82312	0.00475586	0.0495319
ARHGEF9	30.7448	0.572721	0.330413	1.73335	0.0830343	0.334835
ARID1A	90.907	0.147721	0.272461	0.542173	0.5877	0.832137
ARID1B	59.7586	0.248249	0.297912	0.833298	0.404677	0.725851
ARID2	15.0406	0.323403	0.479578	0.67435	0.500089	0.786054
ARID3A	10.0854	-0.456289	0.317013	-1.43934	0.150055	0.459838
ARID3B	17.6841	-0.190287	0.474336	-0.401165	0.688299	0.881453
ARID3C	0.738124	-1.34781	2.18099	-0.61798	0.536589	0.806958
ARID4A	165.709	-0.293602	0.224218	-1.30945	0.190381	0.517726
ARID4B	93.2704	0.2419	0.290535	0.832601	0.40507	0.725998
ARID5A	47.8891	-1.02677	0.575413	-1.78441	0.0743575	0.313191
ARID5B	61.37	0.564457	0.297142	1.89962	0.0574826	0.271015
ARIH1	32.9529	0.673979	0.324202	2.07889	0.0376278	0.206962
ARIH2	63.7147	0.761401	0.293782	2.59172	0.00954968	0.0808106
ARIH2OS	3.09038	1.22453	0.969747	1.26274	0.206684	0.540043
ARL1	38.7297	0.146008	0.3564	0.409674	0.682045	0.879192
ARL10	37.3696	-0.623025	0.396301	-1.5721	0.115927	0.4009
ARL13B	11.1929	-0.453981	0.728114	-0.623503	0.532954	0.804806
ARL14EP	47.1208	-0.305905	0.366162	-0.835435	0.403473	0.7254
ARL15	29.8991	1.1236	0.404765	2.77593	0.00550433	0.0549368
ARL16	121.987	-0.385827	0.204181	-1.88963	0.0588074	0.275098
ARL17A	19.0643	0.429173	0.373439	1.14925	0.250455	0.593525
ARL17B	26.542	0.32415	0.347613	0.932503	0.351077	0.685633
ARL2	136.629	-0.371173	0.137597	-2.69754	0.00698546	0.0646191
ARL2BP	9.13814	0.39689	0.195178	2.03348	0.0420042	0.223548
ARL3	180.56	0.14142	0.138428	1.02162	0.306962	0.650476
ARL4A	55.0807	0.189749	0.373115	0.508554	0.611065	0.845868
ARL4C	105.253	-0.234233	0.259096	-0.90404	0.365974	0.696198
ARL4D	33.1636	-0.0437663	0.474348	-0.0922661	0.926487	0.971773
ARL5A	7.48065	0.698052	0.317804	2.19648	0.0280574	0.169177
ARL5B	15.96	1.22093	0.495746	2.46281	0.0137855	0.104691
ARL6	12.8822	0.16709	0.523675	0.319072	0.749672	0.910614
ARL6IP1	361.499	0.324001	0.114785	2.82269	0.00476228	0.0495603
ARL6IP4	5.44643	-0.503465	0.193436	-2.60275	0.00924802	0.0791555
ARL6IP5	336.054	0.327812	0.114256	2.86909	0.00411655	0.0447875
ARL6IP6	17.0548	1.23796	0.406405	3.04611	0.00231822	0.0290277
ARL8A	76.5002	-0.103177	0.14162	-0.728551	0.466277	0.764353
ARL8B	114.266	0.615892	0.202611	3.03978	0.00236752	0.0295202
ARL9	2.58444	1.05125	0.989327	1.06259
ARMC1	53.3108	0.75663	0.2517	3.00608	0.00264636	0.0320143
ARMC10	70.9432	-0.269041	0.292765	-0.918966	0.358113	0.690471
ARMC12	0.708651	-0.560328	1.7757	-0.315553	0.752342	0.911757
ARMC2	3.08527	-2.31845	0.794844	-2.91686	0.00353573	0.039826
ARMC3	0.0616734	-1.24416	3.05517	-0.407231	0.683839
ARMC4	2.69195	1.0078	1.17534	0.857449	0.391197	0.716096
ARMC5	18.0897	-0.329501	0.451831	-0.729257	0.465844	0.764001
ARMC6	106.704	-0.202579	0.252089	-0.803598	0.421629	0.73693
ARMC7	19.2808	0.852582	0.532599	1.60079	0.109423	0.389252
ARMC8	68.7489	0.450259	0.286443	1.5719	0.115974	0.400947
ARMC9	19.4375	-0.160519	0.510801	-0.31425	0.753331	0.911757
ARMCX1	171.12	0.629509	0.229005	2.74889	0.0059798	0.0580719
ARMCX2	107.569	0.812432	0.217313	3.73854	0.000185094	0.00384056
ARMCX3	204.293	0.0348993	0.162982	0.214129	0.830446	0.938533
ARMCX4	14.5353	0.46677	0.470474	0.992128	0.321135	0.659599
ARMCX5	23.0792	0.757132	0.421886	1.79463	0.0727121	0.309309
ARMCX6	141.69	0.186579	0.20631	0.90436	0.365804	0.696198
ARMH1	2.69923	-4.30065	1.11064	-3.87223	0.000107842	0.00244588
ARMH3	14.4869	0.744499	0.505219	1.47362	0.140585	0.443444
ARMH4	45.6367	0.10632	0.404902	0.262583	0.792872	0.925023
ARMT1	28.9305	0.651296	0.379738	1.71512	0.0863235	0.34294
ARNT	12.9949	-0.822897	0.598359	-1.37526	0.169052	0.487515
ARNT2	45.9161	-0.109601	0.390241	-0.280854	0.778822	0.919826
ARNTL	1.5435	-3.9621	1.33306	-2.97218	0.00295696	0.034646
ARNTL2	5.78765	0.590496	0.775027	0.761904	0.446117	0.753741
ARPC1A	72.7456	0.0193204	0.107986	0.178917	0.858003	0.949808
ARPC1B	2.46439	-0.280021	0.513176	-0.545662	0.585298	0.830218
ARPC2	804.359	-0.273766	0.088726	-3.08552	0.00203196	0.0262685
ARPC3	394.788	-0.150023	0.105627	-1.42031	0.155518	0.468899
ARPC4	197.097	-0.356814	0.17406	-2.04994	0.0403699	0.217729
ARPC4-TTLL3	0.286506	-0.682271	0.508052	-1.34292	0.179299	0.501466
ARPC5	367.751	0.194066	0.141005	1.3763	0.168729	0.487318
ARPC5L	118.594	-0.456317	0.203287	-2.24469	0.024788	0.155297
ARPIN	11.5658	0.382647	0.566944	0.674929	0.499721	0.78572
ARPP19	161.692	0.508558	0.166977	3.04568	0.00232152	0.0290277
ARPP21	22.4477	0.0253233	0.518047	0.0488823	0.961013	0.985195
ARR3	0.230174	-1.12308	3.05521	-0.367594	0.713176
ARRB1	8.99603	2.13498	0.783369	2.72538	0.00642275	0.0607555
ARRB2	33.1663	0.18393	0.260949	0.704851	0.480903	0.773706
ARRDC1	18.8609	0.202794	0.491988	0.412192	0.680199	0.878745
ARRDC2	0.681146	-2.5335	3.05309	-0.829814	0.406644	0.726971
ARRDC3	83.7521	0.910343	0.239188	3.80597	0.000141247	0.00306356
ARRDC4	11.2535	-1.31983	0.663532	-1.9891	0.0466901	0.238945
ARSA	56.6339	-0.766687	0.329847	-2.32437	0.0201055	0.135749
ARSB	10.9848	0.251345	0.519955	0.483399	0.628813	0.854401
ARSD	7.93293	-0.804707	0.860069	-0.935631	0.349463	0.684625
ARSE	0.0675993	-0.769972	3.0553	-0.252012	0.801032
ARSG	11.0708	-0.973258	0.511626	-1.90228	0.0571339	0.269846
ARSJ	0.00227532	-1.06613	3.05522	-0.348952	0.727125
ARSK	3.55015	-0.892437	1.01387	-0.880228	0.378736	0.705864
ART3	0.478586	-1.68288	2.37104	-0.709762	0.477852	0.771906
ART5	0.00506401	-1.09052	3.05518	-0.35694	0.721137
ARTN	0.0449495	-0.519569	3.05531	-0.170055	0.864967
ARV1	77.7552	0.219624	0.306834	0.715777	0.474129	0.770051
ARVCF	19.5954	-0.0684971	0.384803	-0.178005	0.858719	0.950084
ARX	0.00256553	-1.0818	3.05521	-0.354084	0.723276
AS3MT	0.269831	0.261895	1.70431	0.153667	0.877872	0.956589
ASAH1	153.694	0.0422088	0.19821	0.21295	0.831366	0.938983
ASAH2	11.5564	0.743311	0.445292	1.66927	0.0950646	0.360874
ASAH2B	13.8518	0.690027	0.437263	1.57806	0.114552	0.398612
ASAP1	83.6929	0.231611	0.263982	0.877372	0.380284	0.707122
ASAP2	4.46724	-2.22055	0.587716	-3.77826	0.000157928	0.00339786
ASAP3	9.96816	0.142488	0.642737	0.22169	0.824556	0.93644
ASB1	18.3346	-0.537372	0.583411	-0.921087	0.357005	0.689623
ASB12	2.51288	-0.406772	1.1235	-0.362059	0.717308	0.896363
ASB13	15.9363	-0.110374	0.524291	-0.210519	0.833262	0.939803
ASB14	0.608571	0.272407	1.26908	0.214649
ASB16	0.0753919	-1.61368	3.05502	-0.528206	0.597356
ASB18	0.222042	1.2314	2.18008	0.564844	0.57218
ASB2	11.5617	-0.244734	0.848827	-0.28832	0.773102	0.918083
ASB3	3.07993	0.252216	0.391047	0.644977	0.518942	0.797791
ASB6	33.5562	0.194021	0.317665	0.610773	0.54135	0.808917
ASB7	3.98561	1.30829	0.767278	1.7051	0.0881751	0.347617
ASB8	106.691	0.429724	0.24415	1.76009	0.0783932	0.322821
ASCC1	72.8165	0.638502	0.278613	2.29172	0.0219221	0.143623
ASCC2	63.6377	0.198477	0.28328	0.700639	0.483528	0.774298
ASCC3	34.815	0.0996641	0.392179	0.254129	0.799396	0.927566
ASCL1	8.61434	-0.456409	0.911473	-0.500737	0.616556	0.848144
ASCL5	0
ASF1A	60.7133	0.431315	0.269351	1.60131	0.109308	0.388949
ASF1B	0.0375397	-1.36878	3.05498	-0.448049	0.654118
ASGR1	54.1298	-0.281102	0.315005	-0.892375	0.372192	0.701801
ASH1L	50.0204	0.652769	0.394054	1.65655	0.0976107	0.366403
ASH2L	61.3498	0.140081	0.26643	0.525771	0.599047	0.839164
ASIC1	26.3987	0.425581	0.381516	1.1155	0.264636	0.6071
ASIC2	31.7801	0.213476	0.413006	0.516884	0.605237	0.843744
ASIC3	1.02977	-1.4854	1.44583	-1.02737	0.304245	0.647872
ASIC4	38.7991	1.57233	0.46195	3.40368	0.000664837	0.0108412
ASL	32.6539	-0.675087	0.434305	-1.55441	0.120087	0.40854
ASMT	0.0608502	-1.49952	3.05503	-0.490838	0.623541
ASMTL	72.8792	-0.0650564	0.305531	-0.212929	0.831382	0.938983
ASNA1	85.5854	-0.344995	0.262886	-1.31234	0.189406	0.516016
ASNS	4.47145	-0.197159	0.24116	-0.817543	0.413618	0.731417
ASNSD1	72.0657	0.527132	0.228705	2.30486	0.0211743	0.140645
ASPA	0.0494104	-0.733293	2.9237	-0.25081	0.801961
ASPG	0.0239784	-1.12824	3.0552	-0.369284	0.711916
ASPH	118.065	0.546897	0.232681	2.35041	0.0187527	0.12915
ASPHD1	27.7648	-0.510959	0.390612	-1.3081	0.190839	0.518493
ASPHD2	22.5368	-0.38326	0.475449	-0.806101	0.420185	0.736622
ASPM	5.89105	3.56686	0.952554	3.74452	0.000180738	0.00376411
ASPN	0	0	0	0	1
ASPRV1	1.09309	-3.60298	1.3737	-2.62283	0.00872038	0.0757537
ASPSCR1	31.9242	-0.421251	0.374805	-1.12392	0.261047	0.60325
ASRGL1	88.2383	-0.0802922	0.235811	-0.340494	0.733485	0.902913
ASS1	20.6191	-0.534833	0.769025	-0.695469	0.486761	0.77641
ASTE1	9.64562	0.792857	0.672229	1.17945	0.238221	0.578672
ASTN1	48.3922	0.0758402	0.349016	0.217297	0.827977	0.937507
ASTN2	19.4269	0.351073	0.479719	0.73183	0.464272	0.76339
ASXL1	42.5364	-0.0317555	0.353671	-0.0897883	0.928455	0.972419
ASXL2	12.9626	0.673273	0.73659	0.91404	0.360696	0.691846
ASXL3	66.3066	0.168159	0.31706	0.530371	0.595855	0.836626
ATAD1	86.1143	0.522352	0.168672	3.09685	0.00195591	0.0256527
ATAD2	0.446422	-1.73056	2.15072	-0.804642	0.421026	0.73693
ATAD2B	19.3336	-0.0795039	0.51729	-0.153693	0.877852	0.956589
ATAD3A	18.8567	-0.453575	0.409565	-1.10746	0.268097	0.611382
ATAD3B	13.1091	0.158561	0.395449	0.400965	0.688446	0.881453
ATAD3C	3.45454	-0.417097	0.380806	-1.0953	0.273385	0.615874
ATAD5	7.60853	0.715867	0.791665	0.904255	0.36586	0.696198
ATAT1	521.334	-0.170387	0.124417	-1.36948	0.170849	0.489748
ATCAY	172.435	-0.0553065	0.176783	-0.31285	0.754395	0.912298
ATE1	10.9608	-0.537159	0.501619	-1.07085	0.284237	0.627247
ATF1	8.51847	1.03247	0.639229	1.61518	0.106273	0.384164
ATF2	32.7414	0.493054	0.322571	1.52851	0.126386	0.419429
ATF3	31.2193	-1.02794	0.543691	-1.89068	0.0586675	0.274862
ATF4	1052.17	0.000439669	0.115059	0.00382124	0.996951	0.998739
ATF5	5.32399	-1.82699	0.567104	-3.22162	0.00127468	0.0181379
ATF6	51.6151	-0.277226	0.348568	-0.795327	0.426424	0.739907
ATF6B	43.296	0.451303	0.374799	1.20412	0.228544	0.565994
ATF7	10.1772	0.133699	0.514872	0.259674	0.795115	0.926194
ATF7IP	156.94	0.0108748	0.174264	0.0624039	0.950241	0.982256
ATF7IP2	23.4907	0.358656	0.52429	0.684079	0.493925	0.781737
ATG10	27.7389	0.0763955	0.419579	0.182077	0.855522	0.9487
ATG101	46.5758	-0.422094	0.262672	-1.60693	0.10807	0.387216
ATG12	69.5082	0.175757	0.234929	0.748131	0.454381	0.757901
ATG13	47.0132	0.192934	0.3075	0.627427	0.530379	0.802937
ATG14	8.69825	0.896613	0.585665	1.53093	0.125787	0.418062
ATG16L1	25.5499	0.346263	0.368387	0.939944	0.347246	0.683503
ATG16L2	2.68753	-1.71079	0.887064	-1.9286	0.0537808	0.259963
ATG2A	2.32608	0.354983	0.896323	0.396044
ATG2B	40.4428	0.0441385	0.461467	0.0956484	0.9238	0.970576
ATG3	128.06	0.0580939	0.251955	0.230573	0.817647	0.93435
ATG4A	9.57688	0.706161	0.704447	1.00243	0.316134	0.65606
ATG4B	134.487	-0.0559368	0.207631	-0.269405	0.787618	0.92297
ATG4C	5.5982	-0.241216	0.777217	-0.310358	0.756289	0.912646
ATG4D	51.6259	-0.217217	0.292671	-0.742188	0.457973	0.759728
ATG5	44.7222	0.210892	0.372237	0.566553	0.571018	0.823623
ATG7	24.276	0.671127	0.415898	1.61368	0.106597	0.384505
ATG9A	21.0302	0.350744	0.380246	0.922413	0.356313	0.688982
ATG9B	5.61172	-1.09421	0.917027	-1.19321	0.232787	0.571689
ATIC	99.3347	-0.0279923	0.2924	-0.0957329	0.923733	0.970576
ATL1	257.373	0.31423	0.15056	2.08707	0.0368816	0.204366
ATL2	10.9568	1.17024	0.543448	2.15335	0.0312908	0.181489
ATL3	2.35866	0.839158	1.07852	0.778068	0.436529	0.747189
ATM	10.7642	-0.220418	0.588098	-0.374798	0.70781	0.89143
ATMIN	40.0545	-0.118509	0.372998	-0.317722	0.750696	0.9107
ATN1	21.2656	-0.310585	0.311014	-0.998619	0.317979	0.657097
ATOH7	1.34394	-3.68286	1.6438	-2.24046	0.0250611	0.156533
ATOH8	0.344889	-1.93202	2.37508	-0.813453	0.415958	0.732883
ATOX1	140.037	-0.451532	0.128991	-3.50051	0.000464375	0.0081048
ATP10A	0.253873	-2.62208	3.0381	-0.863066	0.388101
ATP10B	0.00806251	-0.967289	3.05525	-0.316599	0.751548
ATP10D	4.5241	2.06276	0.951921	2.16695	0.030239	0.177462
ATP11A	11.5751	0.452199	0.659055	0.686133	0.492629	0.78126
ATP11B	4.18479	-1.49279	0.811828	-1.83881	0.0659437	0.291527
ATP11C	23.7138	0.498551	0.533067	0.93525	0.349659	0.684809
ATP13A1	48.8094	-0.0878153	0.29716	-0.295516	0.7676	0.91522
ATP13A2	167.048	-0.234266	0.179334	-1.30631	0.191448	0.519381
ATP13A3	10.5062	1.51051	0.577245	2.61676	0.00887679	0.0766518
ATP13A4	0.0622797	-1.09085	3.05518	-0.357048	0.721056
ATP13A5	0.0732857	-0.587142	3.05528	-0.192173	0.847607
ATP1A1	101.731	0.600468	0.217907	2.75561	0.00585823	0.057233
ATP1A2	2.61025	-0.941722	0.230763	-4.0809	4.4861e-05	0.00119784
ATP1A3	18.4246	0.464837	0.153946	3.01949	0.00253204	0.0309384
ATP1B1	390.7	0.719469	0.166437	4.32277	1.54081e-05	0.000481424
ATP1B2	35.5014	0.945707	0.332796	2.8417	0.00448738	0.0477751
ATP1B3	446.342	-0.190505	0.128989	-1.47691	0.139699	0.442641
ATP23	6.93359	1.69117	0.822003	2.05738	0.0396498	0.214667
ATP2A1	0.37816	-2.7368	2.1419	-1.27774	0.201341	0.533074
ATP2A2	69.7815	-0.606219	0.275219	-2.20268	0.0276172	0.167125
ATP2A3	0.588734	-3.21894	2.06279	-1.56048
ATP2B1	447.355	0.512404	0.189303	2.7068	0.00679355	0.0633686
ATP2B2	3.1251	-0.912829	1.02708	-0.888757	0.374134	0.702761
ATP2B3	3.682	0.4356	0.959086	0.454183	0.649697	0.865977
ATP2B4	22.9353	-0.898575	0.496036	-1.81151	0.0700619	0.303232
ATP2C1	77.671	0.570661	0.215005	2.65417	0.00795035	0.0707613
ATP2C2	0.699061	-0.443871	0.953315	-0.465608	0.641496	0.861544
ATP4A	0.0978442	-0.265426	3.05522	-0.0868763	0.93077
ATP5F1A	1591.71	0.303136	0.0724942	4.18152	2.89562e-05	0.000827566
ATP5F1B	2309.75	0.106509	0.0692437	1.53818	0.124006	0.415307
ATP5F1C	576.975	-0.0454567	0.0907104	-0.50112	0.616287	0.848093
ATP5F1D	236.325	-0.24798	0.112968	-2.19514	0.0281536	0.169529
ATP5F1E	960.043	-1.37978	0.16019	-8.61344	7.09015e-18	7.91969e-15
ATP5IF1	422.717	-0.437617	0.101431	-4.31442	1.60023e-05	0.000498826
ATP5MC1	262.702	-0.417379	0.123935	-3.36774	0.000757878	0.0119654
ATP5MC2	472.334	-0.707169	0.129704	-5.45218	4.9755e-08	3.66437e-06
ATP5MC3	787.506	-0.274278	0.0756493	-3.62565	0.000288238	0.00556706
ATP5MD	418.123	-0.764008	0.123607	-6.18094	6.37218e-10	8.21275e-08
ATP5ME	130.769	-0.613644	0.13185	-4.65412	3.25364e-06	0.000138891
ATP5MF	187.733	-0.738188	0.123401	-5.98201	2.20405e-09	2.50365e-07
ATP5MF-PTCD1	0.0309156	-1.04371	2.88151	-0.362211	0.717194
ATP5MG	339.943	-0.041523	0.14208	-0.292251	0.770095	0.916483
ATP5MGL	25.0466	0.0524977	0.166576	0.315158	0.752642	0.911757
ATP5MPL	653.714	-0.464796	0.130264	-3.56811	0.000359559	0.00661116
ATP5PB	597.41	0.0590515	0.096047	0.614819	0.538674	0.80765
ATP5PD	230.574	-0.113198	0.0989337	-1.14418	0.252551	0.595822
ATP5PF	383.493	-0.38008	0.0940517	-4.04119	5.31813e-05	0.0013656
ATP5PO	288.228	-0.396782	0.086727	-4.57507	4.76061e-06	0.00018496
ATP6AP1	565.464	0.0570704	0.113455	0.503024	0.614948	0.847727
ATP6AP1L	0.972657	0.305673	1.14735	0.266416	0.789919	0.923799
ATP6AP2	276.42	0.534359	0.116944	4.56936	4.89217e-06	0.000188976
ATP6V0A1	215.264	0.236052	0.160476	1.47095	0.141304	0.444819
ATP6V0A2	9.01531	-0.492	0.597649	-0.823226	0.41038	0.729435
ATP6V0B	1178.36	-0.680248	0.095457	-7.12622	1.0316e-12	2.94205e-10
ATP6V0C	1.00442	0.0626568	0.24573	0.254983	0.798737	0.92727
ATP6V0D1	513.499	-0.304047	0.113709	-2.67391	0.00749727	0.0679468
ATP6V0D2	0.26887	-1.0865	2.13466	-0.508981	0.610766	0.845868
ATP6V0E1	104.539	-1.13935	0.292697	-3.8926	9.91752e-05	0.00229593
ATP6V0E2	654.391	-0.685109	0.137488	-4.98304	6.2594e-07	3.3294e-05
ATP6V1A	389.628	0.327445	0.147284	2.22321	0.0262013	0.16125
ATP6V1B1	0.0370108	-0.719142	3.05528	-0.235377	0.813916
ATP6V1B2	211.672	0.368406	0.142232	2.59017	0.00959289	0.0809717
ATP6V1C1	71.0237	0.189306	0.292803	0.646531	0.517935	0.797611
ATP6V1C2	0.53032	-1.31296	1.31145	-1.00115	0.316754	0.656134
ATP6V1D	445.615	-0.00589959	0.122538	-0.0481448	0.961601	0.98542
ATP6V1E1	316.019	-0.0245864	0.139749	-0.175933	0.860347	0.950429
ATP6V1E2	5.41951	-1.40063	0.796674	-1.7581	0.0787309	0.323814
ATP6V1F	427.323	-0.668221	0.126341	-5.28905	1.22956e-07	8.00048e-06
ATP6V1FNB	1.0482	-0.875806	1.4469	-0.6053	0.54498	0.811386
ATP6V1G1	456.233	0.125603	0.101086	1.24253	0.21404	0.548159
ATP6V1G2	401.881	0.198426	0.130174	1.52432	0.127429	0.420341
ATP6V1H	212.956	0.544296	0.154334	3.52675	0.000420697	0.00749869
ATP7A	9.89064	1.05001	0.795032	1.32071	0.186597	0.511692
ATP7B	4.12794	-0.218474	0.843251	-0.259086	0.795569	0.926241
ATP8A1	22.7421	0.411448	0.39923	1.0306	0.302727	0.646602
ATP8A2	41.7014	-0.701808	0.377958	-1.85684	0.0633335	0.285577
ATP8B1	0.0890441	-1.25068	2.68983	-0.464964	0.641957
ATP8B2	1.07379	-0.621769	0.860523	-0.722548	0.469957	0.767024
ATP8B3	1.65942	-4.02718	2.26629	-1.77699	0.0755695	0.316127
ATP8B4	0.0126751	-1.11366	3.05521	-0.364513	0.715475
ATP9A	87.2466	0.754383	0.237588	3.17518	0.00149746	0.020547
ATP9B	10.8283	-0.467971	0.554372	-0.844147	0.398588	0.721938
ATPAF1	74.8713	-0.176678	0.264101	-0.66898	0.503508	0.788622
ATPAF2	25.1435	-0.542071	0.431855	-1.25521	0.209401	0.542798
ATR	25.5511	-0.0570354	0.71016	-0.0803136	0.935988	0.97543
ATRAID	88.5334	-0.489512	0.254777	-1.92133	0.0546901	0.261958
ATRIP	10.9987	-0.431209	0.767295	-0.561986	0.574126	0.825529
ATRN	25.0815	-0.744899	0.456506	-1.63174	0.102734	0.377585
ATRNL1	15.0991	1.6193	0.606099	2.67167	0.00754747	0.0681254
ATRX	160.607	0.269057	0.194764	1.38145	0.167142	0.484418
ATXN1	63.3373	-0.326909	0.326853	-1.00017	0.317228	0.656497
ATXN10	514.111	0.255126	0.0994786	2.56463	0.0103285	0.0853007
ATXN1L	8.67111	-1.15768	0.579082	-1.99916	0.0455913	0.235493
ATXN2	81.0291	0.461683	0.232465	1.98603	0.0470298	0.239965
ATXN2L	33.6007	0.129996	0.232353	0.559477	0.575836	0.826483
ATXN3	34.7785	0.222294	0.355981	0.624455	0.532329	0.804763
ATXN3L	0.030172	-1.12955	2.89014	-0.390828	0.695924
ATXN7	6.26764	-1.14356	0.585109	-1.95444	0.0506488	0.249961
ATXN7L1	9.45385	-0.40563	0.560958	-0.723102	0.469617	0.766997
ATXN7L2	16.9814	-0.769065	0.51327	-1.49836	0.134039	0.431637
ATXN7L3	16.3572	0.113556	0.466856	0.243236	0.807822	0.931111
ATXN7L3B	157.041	0.645773	0.143294	4.50662	6.58697e-06	0.000239273
AUH	30.7284	-0.176692	0.378062	-0.467364	0.640239	0.861009
AUNIP	0.480808	0.188145	1.86487	0.100889	0.919638	0.968786
AUP1	155.483	-0.458405	0.152176	-3.01233	0.00259251	0.0315623
AURKA	0.602624	-0.174737	1.3345	-0.130938
AURKAIP1	167.216	-0.385172	0.151753	-2.53815	0.0111442	0.0902032
AURKB	0.0460283	-1.07405	3.05502	-0.351568	0.725162
AURKC	0.425953	-2.94855	2.15597	-1.36762	0.171431	0.490538
AUTS2	88.2646	-0.209707	0.229984	-0.911833	0.361856	0.692607
AVEN	11.7654	-0.209016	0.585214	-0.357162	0.72097	0.898684
AVIL	1.80118	-1.98834	0.801029	-2.48223	0.0130563	0.100579
AVL9	22.0402	0.424705	0.415352	1.02252	0.306536	0.650161
AVPI1	26.1342	0.360557	0.533197	0.676216	0.498903	0.785424
AVPR1A	0.0629523	-0.728347	3.05531	-0.238387	0.811581
AXDND1	0.00397476	-1.03318	3.05523	-0.338168	0.735237
AXIN1	4.21181	-0.387266	0.877984	-0.441085	0.659151	0.870349
AXIN2	1.30343	-1.95919	1.10276	-1.77662	0.0756305	0.316204
AXL	82.7125	-1.24183	0.243163	-5.10698	3.2734e-07	1.90768e-05
AZGP1	0
AZI2	70.2255	0.0489505	0.234113	0.209089	0.834379	0.939982
AZIN1	165.473	0.485328	0.147793	3.28384	0.00102403	0.015167
AZIN2	12.452	-0.757616	0.674942	-1.12249	0.261654	0.604065
AZU1	1.29555	-4.06726	1.39683	-2.91179	0.00359368	0.040377
B2M	137.392	-1.47063	0.332306	-4.42552	9.621e-06	0.000325518
B3GALNT1	86.2249	0.422847	0.23183	1.82396	0.0681587	0.297686
B3GALNT2	1.12327	0.541557	1.23794	0.437466	0.661773	0.872011
B3GALT1	10.3607	1.56258	0.505323	3.09224	0.00198652	0.0259525
B3GALT2	17.8999	-0.198567	0.501834	-0.395682	0.69234	0.883653
B3GALT4	11.5676	-1.0443	0.780097	-1.33868	0.180674	0.503483
B3GALT5	0.462241	-2.10052	1.88213	-1.11603	0.26441	0.6071
B3GALT6	39.7646	0.0737735	0.273765	0.269478	0.787562	0.92297
B3GAT1	10.7747	0.0950408	0.603398	0.157509	0.874844	0.955558
B3GAT2	10.2548	0.932772	0.39275	2.37498	0.0175501	0.123681
B3GAT3	104.209	-0.303115	0.194033	-1.56218	0.118245	0.405047
B3GLCT	4.30574	0.575468	0.874464	0.658082	0.510486	0.793205
B3GNT10	0.754694	-0.934573	2.99217	-0.312339
B3GNT2	4.29993	0.397113	0.850153	0.467108	0.640423	0.861009
B3GNT3	0.0415048	-1.05138	2.78468	-0.377559	0.705758
B3GNT4	8.20226	-1.87734	0.678071	-2.76864	0.00562903	0.0558453
B3GNT5	9.74968	0.369618	0.618835	0.597281	0.55032	0.812546
B3GNT7	1.29026	-1.88517	0.549067	-3.43341	0.000596035	0.00988769
B3GNT8	0.352658	-1.22888	2.99694	-0.410046
B3GNT9	0.00242268	-1.06613	3.05522	-0.348952	0.727125
B3GNTL1	7.13247	-1.40411	0.757448	-1.85375	0.0637756	0.286334
B4GALNT1	97.4672	-0.108488	0.238541	-0.454799	0.649254	0.865844
B4GALNT2	0.117142	-0.723611	1.36839	-0.528805	0.596941
B4GALNT3	0.195006	-0.898388	2.43422	-0.369066	0.712079
B4GALNT4	33.0652	-0.114747	0.260171	-0.441046	0.659179	0.870349
B4GALT1	3.10794	-0.302872	0.343311	-0.882209	0.377664	0.70564
B4GALT2	25.8777	-0.255607	0.38192	-0.669268	0.503324	0.788426
B4GALT3	97.1659	-0.333944	0.261362	-1.2777	0.201354	0.533074
B4GALT4	12.2294	0.157163	0.612705	0.256506	0.79756	0.927139
B4GALT5	25.6994	0.144219	0.471081	0.306144	0.759495	0.914012
B4GALT6	9.61562	0.89026	0.583719	1.52515	0.127221	0.420137
B4GALT7	30.4162	0.537749	0.419515	1.28183	0.199901	0.53126
B4GAT1	222.147	0.091891	0.161183	0.570105	0.568606	0.822209
B9D1	37.0231	0.0285859	0.467595	0.0611338	0.951253	0.982256
B9D2	23.5039	-0.854872	0.535519	-1.59634	0.110412	0.390389
BAALC	129.547	-0.635568	0.243074	-2.61471	0.00893034	0.0769782
BAAT	0.0122104	-1.05684	3.05522	-0.345913	0.729408
BABAM1	67.2908	0.269561	0.186615	1.44448	0.148604	0.457485
BABAM2	64.1151	-0.347069	0.300051	-1.1567	0.247395	0.589106
BACE1	15.8667	0.0229398	0.277233	0.0827456	0.934054	0.974532
BACE2	0.352011	-1.36384	2.44427	-0.557975	0.576861	0.826713
BACH1	25.2695	0.0694729	0.43147	0.161015	0.872082	0.954627
BACH2	34.9823	0.60085	0.409118	1.46865	0.141929	0.445494
BAD	127.607	-0.308855	0.157022	-1.96695	0.0491887	0.246201
BAG1	145.343	-0.193041	0.174134	-1.10858	0.267612	0.610934
BAG2	8.2053	-1.10395	0.807484	-1.36714	0.171581	0.490538
BAG3	7.40602	-2.04263	0.880692	-2.31935	0.0203763	0.136933
BAG4	18.6773	0.143368	0.4417	0.324582	0.745498	0.909153
BAG5	45.3353	0.379317	0.32118	1.18101	0.237599	0.578208
BAG6	73.3532	0.144234	0.205619	0.701461	0.483015	0.774054
BAHCC1	6.18355	0.529733	0.506273	1.04634	0.295405	0.639126
BAHD1	7.26767	-0.466527	0.812536	-0.574162	0.565858	0.821259
BAIAP2	80.1207	0.358734	0.258884	1.38569	0.165842	0.482619
BAIAP2L1	1.23137	-1.35156	1.36998	-0.986555	0.323861	0.662146
BAIAP2L2	1.46683	-2.32001	1.26382	-1.83572	0.0663996	0.292685
BAIAP3	7.44034	-2.5019	0.684922	-3.65282	0.000259373	0.0050828
BAK1	16.9032	-0.531151	0.525724	-1.01032	0.31234	0.654293
BAMBI	10.1095	0.301147	0.75846	0.397051	0.69133	0.883384
BANF1	233.548	-0.453346	0.122064	-3.714	0.000204007	0.0041432
BANK1	0.0853333	-0.582141	2.00811	-0.289896	0.771896
BANP	10.2947	-1.13943	0.722316	-1.57746	0.114689	0.398986
BAP1	31.8697	0.321572	0.325161	0.988962	0.322682	0.661206
BARD1	4.05509	-2.43244	1.04674	-2.32382	0.0201353	0.135749
BASP1	1504.78	-0.157497	0.0972137	-1.62011	0.105209	0.382213
BATF2	1.2002	-1.53613	1.58187	-0.971081	0.331508	0.669178
BATF3	4.00366	0.76743	0.860913	0.891413	0.372707	0.702009
BAX	14.2161	-1.28697	0.485637	-2.65008	0.00804736	0.071342
BAZ1A	27.6716	-0.838599	0.557126	-1.50522	0.132267	0.428239
BAZ1B	75.401	-0.346744	0.302419	-1.14657	0.25156	0.594798
BAZ2A	51.9958	0.420867	0.37357	1.12661	0.259908	0.60235
BAZ2B	236.576	0.206422	0.193507	1.06674	0.286089	0.629264
BBC3	14.3682	-1.10462	0.530653	-2.08163	0.0373763	0.206
BBIP1	41.8956	0.318658	0.237912	1.33939	0.180443	0.502943
BBOF1	11.2294	-0.47281	0.549164	-0.860962	0.389259	0.713961
BBOX1	0.0393234	-1.13958	3.05519	-0.372998	0.70915
BBS1	1.39557	0.0265132	0.687555	0.0385616	0.96924	0.988065
BBS10	4.47016	0.357865	0.752921	0.475302	0.634572	0.857574
BBS12	7.43724	0.791366	0.861647	0.918434	0.358392	0.690508
BBS2	29.7014	0.206488	0.381191	0.541691	0.588032	0.832144
BBS4	43.9077	0.741615	0.359941	2.06038	0.0393624	0.213983
BBS5	1.72867	0.618046	0.542935	1.13834	0.254977	0.598567
BBS7	33.5037	0.313609	0.337182	0.930089	0.352325	0.686819
BBS9	41.9992	0.123795	0.324934	0.380986	0.703214	0.888365
BBX	22.6534	-1.37714	0.629979	-2.18601	0.0288151	0.17188
BCAM	4.1277	0.481173	0.563042	0.854595	0.392775	0.717465
BCAN	1.40905	-3.3818	1.37742	-2.45517	0.0140819	0.10622
BCAP29	46.9402	-0.200706	0.355435	-0.564676	0.572294	0.824447
BCAP31	328.364	-0.18622	0.145147	-1.28297	0.199501	0.530929
BCAR1	43.3248	-0.253259	0.306577	-0.826085	0.408756	0.728013
BCAR3	6.3135	0.318227	0.75301	0.422607	0.672582	0.875218
BCAS2	287.525	-0.138127	0.208509	-0.662452	0.507682	0.791075
BCAS3	18.4589	0.246652	0.481732	0.512011	0.608643	0.844936
BCAS4	618.885	-1.05321	0.137308	-7.67041	1.71451e-14	8.20761e-12
BCAT1	61.7314	0.000448489	0.333104	0.00134639	0.998926	0.999522
BCAT2	102.573	-0.422905	0.221897	-1.90586	0.056668	0.268307
BCCIP	87.0752	0.0661066	0.24046	0.274917	0.78338	0.921528
BCDIN3D	11.011	0.194595	0.53992	0.360414	0.718537	0.897352
BCHE	4.46322	0.302637	0.898505	0.336822
BCKDHA	2.18226	0.296444	0.370417	0.800298	0.423538	0.738054
BCKDHB	5.06128	-0.017682	0.814283	-0.0217148	0.982675	0.992823
BCKDK	83.0886	-0.686583	0.305959	-2.24403	0.0248302	0.15539
BCL10	18.6866	0.535632	0.360456	1.48598	0.137283	0.438025
BCL11A	28.9822	1.23328	0.43776	2.81725	0.00484375	0.0502131
BCL11B	1.12642	2.0665	1.31224	1.57479	0.115306	0.399989
BCL2	7.40709	-1.38255	0.605316	-2.28401	0.022371	0.145493
BCL2A1	2.24782	-0.127104	0.37811	-0.336156	0.736753	0.90496
BCL2L1	35.7018	-0.266443	0.22167	-1.20198	0.229371	0.566414
BCL2L10	0.98201	-3.30729	1.41663	-2.33462	0.0195635	0.133179
BCL2L11	10.3267	1.2841	0.64787	1.98203	0.0474757	0.240956
BCL2L12	0.512138	1.22019	1.35171	0.902701	0.366684	0.696999
BCL2L13	36.9393	-0.146955	0.370155	-0.397009	0.691361	0.883384
BCL2L14	0.0353061	-1.00533	3.05524	-0.32905	0.742118
BCL2L15	0.313766	-0.678659	1.08057	-0.628056	0.529967	0.802841
BCL2L2	4.08794	-1.39543	1.04767	-1.33194	0.18288	0.506262
BCL2L2-PABPN1	0.0311809	-1.0991	3.05521	-0.359745	0.719038
BCL3	7.92406	-0.300129	0.803983	-0.373302	0.708923	0.891733
BCL6	1.4116	-2.54584	0.901401	-2.82432	0.00473813	0.0493856
BCL7A	44.8176	0.19869	0.264034	0.752516	0.451741	0.756259
BCL7B	37.449	0.289716	0.369905	0.783217	0.4335	0.745144
BCL7C	32.699	-0.00580868	0.282037	-0.0205955	0.983568	0.993201
BCL9	15.4736	0.31551	0.520402	0.60628	0.544329	0.810776
BCL9L	0.644115	-2.54419	1.05969	-2.40088	0.0163555	0.118183
BCLAF1	167.23	0.156714	0.232647	0.673616	0.500555	0.786386
BCLAF3	10.4599	0.210661	0.601508	0.350222	0.726172	0.89984
BCO2	22.7887	-0.124691	0.45809	-0.272197	0.785471	0.922577
BCOR	23.9895	-0.240977	0.435762	-0.553001	0.580263	0.827782
BCORL1	15.497	-0.454526	0.493786	-0.920492	0.357316	0.689926
BCR	26.4264	-0.0948917	0.363932	-0.26074	0.794293	0.925559
BCS1L	97.4181	0.312258	0.245074	1.27414	0.202615	0.535405
BDH1	15.5312	-0.27036	0.559297	-0.483392	0.628818	0.854401
BDH2	2.71943	-0.336577	1.16859	-0.28802
BDKRB1	0.0033603	-1.12308	3.05521	-0.367594	0.713176
BDKRB2	0.222563	-2.1933	3.05422	-0.718121	0.472683
BDNF	35.2396	-1.10118	0.497691	-2.21259	0.0269262	0.164428
BDP1	75.4105	-0.476631	0.288354	-1.65294	0.0983438	0.367891
BEAN1	1.99318	-2.65012	1.22269	-2.16745	0.0302005	0.17732
BECN1	37.8165	0.560566	0.310487	1.80544	0.0710059	0.305738
BEGAIN	28.3169	-0.487654	0.344058	-1.41736	0.156378	0.470397
BEND2	0.0219038	-1.08141	3.05519	-0.35396	0.723369
BEND3	4.69077	-0.717047	0.86709	-0.826958	0.408261	0.728013
BEND4	8.05812	-0.775868	0.737609	-1.05187	0.29286	0.636181
BEND5	65.4757	0.41365	0.288679	1.43291	0.151883	0.463324
BEND6	28.5563	0.305364	0.3909	0.781182	0.434696	0.74578
BEND7	7.89323	0.230126	0.535119	0.430046	0.667162	0.873687
BEST1	5.83358	0.825482	0.930141	0.887481	0.37482	0.703457
BEST2	0.00210637	-1.06613	3.05522	-0.348952	0.727125
BEST4	0.767603	1.98568	1.90952	1.03988	0.298394	0.642311
BET1	15.0286	0.197219	0.463317	0.425667	0.670351	0.874745
BET1L	26.75	0.0578132	0.344315	0.167908	0.866656	0.952497
BEX1	1920.14	-0.602864	0.0915815	-6.58281	4.61648e-11	8.36207e-09
BEX2	800.649	-0.336458	0.0865552	-3.8872	0.000101406	0.00233948
BEX3	1515.94	-0.521643	0.0744062	-7.01074	2.37056e-12	5.99528e-10
BEX4	643.075	0.0303566	0.112378	0.270131	0.78706	0.92297
BEX5	389.105	-0.11181	0.137721	-0.811862	0.416871	0.733419
BFAR	82.6911	0.277289	0.253413	1.09422	0.273859	0.616083
BFSP1	3.93038	-0.309956	1.02983	-0.300978
BGLAP	0.433739	-0.678576	0.702374	-0.966118	0.333985	0.671779
BGN	0.0219199	-0.705584	3.05531	-0.230937	0.817364
BHLHB9	22.4583	0.700287	0.42889	1.63279	0.102513	0.377402
BHLHE40	4.72616	-0.687925	0.742467	-0.92654	0.354165	0.688002
BHLHE41	0.699445	-3.45246	1.6602	-2.07955	0.0375672	0.206862
BHMT	0.0131173	-1.09909	3.05521	-0.359743	0.719039
BHMT2	0.00391747	-1.03318	3.05523	-0.338168	0.735237
BICC1	14.5106	0.587948	0.326639	1.79999	0.071862	0.307547
BICD1	42.26	-0.765096	0.28228	-2.71041	0.00671991	0.0629007
BICD2	9.3998	0.566352	0.646282	0.876323	0.380855	0.707236
BICDL1	16.6421	-0.726504	0.505897	-1.43607	0.150982	0.461519
BICRA	2.8696	-0.689054	0.715917	-0.962478	0.335809	0.673059
BICRAL	5.01816	0.567743	0.881628	0.643971	0.519594	0.798045
BID	65.9772	0.210064	0.285029	0.736992	0.461127	0.7614
BIK	26.2643	-0.215243	0.58081	-0.37059	0.710943	0.893032
BIN1	128.88	-0.399012	0.174734	-2.28354	0.0223986	0.145602
BIN3	20.0888	0.497799	0.413735	1.20318	0.228906	0.565994
BIRC2	23.1334	1.06787	0.328874	3.24706	0.00116604	0.0168166
BIRC3	0.850595	0.256285	0.483764	0.529774	0.596269	0.836812
BIRC5	0.054432	-1.23218	2.51752	-0.48944	0.62453
BIRC6	39.6912	-0.593134	0.369829	-1.6038	0.108757	0.388154
BIVM	9.10416	0.103289	0.520216	0.198549	0.842615	0.943608
BLCAP	450.692	0.150692	0.136491	1.10404	0.269576	0.61268
BLK	0.0253492	-1.26703	3.05516	-0.414719	0.678348
BLM	3.37461	1.80556	1.02061	1.7691	0.0768777	0.318538
BLMH	53.7079	0.969333	0.375402	2.58212	0.00981964	0.082271
BLNK	0.0144896	-1.13765	3.0552	-0.372366	0.70962
BLOC1S1	30.4926	-0.637329	0.206942	-3.07975	0.00207176	0.026625
BLOC1S2	220.057	0.346619	0.117071	2.96075	0.00306892	0.0355846
BLOC1S3	18.6519	0.236939	0.48958	0.483965	0.628411	0.854267
BLOC1S4	41.2144	0.285382	0.337723	0.845018	0.398101	0.721938
BLOC1S5	12.9265	1.08679	0.599694	1.81224	0.0699489	0.302909
BLOC1S6	38.9567	0.435474	0.313584	1.3887	0.164924	0.481744
BLVRA	135.459	-0.0183406	0.225281	-0.0814123	0.935114	0.975005
BLVRB	47.7869	-1.14578	0.443514	-2.58341	0.00978287	0.0820586
BLZF1	16.5039	0.911274	0.481165	1.89389	0.0582395	0.273334
BMF	0.0491932	-1.29102	3.05515	-0.422573	0.672607
BMI1	16.881	-0.426959	0.526009	-0.811695	0.416967	0.733419
BMP1	4.58379	-0.98472	0.862694	-1.14145	0.253684	0.597216
BMP2	0.486112	-2.0882	2.36267	-0.883829
BMP2K	3.65797	-0.106469	0.839304	-0.126854	0.899056	0.96393
BMP3	1.13092	1.81813	1.19149	1.52593	0.127028	0.420103
BMP4	2.41711	-6.67964	1.99584	-3.34679	0.000817544	0.0126833
BMP6	0.0576774	-1.52559	3.05505	-0.499368	0.61752
BMP7	57.4055	0.0703789	0.383017	0.183749	0.854211	0.947991
BMP8A	0.369988	-2.00956	1.1862	-1.69412	0.0902419	0.352419
BMP8B	1.21668	-2.04728	0.962835	-2.12631	0.0334776	0.190869
BMPER	0.959788	-3.69123	1.427	-2.5867	0.00968994	0.0815854
BMPR1A	14.2798	1.10059	0.473364	2.32503	0.0200703	0.13569
BMPR1B	16.9427	-0.767977	0.271838	-2.82512	0.00472623	0.0493383
BMPR2	39.5208	0.303439	0.312114	0.972207	0.330948	0.668983
BMS1	45.5038	-0.145453	0.261025	-0.557238	0.577365	0.826957
BMT2	5.5497	1.38258	0.630773	2.19189	0.0283878	0.170322
BNC2	0.474184	1.73764	1.68514	1.03115	0.302468	0.646514
BNIP1	38.9442	0.149924	0.379085	0.395491	0.692481	0.883717
BNIP2	31.0313	0.98157	0.38569	2.54498	0.0109286	0.0889953
BNIP3	139.664	0.0816464	0.20281	0.402577	0.68726	0.881186
BNIP3L	114.055	0.605572	0.210258	2.88014	0.00397504	0.043495
BNIPL	0.272593	-1.14262	2.38995	-0.478094	0.632583	0.856287
BOC	0.365267	-1.12462	2.44417	-0.460122
BOD1	109.538	-0.36395	0.178854	-2.0349	0.0418614	0.223017
BOD1L1	62.4222	-0.0264962	0.373064	-0.0710233	0.943379	0.97879
BOD1L2	0.423347	-0.913849	0.4006	-2.2812	0.0225366	0.146056
BOK	103.846	-1.02063	0.364195	-2.80243	0.00507186	0.0517376
BOLA1	14.0396	-0.50459	0.648249	-0.77839	0.436339	0.747055
BOLA2	1.43671	0.216976	0.634021	0.342223	0.732183	0.902447
BOLA2-SMG1P6	2.32505	-0.136842	0.334314	-0.40932	0.682305	0.879192
BOLA2B	59.4763	-0.394133	0.143389	-2.7487	0.00598325	0.0580719
BOLA3	46.9038	-0.113949	0.219447	-0.519255	0.603583	0.842741
BOP1	80.2739	-0.597167	0.271948	-2.19588	0.0281002	0.169283
BORA	0.283803	-0.987267	2.75638	-0.358176	0.720212	0.898235
BORCS5	23.0644	-1.39233	0.526831	-2.64284	0.0082214	0.0724998
BORCS6	10.0689	-0.168957	0.547377	-0.308666	0.757575	0.913342
BORCS7	67.4941	-0.258278	0.228494	-1.13035	0.258329	0.600749
BORCS8	41.5998	-0.163158	0.304427	-0.535951	0.591992	0.834479
BPGM	96.2451	0.390645	0.267808	1.45868	0.144654	0.450861
BPHL	33.8945	-0.14673	0.337318	-0.434991	0.663569	0.87312
BPIFA2	0.0525041	-1.4037	3.05511	-0.459459	0.645904
BPIFB1	0.0297118	-1.19771	3.05501	-0.392048	0.695022
BPIFC	1.52417	-4.78145	1.56903	-3.04739	0.0023084	0.0289446
BPNT1	17.1935	-0.813031	0.353292	-2.3013	0.0213748	0.141392
BPTF	90.7003	-0.742016	0.309787	-2.39524	0.0166094	0.119264
BRAF	25.7838	-0.532963	0.405618	-1.31395	0.188863	0.514987
BRAP	27.5487	0.279626	0.417084	0.670432	0.502582	0.787747
BRAT1	46.0233	-0.963457	0.397746	-2.42229	0.015423	0.113076
BRCA1	0.183226	-0.839531	2.74376	-0.305978	0.759621
BRCA2	0.533986	4.50193	2.16031	2.08393
BRCC3	35.4878	0.354161	0.383773	0.92284	0.356091	0.688815
BRD1	12.7954	0.87394	0.611997	1.42801	0.153288	0.465385
BRD2	49.3134	-0.0620057	0.271724	-0.228194	0.819496	0.934773
BRD3	59.0555	-0.126245	0.22902	-0.551241	0.581468	0.82862
BRD3OS	35.5158	0.117736	0.385201	0.305649	0.759872	0.914238
BRD4	43.6732	-0.198355	0.246228	-0.805575	0.420488	0.736741
BRD7	37.8518	0.0977908	0.326429	0.299578	0.764499	0.914654
BRD8	55.3723	0.855185	0.306354	2.79149	0.00524659	0.0531559
BRD9	55.1534	0.742987	0.271045	2.74119	0.00612171	0.0589479
BRF1	50.8757	0.247245	0.265944	0.929688	0.352533	0.686924
BRF2	12.8651	0.178381	0.435135	0.409945	0.681847	0.879104
BRI3	114.889	-0.101358	0.142532	-0.711122	0.477009	0.771704
BRI3BP	5.74559	-0.745025	0.69184	-1.07687	0.281536	0.62458
BRICD5	2.78312	-0.112006	0.825501	-0.135682	0.892073	0.961949
BRINP1	86.6418	0.714443	0.385685	1.8524	0.0639684	0.286718
BRINP2	2.76981	-5.23201	1.04717	-4.99634	5.84296e-07	3.13276e-05
BRINP3	51.6371	-0.374239	0.46214	-0.809797	0.418057	0.73471
BRIP1	0.116729	-0.0183052	3.05434	-0.00599317	0.995218
BRIX1	63.868	0.208659	0.298256	0.699598	0.484178	0.774357
BRK1	457.08	-0.193398	0.109237	-1.77044	0.0766543	0.317907
BRMS1	58.8607	-0.571535	0.376539	-1.51786	0.129049	0.422617
BRMS1L	37.2978	1.01681	0.327942	3.10058	0.00193143	0.0254562
BROX	13.1535	1.36223	0.436521	3.12065	0.00180455	0.0240439
BRPF1	9.11796	-0.436288	0.751202	-0.580786	0.561385	0.819257
BRPF3	8.05525	-0.198665	0.663088	-0.299606	0.764478	0.914654
BRSK1	8.43588	0.188619	0.255784	0.737416	0.46087	0.761338
BRSK2	10.1629	-0.641889	0.429745	-1.49365	0.135267	0.433747
BRWD1	159.993	1.06118	0.155871	6.80803	9.89457e-12	2.07229e-09
BRWD3	6.55256	1.08665	0.830129	1.30901	0.19053	0.518024
BSCL2	18.7057	-0.25304	0.130639	-1.93694	0.0527522	0.25665
BSDC1	118.922	0.223507	0.196416	1.13793	0.255152	0.598567
BSG	511.484	-0.187268	0.119908	-1.56176	0.118345	0.405058
BSN	57.5622	-0.302414	0.341943	-0.884398	0.376481	0.704867
BST1	0.344933	-2.98025	2.43041	-1.22623	0.22011	0.555271
BST2	0.0019624	-1.13617	3.05518	-0.371882	0.709981
BTAF1	15.0942	0.763032	0.538297	1.41749	0.156339	0.470386
BTBD1	5.15781	-0.0128555	0.48755	-0.0263676	0.978964	0.991892
BTBD10	123.463	-0.0660554	0.188047	-0.35127	0.725386	0.899784
BTBD11	5.35032	0.447164	0.910235	0.491262	0.623241	0.850965
BTBD17	0.941701	3.45267	3.05147	1.13148	0.257854	0.600749
BTBD18	0	0	0	0	1
BTBD19	0.211812	-2.30525	2.42401	-0.951008	0.341601
BTBD2	15.756	0.0115769	0.454455	0.0254743	0.979677	0.992151
BTBD3	80.0634	-0.714033	0.364031	-1.96146	0.0498255	0.247723
BTBD6	29.9865	-0.671385	0.401546	-1.672	0.094524	0.360352
BTBD7	22.0041	-0.241911	0.447275	-0.540856	0.588607	0.83237
BTBD8	28.2626	0.547225	0.498275	1.09824	0.272101	0.614867
BTBD9	72.1701	-0.183529	0.33131	-0.553948	0.579614	0.827738
BTD	7.61749	1.24159	1.03335	1.20152	0.22955	0.566508
BTF3	587.17	-0.304537	0.12573	-2.42214	0.0154294	0.113076
BTF3L4	276.796	0.375669	0.114604	3.27797	0.00104556	0.0153167
BTG1	97.9055	0.104371	0.233823	0.446366	0.655333	0.868036
BTG2	12.1072	-2.26455	0.737612	-3.07011	0.00213979	0.0272468
BTG3	28.281	-0.026691	0.466198	-0.0572525	0.954344	0.98315
BTK	0.0809437	-0.888936	3.05527	-0.290952	0.771088
BTN2A1	58.1639	0.648424	0.283027	2.29103	0.0219614	0.143676
BTN2A2	5.73034	1.00388	0.333452	3.01057	0.00260756	0.0317166
BTN3A1	2.87536	-1.5692	0.864012	-1.81618
BTN3A2	8.67385	-0.293633	0.312414	-0.939886	0.347276	0.683503
BTN3A3	0.550003	-1.89841	1.086	-1.74807	0.0804519	0.328
BTNL9	2.10077	0.224397	0.996865	0.225103	0.821899	0.935749
BTRC	31.5494	0.716208	0.40317	1.77644	0.0756605	0.316208
BUB1	0.0112761	-1.09083	3.05518	-0.357042	0.72106
BUB1B	1.50675	0.940525	1.18468	0.793904	0.427251	0.740497
BUB3	131.358	0.162895	0.236622	0.68842	0.491188	0.780544
BUD13	13.1046	0.00537368	0.542778	0.00990033	0.992101	0.997085
BUD23	125.244	-0.00825567	0.223602	-0.0369212	0.970548	0.988271
BUD31	202.606	-0.376403	0.130234	-2.89022	0.00384978	0.0426114
BVES	0.794557	0.688516	0.913872	0.753405	0.451207	0.756259
BX255925.3	1.44446	-0.24974	1.02047	-0.24473
BYSL	35.522	0.326507	0.440625	0.741009	0.458688	0.760054
BZW1	305.858	0.52302	0.111011	4.71145	2.45964e-06	0.000110264
BZW2	157.341	0.217876	0.221321	0.984436	0.324901	0.66306
C10orf113	0.0112813	-1.09909	3.05521	-0.359742	0.71904
C10orf143	2.0374	-0.538632	1.33548	-0.403326	0.686709	0.881186
C10orf53	0.0128951	-1.09083	3.05518	-0.357043	0.72106
C10orf67	0.0585673	-0.893015	3.05527	-0.292287	0.770067
C10orf82	31.2053	-0.163349	0.460895	-0.354416	0.723027	0.899579
C10orf88	31.2041	0.662758	0.406792	1.62923	0.103264	0.379011
C10orf95	0.244279	-0.617666	1.17094	-0.527498	0.597848
C11orf1	33.6674	-0.0605559	0.426463	-0.141996	0.887083	0.960613
C11orf16	0.0122693	-0.934344	3.05526	-0.305815	0.759745
C11orf24	29.1576	0.555658	0.419503	1.32456	0.185316	0.510317
C11orf45	0.0959003	-1.61368	3.05502	-0.528206	0.597356
C11orf49	235.203	-0.212408	0.171635	-1.23755	0.215882	0.549972
C11orf54	2.7262	0.356688	0.59704	0.597427	0.550222	0.812546
C11orf58	227.836	0.188462	0.140398	1.34234	0.179486	0.501528
C11orf65	0.255178	-1.4559	2.62516	-0.554597	0.57917
C11orf68	56.5506	-0.301407	0.341703	-0.882073	0.377737	0.70564
C11orf71	27.0512	0.062625	0.466284	0.134306	0.89316	0.962077
C11orf74	57.4653	-0.0350301	0.302551	-0.115782	0.907825	0.96623
C11orf80	25.5085	0.396406	0.374476	1.05856	0.2898	0.633786
C11orf87	67.2526	-0.928687	0.391822	-2.37017	0.0177797	0.124542
C11orf88	0.0416103	-1.1334	3.0552	-0.370975	0.710656
C11orf91	0
C11orf95	20.509	-0.450825	0.493539	-0.913454	0.361004	0.691864
C11orf96	6.30981	1.279	0.888428	1.43962	0.149974	0.459741
C11orf97	0.0780303	0.145868	3.0545	0.0477551	0.961911
C11orf98	3.73584	-0.176223	0.418014	-0.421571	0.673338	0.875457
C12orf10	171.677	0.0233907	0.193236	0.121047	0.903654	0.965173
C12orf29	7.58108	0.11983	0.531081	0.225634	0.821486	0.935749
C12orf4	17.3692	1.07048	0.515884	2.07505	0.0379823	0.208568
C12orf42	0.0557939	-1.31125	3.05514	-0.429193	0.667783
C12orf43	45.9251	0.166132	0.334865	0.496117	0.619812	0.849138
C12orf45	81.8653	-1.29504	0.310049	-4.17688	2.95538e-05	0.000838984
C12orf49	59.8547	0.23348	0.263924	0.884647	0.376347	0.704867
C12orf50	0.0411582	-1.14708	3.0552	-0.375453	0.707324
C12orf54	0.673847	-0.121608	0.460974	-0.263808	0.791928	0.924601
C12orf56	0.105402	-1.77959	3.05487	-0.582542	0.560201
C12orf57	100.816	-0.034698	0.115154	-0.301319	0.763171	0.914654
C12orf60	3.30244	-0.237931	0.807604	-0.294614	0.768289	0.915716
C12orf65	40.6964	-0.0754897	0.350936	-0.215109	0.829682	0.938488
C12orf66	6.23202	0.162998	0.911815	0.178762	0.858125	0.949819
C12orf71	0.0204122	-1.22968	3.05508	-0.402505	0.687312
C12orf73	71.1175	-0.150963	0.223575	-0.67522	0.499536	0.785616
C12orf75	70.9513	-0.483978	0.28018	-1.72738	0.0840995	0.337817
C12orf76	127.089	0.549356	0.203395	2.70093	0.00691453	0.0641844
C13orf46	0.157572	-1.7892	3.0482	-0.586968	0.557225
C14orf119	150.961	-0.272508	0.224669	-1.21293	0.225156	0.561486
C14orf132	220.164	-0.00681647	0.181761	-0.0375024	0.970084	0.988221
C14orf178	0.0021825	-1.09083	3.05518	-0.357042	0.72106
C14orf180	0.0489175	-0.391445	3.0553	-0.12812	0.898054
C14orf28	5.8603	-0.674598	0.606475	-1.11233	0.265998	0.608436
C14orf39	5.51605	-0.315885	0.227654	-1.38756	0.16527	0.481964
C14orf93	10.5462	-1.49138	0.854234	-1.74586	0.0808348	0.328828
C15orf39	1.29585	0.448279	1.34151	0.334159	0.738259	0.905761
C15orf40	18.2546	-0.219448	0.468789	-0.468117	0.639701	0.860803
C15orf41	28.4542	0.866435	0.358014	2.42011	0.0155157	0.113522
C15orf61	27.3134	-0.182663	0.368981	-0.495049	0.620566	0.849659
C15orf62	0.0358085	-0.696722	3.05531	-0.228036	0.819618
C15orf65	13.5736	-0.0141161	0.595608	-0.0237003	0.981092	0.992505
C16orf45	425.538	-0.168918	0.138118	-1.223	0.221329	0.556827
C16orf46	0.702013	-0.211521	0.593908	-0.356151	0.721727	0.898768
C16orf58	19.7722	-0.0604314	0.355559	-0.169962	0.86504	0.951915
C16orf70	17.2415	0.750552	0.503026	1.49208	0.135679	0.434771
C16orf71	0.116901	-1.36374	2.73811	-0.49806	0.618442
C16orf72	13.254	-0.197781	0.521498	-0.379256	0.704498	0.889347
C16orf74	0.0649516	-1.53742	3.05506	-0.503239	0.614797
C16orf86	0.76947	-1.83752	3.0547	-0.601539	0.547481	0.812231
C16orf87	30.8424	-0.0343391	0.30624	-0.112131	0.910719	0.966428
C16orf89	0.0171435	-1.02332	3.05509	-0.334957	0.737658
C16orf91	35.8573	-0.661164	0.359909	-1.83703	0.0662054	0.292491
C16orf92	0.17592	0.251664	2.23337	0.112684	0.910281
C16orf95	2.72684	0.633671	0.776583	0.815973	0.414515	0.731748
C16orf96	0
C17orf100	41.4528	-0.166723	0.3922	-0.425096	0.670766	0.874853
C17orf107	1.22873	2.10107	1.34525	1.56184	0.118325	0.405058
C17orf113	0.451916	-0.277585	1.32281	-0.209846	0.833788	0.939803
C17orf49	1.57542	0.0566974	0.512082	0.110719	0.911839	0.966428
C17orf50	0.67795	-0.657453	1.29529	-0.507573	0.611753	0.846036
C17orf51	0.226809	-1.60588	2.83276	-0.566898	0.570784
C17orf53	0.95568	-4.1009	1.81076	-2.26475	0.0235283	0.150249
C17orf58	19.2008	0.190906	0.444795	0.429199	0.667778	0.873835
C17orf67	2.0861	-0.512809	1.03737	-0.494336	0.621069	0.849753
C17orf75	84.115	0.297588	0.282055	1.05507	0.291394	0.635699
C17orf80	10.3512	0.287035	0.500881	0.57306	0.566604	0.821462
C17orf97	7.82228	-0.295714	0.505233	-0.585302	0.558345	0.817572
C17orf99	0.0596742	-1.09083	3.05518	-0.357042	0.72106
C18orf21	46.5709	0.224453	0.312015	0.719366	0.471915	0.76841
C18orf25	5.48831	-0.0554729	0.708358	-0.078312	0.93758	0.976219
C18orf32	33.5389	0.104568	0.114384	0.914185	0.36062	0.691846
C18orf54	1.56374	-2.37593	1.18933	-1.9977	0.0457494	0.235856
C19orf12	77.9804	0.277137	0.250407	1.10675	0.268404	0.611533
C19orf18	0.131557	-1.20411	2.7018	-0.44567	0.655836
C19orf24	19.9691	-1.05496	0.416596	-2.53232	0.0113311	0.0912202
C19orf25	57.9258	-0.210825	0.288924	-0.729691	0.465579	0.763939
C19orf33	0.437084	-1.45205	2.52585	-0.574878	0.565374	0.821259
C19orf38	0.32093	-1.29596	3.05487	-0.424226	0.671401	0.874853
C19orf44	4.5725	1.04878	0.998953	1.04988	0.293775	0.637181
C19orf47	12.2642	-0.451859	0.588323	-0.768046	0.44246	0.750977
C19orf48	53.7498	0.129829	0.343777	0.377655	0.705687	0.890177
C19orf53	113.324	-0.347962	0.156942	-2.21714	0.0266133	0.163037
C19orf54	12.1801	1.01459	0.659614	1.53816	0.12401	0.415307
C19orf57	6.357	-0.708826	0.869345	-0.815356	0.414869	0.73205
C19orf66	8.87984	0.137174	0.588646	0.233033	0.815736	0.933955
C19orf70	97.1395	-0.312801	0.162396	-1.92616	0.0540838	0.260676
C19orf71	0.272487	-0.897124	2.54976	-0.351846	0.724954	0.899582
C19orf73	1.18984	-0.0265125	1.44989	-0.0182858
C19orf81	1.67811	-0.551004	0.829322	-0.664403	0.506432	0.790353
C1D	53.2443	0.842823	0.249389	3.37956	0.000726025	0.0116547
C1GALT1	24.4643	-0.174723	0.53944	-0.323898	0.746016	0.909168
C1GALT1C1	43.937	-0.482418	0.440951	-1.09404	0.273937	0.616083
C1GALT1C1L	0.0221957	-1.04021	3.05493	-0.340503	0.733478
C1orf109	7.36191	0.106328	0.705816	0.150646	0.880255	0.957519
C1orf112	0.804366	0.257146	1.35286	0.190076	0.84925	0.946315
C1orf115	0.0721925	-1.46964	3.05508	-0.481048	0.630482
C1orf122	150.941	-0.517269	0.122041	-4.23849	2.25025e-05	0.00066437
C1orf123	93.8923	-0.452521	0.247555	-1.82796	0.0675549	0.295878
C1orf131	21.8314	0.0810281	0.437975	0.185006	0.853224	0.947838
C1orf146	0.00995432	-1.06275	3.0552	-0.347848	0.727954
C1orf158	0.0242571	-1.26967	3.05512	-0.415587	0.677712
C1orf159	22.8565	0.0448073	0.475383	0.0942552	0.924906	0.971091
C1orf162	0.484739	-2.93644	1.93725	-1.51578	0.129575	0.423554
C1orf174	21.769	0.0663796	0.400283	0.165832	0.868289	0.953077
C1orf194	1.14646	-1.78406	1.48379	-1.20237	0.22922	0.566276
C1orf198	29.0359	0.529932	0.307928	1.72096	0.085258	0.340727
C1orf21	40.446	-0.915888	0.398954	-2.29572	0.0216917	0.142944
C1orf216	171.43	-0.0905733	0.207389	-0.436731	0.662306	0.872401
C1orf226	0.148053	-1.26846	3.05516	-0.415186	0.678006
C1orf232	0.375841	-2.13339	1.78733	-1.19362	0.232627	0.57148
C1orf35	33.3219	0.207686	0.372642	0.557334	0.577299	0.826957
C1orf43	432.704	-0.245293	0.158046	-1.55203	0.120655	0.409849
C1orf50	1.50381	-0.242876	0.529639	-0.458568	0.646545	0.864209
C1orf52	81.3073	0.264691	0.213697	1.23863	0.215482	0.549869
C1orf53	6.24941	0.913114	0.702981	1.29892	0.193972	0.522864
C1orf54	0.329624	-0.793047	1.31647	-0.602403	0.546906	0.811819
C1orf56	13.6385	-0.566796	0.617815	-0.91742	0.358923	0.690924
C1orf61	0.262393	-1.99246	1.16669	-1.70778	0.0876763	0.34616
C1orf74	3.24968	-2.62216	1.21815	-2.15259	0.0313511	0.181761
C1orf87	0.0428198	-1.496	3.05484	-0.489713	0.624337
C1orf94	0.00291897	-1.06613	3.05522	-0.348952	0.727125
C1QBP	203.46	0.395558	0.129984	3.04312	0.00234137	0.0292213
C1QL1	13.1674	-4.36523	0.949083	-4.59941	4.23681e-06	0.000169523
C1QL2	0.721264	-0.137475	1.90232	-0.0722671	0.942389	0.978601
C1QL3	0.265173	-1.07499	1.93781	-0.554746	0.579068	0.827311
C1QL4	8.46949	-0.756645	0.779189	-0.971068	0.331514	0.669178
C1QTNF1	0.684188	-0.490038	1.42013	-0.345065
C1QTNF12	0.534975	-2.52099	2.35261	-1.07157	0.283913	0.627146
C1QTNF2	0.338828	-1.53307	2.53677	-0.604337	0.545619	0.811654
C1QTNF3	0.911851	-1.24178	1.58861	-0.781673	0.434407	0.74571
C1QTNF4	73.8157	-0.0685551	0.235464	-0.291149	0.770937	0.916799
C1QTNF6	1.0874	-0.171752	1.33412	-0.128738	0.897565	0.963234
C1QTNF7	0.00243358	-1.06613	3.05522	-0.348952	0.727125
C1QTNF8	0.077472	-0.821042	2.03453	-0.403555	0.68654
C1QTNF9	0.0541208	-0.160523	3.05513	-0.0525421	0.958097
C1QTNF9B	0	0	0	0	1
C1R	0.128988	-1.28241	2.25358	-0.569054	0.569319
C1RL	0.359674	0.274542	1.53137	0.179278	0.857719	0.949808
C1S	0.0450611	-1.33018	3.05514	-0.43539	0.66328
C2	0.176961	-1.92438	1.88748	-1.01955	0.307944
C20orf144	1.14448	-2.40601	1.81701	-1.32416	0.185449	0.510317
C20orf194	37.2111	0.237135	0.219135	1.08214	0.279191	0.62226
C20orf202	0.207034	-0.294953	2.96573	-0.0994538	0.920778
C20orf203	0.0999847	-1.51239	3.01525	-0.50158	0.615963
C20orf204	0.635302	-3.60248	1.72437	-2.08916	0.0366936	0.203647
C20orf27	113.861	-0.9236	0.234387	-3.94048	8.13172e-05	0.00194987
C20orf96	38.7099	-0.0124413	0.360716	-0.0344906	0.972486	0.988861
C21orf58	0.866424	-2.57534	1.60245	-1.60713	0.108027	0.387216
C21orf62	0.28362	-1.664	2.11759	-0.7858	0.431984	0.744783
C21orf91	8.97682	0.493909	0.847745	0.582615	0.560152	0.818615
C22orf15	0.00512215	-1.08979	3.05522	-0.356697	0.721318
C22orf23	0.609923	1.3429	1.47269	0.911867	0.361839	0.692607
C22orf39	53.189	0.189519	0.290945	0.651391	0.514794	0.796013
C22orf42	34.6498	-1.93271	0.652564	-2.96172	0.00305925	0.0355047
C22orf46	5.19072	2.58871	0.998135	2.59355	0.00949905	0.0806367
C2CD2	2.64212	-0.929156	0.89273	-1.0408	0.297967	0.641827
C2CD2L	16.105	-0.758961	0.403408	-1.88137	0.0599214	0.277535
C2CD3	14.5908	0.48766	0.557601	0.874569	0.381808	0.707481
C2CD4A	0.0140645	-1.12308	3.05521	-0.367595	0.713175
C2CD4C	12.2189	-0.977944	0.475508	-2.05663	0.0397218	0.21495
C2CD4D	0.252586	-1.56868	2.52336	-0.621664	0.534163
C2CD5	20.5389	1.28912	0.415887	3.0997	0.00193718	0.0254818
C2CD6	0.0953602	0.00601692	3.05463	0.00196977	0.998428
C2orf15	9.38668	0.656412	0.750082	0.87512	0.381508	0.707392
C2orf16	0.816881	-2.77348	1.65683	-1.67397	0.0941364	0.359645
C2orf40	2.30872	0.430755	1.11585	0.386034	0.699472	0.886847
C2orf42	6.11468	-0.919288	0.855925	-1.07403	0.28281	0.625831
C2orf49	19.3323	-0.931063	0.541802	-1.71846	0.0857134	0.341529
C2orf50	0.320352	-0.499023	2.11388	-0.23607	0.813379	0.932876
C2orf66	0.344044	-0.576143	2.47351	-0.232925	0.815819	0.933955
C2orf68	19.3643	0.708118	0.450606	1.57148	0.116071	0.400985
C2orf69	20.2272	0.49211	0.450795	1.09165	0.274987	0.617088
C2orf72	1.73825	-2.84277	1.12048	-2.53709	0.0111779	0.0903127
C2orf73	0.877597	-29.7939	3.05491	-9.75277	1.79498e-22	6.01498e-19
C2orf74	3.11618	-0.876261	0.385696	-2.27189	0.0230929	0.148388
C2orf76	10.489	-0.45929	0.492741	-0.932114	0.351278	0.685633
C2orf80	58.4707	1.4024	0.392795	3.5703	0.00035657	0.00657816
C2orf81	3.82133	-0.0207229	0.179357	-0.11554	0.908017	0.96623
C2orf83	0.0261134	-1.16394	3.05504	-0.38099	0.703211
C2orf88	3.66217	0.150985	1.05992	0.14245	0.886725	0.960576
C2orf92	0.553006	-0.905257	1.75346	-0.51627	0.605666	0.84399
C3AR1	0.00730271	-1.14707	3.0552	-0.375448	0.707327
C3orf14	189.609	-0.0757905	0.181553	-0.417458	0.676344	0.876935
C3orf18	33.6893	-0.205647	0.470335	-0.437235	0.661941	0.872091
C3orf20	0.105283	-1.44045	3.0549	-0.471521	0.637269
C3orf33	4.07938	0.99881	0.461041	2.16642	0.0302789	0.177541
C3orf38	26.7901	0.305877	0.426177	0.717724	0.472928	0.769505
C3orf49	0.0300476	-1.13394	3.05503	-0.37117	0.710511
C3orf52	0.725611	-3.23056	2.1815	-1.48089	0.138637	0.44106
C3orf62	6.73195	0.633135	0.619991	1.0212	0.30716	0.650476
C3orf67	1.09245	-1.19419	1.44484	-0.826525	0.408507	0.728013
C3orf70	12.2599	-0.568666	0.731564	-0.777328	0.436965	0.747458
C3orf80	0.296554	0.924626	2.37528	0.389271	0.697076	0.885841
C4A	0.434194	-2.08404	1.37586	-1.51471	0.129845	0.423773
C4B	0.522485	-0.289043	1.41083	-0.204874	0.83767	0.941247
C4BPA	0.196666	-0.0681328	2.79014	-0.0244192	0.980518
C4BPB	0.0487344	-1.14798	3.0552	-0.375746	0.707106
C4orf19	0.580899	-3.40704	1.80545	-1.88709	0.0591483	0.275809
C4orf3	174.171	0.175033	0.156689	1.11708	0.263961	0.606781
C4orf33	21.4838	0.32199	0.483135	0.666461	0.505116	0.789756
C4orf36	0.242548	-1.14749	1.94199	-0.590886	0.554597
C4orf45	0.169988	-0.688192	3.05481	-0.225281	0.82176
C4orf46	5.94349	2.37608	0.55136	4.30948	1.63637e-05	0.000508909
C4orf47	1.04488	-0.96256	1.11389	-0.864147	0.387507	0.712112
C4orf48	232.302	-0.512447	0.107716	-4.7574	1.96099e-06	9.15855e-05
C4orf50	0.316624	-2.24718	2.04607	-1.09829	0.272077	0.614867
C5	0.126309	-1.65346	2.57864	-0.641214	0.521384
C5AR1	0.342971	-1.75873	1.59917	-1.09977	0.271431	0.614127
C5AR2	0.182038	-1.01004	2.12756	-0.47474	0.634973
C5orf15	30.2516	1.14802	0.290239	3.95544	7.63927e-05	0.00185124
C5orf22	23.8686	0.878283	0.336683	2.60864	0.00909032	0.0780568
C5orf24	28.4634	-0.349732	0.279169	-1.25276	0.210293	0.543534
C5orf30	45.3247	1.1826	0.297345	3.97719	6.9735e-05	0.0017026
C5orf34	1.52922	-0.621526	1.0007	-0.621089	0.534541	0.805167
C5orf38	6.20433	-0.436083	0.61013	-0.714737	0.474772	0.770341
C5orf46	0.569987	-3.0017	2.08417	-1.44023	0.149801	0.459741
C5orf47	0.0783189	-1.50353	3.05507	-0.492143	0.622618
C5orf49	20.4543	-0.44011	0.526619	-0.835728	0.403308	0.7254
C5orf51	18.904	0.0187534	0.535695	0.0350076	0.972074	0.988728
C5orf52	0.0775657	-1.53742	3.05506	-0.503239	0.614797
C5orf58	1.02069	3.06765	1.54142	1.99014	0.0465755	0.238737
C5orf60	0.0114448	-1.0146	3.05521	-0.332089	0.739822
C5orf63	4.29982	-0.486393	0.419602	-1.15918	0.246384	0.588528
C6orf106	11.9567	-0.40191	0.561709	-0.715512	0.474293	0.770129
C6orf118	0.378493	-0.271786	1.58927	-0.171013	0.864214	0.951853
C6orf120	10.2843	0.771886	0.599818	1.28687	0.198141	0.529482
C6orf132	0.227406	-1.34155	2.64807	-0.506614	0.612425
C6orf136	31.1696	0.348506	0.334219	1.04275	0.297066	0.640893
C6orf141	0.236038	-2.40492	2.85948	-0.841035	0.400329
C6orf163	2.76645	-2.6885	1.02685	-2.6182	0.00883962	0.0764921
C6orf201	0.164068	-0.378091	1.00657	-0.375625	0.707196
C6orf203	31.3546	0.129808	0.433181	0.299662	0.764435	0.914654
C6orf223	0.0703026	-0.719341	3.05531	-0.235439	0.813868
C6orf226	28.493	0.0176942	0.367044	0.0482073	0.961551	0.98542
C6orf47	13.1263	0.394594	0.583799	0.675906	0.4991	0.785424
C6orf48	81.4925	-0.0933065	0.147561	-0.632325	0.527174	0.802464
C6orf52	13.0356	-0.425855	0.617423	-0.68973	0.490364	0.779788
C6orf58	0.696015	0.4584	2.10542	0.217724	0.827644	0.937381
C6orf62	112.587	0.756844	0.167546	4.51723	6.26524e-06	0.000229452
C6orf89	39.4671	0.318264	0.31652	1.00551	0.314652	0.655026
C7	0.0909179	-1.12308	3.05521	-0.367595	0.713175
C7orf25	0.338529	1.15698	1.68521	0.68655	0.492366	0.781186
C7orf26	28.0428	0.15234	0.320614	0.475152	0.634679	0.857584
C7orf31	1.88365	-1.01124	0.992778	-1.0186	0.308392	0.651412
C7orf43	13.8725	-0.0456586	0.351453	-0.129914	0.896635	0.962943
C7orf50	254.382	-0.406415	0.156781	-2.59224	0.00953529	0.0807398
C7orf61	0.00325112	-1.14823	3.05517	-0.375832	0.707042
C8G	0.0270496	-1.26703	3.05516	-0.414719	0.678348
C8orf33	78.1465	0.188467	0.244928	0.76948	0.441609	0.750389
C8orf34	6.29621	0.324292	0.780234	0.415635	0.677677	0.877896
C8orf37	1.31415	1.37171	1.30609	1.05024	0.293608	0.637023
C8orf44	9.38653	-0.233353	0.673794	-0.346327	0.729097	0.900918
C8orf48	6.60624	-0.397041	0.840986	-0.472113	0.636846	0.859213
C8orf58	15.4795	0.425162	0.43306	0.981761	0.326218	0.664424
C8orf59	21.4683	0.0877642	0.193993	0.452409	0.650974	0.866372
C8orf76	11.0896	0.18957	0.407501	0.465202	0.641787	0.861544
C8orf82	22.9766	0.450215	0.310113	1.45178	0.146563	0.453912
C8orf88	0.140927	-1.05837	2.68992	-0.393458	0.693981
C8orf89	0.354933	1.73322	2.7354	0.633624	0.526326	0.802457
C9orf116	6.58842	-1.46017	0.700945	-2.08315	0.0372379	0.20566
C9orf129	9.78241	-0.148176	0.428108	-0.346119	0.729253	0.900918
C9orf135	0	0	0	0	1
C9orf153	0.17012	-2.07243	2.49102	-0.831959	0.405432
C9orf16	180.673	-0.915963	0.173807	-5.26999	1.36428e-07	8.68015e-06
C9orf24	10.0668	-1.66552	0.641797	-2.59508	0.00945682	0.0804023
C9orf3	22.8097	-0.444998	0.433089	-1.0275	0.304186	0.647872
C9orf40	8.72826	-0.0993058	0.561889	-0.176735	0.859716	0.95033
C9orf43	0.112496	-1.52871	3.05506	-0.500386	0.616803
C9orf50	0.526451	-2.2096	1.69884	-1.30065	0.193379	0.52175
C9orf64	0.0900369	-1.00639	3.05431	-0.3295	0.741778
C9orf72	26.3169	1.12881	0.328627	3.43494	0.000592694	0.00985666
C9orf78	141.796	-0.51708	0.22068	-2.34313	0.0191228	0.130843
C9orf84	0.252199	-2.19225	2.2254	-0.985106	0.324572
C9orf85	19.0835	-0.0897098	0.4765	-0.188268	0.850666	0.946666
CA10	106.033	1.63904	0.455558	3.59787	0.000320835	0.006057
CA11	33.1024	-0.0436888	0.426925	-0.102334	0.918492	0.968111
CA12	0.0820866	-1.01442	3.05521	-0.332029	0.739868
CA13	0.986645	-3.99624	1.96022	-2.03867
CA14	6.96629	0.742482	1.02097	0.727235	0.467082	0.764882
CA2	1.09488	0.853339	1.53093	0.557399	0.577255	0.826957
CA3	0.0101457	-1.0239	3.05523	-0.335128	0.737528
CA4	0.0328566	-0.516808	3.05532	-0.16915	0.865678
CA5A	0.271542	-1.06604	0.861553	-1.23735	0.215957	0.550003
CA5B	6.94133	-0.163234	0.51084	-0.31954	0.749317	0.910523
CA8	0.909476	0.355758	1.89921	0.187319
CA9	0.179423	-0.909505	3.00596	-0.302567	0.76222
CAAP1	12.5913	0.689469	0.469253	1.46929	0.141753	0.44529
CAB39	28.9827	0.604888	0.306599	1.97289	0.0485078	0.244578
CAB39L	11.4869	1.38635	0.607444	2.28226	0.022474	0.145879
CABCOCO1	0.182773	-2.0887	2.79411	-0.747538	0.454739
CABIN1	17.361	-0.979385	0.547241	-1.78968	0.0735058	0.311204
CABLES1	1.51817	-0.785657	1.32329	-0.593715	0.552702	0.814158
CABLES2	7.50675	-0.00701185	0.812182	-0.00863335	0.993112	0.99747
CABP1	3.44034	0.192666	0.761628	0.252967	0.800294	0.928131
CABP4	0.00899254	-1.11366	3.05521	-0.364513	0.715475
CABP7	1.22131	0.143643	1.35214	0.106234
CABYR	33.7694	-0.296641	0.402154	-0.73763	0.460739	0.761221
CACFD1	60.8956	0.382954	0.290327	1.31905	0.187154	0.512557
CACHD1	10.4163	-0.000779323	0.676749	-0.00115157	0.999081	0.999603
CACNA1A	16.6289	-0.435759	0.268258	-1.6244	0.104289	0.380587
CACNA1B	11.3019	0.0665563	0.612744	0.10862	0.913504	0.966428
CACNA1C	19.5788	0.0231028	0.449583	0.0513872	0.959017	0.984733
CACNA1D	2.29671	-0.906588	0.832466	-1.08904	0.276136	0.618434
CACNA1E	35.41	-0.694589	0.372406	-1.86514	0.062162	0.283119
CACNA1G	1.13672	-1.57518	1.12638	-1.39845	0.161979	0.477599
CACNA1H	25.689	-1.43861	0.432357	-3.32736	0.000876727	0.0134458
CACNA1I	0.251855	0.810479	1.70811	0.47449	0.63515
CACNA2D1	44.176	0.243738	0.516242	0.47214	0.636827	0.859213
CACNA2D2	11.4225	-0.30749	0.540119	-0.5693	0.569153	0.822688
CACNA2D3	15.6402	-0.653448	0.585799	-1.11548	0.264644	0.6071
CACNA2D4	0.0128898	-1.04801	3.0552	-0.343024	0.73158
CACNB1	52.1268	-0.483255	0.303823	-1.59058	0.111704	0.392816
CACNB2	3.60272	0.152331	0.698385	0.218119	0.827336	0.93738
CACNB3	69.7777	-0.464837	0.248706	-1.86902	0.0616196	0.281447
CACNB4	7.67999	0.454783	0.599439	0.758681	0.448043	0.754564
CACNG2	35.794	-0.0679439	0.312844	-0.217181	0.828067	0.93753
CACNG3	31.8737	1.30598	0.641274	2.03654	0.0416957	0.222399
CACNG4	44.0728	-0.198294	0.305356	-0.649387	0.516088	0.796593
CACNG5	2.37234	-0.0707712	1.23916	-0.0571121	0.954456	0.98315
CACNG6	0.079395	-0.856004	3.05528	-0.280172	0.779346
CACNG7	5.41498	0.801823	0.783826	1.02296	0.306326	0.650161
CACNG8	1.65284	-0.855487	1.1571	-0.73934	0.459701	0.760417
CACTIN	5.94645	-0.149998	0.634215	-0.23651	0.813037	0.932876
CACUL1	40.5593	0.0982103	0.371827	0.264129	0.791681	0.924524
CACYBP	323.078	0.232244	0.144494	1.60729	0.107991	0.387216
CAD	19.2631	-0.86094	0.557517	-1.54424	0.12253	0.41287
CADM1	193.683	0.0846113	0.267528	0.316271	0.751797	0.911459
CADM2	28.7025	0.546559	0.519192	1.05271	0.292473	0.636181
CADM3	34.0071	0.274937	0.233221	1.17887	0.238452	0.579023
CADM4	10.7141	0.244666	0.352305	0.694471	0.487387	0.777175
CADPS	134.14	-0.00539525	0.278777	-0.0193533	0.984559	0.993528
CADPS2	0.2394	-0.515834	2.80149	-0.184128	0.853913
CALB1	5.40941	0.742464	0.760426	0.976379	0.328877	0.667088
CALB2	0.941311	1.59062	1.28895	1.23405	0.217186	0.551277
CALCA	153.958	-0.0658413	0.427043	-0.15418	0.877468	0.956517
CALCB	1077.52	0.423509	0.378906	1.11772	0.263688	0.606361
CALCOCO1	36.2102	0.057858	0.341065	0.169639	0.865294	0.951915
CALCOCO2	21.307	-0.433795	0.524844	-0.826522	0.408508	0.728013
CALCRL	0.252775	-1.2966	1.9915	-0.651069	0.515002
CALD1	31.3266	-1.34902	0.457881	-2.94624	0.00321666	0.0370095
CALHM2	0.0228028	-0.826227	3.05529	-0.270425	0.786833
CALHM4	0.0765862	-0.329494	3.05526	-0.107845	0.914119
CALHM5	0.28666	-0.981599	2.69177	-0.364667	0.71536	0.895722
CALHM6	1.56018	-0.711116	1.06837	-0.665609	0.505661	0.79023
CALM1	3544.26	-0.192626	0.0795852	-2.42038	0.0155043	0.113501
CALM2	7001.7	0.100241	0.085307	1.17506	0.23997	0.580684
CALM3	435.38	0.177665	0.0955859	1.8587	0.0630699	0.285219
CALN1	10.4298	-0.276045	0.729372	-0.37847	0.705081	0.889749
CALR	279.89	-0.231236	0.148697	-1.55508	0.119928	0.408206
CALU	37.65	0.457554	0.306258	1.49402	0.135172	0.433747
CALY	122.864	-1.18337	0.243035	-4.86914	1.12083e-06	5.77833e-05
CAMK1	19.44	-1.03587	0.352571	-2.93804	0.00330289	0.0377991
CAMK1D	40.8298	0.383534	0.357729	1.07214	0.283659	0.626797
CAMK1G	21.134	-0.785818	0.579074	-1.35702	0.174773	0.494682
CAMK2A	2.90997	-3.52761	1.07549	-3.28001	0.00103803	0.0152731
CAMK2B	219.515	0.343687	0.1859	1.84878	0.0644901	0.287854
CAMK2D	50.7689	0.567095	0.300247	1.88876	0.0589239	0.275485
CAMK2G	85.3102	0.0297469	0.273528	0.108753	0.913399	0.966428
CAMK2N1	111.274	0.0372082	0.242421	0.153486	0.878015	0.956589
CAMK2N2	1.13744	-0.845075	0.601729	-1.40441	0.160196	0.475375
CAMK4	24.4378	0.589716	0.449294	1.31254	0.189338	0.515935
CAMKK1	6.42095	0.00342573	0.803777	0.00426204	0.996599	0.998611
CAMKK2	51.8935	-0.307445	0.324207	-0.948299	0.342977	0.679768
CAMKMT	21.3346	0.369067	0.53512	0.689689	0.49039	0.779788
CAMKV	33.6139	-0.537573	0.396491	-1.35583	0.175154	0.495205
CAMLG	235.453	-0.126506	0.148876	-0.849741	0.395469	0.719867
CAMSAP1	37.2978	-0.187641	0.31813	-0.589825	0.555308	0.816035
CAMSAP2	38.8203	0.0963879	0.326417	0.295291	0.767772	0.915344
CAMSAP3	20.2984	-0.653029	0.361602	-1.80593	0.0709288	0.305701
CAMTA1	123.21	-0.362154	0.217131	-1.66791	0.095334	0.361106
CAMTA2	23.3771	-0.580193	0.344356	-1.68486	0.0920151	0.355336
CAND1	94.9349	0.212413	0.267265	0.794765	0.42675	0.740062
CAND2	7.26226	0.318716	0.592868	0.537583	0.590865	0.833579
CANT1	14.4143	0.306344	0.34856	0.878886	0.379463	0.706532
CANX	156.397	0.627281	0.171992	3.64715	0.000265164	0.0051887
CAP1	147.731	0.153353	0.149955	1.02266	0.306468	0.650161
CAP2	79.421	0.594763	0.255168	2.33086	0.0197605	0.134015
CAPG	9.08405	-4.50875	1.09452	-4.11939
CAPN1	134.829	-0.0291079	0.190768	-0.152583	0.878727	0.956764
CAPN10	15.9482	-0.226008	0.495331	-0.456277	0.648191	0.865135
CAPN12	0.244635	-0.915258	3.05524	-0.29957	0.764505
CAPN13	0.101443	-1.33319	3.0551	-0.436382	0.66256
CAPN14	0.607722	-1.34588	2.15912	-0.623346	0.533057	0.804806
CAPN15	2.0115	-0.891038	0.769078	-1.15858	0.246628	0.58859
CAPN2	102.614	-0.0580335	0.243575	-0.238257	0.811682	0.932413
CAPN5	42.4315	0.31453	0.385801	0.815266	0.41492	0.73205
CAPN7	27.8553	0.549088	0.377635	1.45402	0.145942	0.452789
CAPN8	0.0245591	-1.13765	3.0552	-0.372366	0.70962
CAPNS1	87.3149	-0.858292	0.265087	-3.23777	0.00120467	0.0173069
CAPNS2	0
CAPRIN1	155.004	0.806452	0.171636	4.69863	2.61915e-06	0.000115703
CAPRIN2	35.6429	0.148489	0.376642	0.394245	0.6934	0.883962
CAPS	1.45832	-1.95483	1.12472	-1.73806	0.0822003	0.332479
CAPS2	0.241165	-2.1236	2.38844	-0.889115	0.373941
CAPSL	0.0562926	-1.41297	3.05511	-0.462495	0.643726
CAPZA1	157.879	0.877271	0.168733	5.19916	2.00194e-07	1.21988e-05
CAPZA2	205.61	0.795262	0.137404	5.78776	7.1331e-09	6.97898e-07
CAPZB	299.864	-0.683665	0.139848	-4.88862	1.01547e-06	5.27571e-05
CARD10	3.87099	-2.74528	1.06491	-2.57796
CARD14	0.551761	-0.492946	1.85686	-0.265473	0.790645	0.923895
CARD19	139.576	-0.924246	0.237245	-3.89575	9.78946e-05	0.00227809
CARD6	0.0204974	-1.19748	3.05516	-0.391952	0.695093
CARD8	6.78014	-0.955561	0.67312	-1.4196	0.155724	0.469378
CARD9	1.54697	-0.172938	0.834882	-0.207141	0.8359	0.940598
CARF	1.35556	0.129515	0.964442	0.13429	0.893173	0.962077
CARHSP1	47.9664	-0.612851	0.221124	-2.77153	0.0055794	0.0554384
CARM1	6.45732	-0.0552959	0.506102	-0.109258	0.912998	0.966428
CARMIL1	6.9764	-0.229951	0.397289	-0.578799	0.562725	0.820317
CARMIL2	51.7779	-1.11501	0.316334	-3.52479	0.000423822	0.00753436
CARMIL3	17.2009	0.383924	0.396603	0.96803	0.333029	0.670708
CARNMT1	2.98423	1.62549	0.864274	1.88076	0.0600043	0.277554
CARNS1	0.141537	-0.313874	1.93775	-0.161979	0.871323
[truncated: 13,961 more rows]

## Sheet: DEG_MN_FUS_P525L_heteroz
gene	baseMean	log2FoldChange	lfcSE	stat	pvalue	padj
A1BG	6.21807	-1.50031	0.763483	-1.96509	0.0494039	0.255826
A1CF	0.106453	-1.91048	3.10107	-0.616069	0.537849
A2M	0.345916	-3.21432	2.51034	-1.28043	0.200394	0.536365
A2ML1	0.127426	-0.678913	2.94261	-0.230718	0.817534
A4GALT	4.13457	-1.86076	0.860866	-2.1615	0.0306571	0.192037
A4GNT	0.00633571	-1.68096	3.10107	-0.542057	0.587779
AAAS	113.404	0.101652	0.271346	0.374621	0.707943	0.895156
AACS	28.1982	0.14692	0.426264	0.344669	0.730343	0.902838
AADAT	22.2136	0.300045	0.398191	0.753521	0.451137	0.756722
AAGAB	99.5386	0.669724	0.238014	2.81381	0.00489584	0.0538346
AAK1	85.5654	-0.0472806	0.169903	-0.27828	0.780798	0.924072
AAMDC	4.359	-0.651369	0.653498	-0.996743	0.318889	0.658512
AAMP	178.251	0.217694	0.182623	1.19204	0.233245	0.573584
AANAT	0.468823	1.15153	2.03114	0.566938	0.570756	0.829839
AAR2	73.5423	0.537931	0.286458	1.87787	0.0603993	0.287269
AARD	1.1823	0.415686	1.39344	0.298316	0.765462	0.918778
AARS	176.12	0.200876	0.194346	1.0336	0.301325	0.642613
AARS2	14.3971	-0.465823	0.540828	-0.861314	0.389065	0.71513
AARSD1	9.10177	0.11654	0.256866	0.453699	0.650046	0.869603
AASDH	9.59292	-0.279183	0.54208	-0.515021	0.606538	0.848139
AASDHPPT	171.317	0.536045	0.185836	2.8845	0.00392032	0.0457172
AASS	1.17979	-0.138652	1.12287	-0.12348	0.901727	0.970661
AATF	61.4994	-0.450338	0.349898	-1.28705	0.198076	0.532829
AATK	7.80438	-0.218392	0.600156	-0.363893	0.715938	0.897116
ABAT	48.2151	0.280268	0.318622	0.879624	0.379063	0.708334
ABCA1	7.85544	-0.111153	0.851155	-0.130591	0.896099	0.967881
ABCA10	1.21849	0.97558	0.739293	1.31961	0.186964	0.518119
ABCA13	0.102212	-0.93836	2.84495	-0.329834	0.741526
ABCA2	12.222	0.0481707	0.488349	0.0986399	0.921424	0.977862
ABCA3	194.743	-0.467619	0.17242	-2.7121	0.00668584	0.0672113
ABCA5	30.7727	0.35787	0.437082	0.818771	0.412917	0.729615
ABCA6	0.515836	-1.51872	1.86612	-0.813838	0.415738	0.731667
ABCA7	7.00818	-1.8114	0.682724	-2.6532	0.00797337	0.0759533
ABCA8	0.0261822	-1.57276	3.10107	-0.507166	0.612038
ABCA9	0.160116	0.186399	2.86771	0.0649993	0.948175
ABCB1	3.30049	0.0611235	0.739042	0.0827065	0.934085	0.981826
ABCB10	9.67131	-0.798004	0.558914	-1.42777	0.153357	0.472961
ABCB11	0.0131294	-1.67112	3.10107	-0.538885	0.589966
ABCB4	0.873215	-2.20312	1.15108	-1.91395	0.0556261	0.2744
ABCB6	5.10915	0.73567	0.434587	1.6928	0.090493	0.358521
ABCB7	12.2136	-0.163634	0.580773	-0.281752	0.778134	0.922671
ABCB8	31.3753	0.474481	0.438048	1.08317	0.278732	0.620788
ABCB9	14.0878	0.327084	0.465674	0.702389	0.482436	0.779436
ABCC1	2.3381	0.58457	0.698651	0.836713	0.402754	0.724047
ABCC10	18.6014	-0.693755	0.52755	-1.31505	0.188493	0.520464
ABCC11	0.204395	-1.02777	2.00027	-0.513818	0.60738
ABCC3	0.0319813	-1.66129	3.10107	-0.535714	0.592156
ABCC4	0.630311	0.643273	1.10891	0.580095	0.56185	0.825048
ABCC5	50.8711	0.331513	0.350856	0.94487	0.344725	0.68268
ABCC6	0.210821	-0.825885	2.38586	-0.346158	0.729224
ABCC8	7.88469	-0.361771	0.757214	-0.477766	0.632817	0.860917
ABCC9	0.380523	-3.37601	1.76241	-1.91556	0.0554213	0.273851
ABCD1	7.31098	0.905914	0.723305	1.25246	0.2104	0.547752
ABCD2	0.246001	-1.52685	3.06242	-0.498577	0.618077
ABCD3	24.4889	0.831833	0.357228	2.32857	0.0198816	0.146411
ABCD4	71.1504	0.597734	0.29957	1.99531	0.0460094	0.24663
ABCE1	42.8756	0.979815	0.316162	3.09909	0.00194116	0.0268049
ABCF1	76.2447	-0.211163	0.254095	-0.831041	0.40595	0.725319
ABCF2	62.3028	0.724949	0.346733	2.0908	0.0365462	0.213698
ABCF3	51.7692	0.160308	0.346912	0.462099	0.64401	0.866771
ABCG1	32.1516	-0.853336	0.350573	-2.43412	0.014928	0.120337
ABCG4	12.2799	-0.41771	0.558655	-0.747707	0.454637	0.758785
ABCG5	0.119139	-1.48145	2.29765	-0.644768	0.519078
ABCG8	0.27745	-1.23801	1.61304	-0.767503	0.442783
ABHD1	1.05506	-4.60103	1.70976	-2.69104	0.00712307	0.0703685
ABHD10	32.607	0.843754	0.335846	2.51232	0.0119939	0.103957
ABHD11	22.5436	0.135861	0.558567	0.243231	0.807826	0.936505
ABHD12	140.925	0.0693672	0.214714	0.323068	0.746644	0.909855
ABHD12B	0.349687	-3.18231	2.52188	-1.26188	0.206993	0.543005
ABHD13	20.8676	-0.0713505	0.525835	-0.13569	0.892066	0.967353
ABHD14A	64.6851	-0.37633	0.203852	-1.84609	0.0648785	0.297945
ABHD14A-ACY1	0.506079	-0.232557	0.963429	-0.241385	0.809257	0.936946
ABHD14B	3.493	-0.450561	0.947222	-0.475665	0.634313	0.861414
ABHD15	0.113546	-2.39303	2.97037	-0.805635	0.420453
ABHD16A	5.921	0.34438	0.23364	1.47398	0.140487	0.451244
ABHD17A	32.7766	0.0900716	0.286505	0.31438	0.753232	0.91288
ABHD17B	17.5955	1.03702	0.340819	3.04274	0.00234433	0.0310003
ABHD17C	12.0624	-0.889128	0.489962	-1.81469	0.069572	0.31038
ABHD18	13.555	-0.620841	0.482924	-1.28559	0.198587	0.533195
ABHD2	17.7726	0.039136	0.35912	0.108977	0.91322	0.974026
ABHD3	4.3292	-0.000228774	0.967139	-0.000236547	0.999811	0.999957
ABHD4	22.561	-1.11544	0.636297	-1.75301	0.0795998	0.334067
ABHD5	20.505	0.678901	0.463975	1.46323	0.143405	0.4561
ABHD6	20.4108	0.892766	0.51779	1.72419	0.0846741	0.346205
ABHD8	37.968	-0.246039	0.361489	-0.680628	0.496107	0.788911
ABI1	62.4248	0.462965	0.263093	1.7597	0.0784586	0.331611
ABI2	91.1727	0.27129	0.215524	1.25875	0.208122	0.544543
ABI3BP	0.786496	-0.719928	2.06214	-0.349117	0.727001	0.901427
ABL1	26.0579	-0.233792	0.453586	-0.515431	0.606252	0.847912
ABL2	14.3502	0.795879	0.5604	1.4202	0.15555	0.477052
ABLIM1	145.314	-0.22612	0.219603	-1.02968	0.303162	0.644189
ABLIM2	41.441	0.0388416	0.318245	0.122049	0.90286	0.97102
ABLIM3	52.1288	0.439248	0.289957	1.51487	0.129804	0.433933
ABO	0.415141	-0.820704	1.85412	-0.442638	0.658028	0.874564
ABR	68.1041	-0.247179	0.254302	-0.971993	0.331054	0.670678
ABRACL	88.1952	-0.277169	0.238265	-1.16328	0.244715	0.587556
ABRAXAS1	8.52389	-0.455383	0.238728	-1.90754	0.0564505	0.276842
ABRAXAS2	26.8072	0.544535	0.367925	1.48002	0.138869	0.44899
ABT1	69.2414	0.752649	0.336674	2.23554	0.0253819	0.170106
ABTB1	1.80856	-0.172944	1.25657	-0.137632	0.890532	0.966899
ABTB2	7.28181	-0.686501	0.739918	-0.927807	0.353508	0.690383
AC001226.2	0.485767	-0.87749	1.64198	-0.53441	0.593058	0.841723
AC003002.2	0.0246332	-1.49079	3.10107	-0.480733	0.630707
AC003002.3	0.0763601	-1.18905	3.10105	-0.383435	0.701397
AC004754.1	0.27367	-0.293802	1.34184	-0.218954	0.826686
AC004922.1	0.786753	-0.424837	0.397517	-1.06873	0.285193	0.627598
AC004997.1	0.0477299	-2.05264	3.10107	-0.661914	0.508027
AC005324.3	0.0240862	-1.42849	3.10107	-0.460644	0.645054
AC005726.1	0.280759	-0.658711	1.9646	-0.33529	0.737406	0.906113
AC005833.1	0.405269	-2.10844	1.9559	-1.07799	0.281038	0.623156
AC007040.2	0.272858	-3.26336	3.09926	-1.05295	0.292364
AC008397.2	0.194311	-0.947876	2.17052	-0.436705	0.662325
AC008676.3	0.103524	-0.471189	2.84415	-0.165669	0.868417
AC008687.4	0.0739222	-1.79244	2.76606	-0.648014	0.516976
AC008878.1	0.116537	-1.91773	2.92923	-0.654686	0.51267
AC009119.2	0.150463	-1.13819	2.50829	-0.453773	0.649992
AC009779.3	0.737806	-0.931123	1.17222	-0.794323	0.427007	0.739148
AC010325.1	0.0918457	-1.11189	3.1008	-0.358583	0.719907
AC010616.1	1.50271	0.797865	0.896723	0.889757	0.373597	0.704837
AC011005.1	31.9387	-0.385454	0.200409	-1.92333	0.0544382	0.270848
AC011195.2	8.49104	0.159845	0.232261	0.688211	0.49132	0.785288
AC012213.5	1.06311	-1.93598	1.32965	-1.456	0.145392	0.459676
AC013394.1	0.602479	-1.56879	0.854483	-1.83596	0.0663639	0.301718
AC015802.6	0.125709	-1.83578	2.71691	-0.675685	0.499241
AC023055.1	0.254673	-1.15444	1.33385	-0.865497	0.386766
AC023509.3	0.130778	-2.13965	3.10097	-0.689995	0.490197
AC068987.5	0.0686408	-2.18784	3.10105	-0.705516	0.480489
AC073111.5	5.82546	-0.161791	0.598106	-0.270506	0.786771	0.927328
AC073610.3	0.326011	-2.4842	1.45983	-1.7017	0.0888108	0.355762
AC090517.4	0.039032	-1.12405	3.10104	-0.362477	0.716996
AC091057.6	0
AC091167.6	0.184319	-1.88753	2.96388	-0.636842	0.524228
AC091959.3	0.223408	-1.65857	1.34429	-1.23379	0.217282
AC092587.1	0.040056	-1.56948	3.02398	-0.519012	0.603753
AC092647.5	0.0294735	-1.78588	3.10107	-0.575891	0.564689
AC092718.3	2.72432	-0.930156	0.541767	-1.71689	0.0859984	0.349524
AC092718.8	0.13914	-1.14713	2.89986	-0.39558	0.692415
AC092835.1	1.74381	-1.78452	1.33252	-1.33921	0.180502	0.510764
AC093323.1	36.9772	-0.240302	0.368784	-0.651604	0.514656	0.799023
AC093512.2	2.38052	1.83385	0.846857	2.16548	0.0303509	0.190729
AC093668.3	0.0682375	-1.10489	2.32882	-0.474443	0.635184
AC093827.5	0.336999	-1.72702	2.17515	-0.79398	0.427207	0.739148
AC099489.1	0
AC104452.1	0.27228	-0.871465	1.11319	-0.78285	0.433715
AC107871.1	0.0772647	-2.01612	3.10106	-0.650138	0.515603
AC114490.3	0.609352	-3.76911	3.09828	-1.21652	0.223788	0.562525
AC115220.1	0.172428	-0.441043	0.906601	-0.486479	0.626627
AC116366.3	0.217094	-0.395367	1.63146	-0.24234	0.808517
AC118549.1	13.0846	-0.0863223	0.483446	-0.178556	0.858286	0.954942
AC118553.2	0.153257	-0.886805	1.81572	-0.488403	0.625264
AC134684.9	0.0107708	-1.84162	3.10107	-0.593866	0.552602
AC138647.1	0.0844675	-1.64668	2.90809	-0.566242	0.571229
AC138894.1	0.0836114	-1.298	1.64594	-0.788611	0.430339
AC138969.1	27.6974	-0.245356	0.251688	-0.974844	0.329638	0.668836
AC233723.1	0.48249	-0.0824655	1.93799	-0.0425521	0.966059	0.990836
AC244197.3	0.176593	-0.542088	1.65148	-0.328244	0.742727
ACAA1	103.144	0.0725425	0.255465	0.283963	0.776439	0.922173
ACAA2	43.4078	-0.518294	0.413087	-1.25468	0.209593	0.546555
ACACA	52.0379	-0.29465	0.357137	-0.825035	0.409351	0.727258
ACACB	0.536163	-3.45168	1.92925	-1.78913	0.0735933	0.321169
ACAD10	8.26292	0.0356614	0.741764	0.0480765	0.961655	0.989495
ACAD11	0.0119918	-1.53669	3.10107	-0.495535	0.620222
ACAD8	52.6562	0.224022	0.360095	0.622119	0.533864	0.810579
ACAD9	42.873	0.104901	0.398225	0.263421	0.792226	0.929813
ACADL	0.0413648	-1.05794	3.10102	-0.341159	0.732984
ACADM	81.058	0.181165	0.238341	0.760109	0.44719	0.753485
ACADS	21.7305	-0.154902	0.520038	-0.297867	0.765805	0.918778
ACADSB	3.22328	0.587814	0.890573	0.660041	0.509228	0.796274
ACADVL	140.451	0.167473	0.227115	0.737391	0.460885	0.763243
ACAN	0.123491	-1.25725	2.75675	-0.456061	0.648346
ACAP1	1.29869	0.08003	0.753943	0.106149	0.915464	0.97491
ACAP2	36.4306	-0.420989	0.333599	-1.26196	0.206964	0.543005
ACAP3	56.7255	-0.14543	0.210497	-0.69089	0.489634	0.784122
ACAT1	171.216	0.220541	0.208866	1.0559	0.291016	0.633292
ACAT2	941.849	0.296804	0.190207	1.56043	0.118658	0.416869
ACBD3	24.4404	-0.018336	0.350872	-0.0522583	0.958323	0.988824
ACBD4	2.42783	-2.91819	1.35077	-2.16039	0.0307427	0.192344
ACBD5	26.5503	0.772109	0.33665	2.29351	0.0218189	0.155742
ACBD6	181.153	0.107893	0.202018	0.534075	0.59329	0.841723
ACCS	0.421744	-0.71103	1.49155	-0.476706	0.633571	0.861175
ACD	99.7389	0.199129	0.247763	0.80371	0.421564	0.735806
ACE	0.215995	0.577592	1.64278	0.351594	0.725143
ACER2	0.211926	-2.09378	2.09725	-0.998343	0.318113
ACER3	14.9767	-0.0191693	0.502803	-0.0381249	0.969588	0.99172
ACHE	520.109	-0.64885	0.141807	-4.5756	4.74853e-06	0.000175978
ACIN1	35.512	-0.406742	0.292141	-1.39228	0.163838	0.48955
ACKR1	16.8751	-0.304233	0.631672	-0.481631	0.630068	0.859355
ACKR2	0.0884443	-1.06616	2.91034	-0.366335	0.714115
ACKR4	0.00406121	-1.71703	3.10107	-0.553688	0.579793
ACLY	189.718	0.368342	0.156016	2.36092	0.0182296	0.137797
ACMSD	0.0311827	-1.74981	3.10107	-0.564261	0.572577
ACO1	26.2135	-0.0441404	0.422014	-0.104595	0.916697	0.975988
ACO2	272.276	-0.0338331	0.188661	-0.179332	0.857677	0.954583
ACOT1	94.2337	-0.060807	0.261087	-0.232899	0.815839	0.939782
ACOT11	0.135783	-0.650517	1.36442	-0.476771	0.633526
ACOT12	0.250872	0.0629792	3.07227	0.0204992	0.983645
ACOT13	28.0039	-0.877461	0.439981	-1.99432	0.0461175	0.246824
ACOT2	120.443	0.0609054	0.257003	0.236983	0.81267	0.938288
ACOT4	11.8586	-0.363188	0.806706	-0.450211	0.652558	0.871179
ACOT6	0.0371259	-1.11961	3.10102	-0.361044	0.718067
ACOT7	1497.43	-0.209379	0.0887247	-2.35988	0.018281	0.138033
ACOT8	54.701	-0.213261	0.349043	-0.610986	0.541209	0.813848
ACOT9	19.9202	0.285173	0.52418	0.544036	0.586417	0.838988
ACOX1	17.208	-0.125583	0.478628	-0.262381	0.793028	0.930037
ACOX3	14.6821	-0.331281	0.556854	-0.594915	0.5519	0.820326
ACOXL	0.0645497	-1.59571	3.10107	-0.514567	0.606856
ACP1	222.516	0.674175	0.152772	4.41294	1.01974e-05	0.000345252
ACP2	119.635	0.323674	0.266168	1.21605	0.223966	0.562768
ACP5	0.273043	0.0799112	3.01305	0.0265217	0.978841
ACP6	2.93168	-1.3717	1.01612	-1.34993	0.177038	0.506265
ACP7	0.0258183	-1.69735	3.10107	-0.547344	0.584143
ACR	0
ACRBP	0.563723	-2.70682	1.89227	-1.43046	0.152586	0.472067
ACRV1	0.305385	-1.59747	2.07773	-0.768853	0.44198	0.750642
ACSBG1	0.278679	-0.890809	1.33678	-0.666383	0.505167
ACSBG2	0.229811	-2.77396	3.0659	-0.904779	0.365583
ACSF2	0.0209373	-1.80556	3.10107	-0.582236	0.560408
ACSF3	26.8939	-0.304502	0.498864	-0.61039	0.541603	0.814109
ACSL1	18.7476	0.550681	0.446633	1.23296	0.21759	0.556598
ACSL3	116.699	0.38419	0.190412	2.01768	0.043625	0.239551
ACSL4	47.3342	0.479679	0.299393	1.60217	0.109118	0.39749
ACSL6	5.22133	0.547881	0.648495	0.84485	0.398195	0.721486
ACSM2A	0.0260633	-1.73342	3.10107	-0.558974	0.576179
ACSM2B	0.0232005	-1.80555	3.10107	-0.582235	0.560408
ACSM3	0.232243	-0.013854	2.0653	-0.00670798	0.994648
ACSM6	0.883063	0.601934	1.01659	0.592112	0.553775	0.820727
ACSS1	0.00151486	-1.75309	3.10107	-0.565318	0.571857
ACSS2	73.1916	0.448722	0.32402	1.38486	0.166095	0.491582
ACSS3	0.385764	-2.32811	1.71072	-1.3609	0.173545	0.50108
ACTA1	103.25	0.116434	0.0658317	1.76866	0.07695	0.329216
ACTA2	3.23763	-1.45803	0.846879	-1.72165	0.0851324	0.347118
ACTB	17893.5	-0.0562988	0.0777555	-0.72405	0.469035	0.769438
ACTBL2	0.0702178	-1.52088	1.59673	-0.952495	0.340846
ACTC1	7.68326	-1.40256	0.378663	-3.70397	0.00021225	0.00447062
ACTG1	11933.9	0.0381984	0.0713444	0.535408	0.592368	0.841723
ACTG2	1.91835	0.0208824	0.30166	0.0692249	0.944811	0.984582
ACTL10	0.754925	-1.93828	3.08996	-0.627283	0.530474	0.808232
ACTL6A	57.7556	0.777032	0.363468	2.13783	0.0325306	0.198779
ACTL6B	183.863	0.150131	0.180121	0.8335	0.404563	0.724293
ACTL8	0	0	0	0	1
ACTN1	76.3771	0.223028	0.161316	1.38255	0.166802	0.492255
ACTN2	5.96801	-0.490908	0.671796	-0.73074	0.464938	0.766927
ACTN3	0.110281	-1.53924	1.34748	-1.14231	0.253325
ACTN4	36.739	-0.420304	0.345128	-1.21782	0.223293	0.562261
ACTR10	781.722	0.453283	0.103309	4.38765	1.1458e-05	0.000377673
ACTR1A	516.622	0.0160176	0.0941045	0.170211	0.864844	0.957586
ACTR1B	68.1364	0.108055	0.276759	0.390431	0.696218	0.890444
ACTR2	102.119	0.0512316	0.259682	0.197286	0.843604	0.94957
ACTR3	141.789	0.285596	0.166935	1.71082	0.0871134	0.351852
ACTR3B	38.4739	-0.0286662	0.30877	-0.0928401	0.926031	0.97925
ACTR3C	7.97394	-0.107926	0.36755	-0.293637	0.769035	0.919893
ACTR5	10.2534	-0.0461478	0.686504	-0.0672214	0.946405	0.985016
ACTR6	105.887	-0.0864759	0.294348	-0.293788	0.76892	0.919893
ACTR8	27.7811	0.982249	0.42526	2.30976	0.0209013	0.151245
ACTRT3	0.679903	-1.72021	1.90946	-0.900889	0.367647	0.700781
ACVR1	22.0093	0.0322338	0.467718	0.0689172	0.945056	0.984582
ACVR1B	26.9669	0.248406	0.387078	0.641748	0.521037	0.80303
ACVR1C	0.383407	0.23356	1.13197	0.20633	0.836533	0.946961
ACVR2A	56.4534	0.368667	0.295153	1.24907	0.211639	0.549539
ACVR2B	22.0897	0.318996	0.36355	0.877446	0.380244	0.709183
ACY1	0.716876	0.0791784	0.782873	0.101138	0.919441	0.977081
ACYP1	108.583	0.161577	0.148542	1.08776	0.276702	0.618844
ACYP2	38.2703	-0.448056	0.296494	-1.51118	0.130742	0.435872
ADA	1.9794	-1.88678	1.04335	-1.80839	0.0705459	0.312858
ADA2	92.7989	0.644929	0.260872	2.47221	0.0134281	0.112203
ADAL	23.5276	0.563159	0.460997	1.22161	0.221855	0.560961
ADAM10	20.5203	1.21654	0.438855	2.77208	0.0055699	0.0591133
ADAM11	3.48831	1.43212	0.816276	1.75446	0.0793522	0.333404
ADAM12	14.4526	1.04269	0.722445	1.44328	0.148941	0.46592
ADAM15	24.6737	-0.224166	0.545913	-0.410626	0.681347	0.884564
ADAM17	12.5651	0.970728	0.499161	1.94472	0.0518089	0.262626
ADAM19	52.6022	0.767365	0.306826	2.50097	0.0123853	0.106208
ADAM20	0.29251	-2.98638	2.29117	-1.30343	0.192428	0.524671
ADAM21	0.343012	-2.63501	2.41187	-1.09251	0.274607	0.61718
ADAM22	12.899	0.743044	0.54934	1.35261	0.176179	0.505074
ADAM23	22.5121	-0.490246	0.434995	-1.12702	0.259736	0.603658
ADAM28	0.461591	-1.77713	1.79901	-0.987836	0.323233	0.661461
ADAM29	3.14736	1.61538	1.26837	1.27359	0.202809	0.539548
ADAM32	0.110023	-1.0145	1.68999	-0.6003	0.548306
ADAM7	0.51273	0.52578	1.56936	0.335028	0.737604	0.906114
ADAM8	0.989658	-1.42197	1.62793	-0.873481	0.382401	0.710884
ADAM9	10.1675	0.382086	0.525775	0.72671	0.467404	0.76861
ADAMDEC1	0.252231	-2.08441	2.60871	-0.799019	0.424279
ADAMTS1	10.6268	1.02777	1.16578	0.881619	0.377983	0.707736
ADAMTS10	14.695	0.557555	0.44962	1.24006	0.214954	0.553032
ADAMTS12	1.39753	1.11774	1.15521	0.967565	0.333261	0.672408
ADAMTS13	3.89575	0.307762	0.837346	0.367544	0.713213	0.897116
ADAMTS14	0.00475583	-1.71703	3.10107	-0.553688	0.579793
ADAMTS15	0.519129	-3.26766	1.56557	-2.0872	0.0368701	0.214768
ADAMTS16	0.114512	-1.66446	1.95403	-0.851811	0.394319
ADAMTS17	0.0209537	-1.82195	3.10107	-0.587522	0.556853
ADAMTS18	0.985328	-1.55444	1.38583	-1.12167	0.262002	0.606447
ADAMTS19	0.0281122	-1.44488	3.10107	-0.46593	0.641265
ADAMTS2	3.09982	-2.05133	1.09103	-1.88018	0.0600837	0.286563
ADAMTS20	0.133933	-1.86785	3.10107	-0.602324	0.546958
ADAMTS3	0.419086	-3.03398	1.82795	-1.65978	0.0969596	0.371097
ADAMTS4	0.118926	-1.3841	1.93453	-0.715472	0.474317
ADAMTS5	1.84389	2.29611	1.03166	2.22565	0.0260379	0.173148
ADAMTS6	0.877842	-2.11449	1.59571	-1.32511	0.185136	0.516511
ADAMTS7	6.65423	0.985756	0.644797	1.52879	0.126318	0.429581
ADAMTS8	0.0441561	-1.13659	3.10105	-0.366518	0.713979
ADAMTS9	1.49598	-3.4036	2.41974	-1.4066	0.159547	0.483266
ADAMTSL1	0.492588	0.853893	1.58411	0.539037	0.589861	0.840854
ADAMTSL2	0.234771	-2.26162	2.85128	-0.793194	0.427665
ADAMTSL3	0.116301	-1.17298	1.68878	-0.694569	0.487325
ADAMTSL4	0.312008	-0.445213	2.52793	-0.176117	0.860202	0.955768
ADAMTSL5	0.410658	-1.79207	2.1966	-0.815837	0.414593	0.730989
ADAP1	36.2705	-0.0558286	0.295018	-0.189238	0.849906	0.951758
ADAP2	1.77835	-2.47425	1.33466	-1.85384	0.0637622	0.295974
ADAR	103.784	0.0945715	0.25824	0.366216	0.714204	0.897116
ADARB1	18.3943	-0.991706	0.595298	-1.6659	0.0957339	0.368717
ADARB2	2.70963	-2.2486	1.01794	-2.20898	0.0271763	0.178297
ADAT1	23.8224	0.798184	0.467979	1.7056	0.0880829	0.354711
ADAT2	0.939331	0.811505	1.0533	0.770442	0.441038	0.750191
ADAT3	2.5561	-2.06338	0.970535	-2.12602	0.0335016	0.202046
ADCK1	41.6212	0.116017	0.526704	0.220269	0.825661	0.943317
ADCK2	31.4554	0.0112344	0.363081	0.0309418	0.975316	0.993385
ADCK5	22.7815	-0.319302	0.582741	-0.547932	0.583739	0.837613
ADCY1	43.7796	-0.0413193	0.409537	-0.100893	0.919636	0.977081
ADCY10	0.155565	-1.37275	3.10107	-0.442669	0.658005
ADCY2	49.4942	-0.592227	0.442902	-1.33715	0.181174	0.511795
ADCY3	4.80904	0.62341	0.490954	1.26979	0.204158	0.540133
ADCY4	0.0560133	-1.25327	2.5364	-0.494115	0.621225
ADCY5	12.8196	-0.0912124	0.684902	-0.133176	0.894054	0.967424
ADCY6	14.0723	-0.371559	0.608026	-0.61109	0.54114	0.813848
ADCY7	16.5323	-1.01072	0.586218	-1.72414	0.084683	0.346205
ADCY8	13.5636	-0.588138	0.455355	-1.2916	0.196495	0.530799
ADCY9	1836.41	-1.27856	0.141324	-9.04701	1.46941e-19	1.25929e-16
ADCYAP1	29.3962	-1.48862	0.497431	-2.99262	0.00276594	0.0349554
ADCYAP1R1	8.80006	0.252051	0.676028	0.372841	0.709267	0.895156
ADD1	161.021	0.122031	0.170692	0.714919	0.474659	0.773535
ADD2	86.637	0.0979348	0.234574	0.417501	0.676312	0.881687
ADD3	13.3898	1.36201	0.540154	2.52153	0.0116847	0.101986
ADGB	4.21663	-0.837727	1.21287	-0.690698	0.489755	0.784122
ADGRA1	23.3352	-0.751609	0.483015	-1.55608	0.119689	0.418455
ADGRA2	0.971751	-0.182834	1.31854	-0.138664	0.889716	0.966243
ADGRA3	9.52686	-0.127963	0.691494	-0.185053	0.853187	0.952835
ADGRB1	6.11684	-1.04605	0.613156	-1.70601	0.0880068	0.354509
ADGRB2	17.1841	0.218838	0.535582	0.408599	0.682834	0.88503
ADGRB3	45.1422	0.119247	0.339745	0.35099	0.725596	0.90064
ADGRD1	0.00557321	-1.78916	3.10107	-0.576949	0.563974
ADGRD2	0.0935602	-0.98502	1.80342	-0.546197	0.584931
ADGRE2	0.182991	-1.76949	3.10107	-0.570605	0.568268
ADGRE5	0.547814	0.492526	1.51818	0.324419	0.745621	0.909119
ADGRF1	0.0589477	-1.49735	2.35784	-0.635053	0.525394
ADGRF3	0.309938	-2.88905	2.40939	-1.19908	0.230496	0.5705
ADGRF5	0	0	0	0	1
ADGRG1	73.721	0.707555	0.337869	2.09417	0.0362451	0.212481
ADGRG2	0.136102	-0.788969	2.73067	-0.288929	0.772636
ADGRG3	0.042145	-1.7531	3.10107	-0.565321	0.571855
ADGRG5	1.03818	-4.31465	1.88899	-2.2841	0.0223656	0.158326
ADGRG6	0.70785	-2.85701	1.85255	-1.54221	0.123024	0.423508
ADGRL1	40.8182	-0.553992	0.322174	-1.71955	0.085515	0.348257
ADGRL2	35.6298	-0.901164	0.463815	-1.94294	0.0520234	0.26313
ADGRL3	46.5828	0.137141	0.362216	0.378617	0.704972	0.894102
ADGRL4	0.127242	-1.29397	3.10105	-0.417269	0.676481
ADGRV1	8.99642	1.27162	0.719889	1.76641	0.0773275	0.329597
ADH1A	0.0425425	-1.39242	3.10107	-0.449013	0.653422
ADH1B	0.0454804	-1.45145	2.59543	-0.559231	0.576004
ADH1C	0	0	0	0	1
ADH4	0.62356	-2.29389	3.10101	-0.739723	0.459468	0.762384
ADH5	170.712	0.316457	0.166319	1.90272	0.0570775	0.279019
ADH6	0.0139796	-1.46456	3.10107	-0.472274	0.636731
ADHFE1	0.799748	-0.404046	1.51455	-0.266776	0.789642	0.928958
ADI1	32.4858	0.221485	0.41141	0.538357	0.590331	0.841079
ADIPOQ	0.00406121	-1.71703	3.10107	-0.553688	0.579793
ADIPOR1	151.905	0.247019	0.216079	1.14319	0.25296	0.596458
ADIPOR2	7.96689	-0.168541	0.743791	-0.226598	0.820736	0.941536
ADK	60.2757	0.108283	0.301186	0.359523	0.719204	0.898023
ADM	0.248545	-1.68752	2.73899	-0.616111	0.537822
ADM2	4.46774	-1.24628	0.918717	-1.35655	0.174924	0.503054
ADM5	1.14718	1.32536	1.31719	1.00621	0.314315	0.654379
ADNP	84.0807	0.502156	0.235943	2.1283	0.0333125	0.201523
ADNP2	14.6305	0.932624	0.524379	1.77853	0.075317	0.325081
ADO	17.0946	0.871422	0.467758	1.86297	0.0624659	0.292504
ADORA1	29.3174	0.081604	0.495824	0.164583	0.869273	0.959081
ADORA2A	0.0203855	-1.89408	3.10107	-0.610783	0.541343
ADORA2B	0.368311	-1.73342	2.75278	-0.6297	0.528891	0.807409
ADPGK	52.1352	-0.036682	0.332236	-0.11041	0.912085	0.973577
ADPRH	0.765526	-2.29799	2.0619	-1.1145	0.265064	0.609937
ADPRHL1	1.93948	1.19886	0.966811	1.24002	0.214969	0.553032
ADPRHL2	96.7762	-0.111302	0.316531	-0.351632	0.725114	0.900347
ADPRM	23.9944	0.296582	0.638068	0.464812	0.642066	0.865995
ADRA1A	9.47326	-0.926488	1.04781	-0.884217	0.376579	0.706769
ADRA1B	3.801	-0.953505	0.758176	-1.25763	0.208526	0.545038
ADRA1D	1.58973	-3.90972	2.76524	-1.41388	0.157398	0.479928
ADRA2A	2.00495	-0.37283	1.09471	-0.340573	0.733425	0.904218
ADRA2C	0.0240432	-1.2837	3.10107	-0.413955	0.678907
ADRM1	165.85	-0.400372	0.150114	-2.66711	0.0076506	0.0741903
ADSL	33.3523	0.00130119	0.229185	0.00567746	0.99547	0.998163
ADSS	35.1962	0.38741	0.313522	1.23567	0.216581	0.555619
ADSSL1	27.6627	-0.6406	0.446489	-1.43475	0.151359	0.469922
ADTRP	0	0	0	0	1
AEBP1	0.703701	-2.95975	1.63922	-1.80559	0.0709825	0.314073
AEBP2	5.5936	-1.05438	0.638607	-1.65106	0.0987269	0.374699
AEN	13.3652	-0.255498	0.697072	-0.366531	0.713969	0.897116
AES	63.7303	-0.196276	0.185513	-1.05801	0.290049	0.632492
AFAP1	37.4899	0.297255	0.354457	0.838621	0.401682	0.723475
AFAP1L1	0.347005	-0.0104985	1.82713	-0.00574587	0.995415	0.998163
AFAP1L2	5.10938	2.0267	0.732775	2.76579	0.00567848	0.0599872
AFDN	48.1864	-0.369793	0.317468	-1.16482	0.244092	0.587256
AFF1	3.11017	-0.322973	1.13436	-0.284717	0.775861	0.922173
AFF2	10.0858	-1.04975	0.762537	-1.37665	0.168619	0.495059
AFF3	45.0001	0.08253	0.37701	0.218907	0.826723	0.943317
AFF4	46.9289	-0.181884	0.333406	-0.545532	0.585387	0.838574
AFG1L	8.06225	0.4718	0.800856	0.589119	0.555781	0.821704
AFG3L2	44.3665	0.676087	0.229721	2.94308	0.00324966	0.0394163
AFMID	1.61939	-0.984295	0.956852	-1.02868	0.30363	0.644843
AFTPH	33.4211	-0.0742152	0.431898	-0.171835	0.863567	0.957092
AGA	9.82807	-0.417202	0.711637	-0.586257	0.557703	0.823246
AGAP1	27.0049	0.264545	0.414947	0.637538	0.523775	0.803805
AGAP2	7.67419	-0.0261638	0.516723	-0.0506341	0.959617	0.98903
AGAP3	91.4632	-0.139445	0.255405	-0.545976	0.585083	0.838332
AGAP4	24.2207	-0.0234996	0.336878	-0.069757	0.944387	0.984582
AGAP5	0.0515538	-1.74675	3.10107	-0.563272	0.57325
AGAP6	22.5993	-0.118626	0.336448	-0.352583	0.724401	0.900053
AGAP9	11.1448	-0.121273	0.355209	-0.341414	0.732792	0.904088
AGBL1	0.0982113	-0.419598	3.08074	-0.1362	0.891663
AGBL2	0.158114	-2.03431	3.10106	-0.656005	0.511821
AGBL3	2.14071	0.938316	1.05349	0.890677	0.373103	0.704612
AGBL4	1.31581	-0.611864	1.30203	-0.469929	0.638406	0.863707
AGBL5	75.3326	0.507107	0.302383	1.67704	0.0935353	0.364259
AGER	1.21449	-2.4889	1.27099	-1.95824	0.0502014	0.257877
AGFG1	13.9982	0.872357	0.43667	1.99775	0.0457436	0.245879
AGFG2	1.17201	-1.0482	1.35622	-0.772884	0.439591	0.749431
AGGF1	9.4908	-0.40119	0.401496	-0.999237	0.31768	0.657613
AGK	48.5343	0.282985	0.333095	0.849564	0.395567	0.719351
AGL	17.3561	0.259608	0.465462	0.557743	0.57702	0.833993
AGMAT	0.331061	-2.03431	2.81401	-0.722923	0.469727	0.769798
AGMO	0.266638	-3.09046	3.09964	-0.997038	0.318746
AGO1	12.7196	-0.0336162	0.531236	-0.0632792	0.949544	0.985933
AGO2	23.6969	-0.269261	0.398238	-0.676131	0.498957	0.79046
AGO3	18.3786	-0.308404	0.501841	-0.614545	0.538855	0.812658
AGO4	11.8033	1.02494	0.588961	1.74025	0.0818149	0.338536
AGPAT1	157.435	-0.20071	0.184241	-1.08939	0.275982	0.618223
AGPAT2	5.27654	-1.36431	1.03488	-1.31833	0.187394	0.518786
AGPAT3	9.67747	0.295394	0.55098	0.536125	0.591872	0.841621
AGPAT4	72.2669	0.444683	0.301536	1.47472	0.140287	0.450876
AGPAT5	18.0399	0.686756	0.375138	1.83068	0.067149	0.303782
AGPS	32.7245	0.0477195	0.348382	0.136975	0.891051	0.967059
AGRN	16.1985	-0.83739	0.349219	-2.39789	0.0164896	0.129056
AGRP	0.0078854	-1.64489	3.10107	-0.530427	0.595816
AGT	0.55535	-3.18727	1.46871	-2.17011	0.0299981	0.189206
AGTPBP1	41.0763	0.450427	0.290603	1.54998	0.121147	0.421199
AGTR1	0	0	0	0	1
AGTRAP	4.51696	-4.04358	1.07148	-3.77382	0.000160764	0.00354975
AGXT	0.0211617	-1.63506	3.10107	-0.527255	0.598016
AHCTF1	18.9145	0.215625	0.59755	0.360849	0.718212	0.897779
AHCY	185.035	0.195505	0.225533	0.866855	0.386021	0.713263
AHCYL1	48.1848	0.15072	0.3763	0.40053	0.688766	0.887854
AHCYL2	13.9442	0.100602	0.517379	0.194445	0.845827	0.949985
AHDC1	6.53534	-0.165689	0.526169	-0.314897	0.75284	0.912679
AHI1	236.929	-0.910414	0.232493	-3.91587	9.0077e-05	0.00221748
AHNAK	0.45471	-0.955903	1.8466	-0.517655	0.604699	0.84712
AHNAK2	31.6845	-1.03322	0.465242	-2.22082	0.0263628	0.174814
AHR	0.618399	-1.30676	1.17741	-1.10986	0.267061	0.610935
AHRR	1.01132	-0.893159	0.66076	-1.35171	0.176467	0.50537
AHSA1	431.052	-0.452367	0.117597	-3.84676	0.000119692	0.00279119
AHSG	0.00605923	-1.77932	3.10107	-0.573777	0.566119
AIDA	18.2699	0.723314	0.435785	1.6598	0.0969556	0.371097
AIF1L	1.50534	-2.97318	1.33904	-2.22039	0.0263924	0.174912
AIFM1	45.2588	0.141679	0.366333	0.386749	0.698942	0.891608
AIFM2	7.21954	-0.890092	0.767484	-1.15975	0.246149	0.589143
AIFM3	0.184749	-1.26325	2.55866	-0.493716	0.621507
AIG1	118.646	0.126854	0.205681	0.616751	0.537399	0.811984
AIM2	5.35941	1.5395	0.998598	1.54166	0.123155	0.423508
AIMP1	48.4707	-0.0453296	0.310974	-0.145766	0.884106	0.964366
AIMP2	72.2476	0.107279	0.280253	0.382792	0.701874	0.892826
AIP	220.928	-0.169192	0.20021	-0.845072	0.398071	0.721486
AJAP1	1.04715	0.758062	1.15497	0.656347	0.511601	0.797578
AJM1	7.72876	-0.723473	0.461947	-1.56614	0.117316	0.414812
AJUBA	0.691338	-2.67655	2.03684	-1.31407	0.188822	0.520656
AK1	23.0906	-0.113253	0.266994	-0.424179	0.671435	0.880744
AK2	67.8843	0.038599	0.293117	0.131685	0.895234	0.967597
AK3	41.5765	0.751473	0.301229	2.49469	0.0126066	0.107367
AK4	49.0072	-0.188014	0.492554	-0.381713	0.702674	0.893204
AK5	37.6001	0.39535	0.419709	0.941962	0.346212	0.684043
AK6	121.26	-0.260871	0.286436	-0.910749	0.362427	0.696218
AK7	2.13985	-1.7423	1.24955	-1.39434	0.163214	0.489071
AK8	6.39819	0.387363	0.915226	0.423243	0.672118	0.880871
AK9	12.292	0.412393	0.6132	0.672526	0.501249	0.791534
AKAIN1	0.0562871	-1.78281	3.10107	-0.574902	0.565357
AKAP1	49.5661	0.00842808	0.339068	0.0248566	0.980169	0.994089
AKAP10	6.23975	-0.0154586	0.554129	-0.0278971	0.977744	0.993558
AKAP11	42.0714	0.422168	0.384577	1.09775	0.272316	0.615424
AKAP12	282.769	-0.622455	0.175801	-3.54069	0.000399085	0.00744525
AKAP13	25.8657	-0.89594	0.515194	-1.73903	0.0820289	0.339198
AKAP14	0.0934952	-1.79572	3.10107	-0.579063	0.562547
AKAP17A	18.9915	-0.230115	0.470568	-0.489016	0.62483	0.856762
AKAP2	0.286508	-1.52563	1.28168	-1.19033	0.233916	0.574709
AKAP3	2.42152	-3.15547	1.15017	-2.74349	0.00607893	0.062814
AKAP5	2.8919	2.18939	0.937914	2.33432	0.0195791	0.144825
AKAP6	99.8954	-0.00936256	0.287938	-0.0325159	0.974061	0.99333
AKAP7	9.62404	-0.48188	0.531608	-0.906457	0.364694	0.698098
AKAP8	11.878	-0.216847	0.549405	-0.394695	0.693068	0.888924
AKAP8L	77.4923	-0.296142	0.281088	-1.05356	0.292085	0.634516
AKAP9	354.765	-0.0523522	0.141321	-0.370449	0.711048	0.896003
AKIP1	72.8362	-0.214943	0.287514	-0.747591	0.454707	0.758785
AKIRIN1	145.068	0.350009	0.177287	1.97425	0.0483536	0.252581
AKIRIN2	184.338	0.162948	0.156055	1.04417	0.296408	0.639752
AKNA	1.76995	-3.26218	1.18622	-2.75006	0.00595839	0.0619277
AKNAD1	0.00557321	-1.78916	3.10107	-0.576949	0.563974
AKR1A1	334.591	-0.28249	0.155674	-1.81462	0.0695819	0.31038
AKR1B1	375.757	0.0649934	0.149511	0.434708	0.663775	0.877138
AKR1C1	506.007	-0.18817	0.126512	-1.48738	0.136915	0.44604
AKR1C2	514.654	-0.104524	0.126251	-0.827905	0.407724	0.726183
AKR1C3	83.9981	-0.110621	0.122915	-0.899981	0.36813	0.701225
AKR1C4	42.4845	-0.145377	0.124277	-1.16979	0.242087	0.585376
AKR1E2	1.19126	0.517365	0.778462	0.664599	0.506307	0.794251
AKR7A2	100.634	-0.279999	0.298071	-0.93937	0.347541	0.685089
AKR7A3	7.54311	-0.30981	0.302375	-1.02459	0.305557	0.646773
AKR7L	11.2078	-0.338987	0.294216	-1.15217	0.249251	0.592032
AKT1	38.9564	-0.223985	0.30086	-0.744484	0.456584	0.760714
AKT1S1	22.8072	-0.0845131	0.330274	-0.255888	0.798037	0.932742
AKT2	18.8252	-0.260217	0.382066	-0.68108	0.495821	0.788837
AKT3	35.4666	0.404275	0.365121	1.10723	0.268193	0.61189
AKTIP	53.9686	0.202504	0.386531	0.523901	0.600347	0.844737
AL021997.3	0.219113	0.142823	1.216	0.117453	0.906501
AL031281.2	0.0214206	-1.52685	3.10107	-0.492363	0.622463
AL031777.3	0.287158	-1.0633	0.631125	-1.68476	0.0920342	0.36088
AL049779.1	1.06627	0.115229	0.275427	0.418363	0.675681	0.881439
AL121758.1	0.06228	-1.7203	3.10107	-0.554745	0.579069
AL121845.3	0.0495596	-1.63506	3.10107	-0.527255	0.598017
AL135905.2	2.72438	0.452516	0.257176	1.75956	0.0784829	0.331611
AL136454.1	170.71	-0.636408	0.129011	-4.93299	8.09816e-07	3.68106e-05
AL139011.2	0.0435207	-1.17908	3.10104	-0.380222	0.703781
AL139260.3	0.00658949	-1.64489	3.10107	-0.530427	0.595816
AL139353.1	0.387838	0.787553	1.30406	0.603926	0.545893	0.817368
AL159163.1	0.0105595	-1.60882	3.10107	-0.518796	0.603903
AL162231.1	1.88624	-0.818519	0.547281	-1.49561	0.134755	0.442945
AL391650.1	1.22736	-1.06278	1.2633	-0.841271	0.400196	0.722083
AL590132.1	0.625789	-1.84546	0.890964	-2.0713	0.0383304	0.220544
AL662899.2	0.157172	-1.30492	0.721702	-1.80812	0.0705881
ALAD	21.0769	-0.0306053	0.486794	-0.0628712	0.949869	0.985933
ALAS1	81.3479	0.353928	0.261444	1.35374	0.175819	0.504252
ALB	0.0224161	-1.64489	3.10107	-0.530427	0.595816
ALCAM	101.462	-0.116962	0.333663	-0.350541	0.725933	0.900857
ALDH16A1	7.51425	0.54161	0.579108	0.935248	0.34966	0.687291
ALDH18A1	28.2206	0.47739	0.338011	1.41235	0.157847	0.480536
ALDH1A1	0.00417294	-1.71703	3.10107	-0.553688	0.579793
ALDH1A2	308.321	0.443734	0.40008	1.10911	0.267381	0.611406
ALDH1B1	25.3348	0.534014	0.434651	1.2286	0.21922	0.558326
ALDH1L1	0.0974535	-2.14319	2.84308	-0.753826	0.450954
ALDH1L2	15.9554	0.226158	0.571642	0.395629	0.692379	0.888871
ALDH2	215.449	0.441265	0.159605	2.76472	0.0056971	0.0601375
ALDH3A1	0
ALDH3A2	85.1983	0.147584	0.254423	0.580073	0.561866	0.825048
ALDH3B1	0.061934	-1.45145	2.20531	-0.658162	0.510434
ALDH4A1	12.1661	-0.129525	0.542595	-0.238714	0.811327	0.937704
ALDH5A1	19.3316	0.751926	0.420347	1.78882	0.0736436	0.321286
ALDH6A1	30.0877	0.653592	0.441872	1.47914	0.139102	0.449409
ALDH7A1	61.4142	-0.144163	0.345245	-0.417566	0.676265	0.881687
ALDH8A1	0.765548	-0.957568	1.36883	-0.699553	0.484206	0.780743
ALDH9A1	61.0796	0.134668	0.35139	0.383244	0.701539	0.892742
ALDOA	87.988	-0.0774044	0.103065	-0.751027	0.452637	0.757603
ALDOB	0.0455919	-1.03266	3.101	-0.33301	0.739127
ALDOC	190.532	-0.30838	0.303263	-1.01687	0.309214	0.650413
ALG1	19.8866	1.09978	0.489851	2.24513	0.0247595	0.167739
ALG10	5.6237	2.45616	0.777534	3.1589	0.00158364	0.0228818
ALG10B	4.3561	1.74817	0.702724	2.48771	0.0128568	0.108744
ALG11	8.54237	0.649017	0.459622	1.41207	0.15793	0.480536
ALG12	18.9474	-0.298726	0.520119	-0.574342	0.565736	0.826942
ALG13	24.266	0.832381	0.342523	2.43015	0.0150926	0.121307
ALG14	43.849	-0.0770505	0.383945	-0.200681	0.840948	0.948591
ALG1L	1.88958	1.37473	0.498178	2.75952	0.00578871	0.0610107
ALG1L2	3.90498	0.252382	0.289271	0.872473	0.38295	0.71152
ALG2	39.2623	0.560939	0.390716	1.43567	0.151097	0.469805
ALG3	159.489	-0.583053	0.350951	-1.66135	0.0966436	0.370679
ALG5	93.1804	0.362137	0.265662	1.36315	0.172834	0.500234
ALG6	29.4156	0.424359	0.491445	0.863491	0.387867	0.714261
ALG8	81.772	0.458276	0.357844	1.28066	0.200314	0.536256
ALG9	7.76374	0.925593	0.474353	1.95127	0.0510246	0.259899
ALK	2.52362	-2.07154	1.00298	-2.0654	0.0388856	0.222444
ALKAL1	0.304724	-0.609558	2.22933	-0.273427	0.784525	0.926165
ALKAL2	2.00581	-2.59788	1.27078	-2.04431	0.0409225	0.229971
ALKBH1	35.3476	0.652312	0.452791	1.44065	0.149684	0.467108
ALKBH2	48.5457	0.0143945	0.340836	0.0422329	0.966313	0.990836
ALKBH3	78.4231	0.0846565	0.340148	0.248881	0.803452	0.934664
ALKBH4	35.6759	-0.0947861	0.419768	-0.225806	0.821352	0.941909
ALKBH5	40.9388	0.127062	0.250541	0.507149	0.61205	0.851536
ALKBH6	8.05582	-0.490624	0.368169	-1.33261	0.182661	0.514155
ALKBH7	197.703	-0.239104	0.168082	-1.42254	0.154868	0.475944
ALKBH8	10.8147	-0.295023	0.644023	-0.458095	0.646884	0.86866
ALMS1	20.0126	-0.348893	0.554173	-0.629573	0.528974	0.807446
ALOX12	0.195315	0.725099	1.98804	0.36473	0.715313
ALOX12B	0.158648	-0.505127	2.49843	-0.202178	0.839778
ALOX15	0.247939	-0.241964	1.19458	-0.202552	0.839485
ALOX5	1.04234	-2.36174	1.78709	-1.32156	0.186315	0.517298
ALOX5AP	1.06182	-4.58228	2.48295	-1.8455	0.0649652	0.298127
ALOXE3	1.14779	-2.22594	1.26857	-1.75469	0.0793127	0.333398
ALPK1	0.386562	-1.80556	2.40042	-0.752187	0.451939	0.757207
ALPK2	0.99897	-2.35973	1.74683	-1.35086	0.176739	0.505655
ALPK3	1.70532	-0.694339	1.12468	-0.617368	0.536992	0.811617
ALPL	2.81267	-0.266582	1.18292	-0.225359	0.8217	0.941994
ALS2	15.1458	-0.0797646	0.536308	-0.148729	0.881767	0.96341
ALS2CL	0.60912	-0.602997	2.10029	-0.287101	0.774035	0.921593
ALS2CR12	0.0635053	-1.84559	3.10107	-0.595147	0.551745
ALX1	0.291487	-2.20733	2.68656	-0.821618	0.411294	0.728185
ALYREF	12.1083	-0.338394	0.420945	-0.803892	0.421459	0.735745
AMACR	1.79021	0.297176	0.687871	0.432022	0.665725	0.877654
AMBRA1	20.2107	0.0742503	0.436753	0.170005	0.865006	0.957611
AMD1	54.3361	0.560145	0.258348	2.16818	0.0301451	0.189784
AMDHD1	0
AMDHD2	8.40672	0.183284	0.710665	0.257904	0.796481	0.932014
AMER1	1.38699	-0.2753	1.20188	-0.229058	0.818824	0.940776
AMER2	28.3755	-0.0173837	0.439257	-0.0395753	0.968432	0.991408
AMER3	39.5782	-0.178296	0.387864	-0.459687	0.645741	0.867797
AMFR	305.595	-1.66261	0.213315	-7.79414	6.4848e-15	2.0209e-12
AMH	14.7754	-0.00628962	0.399561	-0.0157413	0.987441	0.996494
AMIGO1	14.729	1.05509	0.565631	1.86534	0.062134	0.291675
AMIGO2	1.86444	-1.28403	1.12668	-1.13966	0.254429	0.597898
AMMECR1	2.07801	-0.010587	1.09459	-0.00967216	0.992283	0.997521
AMMECR1L	13.9989	-0.276427	0.301938	-0.915509	0.359924	0.694219
AMN	0.0638772	-0.482723	3.1003	-0.155702	0.876268
AMN1	47.9236	0.253371	0.225827	1.12197	0.261874	0.606447
AMOT	10.8671	-0.382171	0.764223	-0.500078	0.61702	0.853904
AMOTL1	14.2797	-0.635337	0.613	-1.03644	0.299997	0.642145
AMOTL2	52.2247	-0.934352	0.35053	-2.66554	0.0076865	0.0743793
AMPD2	72.1548	0.00570571	0.246708	0.0231274	0.981549	0.994385
AMPD3	0.243855	-1.08942	2.15547	-0.505421	0.613263
AMPH	94.4457	0.302258	0.286343	1.05558	0.291161	0.633366
AMT	1.43223	0.183405	0.496236	0.369591	0.711687	0.896523
AMY1A	1.49041	1.53356	0.41322	3.71125	0.000206235	0.00436243
AMY1B	1.23367	1.52452	0.6765	2.25355	0.0242248	0.165258
AMY1C	1.12341	1.83375	1.06935	1.71482	0.0863778	0.350107
AMY2A	1.51446	1.90332	0.837547	2.27249	0.0230569	0.16081
AMY2B	3.77393	1.51286	0.422862	3.57768	0.000346656	0.00668876
AMZ1	0.221926	-0.889627	2.53698	-0.350664	0.72584
AMZ2	161.776	0.424613	0.185935	2.28366	0.0223913	0.158331
ANAPC1	16.5145	0.291444	0.434012	0.671511	0.501895	0.791735
ANAPC10	15.3582	-0.0587288	0.432279	-0.135859	0.891933	0.967348
ANAPC11	288.752	-0.828382	0.148636	-5.57323	2.50054e-08	1.60222e-06
ANAPC13	462.528	0.180847	0.154922	1.16735	0.243071	0.586099
ANAPC15	21.858	0.39267	0.301167	1.30383	0.192292	0.524404
ANAPC16	89.0058	0.0614913	0.221684	0.277383	0.781486	0.924567
ANAPC2	19.5964	-0.0966689	0.452336	-0.21371	0.830773	0.945484
ANAPC4	28.656	0.872117	0.400899	2.1754	0.0295999	0.187471
ANAPC5	131.581	0.204586	0.251184	0.814484	0.415367	0.731414
ANAPC7	71.7222	0.213674	0.24497	0.872247	0.383074	0.711556
ANG	0.0105075	-1.57276	3.10107	-0.507166	0.612039
ANGEL1	6.18862	0.212974	0.643585	0.330919	0.740706	0.90716
ANGEL2	13.4395	-0.166237	0.55977	-0.296974	0.766486	0.918946
ANGPT1	1.66204	-1.30132	1.38575	-0.939074	0.347693	0.68524
ANGPT2	0.568913	0.0868907	1.26569	0.0686509	0.945268	0.984582
ANGPTL1	0.00797311	-1.60882	3.10107	-0.518796	0.603903
ANGPTL2	0.732269	-1.68752	3.10107	-0.544172	0.586323	0.838988
ANGPTL3	0.0436017	-1.1104	3.10102	-0.358076	0.720286
ANGPTL4	0.330242	-0.123098	1.10113	-0.111792	0.910988	0.973235
ANGPTL6	0.125874	-2.37792	3.10098	-0.766829	0.443183
ANK1	17.9391	-0.496339	0.546963	-0.907445	0.364171	0.6976
ANK2	224.496	-0.332658	0.180005	-1.84804	0.0645961	0.297828
ANK3	136.848	-0.398258	0.208365	-1.91135	0.0559592	0.275417
ANKAR	0.912634	0.892471	0.949326	0.94011	0.347161	0.685041
ANKDD1A	8.26534	0.20159	0.576916	0.349427	0.726769	0.901345
ANKDD1B	0.0460369	-1.76621	3.10107	-0.569547	0.568985
ANKEF1	11.3312	0.552757	0.620832	0.890349	0.373278	0.704612
ANKFN1	0.462917	0.22994	1.73143	0.132803	0.894349	0.967424
ANKFY1	27.6226	0.392109	0.44044	0.890266	0.373323	0.704612
ANKH	49.9785	0.59425	0.385342	1.54214	0.12304	0.423508
ANKHD1	1.6667	-0.213211	0.547055	-0.389743	0.696726	0.890687
ANKHD1-EIF4EBP3	0.498046	-0.589288	1.49481	-0.394222	0.693417	0.889026
ANKIB1	24.1298	-0.0020746	0.425353	-0.00487735	0.996108	0.998394
ANKLE1	0.177961	-1.32351	1.95721	-0.676225	0.498898
ANKLE2	36.8684	-0.0166736	0.332301	-0.0501762	0.959982	0.98903
ANKMY1	2.52314	0.033086	0.903688	0.0366122	0.970794	0.991818
ANKMY2	59.7097	0.853469	0.288641	2.95686	0.00310794	0.0380501
ANKRA2	48.5057	0.181332	0.334376	0.542299	0.587613	0.839569
ANKRD1	8.28679	-0.38344	0.278823	-1.37521	0.169067	0.495352
ANKRD10	75.5689	0.235359	0.230746	1.01999	0.307733	0.648545
ANKRD11	74.1921	-0.938029	0.252951	-3.70834	0.000208623	0.00440099
ANKRD12	204.539	0.403691	0.20895	1.932	0.0533596	0.267422
ANKRD13A	22.0238	0.0401677	0.404879	0.0992091	0.920972	0.97786
ANKRD13B	9.95905	-0.309568	0.436458	-0.709274	0.478154	0.776146
ANKRD13C	27.1256	0.0116057	0.369619	0.0313989	0.974951	0.993385
ANKRD13D	80.0613	-0.164639	0.264349	-0.622809	0.53341	0.810428
ANKRD16	9.91673	0.0651461	0.670446	0.0971682	0.922593	0.978088
ANKRD17	78.7745	-0.0524779	0.269175	-0.194958	0.845426	0.949985
ANKRD18A	0.400722	-0.251027	1.43234	-0.175256	0.860879	0.955819
ANKRD18B	0.572216	-1.46549	1.13274	-1.29375	0.195753	0.529678
ANKRD20A1	3.83812	-1.4672	0.589823	-2.48753	0.0128633	0.108744
ANKRD20A2	2.78294	-1.67613	0.701923	-2.38792	0.0169442	0.131413
ANKRD20A3	3.98363	-1.81707	0.66267	-2.74205	0.00610569	0.0630431
ANKRD20A4	5.69816	-1.66486	0.597559	-2.7861	0.00533468	0.0571924
ANKRD22	0.0723972	-1.45735	3.10107	-0.469952	0.63839
ANKRD23	0.31042	-1.12238	1.74237	-0.644171	0.519465	0.801948
ANKRD24	7.64191	-0.371221	0.564383	-0.657747	0.510701	0.79667
ANKRD26	24.6725	-0.0263858	0.475535	-0.0554865	0.955751	0.987778
ANKRD27	8.69336	0.997201	0.613477	1.62549	0.104058	0.385946
ANKRD28	14.4945	-0.183793	0.55743	-0.329715	0.741615	0.907295
ANKRD29	26.7936	0.474596	0.542639	0.874606	0.381788	0.710323
ANKRD30A	0.0557892	-1.2473	3.09904	-0.402478	0.687332
ANKRD30B	0.26322	-0.750585	2.52945	-0.296738	0.766667
ANKRD30BL	1.98965	0.742575	0.805649	0.921711	0.356679	0.691612
ANKRD31	0.56028	-2.58167	2.26296	-1.14084	0.253938	0.597153
ANKRD33B	0.195263	-1.77932	3.10107	-0.573777	0.566119
ANKRD34A	21.2965	-0.182375	0.464411	-0.392702	0.694539	0.889467
ANKRD34B	0.00263101	-1.71703	3.10107	-0.553688	0.579793
ANKRD35	4.0052	-2.78264	1.2047	-2.30982	0.0208983	0.151245
ANKRD36	143.059	-0.0887507	0.182853	-0.485367	0.627416	0.857569
ANKRD36B	161.062	-0.0269819	0.200126	-0.134825	0.89275	0.967424
ANKRD36C	161.117	-0.146869	0.189171	-0.776381	0.437524	0.747953
ANKRD37	3.33655	-0.686542	0.877781	-0.782134	0.434136	0.745491
ANKRD39	33.4297	-0.202817	0.338375	-0.599385	0.548916	0.819598
ANKRD40	5.92584	0.208311	0.508283	0.409833	0.681929	0.884877
ANKRD40CL	0.039792	-1.70391	3.10107	-0.549458	0.582691
ANKRD42	6.56405	0.0909158	0.726223	0.12519	0.900373	0.969828
ANKRD44	10.4108	0.22132	0.585203	0.378193	0.705287	0.894211
ANKRD45	1.45442	-0.670718	1.18747	-0.564829	0.57219	0.830922
ANKRD46	106.239	1.09052	0.17598	6.19682	5.76139e-10	5.52448e-08
ANKRD49	10.9853	-0.100052	0.569095	-0.175809	0.860444	0.955768
ANKRD50	23.3539	-0.100336	0.465782	-0.215415	0.829444	0.944629
ANKRD52	34.1225	-0.333768	0.328738	-1.0153	0.309963	0.650562
ANKRD53	16.2119	-0.406308	0.643749	-0.63116	0.527936	0.80685
ANKRD54	100.631	0.119352	0.26401	0.452075	0.651215	0.870572
ANKRD55	6.32601	0.304609	0.79385	0.383711	0.701193	0.892652
ANKRD6	30.867	-0.00870346	0.396876	-0.0219299	0.982504	0.994691
ANKRD61	0.146975	-2.63836	3.10065	-0.850906	0.394822
ANKRD65	1.07129	-4.77065	1.47173	-3.24153	0.00118891	0.0183384
ANKRD7	0.00896621	-1.64489	3.10107	-0.530427	0.595816
ANKRD9	19.6061	0.138151	0.412899	0.334588	0.737936	0.906114
ANKS1A	59.9619	-0.129839	0.320774	-0.404767	0.685649	0.886356
ANKS1B	34.3551	-0.346466	0.379306	-0.91342	0.361022	0.695174
ANKS3	41.6191	-0.548506	0.446705	-1.22789	0.219487	0.558326
ANKS4B	0.0212146	-1.63506	3.10107	-0.527255	0.598016
ANKS6	2.53165	-0.965069	1.0813	-0.892507	0.372121	0.704299
ANKUB1	0.121392	-0.728393	1.47103	-0.495159	0.620488
ANKZF1	38.745	-0.301318	0.39755	-0.757937	0.448489	0.754402
ANLN	0.102255	-1.0296	3.10084	-0.332039	0.73986
ANO10	72.8722	0.227787	0.285447	0.798	0.42487	0.738381
ANO2	1.50268	-0.420421	0.950131	-0.442488	0.658136	0.874623
ANO3	13.5851	-0.851718	0.617417	-1.37949	0.167745	0.493582
ANO4	6.28748	0.675207	0.72993	0.925029	0.354951	0.691495
ANO5	14.9642	0.276885	0.445993	0.620828	0.534713	0.810701
ANO6	68.5326	0.24996	0.343918	0.726801	0.467348	0.76861
ANO7	1.09594	-1.8958	1.29996	-1.45835	0.144744	0.458472
ANO8	15.191	-0.959432	0.478588	-2.00472	0.0449935	0.243752
ANOS1	14.4039	0.131082	0.660328	0.198511	0.842646	0.949349
ANP32A	63.1521	0.19666	0.19178	1.02544	0.305154	0.646219
ANP32B	120.03	-0.0821096	0.224439	-0.365844	0.714482	0.897116
ANP32D	0.487191	-0.998098	0.506806	-1.96939	0.0489086	0.254317
ANP32E	20.1304	0.661589	0.389848	1.69704	0.0896882	0.357141
ANTXR1	3.65959	-1.53028	0.905113	-1.6907	0.0908932	0.359069
ANTXR2	1.86548	-2.03893	1.17536	-1.73472	0.0827904	0.341217
ANXA1	0.151185	-0.393623	0.967045	-0.407037	0.683981
ANXA11	11.0447	-2.16129	0.754522	-2.86445	0.0041773	0.0478922
ANXA13	0.0261359	-1.79572	3.10107	-0.579063	0.562547
ANXA2	2692.17	-0.916196	0.222956	-4.10931	3.96846e-05	0.00108614
ANXA2R	0.00478265	-1.81539	3.10107	-0.585407	0.558274
ANXA3	38.954	-0.361053	0.566732	-0.637078	0.524074	0.804174
ANXA4	8.33487	-4.09231	0.829618	-4.93277	8.10734e-07	3.68106e-05
ANXA5	66.7091	-0.408991	0.359375	-1.13806	0.255095	0.598538
ANXA6	41.4821	-0.0852774	0.419072	-0.203491	0.838752	0.947595
ANXA7	66.4889	0.282366	0.30264	0.93301	0.350815	0.688179
ANXA8	0.439454	0.622587	1.43903	0.432643	0.665274	0.877589
ANXA9	0.174284	-1.78281	3.10107	-0.574902	0.565357
AOAH	0.380034	-0.944636	2.01265	-0.46935	0.638819	0.863824
AOC2	1.20605	2.00842	1.15392	1.74052	0.0817679	0.338536
AOC3	0.0889821	-0.471653	2.73213	-0.172632	0.862941
AOX1	0.0750541	-1.54325	3.10107	-0.49765	0.618731
AP000646.1	0.0131901	-1.46456	3.10107	-0.472274	0.636731
AP001267.5	0.0504996	-1.58587	3.10107	-0.511395	0.609075
AP002495.1	1.47751	-1.78251	1.20097	-1.48423	0.137747	0.447599
AP003108.2	1.84757	-0.651748	0.667623	-0.976221	0.328955	0.668241
AP1AR	11.7404	-0.769226	0.540827	-1.42231	0.154935	0.475944
AP1B1	63.5907	0.235778	0.269002	0.876493	0.380762	0.709737
AP1G1	44.2212	0.151473	0.319105	0.474682	0.635014	0.861939
AP1G2	10.5858	0.308737	0.597542	0.516678	0.605381	0.847212
AP1M1	413.344	0.0547805	0.120526	0.454513	0.64946	0.869249
AP1M2	0.421833	-1.85496	2.38689	-0.777145	0.437073	0.747502
AP1S1	100.448	0.133087	0.140893	0.944596	0.344865	0.682811
AP1S2	139.019	0.63489	0.213005	2.98063	0.00287655	0.0359556
AP1S3	4.52283	1.30672	0.685248	1.90694	0.0565289	0.277127
AP2A1	88.947	0.038508	0.190108	0.202558	0.83948	0.94823
AP2A2	31.3084	-0.3272	0.269252	-1.21522	0.224282	0.562782
AP2B1	196.756	-0.452971	0.200275	-2.26174	0.0237133	0.163313
AP2M1	1006.19	0.215891	0.0861995	2.50456	0.0122605	0.105468
AP2S1	183.671	-0.616865	0.156668	-3.93741	8.23662e-05	0.00207089
AP3B1	20.9436	0.0455858	0.513	0.0888613	0.929192	0.980082
AP3B2	81.4749	-0.0881463	0.26033	-0.338595	0.734915	0.904835
AP3D1	122.015	-0.643037	0.237721	-2.70501	0.00683025	0.0683125
AP3M1	54.9699	0.709558	0.292081	2.42932	0.0151272	0.121473
AP3M2	48.1753	-0.422527	0.305032	-1.38519	0.165995	0.491542
AP3S1	235.975	0.365141	0.144664	2.52406	0.0116008	0.101475
AP3S2	18.2167	0.770512	0.315749	2.44027	0.0146764	0.119202
AP4B1	39.7277	0.470437	0.377902	1.24486	0.213182	0.551624
AP4E1	1.78054	0.365218	0.932736	0.391555	0.695387	0.890054
AP4M1	37.6238	0.375307	0.452242	0.829882	0.406605	0.725393
AP4S1	24.9392	-0.174922	0.460106	-0.380178	0.703813	0.893596
AP5B1	2.94083	-1.72204	0.800822	-2.15033	0.0315288	0.194828
AP5M1	61.5156	0.602906	0.275845	2.18567	0.0288397	0.184445
AP5S1	29.0791	0.0577758	0.542116	0.106575	0.915126	0.97491
AP5Z1	18.4801	-0.251686	0.469205	-0.536409	0.591676	0.841509
APAF1	7.71968	-0.00940394	0.645717	-0.0145636	0.98838	0.996801
APBA1	24.5652	-0.0930601	0.373546	-0.249126	0.803263	0.934631
APBA2	116.191	0.289479	0.214765	1.34789	0.177695	0.507438
APBA3	7.89642	-0.974565	0.720783	-1.35209	0.176346	0.505362
APBB1	471.3	0.00958572	0.123089	0.0778763	0.937926	0.983396
APBB2	31.757	0.0725853	0.385571	0.188254	0.850678	0.95197
APBB3	131.29	0.0439705	0.246486	0.178389	0.858417	0.954942
APC	106.369	0.325715	0.261729	1.24447	0.213325	0.5517
APC2	82.5007	-0.219879	0.239198	-0.919236	0.357972	0.692419
APCDD1	2.89757	-5.09394	1.13866	-4.47363	7.69036e-06	0.000269694
APEH	129.995	0.21591	0.239022	0.903307	0.366363	0.699661
APEX1	370.857	0.029523	0.129308	0.228316	0.8194	0.940849
APEX2	15.1456	0.166971	0.673329	0.247978	0.804151	0.934664
APH1A	53.8634	0.962973	0.368686	2.6119	0.00900401	0.0837293
APH1B	6.99465	0.127368	0.641423	0.198571	0.842598	0.949349
API5	31.5997	0.505397	0.309832	1.63119	0.102849	0.383981
APIP	27.9079	0.729899	0.353043	2.06745	0.038692	0.221707
APLF	1.00265	0.404006	1.76943	0.228325	0.819393	0.940849
APLN	0.0401014	-0.823619	3.10081	-0.265614	0.790536
APLP1	1084.4	-0.163201	0.0836514	-1.95097	0.0510612	0.259899
APLP2	316.578	0.299389	0.130906	2.28706	0.0221925	0.15767
APMAP	394.985	0.216246	0.128035	1.68896	0.0912266	0.359414
APOA1	0.372099	-2.59655	1.86159	-1.3948	0.163076	0.488969
APOBEC2	0	0	0	0	1
APOBEC3A	0.06703	-1.51374	3.10107	-0.488134	0.625455
APOBEC3B	0.0138279	-1.67112	3.10107	-0.538885	0.589966
APOBEC3C	4.89701	-4.40138	1.03196	-4.26508	1.99827e-05	0.000599568
APOBEC3D	0.022814	-1.84162	3.10107	-0.593866	0.552602
APOBEC3F	2.21081	-1.1573	1.25711	-0.920604	0.357257	0.691624
APOBEC3G	2.11648	-2.4704	0.830675	-2.97397	0.00293975	0.0364795
APOC1	7.8485	-0.676085	0.516644	-1.30861	0.190667	0.522481
APOD	0.228497	0.9711	2.56291	0.378905	0.704758
APOE	2.5781	-0.811811	0.878895	-0.923673	0.355657	0.691544
APOH	2.75386	-1.88713	2.93133	-0.64378	0.519718	0.802158
APOL1	0.0303845	-1.62522	3.10107	-0.524083	0.600221
APOL2	6.28585	-1.4178	0.809329	-1.75182	0.0798047	0.334386
APOL6	0.0121223	-1.68096	3.10107	-0.542057	0.587779
APOLD1	0.287143	0.179545	1.75886	0.10208	0.918693	0.97702
APOM	0.674242	0.849779	1.37942	0.616041	0.537867	0.812038
APOO	173.635	-0.341378	0.179653	-1.9002	0.0574063	0.279629
APOOL	47.0318	0.574344	0.267334	2.14841	0.031681	0.195409
APOPT1	88.9089	-0.0508641	0.164869	-0.308512	0.757693	0.91484
APP	314.553	0.16711	0.148646	1.12422	0.260922	0.605373
APPBP2	28.7675	0.519489	0.391874	1.32565	0.184954	0.516453
APPL1	34.2278	-0.37802	0.402209	-0.939861	0.347289	0.685041
APPL2	11.9185	-0.282944	0.549905	-0.514532	0.60688	0.848441
APRT	83.9842	-0.647403	0.262201	-2.46911	0.013545	0.112699
APTX	65.5755	0.172227	0.315347	0.54615	0.584963	0.838332
AQP1	0.101967	-0.529009	3.10029	-0.170632	0.864513
AQP11	42.4063	0.215586	0.348822	0.61804	0.536549	0.811617
AQP3	0.211342	-2.95133	3.09987	-0.952081	0.341056
AQP5	0.126438	-0.214548	2.17764	-0.0985233	0.921517
AQP6	0.0296577	-1.32029	3.10107	-0.425752	0.670288
AQP7	0.0577452	-2.03431	3.07747	-0.661033	0.508591
AQP8	0.189149	-2.01459	3.10066	-0.649731	0.515866
AQP9	0.431942	-2.21533	2.88735	-0.767252	0.442932	0.751002
AQR	14.0289	0.0449773	0.479222	0.0938548	0.925225	0.978974
AR	0.829163	-3.26598	1.24369	-2.62604	0.00863835	0.0814643
ARAF	15.1817	0.42948	0.512259	0.838404	0.401804	0.723475
ARAP1	1.41981	0.533058	1.19239	0.44705	0.654839	0.872949
ARAP2	0.33142	-2.46746	2.30601	-1.07001	0.284613	0.627044
ARAP3	0.0268453	-1.61538	3.10107	-0.520911	0.602429
ARC	2.9036	-2.20964	1.09478	-2.01834	0.0435561	0.239333
ARCN1	55.7431	0.371557	0.276587	1.34336	0.179155	0.509239
AREL1	52.0477	0.346683	0.342883	1.01108	0.311977	0.652705
ARF1	959.635	0.0301629	0.0869971	0.346711	0.728808	0.902349
ARF3	84.0802	-0.104891	0.18748	-0.559476	0.575837	0.833162
ARF4	774.699	0.112928	0.119429	0.945562	0.344372	0.682275
ARF5	491.071	-0.352573	0.0956723	-3.68521	0.00022851	0.0047403
ARF6	49.2167	-0.557616	0.308352	-1.80837	0.0705483	0.312858
ARFGAP1	36.2739	-0.166296	0.378048	-0.439879	0.660025	0.875182
ARFGAP2	132.622	0.293994	0.206242	1.42548	0.154018	0.47437
ARFGAP3	35.6667	0.0916157	0.318458	0.287685	0.773588	0.921523
ARFGEF1	40.6648	0.0948654	0.36799	0.257793	0.796566	0.932035
ARFGEF2	8.54515	-0.506854	0.600044	-0.844695	0.398281	0.721486
ARFGEF3	75.3729	-1.08456	0.320224	-3.38687	0.000706954	0.0120121
ARFIP1	10.6274	0.985631	0.645211	1.52761	0.126609	0.429792
ARFIP2	128.635	0.322534	0.24208	1.33235	0.182747	0.514155
ARFRP1	98.0191	0.298553	0.295434	1.01056	0.312229	0.652864
ARG2	222.24	0.213412	0.161622	1.32044	0.186689	0.517669
ARGLU1	75.2805	0.32447	0.199037	1.6302	0.103059	0.38432
ARHGAP1	49.6754	0.514448	0.260809	1.97251	0.0485511	0.252938
ARHGAP10	0.74888	-1.54642	1.75204	-0.882639	0.377431	0.707404
ARHGAP11A	0.253995	-0.691998	2.13347	-0.324353	0.745671
ARHGAP11B	0.158117	-1.21529	3.00821	-0.40399	0.68622
ARHGAP12	26.5702	0.22614	0.474831	0.476254	0.633894	0.861271
ARHGAP17	20.6904	0.665277	0.416221	1.59837	0.10996	0.399197
ARHGAP18	3.30412	1.52293	1.20075	1.26832	0.204685	0.540793
ARHGAP19	1.03332	-3.14439	1.34976	-2.32959	0.0198279	0.146094
ARHGAP20	13.9195	-1.11746	0.635118	-1.75945	0.0785014	0.331611
ARHGAP21	40.4478	-0.167052	0.3024	-0.552421	0.58066	0.835576
ARHGAP22	16.6108	-0.649596	0.653264	-0.994386	0.320035	0.659544
ARHGAP23	35.9261	-0.432989	0.336584	-1.28642	0.198296	0.532856
ARHGAP24	5.29713	-2.93055	0.853396	-3.43399	0.000594775	0.0104424
ARHGAP25	0.226291	-2.46692	1.67069	-1.47658	0.139787
ARHGAP26	6.29835	-0.103395	0.6183	-0.167225	0.867193	0.958406
ARHGAP27	0.754657	-2.11142	1.89505	-1.11418	0.265202	0.609937
ARHGAP28	7.97839	-1.27141	0.753606	-1.6871	0.0915839	0.360001
ARHGAP29	2.26311	-2.72813	1.34228	-2.03246	0.0421075	0.23433
ARHGAP30	0.166986	0.319227	2.84495	0.112208	0.910658
ARHGAP31	0.0457481	-2.02593	3.10107	-0.653299	0.513563
ARHGAP32	25.2288	0.339567	0.465862	0.728901	0.466062	0.767611
ARHGAP33	22.6576	-0.608474	0.315592	-1.92804	0.0538501	0.268995
ARHGAP35	43.0269	-0.280996	0.356425	-0.788375	0.430477	0.741639
ARHGAP36	257.322	-2.7206	0.540346	-5.03492	4.78051e-07	2.32448e-05
ARHGAP39	6.44939	0.307146	0.517577	0.59343	0.552893	0.820479
ARHGAP4	0.1764	-0.979215	2.22148	-0.440795	0.659362
ARHGAP42	0.694873	-1.67599	1.66673	-1.00555	0.31463	0.654379
ARHGAP44	6.62305	-0.582308	0.529665	-1.09939	0.271598	0.615086
ARHGAP45	0.972128	0.810842	1.21104	0.669541	0.503151	0.792354
ARHGAP5	39.1234	-0.0118699	0.44322	-0.0267812	0.978634	0.993741
ARHGAP6	0.118734	-1.30447	3.10091	-0.420674	0.673993
ARHGAP8	0.0586722	-0.811398	3.10072	-0.26168	0.793568
ARHGAP9	0.267588	-3.10297	2.47453	-1.25396	0.209857
ARHGDIA	74.5322	0.535843	0.129882	4.12563	3.6972e-05	0.00103041
ARHGDIG	113.747	-1.02255	0.21423	-4.77312	1.81393e-06	7.46924e-05
ARHGEF1	5.89673	-0.289474	0.616013	-0.469915	0.638416	0.863707
ARHGEF10	1.26701	0.883212	1.03806	0.850832	0.394863	0.718903
ARHGEF10L	19.9539	-0.198656	0.455728	-0.43591	0.662902	0.876697
ARHGEF11	19.9846	0.366123	0.49804	0.735129	0.462261	0.764551
ARHGEF12	112.559	0.739245	0.264504	2.79483	0.00519264	0.0560642
ARHGEF15	1.07663	2.06128	1.21559	1.69571	0.089941	0.357573
ARHGEF16	0.0787876	-0.573643	3.10041	-0.185022	0.853212
ARHGEF17	15.3897	0.106784	0.534016	0.199964	0.841508	0.949127
ARHGEF18	1.0656	-0.94299	0.797446	-1.18251	0.237002	0.579179
ARHGEF19	0.784922	-4.22292	1.81755	-2.32342	0.0201566	0.147485
ARHGEF2	14.0043	0.339578	0.522206	0.650276	0.515514	0.7994
ARHGEF25	1.05313	-0.546552	1.21843	-0.448571	0.653741	0.87221
ARHGEF26	2.65432	-0.774135	0.338952	-2.28391	0.0223771	0.158326
ARHGEF28	0.668704	-1.69197	2.04127	-0.82888	0.407172	0.726059
ARHGEF3	17.2388	0.743994	0.459764	1.61821	0.105618	0.38931
ARHGEF33	1.88185	-0.497689	0.89365	-0.556917	0.577584	0.834111
ARHGEF35	0.318521	-1.85801	3.10107	-0.599152	0.549071	0.819626
ARHGEF37	2.03691	-0.278948	0.84756	-0.329119	0.742065	0.907604
ARHGEF38	0.516732	0.53873	0.596819	0.902669	0.366702	0.699919
ARHGEF39	1.93471	0.425375	0.552783	0.769516	0.441587	0.750462
ARHGEF4	34.7434	-0.113046	0.343116	-0.329469	0.741802	0.907367
ARHGEF40	15.4009	-0.028905	0.485416	-0.059547	0.952516	0.986795
ARHGEF5	0.00816315	-1.75309	3.10107	-0.565318	0.571857
ARHGEF6	0.258661	-0.380143	2.02611	-0.187622	0.851173
ARHGEF7	70.205	0.468372	0.284382	1.64698	0.0995622	0.376118
ARHGEF9	32.8902	0.442233	0.32347	1.36715	0.171577	0.498221
ARID1A	95.2879	-0.00771747	0.262607	-0.0293879	0.976555	0.993558
ARID1B	49.9897	0.00050653	0.284321	0.00178154	0.998579	0.999234
ARID2	17.1101	0.389526	0.448638	0.868241	0.385263	0.712874
ARID3A	7.56972	-0.392892	0.343678	-1.1432	0.252956	0.596458
ARID3B	17.4183	-0.455578	0.48986	-0.930015	0.352363	0.689244
ARID3C	1.04619	-0.68225	1.61729	-0.421848	0.673136	0.880916
ARID4A	188.201	-0.348854	0.238942	-1.46	0.144291	0.457762
ARID4B	94.9818	0.0962829	0.302284	0.318518	0.750092	0.911265
ARID5A	50.3638	-1.75966	0.554049	-3.176	0.00149323	0.0218285
ARID5B	57.9857	0.265909	0.288493	0.921717	0.356676	0.691612
ARIH1	31.3654	0.469188	0.336825	1.39297	0.163627	0.489349
ARIH2	65.6416	0.456285	0.288432	1.58195	0.113661	0.407771
ARIH2OS	3.20003	0.303264	0.832648	0.364216	0.715697	0.897116
ARL1	42.9279	-0.00167474	0.354265	-0.00472736	0.996228	0.998394
ARL10	45.2584	-0.533229	0.406453	-1.31191	0.189551	0.521024
ARL13B	8.54997	-0.558052	0.693468	-0.804727	0.420977	0.735651
ARL14EP	50.7449	-0.28215	0.376404	-0.749594	0.453499	0.758152
ARL15	25.2837	1.00503	0.374296	2.68512	0.00725036	0.0710158
ARL16	144.594	-0.26984	0.203343	-1.32702	0.184503	0.515914
ARL17A	20.0782	0.140258	0.358522	0.391212	0.69564	0.890129
ARL17B	26.8382	-0.0261672	0.340067	-0.0769471	0.938666	0.983794
ARL2	158.04	-0.360602	0.149794	-2.40731	0.0160705	0.126425
ARL2BP	9.96561	0.381585	0.21816	1.74911	0.0802723	0.335373
ARL3	182.683	-0.0967217	0.138411	-0.698802	0.484676	0.781068
ARL4A	57.2974	-0.0107973	0.374544	-0.0288279	0.977002	0.993558
ARL4C	115.804	-0.320954	0.258772	-1.2403	0.214866	0.553032
ARL4D	30.5193	-0.685206	0.477404	-1.43527	0.151209	0.469833
ARL5A	7.64939	0.505206	0.323598	1.56121	0.118473	0.416869
ARL5B	15.6002	1.00391	0.507235	1.97917	0.0477965	0.250625
ARL6	15.8557	0.816297	0.518767	1.57353	0.115595	0.411592
ARL6IP1	403.588	0.34276	0.11632	2.94669	0.00321196	0.0390793
ARL6IP4	5.99079	-0.473156	0.190012	-2.49014	0.0127693	0.10835
ARL6IP5	362.397	0.249108	0.104734	2.37848	0.0173839	0.133615
ARL6IP6	15.3017	0.639385	0.416782	1.5341	0.125005	0.427126
ARL8A	91.7404	0.0975773	0.14817	0.658551	0.510184	0.796351
ARL8B	118.409	0.317677	0.205308	1.54732	0.121786	0.422231
ARL9	1.58683	-1.14493	1.02917	-1.11248	0.265931	0.61006
ARMC1	54.8213	0.603891	0.244236	2.47257	0.0134144	0.112177
ARMC10	82.0166	-0.25359	0.279481	-0.907363	0.364215	0.6976
ARMC12	1.47933	0.620561	1.48275	0.418521	0.675566	0.881439
ARMC2	4.9054	-0.452147	0.72339	-0.625039	0.531945	0.809193
ARMC3	0.136935	-0.837642	2.15258	-0.389134	0.697177
ARMC4	1.52131	0.611924	1.13206	0.540543	0.588823	0.840136
ARMC5	24.5193	0.229298	0.38486	0.595796	0.551312	0.820326
ARMC6	131.649	-0.0551098	0.250724	-0.219802	0.826025	0.943317
ARMC7	18.5229	0.779111	0.557085	1.39855	0.161948	0.486979
ARMC8	85.2195	0.828956	0.299336	2.76932	0.00561737	0.0593873
ARMC9	25.8693	0.0728113	0.492145	0.147947	0.882385	0.9637
ARMCX1	196.549	0.625897	0.229858	2.72297	0.00646988	0.0660082
ARMCX2	119.088	0.810478	0.22405	3.61741	0.000297571	0.00587938
ARMCX3	236.931	0.0506165	0.157225	0.321938	0.7475	0.910234
ARMCX4	17.448	0.692176	0.459223	1.50728	0.131739	0.437387
ARMCX5	21.9168	0.416015	0.40202	1.03481	0.300757	0.642482
ARMCX6	170.023	0.445768	0.198344	2.24745	0.024611	0.167063
ARMH1	4.33092	-1.06895	0.996721	-1.07246	0.283512	0.626063
ARMH3	13.1581	-0.063273	0.472775	-0.133833	0.893535	0.967424
ARMH4	48.1272	-0.0574255	0.407016	-0.141089	0.8878	0.965776
ARMT1	30.6892	0.735246	0.37666	1.95201	0.0509365	0.259644
ARNT	15.9111	-0.674008	0.552144	-1.22071	0.222196	0.561303
ARNT2	47.0564	-0.0983253	0.358525	-0.27425	0.783893	0.925911
ARNTL	3.64128	0.730862	0.929932	0.78593	0.431908	0.742984
ARNTL2	7.54288	0.738556	0.742678	0.994449	0.320004	0.659544
ARPC1A	84.8602	0.111546	0.1108	1.00673	0.314064	0.65431
ARPC1B	2.59602	-0.633611	0.457085	-1.3862	0.165686	0.491051
ARPC2	898.622	-0.353223	0.0940837	-3.75435	0.000173792	0.00379464
ARPC3	404.049	-0.329155	0.115323	-2.85421	0.00431445	0.0489732
ARPC4	244.754	-0.329215	0.1778	-1.8516	0.064083	0.296708
ARPC4-TTLL3	0.415196	-0.266217	0.408977	-0.650934	0.515089	0.799198
ARPC5	390.61	-0.00769848	0.147546	-0.0521769	0.958388	0.988824
ARPC5L	137.486	-0.529511	0.194408	-2.72371	0.00645522	0.0659568
ARPIN	11.4461	-0.172672	0.530627	-0.325411	0.74487	0.909012
ARPP19	153.256	0.237169	0.155898	1.52131	0.128182	0.432043
ARPP21	26.1923	-0.459283	0.488125	-0.940911	0.34675	0.684909
ARR3	0.348123	-0.869339	3.10084	-0.280357	0.779204	0.923302
ARRB1	3.88791	-0.768657	0.745279	-1.03137	0.302369	0.643799
ARRB2	36.9885	0.104185	0.261807	0.397944	0.690671	0.888464
ARRDC1	19.2976	-0.146518	0.463879	-0.315854	0.752113	0.912249
ARRDC2	1.04705	-0.770045	1.95162	-0.394567	0.693163	0.888924
ARRDC3	74.9776	0.365516	0.25827	1.41525	0.156995	0.478915
ARRDC4	12.1523	0.217336	0.709792	0.306197	0.759455	0.915451
ARSA	78.3632	-0.037488	0.293489	-0.127732	0.898361	0.969412
ARSB	11.2642	-0.239254	0.490418	-0.487857	0.625651	0.85695
ARSD	11.4026	-0.206765	0.775488	-0.266626	0.789757	0.928982
ARSE	0.0797351	-1.57276	3.10107	-0.507166	0.612039
ARSG	16.993	0.258968	0.479978	0.539542	0.589513	0.840594
ARSJ	0.0064803	-1.68096	3.10107	-0.542057	0.587779
ARSK	4.60782	-0.305383	0.888977	-0.343522	0.731206	0.902973
ART3	0.5983	-2.34841	2.26568	-1.03652	0.299961	0.642145
ART5	0.0107366	-1.53669	3.10107	-0.495535	0.620222
ARTN	0.0142332	-1.86785	3.10107	-0.602324	0.546958
ARV1	77.779	-0.0693892	0.327462	-0.2119	0.832185	0.945787
ARVCF	21.3882	-0.514756	0.368384	-1.39734	0.162312	0.487649
ARX	0.00934844	-1.64489	3.10107	-0.530427	0.595816
AS3MT	0.191457	-1.00716	1.57607	-0.63903	0.522803
ASAH1	165.793	0.007334	0.190889	0.0384201	0.969353	0.991664
ASAH2	10.6693	0.278867	0.415551	0.671078	0.502171	0.791778
ASAH2B	13.8686	0.398096	0.40795	0.975844	0.329142	0.668423
ASAP1	85.6002	0.165918	0.298717	0.555436	0.578596	0.834952
ASAP2	5.10683	-2.02177	0.547627	-3.69187	0.000222612	0.00465314
ASAP3	8.9164	-0.306053	0.633447	-0.483155	0.628986	0.859029
ASB1	18.5953	-0.882623	0.611443	-1.44351	0.148877	0.46586
ASB12	3.52961	1.19692	1.06001	1.12916	0.258832	0.602666
ASB13	18.4066	0.138209	0.433779	0.318617	0.750017	0.911265
ASB14	0.303682	-1.52853	1.46629	-1.04245	0.297204	0.64006
ASB16	0.1208	-1.69101	3.10097	-0.545316	0.585536
ASB18	0.0220271	-1.59899	3.10107	-0.515625	0.606117
ASB2	11.8049	-0.981612	0.779698	-1.25896	0.208043	0.544543
ASB3	2.88796	-0.648035	0.402534	-1.60989	0.107422	0.393526
ASB6	33.5135	-0.17155	0.318956	-0.537849	0.590682	0.841127
ASB7	2.49817	-0.389844	0.727323	-0.535998	0.59196	0.841659
ASB8	121.724	0.590941	0.244586	2.41609	0.0156883	0.12449
ASCC1	82.0668	0.666494	0.295778	2.25336	0.0242368	0.165258
ASCC2	70.7942	0.064624	0.269991	0.239356	0.810829	0.937521
ASCC3	39.0805	0.0383091	0.389367	0.0983881	0.921624	0.977862
ASCL1	7.65333	0.0477672	0.962793	0.0496132	0.960431	0.98903
ASCL5	0.0548449	-1.05794	3.10102	-0.341159	0.732984
ASF1A	66.8051	0.435837	0.25834	1.68707	0.09159	0.360001
ASF1B	0.0450002	-1.91048	3.10107	-0.616071	0.537848
ASGR1	69.2932	0.00543267	0.273156	0.0198885	0.984132	0.995458
ASH1L	40.5648	-0.0534041	0.384938	-0.138734	0.88966	0.966243
ASH2L	73.7793	0.264998	0.254173	1.04259	0.297139	0.64006
ASIC1	28.1293	0.00197	0.379308	0.00519368	0.995856	0.998394
ASIC2	31.8262	-0.608784	0.428716	-1.42002	0.155603	0.477109
ASIC3	1.12806	-0.919762	1.24657	-0.737836	0.460614	0.763072
ASIC4	47.1383	1.39544	0.463337	3.0117	0.00259785	0.0335106
ASL	48.9066	0.193753	0.406605	0.476514	0.633708	0.86119
ASMT	0.0777051	-2.16039	3.10106	-0.696662	0.486015
ASMTL	86.0351	-0.114162	0.304263	-0.375209	0.707505	0.895052
ASNA1	101.185	-0.241581	0.25372	-0.952156	0.341018	0.679459
ASNS	6.46153	0.513823	0.228139	2.25224	0.0243072	0.165656
ASNSD1	79.1534	0.367653	0.242046	1.51894	0.128779	0.432585
ASPA	0.0345281	-1.78588	3.10107	-0.575891	0.564689
ASPG	0.0256097	-1.89408	3.10107	-0.610783	0.541343
ASPH	119.324	0.169743	0.227029	0.747672	0.454658	0.758785
ASPHD1	32.8478	-0.184271	0.372221	-0.495058	0.620559	0.855136
ASPHD2	25.6416	-0.430679	0.412944	-1.04295	0.296973	0.64006
ASPM	0.370849	-0.387421	1.53697	-0.252068	0.800989	0.933566
ASPN	0.00416643	-1.71703	3.10107	-0.553688	0.579793
ASPRV1	1.92752	-0.686016	1.08325	-0.633293	0.526543	0.805798
ASPSCR1	41.6197	0.0105009	0.37406	0.0280728	0.977604	0.993558
ASRGL1	106.087	-0.157436	0.214272	-0.73475	0.462492	0.764611
ASS1	26.1862	0.17556	0.63674	0.275717	0.782766	0.925203
ASTE1	12.2465	0.748375	0.640898	1.1677	0.242929	0.586099
ASTN1	58.8434	0.245064	0.319463	0.767111	0.443016	0.751002
ASTN2	20.3804	0.469586	0.430016	1.09202	0.274824	0.617364
ASXL1	46.5602	0.0523702	0.369439	0.141756	0.887273	0.965627
ASXL2	10.1143	0.150607	0.664469	0.226658	0.82069	0.941536
ASXL3	65.0388	-0.172163	0.324288	-0.530897	0.59549	0.842265
ATAD1	99.8262	0.632379	0.179799	3.51713	0.000436232	0.00799681
ATAD2	0.636603	-1.50022	1.64363	-0.912749	0.361375	0.695267
ATAD2B	20.1925	-0.44853	0.520672	-0.861445	0.388993	0.71513
ATAD3A	22.3933	-0.521594	0.419756	-1.24261	0.214011	0.552327
ATAD3B	14.8387	0.16285	0.390247	0.417299	0.67646	0.881796
ATAD3C	4.39022	-0.153266	0.385366	-0.397715	0.69084	0.888464
ATAD5	7.62408	0.129976	0.747728	0.173828	0.862001	0.956601
ATAT1	637.969	-0.0372741	0.13773	-0.270632	0.786674	0.927328
ATCAY	198.301	-0.0233487	0.169252	-0.137953	0.890278	0.966757
ATE1	14.1786	0.191271	0.462653	0.413423	0.679297	0.882984
ATF1	6.99596	0.33696	0.648015	0.519988	0.603072	0.845967
ATF2	37.2659	0.448061	0.322694	1.3885	0.164984	0.490362
ATF3	41.4253	-0.661662	0.478146	-1.38381	0.166418	0.492038
ATF4	1297.48	-0.0216762	0.110568	-0.196044	0.844576	0.949715
ATF5	8.74023	-0.188077	0.529287	-0.35534	0.722335	0.899472
ATF6	60.6305	-0.287895	0.326752	-0.881079	0.378275	0.707809
ATF6B	42.4718	-0.212747	0.362245	-0.587301	0.557002	0.822663
ATF7	9.34176	-0.625536	0.538791	-1.161	0.245642	0.588368
ATF7IP	164.456	-0.360003	0.172909	-2.08204	0.037339	0.216304
ATF7IP2	20.9232	-0.470971	0.5062	-0.930405	0.352161	0.689082
ATG10	29.4928	-0.157207	0.456183	-0.344615	0.730384	0.902838
ATG101	55.5731	-0.415764	0.271872	-1.52926	0.126199	0.42939
ATG12	83.6035	0.598271	0.231785	2.58115	0.00984726	0.089599
ATG13	57.1992	0.476883	0.278158	1.71443	0.0864498	0.350295
ATG14	7.51621	0.114284	0.576525	0.19823	0.842865	0.949349
ATG16L1	31.6377	0.743914	0.389799	1.90846	0.0563322	0.276533
ATG16L2	3.64321	-1.1354	0.830486	-1.36715	0.171579	0.498221
ATG2A	4.50978	0.814467	0.869426	0.936787	0.348868	0.686243
ATG2B	36.7584	-0.858668	0.439175	-1.95518	0.0505614	0.258641
ATG3	147.638	0.129913	0.248142	0.523542	0.600597	0.844792
ATG4A	8.4761	0.581122	0.700139	0.83001	0.406533	0.725393
ATG4B	152.187	-0.156235	0.210898	-0.740809	0.458809	0.76183
ATG4C	6.56042	-0.533827	0.734175	-0.727111	0.467158	0.76861
ATG4D	56.6908	-0.20172	0.280148	-0.720047	0.471496	0.771269
ATG5	51.9282	0.343582	0.362157	0.948711	0.342768	0.681065
ATG7	25.6874	0.541598	0.412995	1.31139	0.189725	0.521046
ATG9A	23.3374	0.198898	0.342722	0.580346	0.561681	0.825048
ATG9B	6.59361	-1.26126	0.823906	-1.53083	0.125811	0.428662
ATIC	114.675	0.0863014	0.279454	0.308821	0.757457	0.91484
ATL1	312.142	0.440729	0.156621	2.81399	0.00489308	0.0538346
ATL2	11.0507	0.923196	0.532142	1.73487	0.082764	0.341217
ATL3	2.87691	0.922954	0.986252	0.93582	0.349366	0.68691
ATM	11.743	-0.0059234	0.573306	-0.010332	0.991756	0.997138
ATMIN	41.7173	-0.191511	0.347754	-0.550707	0.581834	0.836344
ATN1	26.3022	-0.155832	0.323554	-0.481626	0.630071	0.859355
ATOH7	2.39716	0.14465	1.23316	0.1173	0.906622	0.972055
ATOH8	0.501575	-1.66636	3.09422	-0.538539	0.590205	0.841079
ATOX1	143.259	-0.689547	0.131129	-5.25855	1.45198e-07	7.93207e-06
ATP10A	0.394208	-2.30019	2.38918	-0.962752	0.335672	0.674104
ATP10B	0.0129126	-1.60882	3.10107	-0.518796	0.603903
ATP10D	2.28296	0.0257657	0.967891	0.0266205	0.978762	0.993741
ATP11A	7.90297	-0.296937	0.67197	-0.44189	0.658569	0.874965
ATP11B	4.97051	-1.1559	0.801764	-1.4417	0.149387	0.466498
ATP11C	26.3658	0.506455	0.492898	1.0275	0.304184	0.645261
ATP13A1	56.4348	-0.285134	0.288651	-0.987816	0.323243	0.661461
ATP13A2	211.356	-0.145584	0.187342	-0.7771	0.4371	0.747502
ATP13A3	10.9066	1.70206	0.487442	3.49181	0.000479759	0.00870165
ATP13A4	0.0778852	-1.75309	3.10107	-0.565318	0.571857
ATP13A5	0.100341	-0.909637	2.85512	-0.318598	0.750031
ATP1A1	101.823	0.186242	0.235113	0.792136	0.428281	0.739901
ATP1A2	2.99164	-1.17687	0.237365	-4.95806	7.1199e-07	3.28714e-05
ATP1A3	21.4651	0.509971	0.136203	3.74419	0.000180973	0.00390788
ATP1B1	451.552	0.535295	0.149739	3.57485	0.000350435	0.00672052
ATP1B2	39.9901	1.10729	0.290098	3.81695	0.000135109	0.00309285
ATP1B3	538.758	-0.0884759	0.119161	-0.742491	0.45779	0.761178
ATP23	4.07458	0.282768	0.867634	0.325907	0.744495	0.908797
ATP2A1	0.57293	-1.83058	1.74424	-1.0495	0.293947	0.636645
ATP2A2	83.8201	-0.647524	0.284386	-2.27692	0.022791	0.159444
ATP2A3	0.720084	-2.15051	1.74576	-1.23184	0.218007	0.557031
ATP2B1	457.354	0.270828	0.194729	1.3908	0.164287	0.489738
ATP2B2	4.10435	-0.924481	0.962905	-0.960096	0.337007	0.675196
ATP2B3	3.6828	1.70929	0.834792	2.04756	0.0406032	0.228927
ATP2B4	27.0748	-0.695435	0.477595	-1.45612	0.145359	0.459676
ATP2C1	72.4723	0.39492	0.206656	1.911	0.0560042	0.275489
ATP2C2	0.901733	0.0891001	0.805948	0.110553	0.911971	0.973577
ATP4A	0.0595205	-1.34652	3.10107	-0.434211	0.664135
ATP5F1A	1814.53	0.390711	0.0743538	5.25475	1.48223e-07	8.05621e-06
ATP5F1B	2729.45	0.243178	0.0749401	3.24496	0.00117467	0.0182001
ATP5F1C	628.735	-0.128098	0.0890607	-1.43832	0.150343	0.468205
ATP5F1D	264.161	-0.456716	0.121361	-3.76329	0.000167693	0.00367318
ATP5F1E	1098.32	-1.5279	0.180127	-8.48234	2.20707e-17	1.44111e-14
ATP5IF1	494.183	-0.266991	0.100173	-2.66531	0.00769179	0.0743793
ATP5MC1	292.582	-0.388158	0.115717	-3.35437	0.000795459	0.013205
ATP5MC2	427.63	-0.396864	0.10295	-3.85491	0.000115774	0.00271831
ATP5MC3	849.077	-0.410954	0.0766079	-5.36439	8.12248e-08	4.67964e-06
ATP5MD	454.548	-0.933235	0.138786	-6.72429	1.76446e-11	2.60153e-09
ATP5ME	143.174	-0.821034	0.146338	-5.61054	2.01696e-08	1.32964e-06
ATP5MF	212.955	-0.820778	0.136231	-6.02489	1.69222e-09	1.42354e-07
ATP5MF-PTCD1	0.0338661	-1.66784	3.09276	-0.539273	0.589699
ATP5MG	356.251	-0.425374	0.159781	-2.66223	0.00776251	0.0747469
ATP5MGL	23.7007	-0.392186	0.176296	-2.22459	0.0261089	0.173452
ATP5MPL	712.448	-0.701797	0.142598	-4.92152	8.58762e-07	3.87347e-05
ATP5PB	671.619	0.191862	0.0880795	2.17828	0.0293849	0.18654
ATP5PD	246.564	-0.203712	0.0995871	-2.04556	0.0407995	0.229687
ATP5PF	404.268	-0.670278	0.100924	-6.64143	3.10661e-11	4.21761e-09
ATP5PO	309.308	-0.547782	0.0989897	-5.53373	3.13493e-08	1.97184e-06
ATP6AP1	727.602	0.295249	0.108624	2.71807	0.00656632	0.066645
ATP6AP1L	1.4771	1.4971	1.07005	1.3991	0.161784	0.486806
ATP6AP2	310.557	0.500431	0.117671	4.25279	2.1112e-05	0.000627957
ATP6V0A1	251.765	0.291806	0.161192	1.8103	0.0702486	0.312232
ATP6V0A2	11.4884	-0.178079	0.560478	-0.317728	0.750692	0.911573
ATP6V0B	1451.31	-0.582246	0.105287	-5.53007	3.20111e-08	1.99516e-06
ATP6V0C	1.47603	0.746683	0.23424	3.18768	0.00143418	0.0212371
ATP6V0D1	626.721	-0.183938	0.117404	-1.56671	0.117181	0.414601
ATP6V0D2	0.378983	-1.81212	2.1457	-0.844539	0.398368	0.721486
ATP6V0E1	120.288	-1.09987	0.290912	-3.78075	0.000156357	0.0034692
ATP6V0E2	895.766	-0.203482	0.136143	-1.49462	0.135015	0.443218
ATP6V1A	425.889	0.27879	0.160196	1.7403	0.0818056	0.338536
ATP6V1B1	0.00509171	-1.81539	3.10107	-0.585407	0.558274
ATP6V1B2	253.795	0.507011	0.143886	3.5237	0.000425571	0.00781183
ATP6V1C1	79.7768	0.239437	0.287071	0.83407	0.404242	0.724293
ATP6V1C2	0.636416	-1.5007	1.46654	-1.02329	0.306169	0.64747
ATP6V1D	506.764	0.0526411	0.125805	0.418433	0.67563	0.881439
ATP6V1E1	360.287	-0.00651231	0.141021	-0.0461796	0.963167	0.989655
ATP6V1E2	3.95213	0.11295	0.718574	0.157186	0.875099	0.961632
ATP6V1F	475.903	-0.942884	0.14011	-6.72961	1.7012e-11	2.53553e-09
ATP6V1FNB	1.36267	-1.09254	1.22425	-0.89242	0.372168	0.704299
ATP6V1G1	520.062	0.250616	0.11358	2.20652	0.0273477	0.178737
ATP6V1G2	460.618	0.286632	0.124334	2.30534	0.0211475	0.152058
ATP6V1H	243.504	0.677632	0.164379	4.12237	3.74991e-05	0.00104298
ATP7A	6.55062	0.591027	0.732519	0.806841	0.419758	0.735159
ATP7B	5.68229	0.52223	0.706005	0.739697	0.459484	0.762384
ATP8A1	25.1176	0.56585	0.391191	1.44648	0.148042	0.46411
ATP8A2	52.0513	-0.350327	0.376606	-0.930221	0.352257	0.689134
ATP8B1	0.162901	-1.21224	1.88553	-0.642918	0.520277
ATP8B2	2.59593	1.75572	0.786412	2.23257	0.0255774	0.170769
ATP8B3	1.80766	-3.52282	2.02051	-1.74353	0.081241	0.337364
ATP8B4	0.0159439	-1.76949	3.10107	-0.570605	0.568268
ATP9A	84.4964	0.365603	0.215072	1.69991	0.0891475	0.35659
ATP9B	14.5242	0.425272	0.504126	0.843582	0.398903	0.721509
ATPAF1	83.1919	-0.230135	0.241307	-0.953701	0.340235	0.678392
ATPAF2	37.9232	0.503284	0.398012	1.2645	0.206052	0.54227
ATR	11.1715	-0.651372	0.650164	-1.00186	0.316412	0.656193
ATRAID	104.441	-0.394002	0.239193	-1.64722	0.0995133	0.37611
ATRIP	12.0378	-0.201947	0.634056	-0.3185	0.750106	0.911265
ATRN	30.2632	-1.04719	0.452624	-2.31359	0.0206904	0.15036
ATRNL1	9.57463	0.6484	0.621616	1.04309	0.296908	0.64006
ATRX	179.045	0.142719	0.217015	0.657645	0.510766	0.796681
ATXN1	73.1708	-0.358685	0.334856	-1.07116	0.284096	0.626319
ATXN10	584.574	0.301585	0.106796	2.82394	0.0047437	0.0527111
ATXN1L	7.22198	-1.06899	0.561506	-1.9038	0.0569368	0.278513
ATXN2	88.5781	0.522228	0.225621	2.31463	0.0206333	0.150296
ATXN2L	41.7878	0.273354	0.235068	1.16287	0.244881	0.58775
ATXN3	37.5557	0.226601	0.354561	0.639103	0.522756	0.803411
ATXN3L	0.0287179	-1.62522	3.10107	-0.524084	0.60022
ATXN7	8.23165	-0.39726	0.557445	-0.712645	0.476065	0.774717
ATXN7L1	12.4403	0.451885	0.56899	0.794189	0.427086	0.739148
ATXN7L2	19.1396	-0.689228	0.48786	-1.41276	0.157727	0.480504
ATXN7L3	20.4162	0.424102	0.449048	0.944447	0.344941	0.682811
ATXN7L3B	171.751	0.642927	0.16085	3.99705	6.41355e-05	0.00167191
AUH	41.2918	0.268125	0.364749	0.735092	0.462283	0.764551
AUNIP	0.204646	-1.06554	2.19658	-0.485089	0.627613
AUP1	187.732	-0.268433	0.156441	-1.71587	0.0861854	0.349532
AURKA	0.931545	2.50512	1.03124	2.42923	0.0151309	0.121473
AURKAIP1	189.732	-0.507705	0.144069	-3.52405	0.000425002	0.00781183
AURKB	0.0415252	-1.28382	3.10107	-0.413992	0.67888
AURKC	0.759189	-0.787975	1.77452	-0.444051	0.657006	0.873972
AUTS2	110.312	0.160785	0.234722	0.685003	0.493342	0.786685
AVEN	13.7481	-0.461102	0.590353	-0.781062	0.434766	0.746028
AVIL	2.26856	-1.14275	0.713299	-1.60206	0.109142	0.39749
AVL9	20.4199	-0.229838	0.438446	-0.524211	0.600132	0.844636
AVPI1	34.1391	0.750645	0.476721	1.5746	0.115349	0.411249
AVPR1A	0.0511799	-1.77932	3.10107	-0.573777	0.566119
AXDND1	0.0321677	-0.975247	3.10096	-0.314498	0.753143
AXIN1	3.09125	-1.73897	0.887221	-1.96002	0.049994	0.257732
AXIN2	1.70169	-1.11156	1.04445	-1.06425	0.287216	0.630114
AXL	137.051	-2.57532	0.273707	-9.40905	5.00637e-21	5.28057e-18
AZGP1	0.0288495	-1.09782	3.10104	-0.354018	0.723325
AZI2	76.8442	-0.0382632	0.242766	-0.157614	0.874761	0.961427
AZIN1	175.974	0.37583	0.168315	2.2329	0.0255558	0.170769
AZIN2	15.8987	-0.0158526	0.607279	-0.0261044	0.979174	0.993741
AZU1	1.79799	-1.52102	1.26231	-1.20495	0.228221	0.56753
B2M	146.602	-2.23614	0.339183	-6.59273	4.31807e-11	5.63898e-09
B3GALNT1	88.0137	0.0846039	0.246547	0.343155	0.731482	0.903041
B3GALNT2	0.887446	-1.07732	1.20017	-0.897636	0.369379	0.70132
B3GALT1	10.0152	1.4613	0.479686	3.04636	0.00231627	0.0306866
B3GALT2	23.6649	-0.133567	0.476044	-0.280577	0.779035	0.92326
B3GALT4	14.814	-0.752526	0.73199	-1.02806	0.303924	0.645226
B3GALT5	0.524924	-3.15363	1.66673	-1.8921	0.0584771	0.282536
B3GALT6	42.2009	-0.32044	0.278024	-1.15256	0.24909	0.591946
B3GAT1	12.3467	-0.214033	0.600576	-0.356379	0.721557	0.89935
B3GAT2	9.64347	0.380646	0.388748	0.979161	0.3275	0.666274
B3GAT3	117.798	-0.407309	0.207599	-1.962	0.0497628	0.257066
B3GLCT	3.73946	-0.998251	0.878522	-1.13629	0.255837	0.599357
B3GNT10	0.145735	-1.66145	3.08762	-0.5381	0.590508
B3GNT2	3.74807	0.0717849	0.777265	0.0923558	0.926415	0.97925
B3GNT3	0.0469822	-1.67769	2.57921	-0.650464	0.515392
B3GNT4	10.2736	-1.51329	0.712461	-2.12403	0.0336676	0.202745
B3GNT5	10.2416	-0.806577	0.601755	-1.34037	0.180124	0.510656
B3GNT7	1.5768	-2.18759	0.601266	-3.63831	0.000274429	0.00550947
B3GNT8	0.0582844	-1.62194	3.10107	-0.523025	0.600957
B3GNT9	0
B3GNTL1	11.6823	-0.0395414	0.668607	-0.05914	0.952841	0.986795
B4GALNT1	123.776	0.0422975	0.225318	0.187723	0.851093	0.952183
B4GALNT2	0.138265	-1.05989	1.20155	-0.882102	0.377722
B4GALNT3	0.474175	0.797487	1.77791	0.448552	0.653755	0.87221
B4GALNT4	34.3298	-0.572751	0.276715	-2.06982	0.038469	0.220891
B4GALT1	3.62325	-0.0962601	0.347454	-0.277044	0.781746	0.924636
B4GALT2	27.1369	-0.48728	0.397127	-1.22701	0.219818	0.558456
B4GALT3	135.414	0.352961	0.241569	1.46112	0.143984	0.457121
B4GALT4	13.5106	0.293927	0.553524	0.53101	0.595412	0.842265
B4GALT5	23.843	-0.656776	0.454545	-1.44491	0.148483	0.464841
B4GALT6	7.84165	-0.00590114	0.635869	-0.00928044	0.992595	0.997615
B4GALT7	31.9651	0.401164	0.381728	1.05092	0.293297	0.63594
B4GAT1	285.302	0.416197	0.16597	2.50767	0.0121529	0.104988
B9D1	40.4993	-0.318933	0.441486	-0.722408	0.470044	0.770041
B9D2	29.8617	-0.186667	0.478309	-0.390264	0.696341	0.890444
BAALC	131.28	-1.13765	0.259636	-4.3817	1.17756e-05	0.000384445
BAAT	0.0205102	-1.70719	3.10107	-0.550516	0.581966
BABAM1	72.5741	-0.0367596	0.20091	-0.182965	0.854825	0.953524
BABAM2	75.6814	-0.0530303	0.285982	-0.185432	0.85289	0.952658
BACE1	17.2786	-0.175097	0.278245	-0.62929	0.529159	0.80746
BACE2	0.451894	-1.97128	2.005	-0.983181	0.325519	0.663916
BACH1	28.1093	0.238345	0.471997	0.504971	0.613579	0.851979
BACH2	41.9984	0.780381	0.379186	2.05804	0.0395859	0.22467
BAD	150.104	-0.344092	0.159025	-2.16376	0.0304824	0.191293
BAG1	166.993	-0.176007	0.168141	-1.04678	0.295202	0.638302
BAG2	9.86524	-0.203047	0.772188	-0.26295	0.792589	0.929841
BAG3	8.45509	-2.28819	0.835831	-2.73762	0.0061885	0.063802
BAG4	19.3736	0.554996	0.493462	1.1247	0.260716	0.605
BAG5	45.5252	-0.0923319	0.333881	-0.276542	0.782132	0.924773
BAG6	77.3416	0.151766	0.20475	0.741227	0.458556	0.761564
BAHCC1	5.38305	-0.362682	0.520101	-0.697331	0.485596	0.781151
BAHD1	8.27244	-0.089566	0.676062	-0.132482	0.894603	0.967424
BAIAP2	95.0111	0.149681	0.248132	0.603231	0.546355	0.817773
BAIAP2L1	1.8013	0.482455	1.35843	0.355156	0.722472	0.899532
BAIAP2L2	2.99658	-0.0420362	1.01374	-0.0414664	0.966924	0.990917
BAIAP3	11.5434	-0.785212	0.670387	-1.17128	0.241485	0.584641
BAK1	22.7381	0.0855914	0.508147	0.168438	0.866238	0.958268
BAMBI	10.0964	-0.117579	0.710018	-0.1656	0.868471	0.958727
BANF1	267.28	-0.522483	0.138187	-3.78098	0.000156213	0.0034692
BANK1	0.0445135	-1.58915	2.97181	-0.534743	0.592827
BANP	14.9027	-0.235698	0.69878	-0.337299	0.735892	0.905199
BAP1	27.5863	-0.447926	0.365132	-1.22675	0.219917	0.558456
BARD1	2.80061	-0.280877	0.960039	-0.292568	0.769852	0.919893
BASP1	1729.93	-0.226075	0.102302	-2.20988	0.0271134	0.178067
BATF2	1.70036	0.267934	1.38008	0.194144	0.846063	0.949985
BATF3	2.64322	-0.794059	0.94907	-0.83667	0.402778	0.724047
BAX	16.4865	-1.28016	0.456747	-2.80278	0.0050664	0.0549173
BAZ1A	27.7493	-1.13171	0.553791	-2.04357	0.0409961	0.230007
BAZ1B	78.6301	-0.454809	0.298253	-1.52491	0.127282	0.431331
BAZ2A	43.1592	-0.42964	0.366677	-1.17171	0.241312	0.584633
BAZ2B	220.353	-0.100693	0.19947	-0.504806	0.613695	0.851979
BBC3	21.1848	-0.372973	0.480983	-0.775438	0.438081	0.748438
BBIP1	43.8736	0.0790116	0.253308	0.311919	0.755102	0.913654
BBOF1	13.6658	0.0861515	0.520241	0.165599	0.868472	0.958727
BBOX1	0.09628	-0.785232	2.53515	-0.309739	0.75676
BBS1	1.76067	0.426196	0.607647	0.701388	0.483061	0.779678
BBS10	5.73105	0.702542	0.640105	1.09754	0.272404	0.61544
BBS12	4.94166	-1.06966	0.773882	-1.38221	0.166908	0.492255
BBS2	36.9903	0.530917	0.371648	1.42855	0.153134	0.472826
BBS4	49.2149	0.544445	0.328974	1.65498	0.0979286	0.372792
BBS5	2.08565	0.872583	0.573023	1.52277	0.127816	0.431829
BBS7	36.0746	0.366677	0.307072	1.19411	0.232435	0.572976
BBS9	45.0118	-0.0561667	0.343611	-0.16346	0.870156	0.959307
BBX	30.2698	-0.353296	0.5135	-0.688016	0.491443	0.785288
BCAM	5.33138	1.20825	0.548036	2.20469	0.0274756	0.178891
BCAN	2.2175	-1.30125	1.13828	-1.14318	0.252964	0.596458
BCAP29	53.7287	-0.178051	0.344955	-0.516156	0.605746	0.847552
BCAP31	394.389	-0.066932	0.120167	-0.556992	0.577533	0.834111
BCAR1	51.1349	-0.196023	0.298879	-0.65586	0.511914	0.797665
BCAR3	8.04699	0.213355	0.718625	0.296893	0.766548	0.918946
BCAS2	346.311	-0.181009	0.218554	-0.828213	0.40755	0.726174
BCAS3	27.1291	0.907491	0.447512	2.02786	0.0425749	0.236255
BCAS4	666.657	-1.48235	0.137289	-10.7973	3.54319e-27	9.71686e-24
BCAT1	84.4189	0.218933	0.32813	0.667214	0.504636	0.793073
BCAT2	126.744	-0.163478	0.220168	-0.742517	0.457774	0.761178
BCCIP	106.488	0.401526	0.218298	1.83935	0.0658643	0.300143
BCDIN3D	11.626	0.0150412	0.520125	0.0289184	0.97693	0.993558
BCHE	8.14932	0.861257	0.76197	1.1303	0.258349	0.602258
BCKDHA	2.38477	0.343727	0.340124	1.0106	0.31221	0.652864
BCKDHB	7.89681	0.949847	0.613077	1.54931	0.121307	0.421327
BCKDK	118.809	0.119744	0.271318	0.441343	0.658965	0.87497
BCL10	20.333	0.775988	0.354613	2.18827	0.02865	0.183918
BCL11A	27.1228	1.21176	0.462944	2.61751	0.00885734	0.0828458
BCL11B	1.55488	2.40514	1.42909	1.68299	0.0923775	0.361496
BCL2	9.01782	-1.38798	0.581484	-2.38696	0.0169882	0.13168
BCL2A1	2.14776	-1.19094	0.350999	-3.39299	0.00069133	0.0118051
BCL2L1	45.2658	0.17549	0.194824	0.90076	0.367716	0.700781
BCL2L10	1.38079	-2.20802	1.26548	-1.74481	0.0810182	0.336805
BCL2L11	8.11294	-0.347344	0.6957	-0.499272	0.617588	0.853961
BCL2L12	0.370909	-0.00302648	1.49911	-0.00201885	0.998389	0.999118
BCL2L13	40.162	0.0619244	0.360455	0.171795	0.863598	0.957092
BCL2L14	0.0331459	-1.86785	3.10107	-0.602324	0.546958
BCL2L15	0.387184	-0.776923	1.25378	-0.619667	0.535477	0.811053
BCL2L2	4.70622	-0.36306	0.839172	-0.432641	0.665276	0.877589
BCL2L2-PABPN1	0.0685289	-1.46456	3.10107	-0.472274	0.636731
BCL3	6.10738	-1.13869	0.788343	-1.44441	0.148624	0.465175
BCL6	1.62243	-3.03497	0.926763	-3.2748	0.00105735	0.0167418
BCL7A	46.6811	-0.0348235	0.255312	-0.136396	0.891509	0.967117
BCL7B	40.5105	0.101544	0.356273	0.285019	0.77563	0.922173
BCL7C	36.1695	-0.115361	0.277582	-0.415594	0.677707	0.882172
BCL9	15.7205	-0.437438	0.516473	-0.846973	0.39701	0.72067
BCL9L	0.800339	-2.26897	0.902045	-2.51536	0.0118912	0.103263
BCLAF1	188.169	0.0242465	0.225909	0.107329	0.914528	0.97489
BCLAF3	10.7105	0.237602	0.54799	0.433587	0.664588	0.87755
BCO2	24.6696	-0.714076	0.446327	-1.59989	0.109623	0.398712
BCOR	26.9266	-0.296598	0.417433	-0.710528	0.477377	0.775554
BCORL1	18.7629	0.105763	0.478271	0.221137	0.824986	0.943132
BCR	29.5881	-0.247984	0.381017	-0.650849	0.515144	0.799198
BCS1L	108.397	0.218555	0.248081	0.880983	0.378327	0.707809
BDH1	17.9723	-0.277959	0.542408	-0.512454	0.608334	0.84961
BDH2	3.2107	-0.444438	1.05701	-0.420468	0.674144	0.881375
BDKRB1	0.0125944	-1.74326	3.10107	-0.562146	0.574016
BDKRB2	0.321208	-2.45512	2.54552	-0.964485	0.334803	0.673535
BDNF	43.965	-0.992845	0.489453	-2.02848	0.0425114	0.235998
BDP1	84.2852	-0.490971	0.282055	-1.74069	0.0817378	0.338536
BEAN1	2.94842	-1.57904	1.08205	-1.45931	0.14448	0.458059
BECN1	43.4581	0.766893	0.313239	2.44827	0.0143545	0.11758
BEGAIN	31.1375	-1.00001	0.351644	-2.84383	0.00445753	0.0503888
BEND2	0.00803074	-1.74326	3.10107	-0.562146	0.574016
BEND3	4.74711	-0.687323	0.811184	-0.847308	0.396823	0.720599
BEND4	10.3471	-0.799853	0.652575	-1.22569	0.220317	0.559108
BEND5	73.1806	0.314887	0.305641	1.03025	0.302892	0.644176
BEND6	36.999	0.508346	0.335869	1.51352	0.130146	0.434624
BEND7	9.47485	-0.0294862	0.528177	-0.0558263	0.95548	0.987603
BEST1	2.12634	-1.81428	1.21198	-1.49695	0.134406	0.442278
BEST2	0.00152541	-1.75309	3.10107	-0.565318	0.571857
BEST4	0.663099	1.05975	1.57236	0.673989	0.500318	0.791093
BET1	18.1004	0.402235	0.439716	0.91476	0.360318	0.69451
BET1L	36.3423	0.429449	0.32048	1.34002	0.18024	0.510656
BEX1	2162.24	-0.832112	0.0861545	-9.65837	4.53006e-22	5.64693e-19
BEX2	927.509	-0.278248	0.0841963	-3.30475	0.000950612	0.0154088
BEX3	1723.97	-0.640442	0.0782177	-8.18794	2.6573e-16	1.21456e-13
BEX4	721.749	-0.0465981	0.118394	-0.393584	0.693888	0.889407
BEX5	406.229	-0.404701	0.132412	-3.05638	0.00224026	0.0298817
BFAR	89.745	0.234634	0.257032	0.912861	0.361316	0.695252
BFSP1	4.87757	0.399712	0.916504	0.436127	0.662745	0.876697
BGLAP	0.478288	-0.956716	0.622723	-1.53634	0.124454	0.426416
BGN	0.0262708	-1.09602	3.10104	-0.353436	0.723762
BHLHB9	21.6235	0.849575	0.404123	2.10227	0.0355297	0.209812
BHLHE40	4.01909	-2.3933	0.751328	-3.18543	0.0014454	0.0213298
BHLHE41	0.877128	-3.99705	1.67247	-2.38991	0.0168527	0.131149
BHMT	0.0196508	-1.71703	3.10107	-0.553688	0.579793
BHMT2	0.00348838	-1.71703	3.10107	-0.553688	0.579793
BICC1	11.7832	-0.618739	0.332909	-1.85858	0.0630865	0.293932
BICD1	57.4434	0.0722724	0.264994	0.272732	0.785059	0.926556
BICD2	10.2823	0.778457	0.578559	1.34551	0.178461	0.507898
BICDL1	20.378	-0.734226	0.449524	-1.63334	0.102398	0.383115
BICRA	2.57886	-0.052832	0.731081	-0.0722656	0.942391	0.984356
BICRAL	4.11488	-0.242569	0.800222	-0.303127	0.761793	0.916932
BID	72.2935	0.081624	0.269819	0.302514	0.76226	0.917013
BIK	30.7819	-0.447105	0.559464	-0.799167	0.424194	0.737953
BIN1	185.609	0.222996	0.153903	1.44894	0.147353	0.463063
BIN3	20.8945	0.461703	0.394954	1.169	0.242403	0.58549
BIRC2	23.9248	0.906266	0.31291	2.89626	0.00377644	0.0441454
BIRC3	0.953814	-1.12322	0.638557	-1.759	0.0785773	0.331728
BIRC5	0.0414023	-1.57277	2.45763	-0.639953	0.522203
BIRC6	44.26	-0.572348	0.374305	-1.5291	0.126241	0.429425
BIVM	14.2078	1.30082	0.422422	3.07943	0.002074	0.0282475
BLCAP	555.716	0.247095	0.140339	1.76071	0.0782883	0.3312
BLK	0.0619098	-1.20238	3.10099	-0.387739	0.698209
BLM	2.76724	1.05506	1.01501	1.03946	0.29859	0.640989
BLMH	53.3476	0.640874	0.371272	1.72616	0.084319	0.345384
BLNK	0.0189048	-1.75965	3.10107	-0.567433	0.57042
BLOC1S1	36.8398	-0.636044	0.196822	-3.23157	0.00123112	0.0188384
BLOC1S2	235.415	0.232686	0.124255	1.87265	0.061117	0.289114
BLOC1S3	17.7182	-0.175166	0.45903	-0.381601	0.702757	0.893204
BLOC1S4	44.0862	0.0452685	0.342684	0.1321	0.894905	0.967511
BLOC1S5	10.4697	0.044356	0.648036	0.0684468	0.94543	0.984582
BLOC1S6	36.0135	0.0432516	0.292184	0.148029	0.88232	0.9637
BLVRA	150.275	-0.101183	0.21372	-0.47344	0.6359	0.862478
BLVRB	56.6364	-1.34233	0.411565	-3.26152	0.00110818	0.0174223
BLZF1	14.1492	-0.150895	0.468326	-0.3222	0.747301	0.910234
BMF	0.437368	1.53047	1.64075	0.932784	0.350932	0.688266
BMI1	18.7261	-2.03206	0.529043	-3.84101	0.000122532	0.00284772
BMP1	4.45783	-1.16461	0.832091	-1.39961	0.161629	0.486661
BMP2	0.267666	-1.14723	2.45571	-0.467168	0.64038
BMP2K	3.02458	-0.266419	0.823542	-0.323504	0.746313	0.909721
BMP3	2.45605	2.84653	1.01019	2.81782	0.00483512	0.053381
BMP4	2.44607	-1.26698	1.778	-0.712584	0.476103	0.774717
BMP6	0.0899392	-1.9188	2.88993	-0.663961	0.506716
BMP7	66.5327	0.273554	0.370595	0.738147	0.460425	0.762874
BMP8A	0.868615	0.50643	0.924742	0.547645	0.583936	0.837745
BMP8B	1.68	-0.956465	0.83414	-1.14665	0.251527	0.594782
BMPER	3.1824	1.31993	1.12975	1.16834	0.24267	0.585928
BMPR1A	12.3983	-0.0643138	0.459605	-0.139933	0.888713	0.965873
BMPR1B	19.757	-1.69321	0.336906	-5.02576	5.01433e-07	2.40407e-05
BMPR2	39.7668	-0.0253421	0.320544	-0.0790597	0.936985	0.982935
BMS1	50.4345	-0.469519	0.261183	-1.79766	0.0722306	0.317355
BMT2	4.24352	1.3684	0.603119	2.26887	0.0232761	0.161683
BNC2	0.0378658	-1.47111	3.10107	-0.474389	0.635223
BNIP1	40.9786	-0.384369	0.382447	-1.00503	0.314884	0.654691
BNIP2	30.3685	0.736732	0.382512	1.92604	0.0540997	0.269849
BNIP3	149.642	-0.141835	0.200529	-0.707306	0.479376	0.777158
BNIP3L	118.277	0.661801	0.215554	3.07023	0.00213896	0.0287482
BNIPL	0.389182	-1.00071	2.59609	-0.385469	0.69989	0.891993
BOC	0.0810121	-1.20275	3.10104	-0.387852	0.698125
BOD1	131.717	-0.184236	0.166454	-1.10683	0.268366	0.61207
BOD1L1	58.4894	-0.5417	0.364616	-1.48567	0.137365	0.447287
BOD1L2	0.541864	-0.506596	0.417796	-1.21255	0.225304	0.563531
BOK	155.994	-0.118612	0.335197	-0.353857	0.723446	0.899615
BOLA1	14.8734	-1.04725	0.684619	-1.52969	0.126094	0.429245
BOLA2	1.64046	-0.68379	0.687303	-0.99489	0.31979	0.659544
BOLA2-SMG1P6	2.31559	-0.399655	0.371353	-1.07621	0.281831	0.624291
BOLA2B	63.1204	-0.423432	0.136385	-3.10468	0.00190485	0.0264365
BOLA3	49.806	-0.362823	0.226506	-1.60182	0.109195	0.397577
BOP1	97.4989	-0.355692	0.240488	-1.47904	0.139129	0.449409
BORA	0.0108667	-1.57276	3.10107	-0.507166	0.612039
BORCS5	27.711	-1.07509	0.484304	-2.21987	0.0264275	0.175007
BORCS6	14.5992	0.755197	0.48889	1.54472	0.122415	0.423129
BORCS7	78.8418	-0.246464	0.224166	-1.09947	0.271562	0.615086
BORCS8	47.8645	-0.263587	0.305256	-0.863494	0.387866	0.714261
BPGM	106.935	0.300802	0.262605	1.14545	0.252022	0.595253
BPHL	42.1626	0.214904	0.33135	0.648572	0.516615	0.800071
BPIFA2	0.0635749	-2.16038	3.10106	-0.696661	0.486015
BPIFB1	0.0284421	-1.81211	3.10107	-0.58435	0.558985
BPIFC	1.98364	-4.87071	1.50768	-3.23059	0.00123533	0.0188419
BPNT1	18.2184	-0.702484	0.372327	-1.88674	0.0591954	0.284503
BPTF	106.196	-0.558647	0.307383	-1.81743	0.069151	0.309262
BRAF	24.1452	-0.380472	0.38325	-0.992754	0.32083	0.660004
BRAP	31.2683	0.492595	0.396157	1.24343	0.213708	0.552096
BRAT1	45.3748	0.0128821	0.346719	0.0371542	0.970362	0.991804
BRCA1	0.468695	1.16708	2.22242	0.52514	0.599486	0.844357
BRCA2	0.014721	-1.74326	3.10107	-0.562146	0.574016
BRCC3	37.3001	0.121351	0.37336	0.325023	0.745164	0.909046
BRD1	11.2302	-0.230513	0.57185	-0.403101	0.686874	0.887023
BRD2	59.1856	0.19953	0.275873	0.723268	0.469515	0.769641
BRD3	64.3997	-0.238179	0.239955	-0.992598	0.320906	0.660004
BRD3OS	39.057	0.131831	0.389269	0.338663	0.734864	0.904835
BRD4	44.373	-0.0848537	0.258568	-0.328168	0.742785	0.907969
BRD7	42.749	0.329866	0.341507	0.965915	0.334087	0.672588
BRD8	54.4769	0.927446	0.322304	2.87755	0.00400774	0.0463357
BRD9	50.3568	0.169871	0.299057	0.568023	0.570019	0.829289
BRF1	59.758	0.122848	0.255228	0.481324	0.630286	0.859355
BRF2	15.6038	0.287766	0.408031	0.705255	0.480652	0.778345
BRI3	107.491	-0.651278	0.144243	-4.51515	6.32722e-06	0.000227419
BRI3BP	9.25074	0.489599	0.69452	0.704947	0.480844	0.778345
BRICD5	3.20787	-0.496759	0.660041	-0.752619	0.451679	0.757089
BRINP1	90.3093	0.265931	0.370647	0.717479	0.473078	0.772428
BRINP2	4.08158	-1.35527	1.07289	-1.2632	0.206518	0.542485
BRINP3	72.2738	0.546139	0.420307	1.29938	0.193813	0.527086
BRIP1	0.0508168	-1.95146	3.10107	-0.629285	0.529162
BRIX1	65.3773	0.153342	0.289097	0.530416	0.595824	0.842298
BRK1	479.129	-0.436677	0.122065	-3.5774	0.000347029	0.00668876
BRMS1	75.9637	0.0744718	0.356808	0.208717	0.834669	0.946228
BRMS1L	39.7745	1.0778	0.302041	3.5684	0.000359172	0.00684975
BROX	12.6487	1.26371	0.422017	2.99445	0.00274938	0.0348142
BRPF1	11.8206	-0.413707	0.644152	-0.642251	0.52071	0.802983
BRPF3	11.1689	0.410242	0.588962	0.69655	0.486084	0.781233
BRSK1	7.85858	0.0209622	0.285941	0.0733095	0.94156	0.984356
BRSK2	12.8235	0.0118848	0.381502	0.0311526	0.975148	0.993385
BRWD1	154.86	0.784232	0.158523	4.94711	7.53222e-07	3.45424e-05
BRWD3	6.61614	0.808349	0.732568	1.10345	0.269833	0.613795
BSCL2	22.5712	-0.224799	0.127742	-1.75979	0.0784429	0.331611
BSDC1	143.58	0.500594	0.210385	2.37942	0.0173399	0.133482
BSG	529.404	0.334441	0.0919177	3.63848	0.00027425	0.00550947
BSN	68.2524	-0.469474	0.328456	-1.42934	0.152908	0.472542
BST1	0.676076	-0.876106	1.66561	-0.525996	0.598891	0.844074
BST2	0.0104593	-1.68096	3.10107	-0.542058	0.587779
BTAF1	12.4568	-0.493128	0.485338	-1.01605	0.309605	0.650562
BTBD1	6.79664	0.478622	0.510201	0.938106	0.34819	0.685774
BTBD10	149.932	0.226766	0.190265	1.19184	0.233323	0.573584
BTBD11	5.19403	0.113754	0.811207	0.140228	0.88848	0.965819
BTBD17	0.0401893	-1.96315	3.10107	-0.633055	0.526698
BTBD18	0.00133671	-1.75309	3.10107	-0.565318	0.571857
BTBD19	0.274403	-2.93643	2.32398	-1.26354	0.206396
BTBD2	20.0093	0.463124	0.424662	1.09057	0.275461	0.617986
BTBD3	91.8467	0.160378	0.342642	0.468065	0.639738	0.864126
BTBD6	39.1922	-0.403186	0.386995	-1.04184	0.297487	0.640187
BTBD7	21.672	-0.767131	0.43364	-1.76905	0.0768858	0.329147
BTBD8	23.9232	0.237198	0.458843	0.516949	0.605192	0.847212
BTBD9	80.4136	-0.689584	0.319233	-2.16013	0.030763	0.192344
BTD	2.28166	-0.243078	1.02946	-0.236122	0.813338	0.938288
BTF3	589.102	-1.00109	0.144185	-6.94307	3.83667e-12	6.57606e-10
BTF3L4	304.327	0.370907	0.112183	3.30626	0.000945502	0.0153975
BTG1	117.114	0.338759	0.225139	1.50467	0.13241	0.438129
BTG2	12.4315	-1.77066	0.608718	-2.90884	0.00362775	0.0427351
BTG3	27.788	-0.219526	0.428704	-0.512068	0.608604	0.849655
BTK	0.243783	0.434657	2.88219	0.150808	0.880127
BTN2A1	64.5195	0.53706	0.286102	1.87716	0.0604957	0.287428
BTN2A2	4.46868	0.285388	0.289054	0.987317	0.323487	0.661742
BTN3A1	4.19886	-0.659984	0.773359	-0.853399	0.393438	0.718256
BTN3A2	3.94123	-0.98565	0.351789	-2.80182	0.00508153	0.0550379
BTN3A3	0.601212	-0.864725	0.886407	-0.97554	0.329293	0.668531
BTNL9	2.65249	0.0856024	0.899872	0.0951273	0.924214	0.978705
BTRC	27.3983	0.151697	0.426814	0.355418	0.722277	0.899472
BUB1	0.0395855	-0.880852	3.10088	-0.284065	0.77636
BUB1B	3.93589	0.763444	1.22533	0.623052	0.533251	0.810366
BUB3	143.939	-0.177963	0.252745	-0.704118	0.481359	0.778481
BUD13	16.7478	0.273534	0.516547	0.529543	0.596429	0.842346
BUD23	135.545	-0.105554	0.20518	-0.514446	0.60694	0.848441
BUD31	229.201	-0.590824	0.144905	-4.07732	4.55575e-05	0.00123426
BVES	0.667073	-1.22398	0.745756	-1.64127	0.100742	0.378979
BX255925.3	1.70808	-0.216298	0.916031	-0.236126	0.813335	0.938288
BYSL	42.1733	0.702917	0.431467	1.62913	0.103285	0.38473
BZW1	312.46	0.310833	0.131438	2.36486	0.0180367	0.136791
BZW2	158.791	0.0848726	0.236972	0.358154	0.720228	0.898369
C10orf113	0.0140224	-1.78916	3.10107	-0.576949	0.563974
C10orf143	2.02039	-0.580432	1.12523	-0.515834	0.60597	0.847604
C10orf53	0.0179235	-1.71703	3.10107	-0.553688	0.579793
C10orf67	0.0948986	-1.22686	2.86327	-0.428483	0.6683
C10orf82	35.7139	-0.415785	0.460368	-0.903158	0.366442	0.699715
C10orf88	30.3833	0.587302	0.385815	1.52224	0.12795	0.432023
C10orf95	0.302368	-0.379335	1.09575	-0.346188	0.729201	0.902349
C11orf1	34.9839	0.0815745	0.427418	0.190854	0.84864	0.951452
C11orf16	0.0154764	-1.42849	3.10107	-0.460644	0.645054
C11orf24	41.304	1.19154	0.396642	3.00407	0.0026639	0.0340106
C11orf45	0.192883	-0.988847	3.10011	-0.318972	0.749748
C11orf49	274.817	-0.264131	0.173015	-1.52663	0.126852	0.43026
C11orf54	2.65792	0.195489	0.570403	0.342722	0.731808	0.903362
C11orf58	265.116	0.219847	0.131639	1.67007	0.0949051	0.367148
C11orf65	0.682491	-1.57871	2.18574	-0.722278	0.470124	0.77008
C11orf68	64.095	-0.379428	0.329259	-1.15237	0.249169	0.59203
C11orf71	28.3498	0.00162608	0.442166	0.00367752	0.997066	0.998757
C11orf74	65.3854	0.0275767	0.320928	0.0859282	0.931524	0.981155
C11orf80	27.9343	0.0726336	0.370688	0.195943	0.844655	0.949726
C11orf87	78.0921	-1.07032	0.394011	-2.71647	0.00659829	0.0667718
C11orf88	0.0664424	-1.68424	3.01354	-0.55889	0.576237
C11orf91	0.0176981	-1.53669	3.10107	-0.495535	0.620222
C11orf95	23.4133	0.0709655	0.478592	0.14828	0.882122	0.963581
C11orf96	0.880082	-0.759444	1.11412	-0.681653	0.495458	0.788589
C11orf97	0.0233095	-1.46456	3.10107	-0.472274	0.636731
C11orf98	3.9525	-0.359519	0.436798	-0.823078	0.410464	0.728014
C12orf10	190.172	-0.169294	0.200966	-0.842398	0.399565	0.721683
C12orf29	9.08077	0.533594	0.474925	1.12353	0.261211	0.6055
C12orf4	15.2159	0.0183624	0.515203	0.0356411	0.971569	0.992117
C12orf42	0.0639684	-2.09734	3.10106	-0.676329	0.498832
C12orf43	48.4695	-0.143668	0.326118	-0.44054	0.659546	0.87497
C12orf45	97.391	-1.28893	0.306214	-4.20923	2.56237e-05	0.00074125
C12orf49	60.4629	-0.00473097	0.284187	-0.0166474	0.986718	0.996307
C12orf50	0.0658891	-1.58915	3.10107	-0.512452	0.608335
C12orf54	0.850284	-0.280772	0.57612	-0.487349	0.626011	0.857019
C12orf56	0.132607	-2.58726	3.10074	-0.834402	0.404055
C12orf57	104.778	-0.337905	0.113515	-2.97676	0.00291315	0.0362479
C12orf60	6.60434	0.734413	0.773458	0.949519	0.342357	0.680742
C12orf65	48.0592	0.129056	0.332662	0.387949	0.698054	0.891387
C12orf66	2.45139	-1.72257	0.915615	-1.88132	0.0599279	0.286318
C12orf71	0.0324817	-1.6449	3.10107	-0.530428	0.595815
C12orf73	81.6249	-0.0269593	0.212723	-0.126734	0.899151	0.969469
C12orf75	81.9981	-0.705931	0.286508	-2.46392	0.0137428	0.113801
C12orf76	135.385	0.534598	0.209867	2.54732	0.0108553	0.096279
C13orf46	0.580184	0.830636	2.11715	0.392336	0.69481	0.889647
C14orf119	168.019	-0.333555	0.214159	-1.55751	0.119349	0.418047
C14orf132	256.309	0.0535881	0.178809	0.299695	0.76441	0.918069
C14orf178	0.00802726	-1.60882	3.10107	-0.518796	0.603903
C14orf180	0.0351737	-0.90755	3.10091	-0.292672	0.769773
C14orf28	6.58243	-0.827087	0.638534	-1.29529	0.19522	0.529094
C14orf39	6.44317	-0.144822	0.233994	-0.618913	0.535973	0.811546
C14orf93	15.6271	-0.324655	0.783208	-0.414519	0.678494	0.88277
C15orf39	1.555	-0.992362	1.13442	-0.874774	0.381697	0.710249
C15orf40	22.2867	0.0806185	0.439229	0.183546	0.85437	0.953301
C15orf41	22.9337	0.121617	0.377813	0.321896	0.747531	0.910234
C15orf61	29.2218	-0.505062	0.343382	-1.47085	0.141333	0.452696
C15orf62	0.0155499	-1.56292	3.10107	-0.503994	0.614266
C15orf65	14.6952	-0.00931522	0.561554	-0.0165883	0.986765	0.996307
C16orf45	480.035	-0.301044	0.149359	-2.01557	0.0438446	0.240165
C16orf46	0.811615	0.0184186	0.615446	0.0299272	0.976125	0.993413
C16orf58	24.4096	0.209838	0.341542	0.614384	0.538961	0.812658
C16orf70	18.1906	0.729662	0.504942	1.44504	0.148446	0.46483
C16orf71	0.185704	-1.121	1.93898	-0.578139	0.56317
C16orf72	16.1696	0.320376	0.486465	0.65858	0.510166	0.796351
C16orf74	0.0881277	-2.16386	3.10103	-0.697788	0.48531
C16orf86	0.978954	-2.7086	3.10034	-0.873645	0.382311	0.710884
C16orf87	32.5167	0.0152596	0.294564	0.0518039	0.958685	0.988977
C16orf89	0.0151681	-1.53669	3.10107	-0.495535	0.620222
C16orf91	42.3959	-0.665861	0.373576	-1.7824	0.0746847	0.323359
C16orf92	0.0981289	-1.60945	2.66762	-0.603328	0.546291
C16orf95	2.87842	-0.00861605	0.721265	-0.0119457	0.990469	0.99694
C16orf96	0.0229057	-1.17405	3.10106	-0.378596	0.704988
C17orf100	45.0152	-0.354559	0.379293	-0.934789	0.349897	0.687368
C17orf107	0.500338	-0.00279976	1.8087	-0.00154794	0.998765	0.999275
C17orf113	1.04757	-0.0294822	1.14276	-0.0257992	0.979417	0.993914
C17orf49	1.93896	-0.646598	0.505766	-1.27845	0.20109	0.537346
C17orf50	0.576723	-1.44813	1.35244	-1.07075	0.28428	0.626494
C17orf51	0.289017	-2.35465	2.70188	-0.871484	0.38349	0.711771
C17orf53	1.98871	-0.368428	1.5326	-0.240394	0.810025	0.937521
C17orf58	23.3944	0.648018	0.431078	1.50325	0.132774	0.438699
C17orf67	2.10233	-1.59991	1.04478	-1.53133	0.125687	0.428613
C17orf75	99.0885	0.350367	0.2886	1.21402	0.224739	0.563223
C17orf80	12.7549	0.679511	0.43817	1.55079	0.120951	0.42072
C17orf97	10.0417	-0.0272073	0.466625	-0.0583067	0.953504	0.986844
C17orf99	0.00790438	-1.64489	3.10107	-0.530427	0.595816
C18orf21	51.727	0.0808149	0.308587	0.261887	0.793409	0.930184
C18orf25	7.25705	0.706606	0.724557	0.975224	0.329449	0.668651
C18orf32	37.6862	0.0935206	0.120254	0.777694	0.436749	0.747502
C18orf54	2.09287	-1.76796	1.13589	-1.55646	0.119599	0.418354
C19orf12	72.5497	-0.295945	0.223482	-1.32424	0.185422	0.51654
C19orf18	0.120138	-1.64668	2.93465	-0.561117	0.574717
C19orf24	26.9129	-0.648835	0.390662	-1.66086	0.096741	0.370856
C19orf25	73.2178	-0.0581832	0.283608	-0.205154	0.837452	0.947274
C19orf33	0.5535	-2.00535	3.10101	-0.646677	0.517841	0.800793
C19orf38	0.449385	-1.1366	2.83999	-0.400213	0.689	0.887854
C19orf44	2.38436	0.630495	0.973254	0.647822	0.5171	0.80046
C19orf47	14.8495	-0.580505	0.587679	-0.987794	0.323253	0.661461
C19orf48	65.8894	0.414	0.314403	1.31678	0.187912	0.519381
C19orf53	120.884	-0.648842	0.160636	-4.03919	5.36352e-05	0.00142805
C19orf54	12.0506	1.37299	0.599157	2.29154	0.0219323	0.156146
C19orf57	8.33552	-0.0883978	0.830215	-0.106476	0.915205	0.97491
C19orf66	13.2854	0.946282	0.479643	1.97289	0.0485081	0.252906
C19orf70	104.552	-0.588788	0.168681	-3.49055	0.000482031	0.00871447
C19orf71	0.396487	-1.12716	2.04441	-0.551338	0.581402	0.836121
C19orf73	0.961905	-1.04165	1.39581	-0.746272	0.455503	0.759617
C19orf81	1.74957	-1.75646	0.811326	-2.16493	0.0303929	0.190906
C1D	48.6293	0.283777	0.263927	1.07521	0.28228	0.624898
C1GALT1	32.6734	0.484711	0.497595	0.974109	0.330003	0.669279
C1GALT1C1	55.6242	-0.155151	0.394805	-0.392981	0.694333	0.88945
C1GALT1C1L	0.0439337	-1.56292	3.10107	-0.503994	0.614266
C1orf109	8.26913	0.0269776	0.656638	0.0410844	0.967229	0.991129
C1orf112	0.667038	0.473466	1.1727	0.403741	0.686403	0.886922
C1orf115	0.0895249	-2.27206	3.10103	-0.73268	0.463753
C1orf122	171.395	-0.708963	0.135962	-5.21444	1.84378e-07	9.7238e-06
C1orf123	103.203	-0.773616	0.258216	-2.996	0.00273544	0.0347489
C1orf131	26.2626	0.500739	0.424324	1.18009	0.237966	0.580391
C1orf146	0.0539407	-1.00148	3.10096	-0.322958	0.746727
C1orf158	0.0538899	-1.55965	2.70713	-0.576127	0.56453
C1orf159	28.3435	0.217938	0.429865	0.506992	0.61216	0.851536
C1orf162	1.17656	0.169214	1.81612	0.0931729	0.925766	0.979222
C1orf174	23.8366	0.131823	0.402923	0.327166	0.743542	0.908336
C1orf194	1.20454	-2.49938	1.64139	-1.52272	0.127829	0.431829
C1orf198	29.4404	0.0757509	0.315056	0.240437	0.809992	0.937521
C1orf21	47.1828	-0.772134	0.390995	-1.97479	0.048292	0.252581
C1orf216	219.92	0.323469	0.179054	1.80655	0.0708325	0.313713
C1orf226	0.268292	-0.445714	2.80684	-0.158796	0.87383
C1orf232	0.647302	-0.0689034	1.52135	-0.0452911	0.963875	0.989811
C1orf35	37.0157	0.131084	0.332338	0.39443	0.693264	0.888924
C1orf43	437.452	0.321456	0.131867	2.43772	0.0147801	0.119525
C1orf50	1.18628	-0.558892	0.562614	-0.993385	0.320523	0.659713
C1orf52	92.9803	0.427398	0.219842	1.94411	0.0518817	0.262819
C1orf53	5.79905	0.81733	0.690948	1.18291	0.236845	0.579
C1orf54	0.298106	-1.94564	1.03584	-1.87832	0.0603379	0.287076
C1orf56	16.2407	-0.492968	0.595032	-0.828474	0.407402	0.726059
C1orf61	0.315054	-1.88071	1.26922	-1.48178	0.138399	0.448525
C1orf74	10.1648	0.630282	0.906775	0.695081	0.487004	0.782303
C1orf87	0.0938343	-1.13664	3.08478	-0.368469	0.712524
C1orf94	0.0218504	-1.39242	3.10107	-0.449013	0.653422
C1QBP	227.229	0.425864	0.14233	2.99209	0.00277071	0.0349833
C1QL1	6.72719	-3.25716	0.952118	-3.42096	0.000624002	0.0108998
C1QL2	1.32503	0.7568	1.72906	0.437695	0.661607	0.875927
C1QL3	0.402813	-0.141624	1.60187	-0.0884117	0.929549	0.980082
C1QL4	12.8543	0.52311	0.655791	0.797677	0.425058	0.7384
C1QTNF1	1.17488	1.15538	1.06019	1.08979	0.275807	0.618152
C1QTNF12	0.619697	-2.0987	2.2228	-0.94417	0.345083	0.682894
C1QTNF2	0.310646	0.641843	2.33873	0.27444	0.783746	0.925911
C1QTNF3	1.26667	-0.909337	1.59463	-0.570249	0.568509	0.828297
C1QTNF4	82.0764	-0.342021	0.243994	-1.40176	0.160988	0.485453
C1QTNF6	1.75104	0.406247	1.11356	0.364818	0.715247	0.897116
C1QTNF7	0
C1QTNF8	0.0844174	-1.50391	1.8994	-0.791783	0.428487
C1QTNF9	0.0207064	-1.53669	3.10107	-0.495535	0.620222
C1QTNF9B	0.0278114	-1.39242	3.10107	-0.449013	0.653422
C1R	0.135716	-1.00977	2.04875	-0.492873	0.622102
C1RL	0.382765	-0.00893703	1.48893	-0.00600234	0.995211	0.998104
C1S	0.108004	-1.22358	3.10092	-0.394585	0.693149
C2	0.312012	-0.68519	1.67551	-0.408945	0.68258	0.88503
C20orf144	1.35156	-4.22042	2.52381	-1.67224	0.0944772	0.366053
C20orf194	41.0612	0.120653	0.220323	0.547619	0.583954	0.837745
C20orf202	0.140161	-2.57866	3.10069	-0.831639	0.405613
C20orf203	0.212974	-0.702677	2.04274	-0.343987	0.730856
C20orf204	0.934365	-2.27835	1.61926	-1.40703	0.159418	0.483128
C20orf27	152.708	-0.0130697	0.222451	-0.0587533	0.953149	0.986795
C20orf96	43.6258	0.0136491	0.3463	0.0394143	0.96856	0.991408
C21orf58	0.825827	-0.934435	1.45103	-0.64398	0.519588	0.802048
C21orf62	0.578565	0.0346686	1.93097	0.017954	0.985676	0.995992
C21orf91	5.18359	-1.45772	0.927677	-1.57137	0.116097	0.412628
C22orf15	0.0540046	-0.748135	3.10067	-0.241282	0.809337
C22orf23	0.643551	0.928343	1.32225	0.702092	0.482622	0.779471
C22orf39	51.2	-0.268443	0.278696	-0.963212	0.335441	0.674104
C22orf42	55.8921	-0.541935	0.591886	-0.915607	0.359873	0.694219
C22orf46	4.2593	-0.848177	0.961838	-0.881829	0.377869	0.707736
C2CD2	3.56137	-0.63433	0.944175	-0.671835	0.501689	0.791735
C2CD2L	21.423	-0.45092	0.401984	-1.12174	0.261975	0.606447
C2CD3	16.4188	0.256734	0.614701	0.417657	0.676198	0.881687
C2CD4A	0.028067	-1.59899	3.10107	-0.515624	0.606117
C2CD4C	12.4708	-0.613402	0.476703	-1.28676	0.198179	0.532829
C2CD4D	0.415572	-0.930948	1.86749	-0.498503	0.618129	0.853967
C2CD5	16.1213	-0.0192836	0.461278	-0.0418046	0.966654	0.990836
C2CD6	0.0893597	-0.765535	2.54705	-0.300557	0.763752
C2orf15	10.3652	0.600661	0.685449	0.876303	0.380865	0.709737
C2orf16	1.66462	-0.257674	1.31077	-0.196582	0.844155	0.949586
C2orf40	2.05878	-0.822525	1.44322	-0.569924	0.568729	0.828297
C2orf42	10.3829	0.216291	0.773077	0.279779	0.779647	0.923427
C2orf49	15.2855	0.270809	0.508929	0.532117	0.594645	0.841723
C2orf50	0.452609	-0.461996	2.06732	-0.223476	0.823165	0.942567
C2orf66	0.274397	-0.0253283	2.24362	-0.011289	0.990993
C2orf68	14.8763	0.146883	0.456706	0.321614	0.747745	0.910414
C2orf69	23.1534	0.772481	0.396098	1.95023	0.0511491	0.260244
C2orf72	1.79679	-1.46488	0.974594	-1.50307	0.132821	0.438749
C2orf73	0.883596	-1.78916	3.10107	-0.576949	0.563974	0.826019
C2orf74	4.07002	-0.219759	0.383501	-0.573035	0.566621	0.827504
C2orf76	12.7052	-0.106231	0.511615	-0.207638	0.835511	0.946664
C2orf80	42.8327	0.711523	0.379288	1.87594	0.0606629	0.287662
C2orf81	4.83105	0.221809	0.18962	1.16976	0.242099	0.585376
C2orf83	0.035895	-1.50062	3.10107	-0.483905	0.628454
C2orf88	2.0337	-1.38005	1.09484	-1.2605	0.207489	0.543994
C2orf92	0.322114	-1.63597	1.52243	-1.07457	0.282566	0.625219
C3AR1	0.0188934	-1.69735	3.10107	-0.547344	0.584143
C3orf14	197.029	-0.230239	0.172372	-1.33571	0.181646	0.512811
C3orf18	42.6158	-0.050071	0.425249	-0.117745	0.90627	0.971971
C3orf20	0.145931	-1.83834	3.10107	-0.592808	0.55331
C3orf33	3.3949	0.350254	0.499452	0.701277	0.48313	0.779678
C3orf38	31.4396	0.288919	0.4175	0.692022	0.488924	0.78365
C3orf49	0.0056409	-1.75309	3.10107	-0.565318	0.571857
C3orf52	0.920791	-3.94259	1.91358	-2.06032	0.0393677	0.223987
C3orf62	7.98138	0.853779	0.614404	1.38961	0.164649	0.490229
C3orf67	1.04925	-1.53573	1.50285	-1.02188	0.306836	0.647981
C3orf70	9.95034	-0.0578238	0.694786	-0.0832253	0.933672	0.981788
C3orf80	0.352545	0.788441	1.98871	0.396458	0.691767	0.888812
C4A	0.434428	-2.02734	1.45728	-1.39119	0.164169	0.489738
C4B	0.420668	-1.96658	1.45735	-1.34942	0.177202	0.506629
C4BPA	0.145221	-1.6373	2.8857	-0.567384	0.570454
C4BPB	0.0673477	-1.59313	2.31912	-0.686953	0.492112
C4orf19	1.61878	-0.857584	1.44091	-0.595168	0.551731	0.820326
C4orf3	187.204	0.15873	0.155102	1.02339	0.306124	0.64747
C4orf33	22.1124	-0.124641	0.48869	-0.25505	0.798684	0.932924
C4orf36	0.380432	-0.70405	1.53714	-0.458026	0.646934	0.86866
C4orf45	0.15381	-1.63384	3.1007	-0.526927	0.598244
C4orf46	4.64367	2.25026	0.586316	3.83796	0.000124059	0.00287348
C4orf47	1.24898	-1.16164	1.00441	-1.15654	0.247459	0.590028
C4orf48	253.211	-0.678889	0.106691	-6.36312	1.97701e-10	2.15149e-08
C4orf50	0.618011	-0.488613	1.68598	-0.289809	0.771962	0.920349
C5	0.209733	-1.41112	2.42872	-0.581016	0.56123
C5AR1	0.288317	-1.62634	1.52809	-1.0643	0.287194	0.630114
C5AR2	0.0427	-1.88425	3.10107	-0.607611	0.543446
C5orf15	30.687	1.12573	0.280562	4.01242	6.00987e-05	0.00157868
C5orf22	26.2293	1.02838	0.326919	3.14568	0.001657	0.0237099
C5orf24	34.6656	-0.11702	0.269642	-0.433982	0.664301	0.877459
C5orf30	42.736	0.692085	0.296179	2.33671	0.0194543	0.144349
C5orf34	2.02376	-0.598225	1.09411	-0.54677	0.584537	0.838319
C5orf38	5.71866	-0.185277	0.553545	-0.33471	0.737844	0.906114
C5orf46	0.848712	-1.96516	1.81274	-1.08408	0.278328	0.620458
C5orf47	0.953969	2.45769	1.3353	1.84055	0.0656874	0.299935
C5orf49	24.5622	-0.353822	0.523922	-0.675333	0.499464	0.790564
C5orf51	19.3825	0.0648048	0.528999	0.122505	0.902499	0.970869
C5orf52	0.113975	-2.01959	3.10103	-0.651265	0.514875
C5orf58	1.19229	3.28476	1.39254	2.35882	0.0183331	0.13813
C5orf60	0.0119276	-1.70719	3.10107	-0.550516	0.581966
C5orf63	4.50084	-1.10014	0.509973	-2.15725	0.0309864	0.192954
C6orf106	15.6775	-0.209949	0.532303	-0.394417	0.693273	0.888924
C6orf118	0.908672	1.2538	1.28677	0.974383	0.329866	0.669201
C6orf120	9.63415	0.0220514	0.55594	0.039665	0.96836	0.991408
C6orf132	0.256079	-2.08432	2.73187	-0.762962	0.445486
C6orf136	35.5527	0.212829	0.3441	0.618511	0.536239	0.811617
C6orf141	0.297439	-2.65196	2.57362	-1.03044	0.302803	0.644176
C6orf163	1.79935	-1.16872	0.976891	-1.19637	0.231554	0.571879
C6orf201	0.235899	-0.0533947	0.92751	-0.0575678	0.954093
C6orf203	35.1715	0.21525	0.408182	0.52734	0.597958	0.843423
C6orf223	0.0806021	-1.55308	3.10107	-0.500822	0.616497
C6orf226	34.0643	0.271301	0.361618	0.75024	0.45311	0.757966
C6orf47	13.6117	-0.137102	0.541255	-0.253304	0.800033	0.93333
C6orf48	101.962	0.12475	0.156511	0.797066	0.425413	0.738705
C6orf52	14.283	-0.6812	0.527732	-1.29081	0.196771	0.531231
C6orf58	0.511166	-0.972471	1.51168	-0.643303	0.520028	0.802546
C6orf62	116.03	1.02286	0.185353	5.51842	3.42053e-08	2.12228e-06
C6orf89	45.5083	0.492633	0.321703	1.53133	0.125688	0.428613
C7	0.574153	1.96812	1.71626	1.14674	0.251487	0.594782
C7orf25	0.269669	0.149722	1.49273	0.1003	0.920106
C7orf26	31.5152	0.0452784	0.298776	0.151546	0.879545	0.962823
C7orf31	2.73698	0.0993153	0.841867	0.11797	0.906091	0.971971
C7orf43	17.1094	0.0434241	0.344897	0.125905	0.899807	0.969676
C7orf50	312.043	-0.4087	0.169857	-2.40614	0.0161221	0.126758
C7orf61	0.0210074	-1.35636	3.10107	-0.437383	0.661834
C8G	0.0647621	-1.43091	3.10107	-0.461425	0.644494
C8orf33	94.8927	0.261931	0.239269	1.09471	0.273644	0.616247
C8orf34	5.28957	-1.65821	0.800409	-2.07171	0.0382928	0.220433
C8orf37	0.779917	-0.692199	1.23262	-0.561567	0.574411	0.832276
C8orf44	9.90452	-0.909039	0.603482	-1.50632	0.131984	0.437881
C8orf48	8.75258	-0.234521	0.840434	-0.279047	0.780209	0.923799
C8orf58	13.9228	-0.0931326	0.450902	-0.206547	0.836363	0.946961
C8orf59	21.6306	-0.173543	0.208202	-0.833533	0.404544	0.724293
C8orf76	11.5788	-0.229845	0.423393	-0.542865	0.587223	0.839429
C8orf82	22.5363	-0.0989303	0.318557	-0.310558	0.756137	0.914105
C8orf88	0.178922	-1.59921	2.29074	-0.698117	0.485104
C8orf89	0.265138	1.17739	2.67387	0.440331	0.659697
C9orf116	8.66594	-0.548676	0.63266	-0.867253	0.385804	0.713053
C9orf129	9.91702	-0.681591	0.390393	-1.74591	0.0808265	0.336662
C9orf135	0.00303014	-1.75309	3.10107	-0.565318	0.571857
C9orf153	0.313914	-1.11372	2.12019	-0.525292	0.59938	0.844357
C9orf16	217.848	-1.07588	0.178111	-6.0405	1.53634e-09	1.30846e-07
C9orf24	12.6129	-1.17481	0.639372	-1.83744	0.0661443	0.301119
C9orf3	26.4861	-0.573024	0.422507	-1.35625	0.17502	0.503225
C9orf40	9.94747	0.323583	0.500907	0.645994	0.518283	0.800966
C9orf43	0.139942	-2.30089	3.10102	-0.741979	0.4581
C9orf50	1.05777	0.223487	1.3362	0.167255	0.867169	0.958406
C9orf64	0.00378569	-1.71703	3.10107	-0.553688	0.579793
C9orf72	25.0635	0.881422	0.325031	2.71181	0.00669173	0.0672213
C9orf78	135.903	-0.0581661	0.189625	-0.306743	0.759039	0.915387
C9orf84	0.479962	-0.734541	1.52147	-0.482785	0.629249	0.859131
C9orf85	24.1197	0.502418	0.464077	1.08262	0.278978	0.620997
CA10	76.3711	1.20149	0.497958	2.41284	0.0158289	0.125268
CA11	39.2428	0.294684	0.42959	0.685967	0.492734	0.786082
CA12	0.0962507	-1.59899	3.10107	-0.515624	0.606117
CA13	0.935962	-2.64358	1.59875	-1.65353	0.0982231	0.373602
CA14	2.01364	0.197384	1.19018	0.165843	0.86828	0.958727
CA2	0.715707	-3.3325	1.67139	-1.99385	0.0461689	0.246968
CA3	0.00496217	-1.81539	3.10107	-0.585407	0.558274
CA4	0
CA5A	0.317335	-1.41327	0.917985	-1.53953	0.123674	0.424863
CA5B	7.06592	-1.05676	0.464193	-2.27655	0.0228131	0.159517
CA8	0.828524	0.907286	1.5006	0.604613	0.545436	0.8172
CA9	0.193749	-1.69622	3.10028	-0.547117	0.584298
CAAP1	12.7775	0.644324	0.454787	1.41676	0.156553	0.478096
CAB39	29.1179	0.609433	0.301216	2.02324	0.0430483	0.237632
CAB39L	10.1947	0.67366	0.591344	1.1392	0.254619	0.598241
CABCOCO1	0.308164	-1.40881	2.02266	-0.696516	0.486106	0.781233
CABIN1	20.6329	-0.588382	0.518532	-1.13471	0.256498	0.599779
CABLES1	2.29959	-0.313989	1.23872	-0.253478	0.799899	0.93333
CABLES2	9.57981	0.555247	0.70854	0.783649	0.433246	0.744445
CABP1	3.8757	-0.446059	0.796747	-0.55985	0.575582	0.833057
CABP4	0.0175357	-1.73342	3.10107	-0.558974	0.576179
CABP7	0.873603	-1.21916	1.44415	-0.844204	0.398555	0.721486
CABYR	40.7111	-0.231718	0.368206	-0.629314	0.529143	0.80746
CACFD1	72.5872	0.393429	0.291114	1.35146	0.176548	0.505391
CACHD1	10.5636	-0.420859	0.58583	-0.718399	0.472511	0.772051
CACNA1A	17.6342	-0.834664	0.266928	-3.12692	0.00176647	0.0248429
CACNA1B	10.269	-0.0121774	0.607159	-0.0200564	0.983998	0.995458
CACNA1C	21.1373	-0.266577	0.406579	-0.655657	0.512045	0.797665
CACNA1D	1.90744	0.00216774	0.838255	0.00258601	0.997937	0.998991
CACNA1E	49.135	-0.175278	0.334084	-0.524652	0.599825	0.844522
CACNA1G	1.92982	-0.130317	0.978519	-0.133178	0.894053	0.967424
CACNA1H	32.0707	-1.02362	0.382236	-2.67798	0.00740675	0.0722343
CACNA1I	0.120305	-1.56273	2.04053	-0.765846	0.443768
CACNA2D1	34.4192	-0.346374	0.409443	-0.845963	0.397573	0.721292
CACNA2D2	13.8892	-0.219589	0.520018	-0.422271	0.672827	0.880916
CACNA2D3	15.5165	0.122239	0.551375	0.221699	0.824549	0.94299
CACNA2D4	0.0122264	-1.77932	3.10107	-0.573777	0.566119
CACNB1	75.2839	0.29558	0.276289	1.06982	0.284699	0.62706
CACNB2	5.01497	1.04327	0.636096	1.64011	0.100981	0.37922
CACNB3	87.4908	-0.306565	0.237684	-1.2898	0.19712	0.531845
CACNB4	8.6144	0.322978	0.558674	0.578115	0.563186	0.825661
CACNG2	41.5866	-0.126503	0.302325	-0.418433	0.675631	0.881439
CACNG3	66.2297	2.24558	0.570272	3.93773	8.22548e-05	0.00207089
CACNG4	52.7621	-0.380177	0.300689	-1.26436	0.206102	0.54227
CACNG5	3.67011	0.561423	1.10012	0.51033	0.60982	0.849871
CACNG6	0.0572666	-2.10645	3.10106	-0.679266	0.49697
CACNG7	6.00523	0.0490121	0.782945	0.0625997	0.950085	0.985933
CACNG8	2.31513	0.304748	1.26324	0.241244	0.809366	0.936946
CACTIN	6.11957	-1.09071	0.642315	-1.6981	0.0894896	0.356913
CACUL1	41.0019	-0.132962	0.369913	-0.35944	0.719266	0.898023
CACYBP	352.912	0.0195224	0.153828	0.126911	0.899011	0.969469
CAD	22.6086	-1.02385	0.514356	-1.99054	0.0465309	0.247972
CADM1	236.42	0.388634	0.288603	1.34661	0.178107	0.507626
CADM2	23.5415	-0.372525	0.486581	-0.765597	0.443916	0.751343
CADM3	34.5299	-0.381516	0.226186	-1.68673	0.0916543	0.360001
CADM4	12.5567	0.475719	0.341384	1.3935	0.163469	0.489349
CADPS	97.6643	-0.361269	0.263232	-1.37243	0.169928	0.49639
CADPS2	0.190183	0.229077	2.45212	0.0934201	0.92557
CALB1	65.7265	3.66412	0.701764	5.2213	1.77671e-07	9.40625e-06
CALB2	0.499004	0.128396	1.76318	0.0728208	0.941949	0.984356
CALCA	152.978	-1.22047	0.443386	-2.75262	0.00591196	0.0616932
CALCB	1022.3	-0.746976	0.382384	-1.95347	0.0507638	0.258956
CALCOCO1	38.132	-0.0626325	0.331087	-0.189172	0.849958	0.951758
CALCOCO2	21.9712	-1.04089	0.510203	-2.04015	0.0413354	0.231249
CALCRL	0.173099	-1.58663	2.18143	-0.727333	0.467022
CALD1	35.8462	-1.74669	0.444736	-3.92748	8.58398e-05	0.00213618
CALHM2	0.00731642	-1.74326	3.10107	-0.562146	0.574016
CALHM4	0.0243263	-1.81539	3.10107	-0.585407	0.558274
CALHM5	0.04938	-0.935898	3.10088	-0.301816	0.762792
CALHM6	2.12382	-0.169847	1.03654	-0.163859	0.869842	0.959169
CALM1	3952.99	-0.408536	0.0829311	-4.9262	8.38426e-07	3.79422e-05
CALM2	7545.16	0.108965	0.0778702	1.39931	0.161719	0.486773
CALM3	482.724	0.152212	0.0974752	1.56155	0.118395	0.416799
CALN1	12.4355	-0.0583113	0.642584	-0.0907449	0.927695	0.979497
CALR	330.106	-0.202901	0.147587	-1.37479	0.169196	0.495413
CALU	44.386	0.733193	0.283493	2.58628	0.00970188	0.0887316
CALY	157.538	-1.07259	0.248176	-4.32189	1.54695e-05	0.000479905
CAMK1	25.0877	-0.57699	0.323682	-1.78258	0.0746543	0.323359
CAMK1D	38.3159	-0.381125	0.347806	-1.0958	0.273168	0.615782
CAMK1G	32.0065	-0.0277067	0.530873	-0.0521908	0.958377	0.988824
CAMK2A	4.46132	-1.54735	0.990583	-1.56206	0.118274	0.416695
CAMK2B	254.555	0.367499	0.172761	2.12721	0.0334029	0.201949
CAMK2D	48.2188	-0.122386	0.294662	-0.415342	0.677891	0.882226
CAMK2G	101.131	-0.010505	0.25173	-0.0417313	0.966713	0.990836
CAMK2N1	112.93	-0.576823	0.257321	-2.24165	0.0249841	0.168511
CAMK2N2	1.54728	-0.200205	0.539196	-0.371303	0.710412	0.895575
CAMK4	22.0296	-0.0840424	0.459935	-0.182727	0.855013	0.953536
CAMKK1	7.54194	-0.46938	0.68247	-0.687767	0.4916	0.785288
CAMKK2	59.6662	-0.183642	0.33451	-0.548989	0.583013	0.837272
CAMKMT	22.8108	-0.162991	0.528508	-0.308398	0.75778	0.91484
CAMKV	48.9763	0.522461	0.389938	1.33986	0.180292	0.510671
CAMLG	278.982	-0.0569	0.142958	-0.39802	0.690615	0.888464
CAMSAP1	44.5945	0.114235	0.323461	0.353165	0.723965	0.899615
CAMSAP2	45.3026	0.602185	0.293267	2.05336	0.0400372	0.226575
CAMSAP3	24.1875	-0.525201	0.359967	-1.45902	0.144558	0.458203
CAMTA1	132.962	-0.488478	0.211662	-2.30782	0.021009	0.151698
CAMTA2	31.4165	-0.196918	0.331086	-0.594765	0.552001	0.820326
CAND1	89.4497	0.348988	0.256754	1.35923	0.174074	0.501871
CAND2	11.4908	1.05973	0.523267	2.02521	0.0428457	0.237086
CANT1	16.4276	0.329945	0.358263	0.920957	0.357073	0.691624
CANX	168.142	0.481375	0.174568	2.75752	0.00582423	0.0610565
CAP1	163.617	0.125143	0.137231	0.911916	0.361813	0.695752
CAP2	79.7334	0.479326	0.268153	1.78751	0.0738557	0.321597
CAPG	11.1317	-3.53484	0.886159	-3.98895	6.63678e-05	0.00171381
CAPN1	177.194	0.423363	0.193396	2.1891	0.0285894	0.183615
CAPN10	19.4302	-0.142267	0.448153	-0.317452	0.750901	0.911585
CAPN12	0.345957	-1.00153	2.80207	-0.357425	0.720774	0.898804
CAPN13	0.12868	-2.01657	3.10107	-0.650283	0.515509
CAPN14	1.06454	-1.87861	1.86755	-1.00593	0.314451	0.654379
CAPN15	2.55225	-0.62413	0.695032	-0.897987	0.369192	0.701296
CAPN2	116.124	-0.244047	0.227287	-1.07374	0.282939	0.625652
CAPN5	41.5759	0.343241	0.378087	0.907836	0.363965	0.6976
CAPN7	25.4864	-0.523345	0.38308	-1.36615	0.171892	0.498622
CAPN8	0.0333426	-1.79572	3.10107	-0.579063	0.562547
CAPNS1	87.8841	-0.740805	0.268889	-2.75506	0.00586807	0.061382
CAPNS2	0.0346089	-1.09782	3.10104	-0.354018	0.723325
CAPRIN1	151.136	0.735004	0.186839	3.93389	8.35808e-05	0.00208754
CAPRIN2	40.7731	0.00563962	0.359456	0.0156893	0.987482	0.996494
CAPS	2.04383	-1.28262	1.06407	-1.20538	0.228056	0.567325
CAPS2	0.294738	-2.29881	2.45366	-0.936891	0.348814	0.686243
CAPSL	0.0787525	-1.98914	3.10106	-0.641438	0.521238
CAPZA1	161.325	0.823015	0.172664	4.76657	1.87389e-06	7.64725e-05
CAPZA2	228.453	0.748269	0.147217	5.08276	3.71993e-07	1.85482e-05
CAPZB	360.376	-0.606305	0.154917	-3.91375	9.08735e-05	0.00223308
CARD10	5.09332	-2.11534	0.93188	-2.26997	0.0232091	0.161463
CARD14	0.388736	-0.163328	1.67574	-0.0974665	0.922356	0.978064
CARD19	152.147	-1.27033	0.254859	-4.98445	6.21385e-07	2.908e-05
CARD6	0.0370983	-1.67768	3.10107	-0.541	0.588507
CARD8	10.2289	0.461222	0.625788	0.737026	0.461107	0.763518
CARD9	1.513	-0.792979	0.720806	-1.10013	0.271277	0.614935
CARF	1.83069	0.4679	0.746555	0.626746	0.530826	0.808474
CARHSP1	52.9542	-0.790215	0.245794	-3.21495	0.00130467	0.0197458
CARM1	7.69754	0.292885	0.489522	0.598307	0.549635	0.819626
CARMIL1	7.50859	0.290792	0.412733	0.704552	0.481089	0.778371
CARMIL2	61.3984	-1.26802	0.326376	-3.88514	0.00010227	0.00243883
CARMIL3	19.2098	0.44649	0.372644	1.19817	0.230852	0.570868
CARNMT1	1.25483	-0.487986	0.853776	-0.571561	0.567619	0.828204
CARNS1	0.228636	-0.100584	2.05909	-0.0488486	0.96104
[truncated: 13,961 more rows]

## Sheet: DEG_MN_FUS_P525L_homoz
gene	baseMean	log2FoldChange	lfcSE	stat	pvalue	padj
A1BG	5.81122	-0.166639	0.646239	-0.25786	0.796515	0.90529
A1CF	0.073041	-0.560093	3.03114	-0.18478	0.853402
A2M	0.493808	0.157508	1.7088	0.0921746	0.926559	0.969591
A2ML1	0.184828	1.0044	2.53128	0.396795	0.691518
A4GALT	3.4152	-2.79476	0.785018	-3.56012	0.000370685	0.00422166
A4GNT	0.00793584	-0.306107	3.0312	-0.100985	0.919562
AAAS	79.2333	-0.0931757	0.24066	-0.387168	0.698632	0.855577
AACS	24.637	0.532046	0.373267	1.42538	0.154048	0.36495
AADAT	17.7116	0.497752	0.341482	1.45762	0.144944	0.350179
AAGAB	60.9086	0.0369932	0.229319	0.161318	0.871843	0.944425
AAK1	60.1834	-0.0769262	0.149734	-0.513751	0.607426	0.799708
AAMDC	3.97089	-0.0608388	0.576201	-0.105586	0.915911	0.963905
AAMP	113.665	-0.18909	0.156952	-1.20476	0.228297	0.466242
AANAT	0.483517	1.88627	2.1214	0.889163	0.373916	0.620387
AAR2	47.9357	0.185122	0.262199	0.706036	0.480166	0.708074
AARD	1.14707	1.28974	1.36194	0.946985	0.343647	0.591755
AARS	107.43	-0.271086	0.182629	-1.48435	0.137716	0.339072
AARS2	10.6903	-0.212058	0.499828	-0.424261	0.671375	0.840935
AARSD1	6.51	0.211349	0.244304	0.865105	0.386981	0.631479
AASDH	8.49822	0.526074	0.483422	1.08823	0.276493	0.523266
AASDHPPT	142.805	0.789897	0.15492	5.09875	3.41904e-07	1.28128e-05
AASS	0.786799	-1.15	1.30097	-0.883954	0.376721	0.622578
AATF	41.2585	-0.859607	0.329154	-2.61156	0.00901295	0.0499041
AATK	6.40915	0.435317	0.514142	0.846686	0.39717	0.640269
ABAT	34.3744	0.153184	0.338325	0.452771	0.650714	0.828473
ABCA1	9.17729	0.300369	0.666002	0.451003	0.651987	0.829262
ABCA10	0.761856	0.599759	0.778246	0.770655	0.440911	0.677812
ABCA13	0.230688	1.25517	1.98631	0.631911	0.527445
ABCA2	7.33917	-0.623801	0.477166	-1.30731	0.191109	0.419078
ABCA3	138.568	-0.570441	0.159599	-3.57422	0.000351272	0.00404294
ABCA5	26.6642	0.821638	0.412781	1.99049	0.0465366	0.163054
ABCA6	0.439462	-0.449389	1.8159	-0.247474	0.804541	0.910085
ABCA7	6.69451	-0.149817	0.632444	-0.236886	0.812745	0.913909
ABCA8	0.0765369	-0.243635	2.88915	-0.0843277	0.932796
ABCA9	0.0410779	-0.12542	3.03117	-0.0413768	0.966996
ABCB1	6.35243	1.5255	0.685168	2.22647	0.0259828	0.108616
ABCB10	9.92526	0.401931	0.509321	0.789151	0.430024	0.66998
ABCB11	0.016806	-0.270098	3.0312	-0.089106	0.928998
ABCB4	1.60389	1.58461	0.946386	1.67438	0.094055	0.266268
ABCB6	2.72895	-0.342877	0.502696	-0.682077	0.49519	0.718446
ABCB7	10.6442	0.13453	0.494341	0.272141	0.785514	0.899492
ABCB8	17.954	-0.270231	0.411151	-0.657255	0.511017	0.730896
ABCB9	11.8099	0.643957	0.43302	1.48713	0.13698	0.338128
ABCC1	4.03809	2.2065	0.545364	4.04592	5.21177e-05	0.000860039
ABCC10	17.1309	0.469503	0.495389	0.947745	0.343259	0.591397
ABCC11	0.149675	0.0730131	1.73933	0.0419777	0.966516
ABCC3	0.0288311	-0.338159	3.03118	-0.11156	0.911172
ABCC4	1.11884	1.50571	0.835592	1.80197	0.0715506	0.218861
ABCC5	36.9909	0.258973	0.289432	0.894763	0.370914	0.618006
ABCC6	0.385693	1.73682	1.71996	1.0098	0.312591	0.560888
ABCC8	6.79367	0.229995	0.648882	0.354448	0.723003	0.868242
ABCC9	0.334638	-0.884311	1.704	-0.518963	0.603787
ABCD1	2.63717	0.356427	0.821913	0.433656	0.664538	0.836892
ABCD2	0.134368	-1.54051	3.03028	-0.508375	0.611191
ABCD3	16.2593	0.460361	0.326214	1.41122	0.158179	0.37126
ABCD4	51.9718	0.448828	0.269435	1.66581	0.095751	0.269374
ABCE1	33.4798	0.988832	0.267032	3.70304	0.000213029	0.00270308
ABCF1	57.6891	-0.0421571	0.219076	-0.192432	0.847404	0.932387
ABCF2	41.7694	0.401909	0.317098	1.26746	0.204991	0.435474
ABCF3	35.0975	0.101558	0.312736	0.324741	0.745377	0.880822
ABCG1	26.4087	0.417857	0.284759	1.46741	0.142265	0.346771
ABCG4	10.2563	0.0884386	0.548381	0.161272	0.871879	0.944425
ABCG5	0.239647	1.07638	1.72867	0.622668	0.533503
ABCG8	0.479746	1.68685	1.18496	1.42356	0.154575	0.365845
ABHD1	0.810192	-1.69626	1.56909	-1.08104	0.279677	0.526615
ABHD10	22.421	0.460861	0.314145	1.46703	0.142367	0.34686
ABHD11	17.935	0.325645	0.504402	0.645606	0.518534	0.735999
ABHD12	94.0457	-0.0860955	0.205879	-0.418185	0.675812	0.843727
ABHD12B	0.218953	-1.81464	2.98047	-0.608844	0.542628
ABHD13	17.0781	0.50469	0.486693	1.03698	0.299746	0.549026
ABHD14A	43.7908	-0.630323	0.197136	-3.19739	0.00138675	0.011888
ABHD14A-ACY1	0.510904	0.383923	0.921262	0.416737	0.676871	0.844459
ABHD14B	1.8015	-1.78843	0.957642	-1.86753	0.0618273	0.198942
ABHD15	0.0895996	-0.881652	2.48791	-0.354374	0.723059
ABHD16A	5.09582	0.563125	0.217561	2.58836	0.00964351	0.0523371
ABHD17A	28.2772	0.520749	0.231931	2.24528	0.0247505	0.105213
ABHD17B	16.5028	1.17074	0.29145	4.01695	5.89571e-05	0.00094051
ABHD17C	14.0357	0.70046	0.433095	1.61733	0.105806	0.287241
ABHD18	13.9805	0.595278	0.418442	1.4226	0.154851	0.366334
ABHD2	16.7955	0.883432	0.300711	2.93781	0.00330544	0.0234014
ABHD3	3.6805	0.487571	0.871608	0.559393	0.575894	0.777831
ABHD4	16.0784	-0.995146	0.591843	-1.68144	0.0926781	0.263736
ABHD5	17.1292	0.710566	0.420838	1.68845	0.0913243	0.260627
ABHD6	14.8534	0.56451	0.475414	1.18741	0.235067	0.474806
ABHD8	27.5734	-0.151002	0.307131	-0.491653	0.622964	0.810959
ABI1	51.7377	0.546723	0.234823	2.32824	0.0198994	0.0892037
ABI2	77.2594	0.674639	0.184407	3.65842	0.000253774	0.00310359
ABI3BP	0.535611	-0.0983397	1.65106	-0.0595617	0.952505	0.980585
ABL1	19.4777	0.133089	0.405199	0.328453	0.742569	0.878821
ABL2	13.2489	1.3752	0.513744	2.67682	0.00743246	0.0430357
ABLIM1	142.088	0.522668	0.18937	2.76004	0.00577937	0.0355009
ABLIM2	40.1295	0.688689	0.270974	2.54153	0.0110367	0.0579071
ABLIM3	33.9925	0.0273557	0.279411	0.0979052	0.922008	0.967362
ABO	1.00679	2.42161	1.38522	1.74818	0.0804321	0.237587
ABR	61.6586	0.522073	0.221135	2.36087	0.0182319	0.0838817
ABRACL	78.0659	0.435098	0.203843	2.13448	0.0328034	0.127525
ABRAXAS1	6.08278	-0.682082	0.217989	-3.12898	0.00175415	0.0142975
ABRAXAS2	22.9712	0.977594	0.332299	2.94191	0.00326194	0.0231301
ABT1	42.3303	-0.0373692	0.311201	-0.120081	0.904419	0.959944
ABTB1	2.50121	1.21896	1.09558	1.11261	0.265874	0.511321
ABTB2	5.37105	-0.703166	0.660382	-1.06479	0.286973	0.534503
AC001226.2	0.611576	1.21929	1.37435	0.887176	0.374984	0.620782
AC003002.2	0.0383429	-0.308166	3.03104	-0.10167	0.919019
AC003002.3	0.0376966	-0.384547	3.03115	-0.126865	0.899047
AC004754.1	0.177609	-0.0834943	1.54416	-0.054071	0.956879
AC004922.1	0.597286	-0.119496	0.382283	-0.312584	0.754597	0.885962
AC004997.1	0.0525574	-0.415381	3.03117	-0.137036	0.891002
AC005324.3	0.0426791	0.0970888	3.03113	0.0320305	0.974448
AC005726.1	0.164063	-0.358426	2.11908	-0.169143	0.865684
AC005833.1	0.25841	-1.6047	2.1658	-0.740928	0.458737
AC007040.2	0.176406	-1.7808	3.02969	-0.587782	0.556679
AC008397.2	0.570581	-0.160444	2.07624	-0.077276	0.938404	0.975033
AC008676.3	0.126801	0.816175	2.51431	0.324612	0.745475
AC008687.4	0.0526933	-0.407105	2.88924	-0.140904	0.887946
AC008878.1	0.0733471	-0.579235	3.03116	-0.191094	0.848452
AC009119.2	0.146559	-0.471732	2.44788	-0.19271	0.847186
AC009779.3	0.707555	0.00179017	1.0687	0.00167508	0.998663	0.999334
AC010325.1	0.0533212	-0.470374	3.03117	-0.155179	0.87668
AC010616.1	1.30623	-0.377853	0.753028	-0.501779	0.615823	0.804894
AC011005.1	20.1911	-0.966071	0.195802	-4.93392	8.05964e-07	2.61179e-05
AC011195.2	5.80776	-0.274845	0.213655	-1.2864	0.198303	0.428658
AC012213.5	0.671937	-1.06294	1.33416	-0.796712	0.425618	0.666284
AC013394.1	0.561448	0.0963623	0.705462	0.136595	0.891351	0.953162
AC015802.6	0.233315	0.847617	1.58442	0.534969	0.592671
AC023055.1	0.145498	-0.73941	1.63071	-0.453428	0.650241
AC023509.3	0.186767	0.321155	2.13999	0.150073	0.880707
AC068987.5	0.0445638	-0.784865	3.03111	-0.258937	0.795684
AC073111.5	4.67347	0.423183	0.559559	0.75628	0.449481	0.684382
AC073610.3	0.332563	-0.530164	1.16287	-0.455909	0.648455
AC090517.4	0.10378	-0.155391	3.0311	-0.0512656	0.959114
AC091057.6	0.0547886	0.105926	3.03113	0.0349461	0.972123
AC091167.6	0.188379	0.0705756	2.39353	0.0294859	0.976477
AC091959.3	0.210729	0.209502	1.00824	0.207789	0.835394
AC092587.1	0.0492408	-0.363058	3.03085	-0.119788	0.904651
AC092647.5	0.0628125	0.0722486	2.81051	0.0257065	0.979491
AC092718.3	2.0139	-0.583153	0.488464	-1.19385	0.232537	0.471754
AC092718.8	0.0785871	-0.535281	3.03114	-0.176594	0.859828
AC092835.1	2.11494	1.63363	0.994658	1.6424	0.100506	0.277962
AC093323.1	29.5323	0.401122	0.331948	1.20839	0.226898	0.4646
AC093512.2	1.68523	1.41917	0.786238	1.80501	0.0710726	0.217696
AC093668.3	0.128397	0.628346	1.57647	0.398577	0.690205
AC093827.5	0.227834	-0.704611	2.61331	-0.269624	0.78745
AC099489.1	0.1428	-0.217073	2.9537	-0.0734921	0.941415
AC104452.1	0.162194	-0.890791	1.31206	-0.678924	0.497186
AC107871.1	0.138157	0.362399	2.49293	0.145371	0.884418
AC114490.3	0.42201	-1.83431	2.51593	-0.729079	0.465954	0.697293
AC115220.1	0.192604	0.297517	0.758771	0.392103	0.694982
AC116366.3	0.475179	1.58202	1.14417	1.38268	0.166764	0.384626
AC118549.1	12.3321	0.59579	0.422844	1.40901	0.158833	0.372209
AC118553.2	0.128801	-0.414708	1.78668	-0.232111	0.816452
AC134684.9	0.140501	-0.291253	3.0312	-0.0960853	0.923453
AC138647.1	0.0719512	-0.138603	2.94738	-0.0470259	0.962493
AC138894.1	0.137043	-0.538952	1.48917	-0.361915	0.717416
AC138969.1	25.4892	0.502898	0.220929	2.27628	0.0228291	0.0989977
AC233723.1	0.622452	-0.171413	1.31061	-0.130788	0.895943	0.955027
AC244197.3	0.172052	0.352923	1.42913	0.246949	0.804948
ACAA1	72.0372	-0.0579485	0.224652	-0.257948	0.796447	0.90529
ACAA2	34.5644	-0.305002	0.348695	-0.874695	0.38174	0.626473
ACACA	42.9227	0.110781	0.302617	0.366077	0.714308	0.863347
ACACB	0.673794	-0.0165479	1.54921	-0.0106815	0.991478	0.995633
ACAD10	8.35945	0.802862	0.609124	1.31806	0.187484	0.414106
ACAD11	0.0068768	-0.387321	3.03117	-0.127779	0.898324
ACAD8	31.4272	-0.409752	0.344029	-1.19104	0.233639	0.472958
ACAD9	29.2096	-0.103603	0.356462	-0.290642	0.771325	0.893002
ACADL	0.108063	0.718976	3.0303	0.237262	0.812453
ACADM	76.1603	0.798631	0.209955	3.80382	0.000142481	0.00192113
ACADS	18.8095	0.503684	0.509291	0.988991	0.322667	0.571397
ACADSB	2.86203	1.26024	0.929886	1.35526	0.175333	0.397901
ACADVL	98.9701	-0.000113658	0.210797	-0.000539183	0.99957	0.999755
ACAN	0.142214	0.357163	2.21342	0.161363	0.871808
ACAP1	1.15732	0.545654	0.792262	0.688729	0.490994	0.71522
ACAP2	34.014	0.434216	0.275266	1.57744	0.114693	0.302321
ACAP3	48.4076	0.468737	0.191517	2.4475	0.0143853	0.0701952
ACAT1	115.652	-0.00161538	0.180979	-0.0089258	0.992878	0.996369
ACAT2	587.703	-0.163062	0.182898	-0.891548	0.372635	0.619335
ACBD3	21.3307	0.628669	0.28972	2.16992	0.0300129	0.120663
ACBD4	4.12281	0.156996	1.07827	0.1456	0.884238	0.950268
ACBD5	22.8678	1.02499	0.297634	3.44381	0.00057357	0.00593751
ACBD6	125.543	-0.0498076	0.180655	-0.275706	0.782774	0.898887
ACCS	0.691835	1.46319	1.22021	1.19913	0.230477	0.468853
ACD	59.7464	-0.413179	0.237438	-1.74016	0.0818317	0.240705
ACE	0.513282	2.46193	1.36215	1.80738	0.0707031	0.216989
ACER2	0.191687	-0.046864	2.10864	-0.0222248	0.982269
ACER3	15.4474	0.687936	0.433949	1.58529	0.1129	0.299221
ACHE	375.8	-0.414244	0.138969	-2.98084	0.00287458	0.021097
ACIN1	27.8559	0.0808021	0.246298	0.328067	0.742861	0.879011
ACKR1	11.7138	-0.408415	0.586423	-0.696451	0.486146	0.711742
ACKR2	0.0631141	-0.277333	2.80689	-0.0988047	0.921293
ACKR4	0.0204858	-0.124223	3.03119	-0.0409817	0.96731
ACLY	175.034	0.913358	0.142726	6.39938	1.56006e-10	1.72973e-08
ACMSD	0.0828574	0.394139	3.03073	0.130047	0.896529
ACO1	20.385	0.128833	0.346623	0.371681	0.71013	0.861247
ACO2	170.371	-0.365105	0.169843	-2.14966	0.031582	0.124655
ACOT1	59.449	-0.424733	0.2592	-1.63863	0.10129	0.27901
ACOT11	0.124712	-0.205068	1.17765	-0.174133	0.861761
ACOT12	0.565609	2.2263	2.0985	1.0609	0.288734	0.536522
ACOT13	19.187	-1.05095	0.382723	-2.74599	0.00603288	0.0367562
ACOT2	75.4608	-0.337169	0.253546	-1.32981	0.18358	0.408212
ACOT4	7.84932	-0.813666	0.833148	-0.976616	0.328759	0.577535
ACOT6	0.0686606	0.204343	3.03104	0.0674167	0.94625
ACOT7	1066.21	-0.210934	0.0849342	-2.48349	0.0130101	0.0654702
ACOT8	42.5782	-0.0731697	0.316134	-0.231452	0.816964	0.916429
ACOT9	15.0742	0.482877	0.48598	0.993614	0.320411	0.569129
ACOX1	14.7337	0.313733	0.40297	0.778553	0.436243	0.674197
ACOX3	11.5777	-0.0750938	0.518521	-0.144823	0.884851	0.950362
ACOXL	0.170431	1.01265	2.5675	0.39441	0.693279
ACP1	162.297	0.464977	0.135928	3.42076	0.000624453	0.00635634
ACP2	82.4653	0.137627	0.234986	0.585682	0.558089	0.76581
ACP5	0.0827285	-0.714799	3.03109	-0.235822	0.813571
ACP6	2.44474	-0.238615	0.918626	-0.259752	0.795055	0.904301
ACP7	0.0183424	-0.383066	3.0312	-0.126375	0.899435
ACR	0.0569518	0.364926	3.03092	0.120401	0.904165
ACRBP	0.513236	-0.298501	1.9601	-0.152288	0.87896	0.948082
ACRV1	0.190489	-1.38255	2.36135	-0.58549	0.558218
ACSBG1	0.453833	1.43995	1.23428	1.16664	0.243358	0.48505
ACSBG2	0.198985	-1.09638	2.67342	-0.410102	0.681731
ACSF2	0.0174221	-0.5278	3.03112	-0.174127	0.861766
ACSF3	17.8143	-0.8232	0.517558	-1.59055	0.111711	0.297188
ACSL1	15.5358	0.748861	0.407395	1.83817	0.0660378	0.207299
ACSL3	97.4157	0.87906	0.170602	5.15269	2.56779e-07	9.98536e-06
ACSL4	38.035	1.12738	0.283017	3.98344	6.79243e-05	0.00105594
ACSL6	6.31008	1.69928	0.539021	3.15253	0.00161862	0.0134544
ACSM2A	0.0357302	-0.342001	3.03118	-0.112828	0.910167
ACSM2B	0.0333234	-0.373296	3.03117	-0.123152	0.901986
ACSM3	0.0701616	-0.629439	2.95757	-0.212823	0.831465
ACSM6	0.499508	0.34574	1.15544	0.299229	0.764766	0.890203
ACSS1	0.036182	0.0319722	3.03116	0.0105479	0.991584
ACSS2	45.4191	-0.0136553	0.294826	-0.0463166	0.963058	0.985288
ACSS3	1.04574	0.980753	1.15696	0.8477	0.396605	0.640056
ACTA1	71.706	0.000264742	0.0625739	0.00423086	0.996624	0.998261
ACTA2	2.16193	-0.609872	0.698416	-0.873221	0.382543	0.627484
ACTB	12622.6	-0.101359	0.0695255	-1.45787	0.144877	0.350148
ACTBL2	0.0407907	-0.425603	2.18581	-0.194712	0.845618
ACTC1	5.62572	-1.18927	0.388236	-3.06328	0.00218927	0.0169972
ACTG1	8015.2	-0.186642	0.0663026	-2.81501	0.00487763	0.0311166
ACTG2	1.46475	-0.635134	0.281548	-2.25587	0.024079	0.103095
ACTL10	0.486218	-1.49692	2.13435	-0.701349	0.483085	0.709889
ACTL6A	43.4247	0.524766	0.315879	1.66129	0.0966558	0.271113
ACTL6B	121.002	-0.178459	0.175462	-1.01708	0.309115	0.557733
ACTL8	0.00850057	-0.336447	3.0312	-0.110995	0.911621
ACTN1	62.04	0.553845	0.145857	3.79717	0.000146358	0.00196551
ACTN2	4.06613	-0.168971	0.690195	-0.244817	0.806598	0.910962
ACTN3	0.128939	-0.477016	1.7696	-0.269562	0.787497
ACTN4	32.4648	0.256247	0.270402	0.947652	0.343307	0.591397
ACTR10	509.838	0.0869581	0.100876	0.862032	0.38867	0.633249
ACTR1A	353.842	-0.205484	0.0922644	-2.22712	0.0259393	0.108547
ACTR1B	55.4013	0.357929	0.23118	1.54827	0.121557	0.313558
ACTR2	84.5963	0.552934	0.209107	2.64426	0.00818692	0.0464443
ACTR3	122.271	0.633239	0.165336	3.83002	0.000128134	0.00177588
ACTR3B	33.9767	0.627737	0.270302	2.32235	0.0202139	0.0901813
ACTR3C	7.41832	0.648334	0.287346	2.25629	0.0240526	0.10303
ACTR5	7.80834	0.311831	0.643372	0.484682	0.627902	0.814047
ACTR6	67.1857	-0.504736	0.274036	-1.84186	0.0654956	0.206303
ACTR8	19.1251	0.53038	0.38777	1.36777	0.171384	0.392008
ACTRT3	0.842187	0.76011	1.68634	0.450745	0.652173	0.82942
ACVR1	15.2759	0.303445	0.452326	0.670855	0.502313	0.723433
ACVR1B	22.9104	0.708002	0.324495	2.18186	0.0291199	0.118222
ACVR1C	10.2642	4.46004	0.737793	6.0451	1.49316e-09	1.13176e-07
ACVR2A	40.9951	0.533374	0.277053	1.92517	0.0542075	0.181812
ACVR2B	23.9157	1.48887	0.322819	4.61209	3.9864e-06	0.00010187
ACY1	0.640748	0.0661874	0.836027	0.0791689	0.936898	0.974797
ACYP1	97.947	0.654884	0.129127	5.07162	3.94443e-07	1.44982e-05
ACYP2	32.9774	0.202502	0.288947	0.700828	0.483411	0.710075
ADA	2.11895	0.283832	1.01103	0.280736	0.778913	0.896371
ADA2	64.7349	0.346032	0.244905	1.41292	0.157678	0.370604
ADAL	16.7601	0.312942	0.44069	0.710118	0.477631	0.706458
ADAM10	16.5777	0.844524	0.381134	2.21582	0.0267038	0.110686
ADAM11	3.42201	0.448384	0.81534	0.549935	0.582364	0.781925
ADAM12	11.3464	0.968281	0.660911	1.46507	0.142902	0.347755
ADAM15	16.9471	-0.200681	0.531456	-0.377607	0.705723	0.859204
ADAM17	9.06833	1.28158	0.434853	2.94715	0.00320718	0.0228384
ADAM19	45.1797	0.840693	0.251438	3.34355	0.000827147	0.00796055
ADAM20	0.37897	0.274113	1.45448	0.188461	0.850515	0.933834
ADAM21	0.196541	-1.76911	2.51087	-0.70458	0.481072
ADAM22	11.2699	1.16102	0.494029	2.3501	0.0187682	0.0856441
ADAM23	17.2083	-0.101536	0.385965	-0.263072	0.792495	0.903474
ADAM28	0.466765	0.264463	1.34723	0.196302	0.844374	0.930823
ADAM29	2.10844	0.197671	1.18619	0.166643	0.867651	0.942161
ADAM32	0.174908	0.171317	1.50916	0.113519	0.909619
ADAM7	0.511097	1.58905	1.17977	1.34692	0.178006	0.401225
ADAM8	1.25377	-0.324822	1.29734	-0.250374	0.802298	0.908783
ADAM9	6.8832	0.0496906	0.518349	0.0958633	0.923629	0.968684
ADAMDEC1	0.313828	0.562342	1.8275	0.307711	0.758302
ADAMTS1	11.1175	2.5475	0.755317	3.37275	0.000744204	0.00733596
ADAMTS10	10.4129	0.606139	0.401389	1.5101	0.131017	0.328669
ADAMTS12	1.32704	0.979517	1.09132	0.897549	0.369426	0.616149
ADAMTS13	2.12575	-1.09656	0.89743	-1.22189	0.221748	0.457618
ADAMTS14	0.0382058	-0.319639	3.03078	-0.105464	0.916007
ADAMTS15	0.351811	-1.70921	1.97924	-0.863569	0.387825
ADAMTS16	0.279562	1.21808	2.05526	0.592667	0.553404
ADAMTS17	0.0477071	-0.402189	3.03112	-0.132687	0.894441
ADAMTS18	1.4602	0.881881	1.20056	0.73456	0.462608	0.694578
ADAMTS19	0.0491912	0.18223	3.03106	0.0601208	0.952059
ADAMTS2	1.85995	-2.323	1.08758	-2.13594	0.0326841	0.127394
ADAMTS20	0.0810171	-0.467782	3.03118	-0.154323	0.877355
ADAMTS3	2.05509	2.56248	1.12687	2.27397	0.0229676	0.0993659
ADAMTS4	0.160962	0.457832	1.69658	0.269855	0.787272
ADAMTS5	7.70925	5.16305	0.863459	5.9795	2.23823e-09	1.60578e-07
ADAMTS6	1.51636	0.182859	0.881447	0.207453	0.835656	0.926985
ADAMTS7	4.7377	0.735018	0.619648	1.18619	0.235549	0.475296
ADAMTS8	0.0141258	-0.322207	3.03107	-0.106301	0.915343
ADAMTS9	2.03929	-1.27071	1.3159	-0.965661	0.334214	0.582238
ADAMTSL1	0.262634	0.622681	1.34474	0.46305	0.643328
ADAMTSL2	0.134698	-1.37221	3.0305	-0.452799	0.650694
ADAMTSL3	0.142055	0.492939	1.98396	0.248463	0.803776
ADAMTSL4	0.174556	-0.338157	3.03118	-0.11156	0.911173
ADAMTSL5	0.279751	-0.838757	2.09206	-0.400925	0.688476
ADAP1	24.9786	-0.0558728	0.24843	-0.224903	0.822054	0.92001
ADAP2	4.14605	0.406536	0.988152	0.41141	0.680772	0.846735
ADAR	91.9087	0.687635	0.216093	3.18212	0.00146201	0.0123671
ADARB1	13.4082	-0.699276	0.554697	-1.26065	0.207437	0.43847
ADARB2	1.58418	-3.49894	1.00248	-3.4903	0.00048248	0.00522855
ADAT1	14.9218	0.201395	0.391754	0.514086	0.607192	0.799498
ADAT2	0.545585	-0.131664	1.08955	-0.120843	0.903815	0.959606
ADAT3	2.59956	0.336178	0.907564	0.370418	0.711071	0.861576
ADCK1	25.858	-0.285896	0.532042	-0.537356	0.591021	0.789048
ADCK2	24.0286	0.315438	0.326712	0.965491	0.334299	0.582311
ADCK5	14.2146	-0.642739	0.544446	-1.18054	0.237786	0.478209
ADCY1	33.3062	0.328169	0.360213	0.91104	0.362274	0.609438
ADCY10	0.146546	-0.248905	3.03091	-0.0821222	0.93455
ADCY2	37.3253	0.11472	0.406122	0.282476	0.777579	0.896371
ADCY3	3.94669	0.819451	0.432508	1.89465	0.058139	0.190777
ADCY4	0.0297049	-0.391342	3.03119	-0.129105	0.897274
ADCY5	8.28256	-0.406169	0.602343	-0.674314	0.500111	0.721606
ADCY6	9.09683	-0.89308	0.561622	-1.59018	0.111794	0.29735
ADCY7	15.2266	0.0142098	0.50805	0.0279692	0.977687	0.99004
ADCY8	18.3538	1.18161	0.354375	3.33435	0.000854996	0.00814097
ADCY9	1435.08	-0.610511	0.124132	-4.91825	8.73208e-07	2.79593e-05
ADCYAP1	22.7977	-0.927012	0.536739	-1.72712	0.0841463	0.245361
ADCYAP1R1	6.72455	-0.393794	0.686637	-0.573511	0.566298	0.771864
ADD1	121.974	0.229258	0.148267	1.54625	0.122044	0.31457
ADD2	74.0567	0.549825	0.202077	2.72087	0.00651111	0.0389621
ADD3	13.0148	1.9388	0.481635	4.02546	5.68642e-05	0.000914737
ADGB	2.21368	-1.76916	1.32382	-1.3364	0.181419	0.405518
ADGRA1	17.613	-0.767874	0.494235	-1.55366	0.120265	0.311903
ADGRA2	0.726013	-0.945586	1.46268	-0.646477	0.51797	0.735724
ADGRA3	5.9724	-0.450025	0.636366	-0.70718	0.479455	0.707775
ADGRB1	4.10294	-0.945575	0.594148	-1.59148	0.111501	0.297101
ADGRB2	10.9547	0.125012	0.519659	0.240566	0.809892	0.912318
ADGRB3	38.5526	0.516934	0.317497	1.62815	0.103492	0.283107
ADGRD1	0.074577	-0.356673	3.03118	-0.117668	0.90633
ADGRD2	0.0562993	-0.133318	1.7903	-0.0744667	0.940639
ADGRE2	0.325259	-0.37758	2.67599	-0.141099	0.887792
ADGRE5	0.255629	-0.291758	2.32424	-0.125528	0.900106
ADGRF1	0.0393909	-0.419486	2.47515	-0.169479	0.86542
ADGRF3	0.382144	0.360059	1.75013	0.205733	0.837	0.927662
ADGRF5	0	0	0	0	1
ADGRG1	39.9372	-0.0681009	0.332627	-0.204737	0.837778	0.928051
ADGRG2	0.537542	0.504879	1.27256	0.396742	0.691558	0.852047
ADGRG3	0.0525647	-0.311315	3.03099	-0.102711	0.918193
ADGRG5	0.938614	-0.273583	1.59635	-0.17138	0.863925	0.940758
ADGRG6	0.475436	-1.3635	1.83361	-0.743613	0.457111	0.691309
ADGRL1	30.297	-0.210777	0.273139	-0.771684	0.440302	0.677181
ADGRL2	31.1701	0.0366998	0.387819	0.0946314	0.924608	0.96884
ADGRL3	41.3012	0.637068	0.298803	2.13207	0.0330013	0.128109
ADGRL4	0.358089	1.84532	2.07272	0.890288	0.373311
ADGRV1	6.29637	1.13794	0.665115	1.71089	0.087101	0.251619
ADH1A	0.0183629	-0.336454	3.0312	-0.110997	0.911619
ADH1B	0.0170775	-0.505741	3.03115	-0.166848	0.86749
ADH1C	0.00307941	-0.39686	3.03119	-0.130925	0.895834
ADH4	0.41269	-0.657401	2.582	-0.25461	0.799025	0.907297
ADH5	120.154	0.142834	0.146419	0.975513	0.329306	0.57789
ADH6	0.103729	0.764869	3.0302	0.252415	0.80072
ADHFE1	0.764857	0.975841	1.41659	0.688869	0.490906	0.71522
ADI1	24.5007	0.298977	0.41476	0.720843	0.471006	0.700401
ADIPOQ	0.0161245	-0.36864	3.03113	-0.121618	0.903201
ADIPOR1	107.674	0.247989	0.187118	1.32531	0.185068	0.410527
ADIPOR2	6.58176	0.544462	0.659817	0.825171	0.409274	0.651498
ADK	43.6931	0.0449911	0.275981	0.163022	0.870501	0.944034
ADM	0.37111	0.245764	2.47689	0.0992229	0.920961
ADM2	2.32441	-3.76929	0.891711	-4.22703	2.36795e-05	0.000443693
ADM5	0.542642	0.490079	1.5964	0.30699	0.758851	0.887675
ADNP	62.8746	0.524255	0.210572	2.48967	0.0127861	0.0646581
ADNP2	9.65071	0.849858	0.518472	1.63916	0.10118	0.278963
ADO	14.5566	0.854456	0.447728	1.90843	0.0563359	0.186849
ADORA1	25.8935	0.774359	0.442712	1.74912	0.0802694	0.237358
ADORA2A	0.0178219	-0.491465	3.03117	-0.162137	0.871198
ADORA2B	0.235636	-0.373431	2.66351	-0.140203	0.8885
ADPGK	34.6582	-0.226867	0.304845	-0.744204	0.456753	0.691079
ADPRH	0.716099	-0.269217	1.86365	-0.144457	0.88514	0.950362
ADPRHL1	1.02112	0.506587	0.942734	0.537359	0.591019	0.789048
ADPRHL2	63.3826	-0.430132	0.303522	-1.41714	0.156443	0.368866
ADPRM	16.4503	0.0493448	0.57307	0.0861061	0.931382	0.971791
ADRA1A	9.91669	-1.12528	0.765211	-1.47055	0.141412	0.345005
ADRA1B	3.39365	0.44687	0.610625	0.731823	0.464276	0.695792
ADRA1D	1.13601	1.24778	2.11225	0.590731	0.5547	0.763346
ADRA2A	1.83682	0.58843	1.19204	0.493631	0.621567	0.80992
ADRA2C	0.345234	1.35793	2.29034	0.592897	0.55325
ADRM1	114.969	-0.293015	0.131581	-2.22688	0.0259555	0.108547
ADSL	22.151	-0.194981	0.226313	-0.861552	0.388934	0.633476
ADSS	26.9606	0.35771	0.264867	1.35053	0.176846	0.399844
ADSSL1	24.2127	-0.127961	0.375427	-0.340839	0.733224	0.874161
ADTRP	0	0	0	0	1
AEBP1	0.993465	0.0468893	1.14558	0.0409305	0.967351	0.986619
AEBP2	6.12442	0.686412	0.565145	1.21458	0.224528	0.461014
AEN	8.98518	-0.497526	0.646328	-0.769772	0.441435	0.678073
AES	42.068	-0.340874	0.168359	-2.02469	0.0428996	0.154715
AFAP1	32.9405	0.743892	0.292101	2.5467	0.0108748	0.0572818
AFAP1L1	0.197832	0.112812	2.25503	0.0500271	0.960101
AFAP1L2	3.0721	1.21623	0.793134	1.53345	0.125165	0.319327
AFDN	36.9232	-0.0941483	0.282049	-0.333801	0.73853	0.876934
AFF1	2.16193	-0.951543	1.03159	-0.922404	0.356318	0.60475
AFF2	8.35786	-0.0803438	0.695879	-0.115457	0.908083	0.961702
AFF3	37.7076	0.213411	0.346655	0.615629	0.53814	0.751945
AFF4	48.2043	0.954256	0.26014	3.66824	0.000244226	0.0030134
AFG1L	4.47829	-0.610057	0.750309	-0.813074	0.416176	0.65797
AFG3L2	29.4538	0.355546	0.208786	1.70292	0.0885827	0.254644
AFMID	1.06221	0.452401	0.772028	0.585991	0.557882	0.765604
AFTPH	23.6844	0.00923175	0.382471	0.0241371	0.980743	0.991445
AGA	7.26121	-0.274672	0.736445	-0.37297	0.709171	0.860895
AGAP1	20.803	0.452383	0.356696	1.26826	0.204704	0.435301
AGAP2	6.96367	0.298874	0.480203	0.62239	0.533686	0.748477
AGAP3	65.3095	-0.0639013	0.213766	-0.29893	0.764993	0.890203
AGAP4	22.2026	0.554608	0.288566	1.92195	0.0546126	0.182896
AGAP5	0.067602	-0.112258	2.60304	-0.0431256	0.965601
AGAP6	20.5091	0.504916	0.291671	1.73111	0.0834315	0.244045
AGAP9	10.6494	0.6667	0.310474	2.14736	0.0317644	0.125118
AGBL1	0.0146082	-0.474747	3.03118	-0.156621	0.875543
AGBL2	0.279751	-0.106858	2.79405	-0.0382448	0.969492
AGBL3	1.9966	0.972044	0.937651	1.03668	0.299885	0.549026
AGBL4	1.21396	-0.318451	1.25424	-0.253899	0.799573	0.907311
AGBL5	45.7331	-0.144487	0.298372	-0.484252	0.628207	0.814087
AGER	2.07759	-1.1307	1.19836	-0.943543	0.345403	0.593958
AGFG1	12.06	0.750414	0.405612	1.85008	0.0643022	0.203846
AGFG2	1.3464	0.797136	1.32479	0.60171	0.547368	0.758389
AGGF1	9.76015	0.725024	0.35423	2.04676	0.0406814	0.149284
AGK	33.6629	0.0908906	0.323589	0.280883	0.7788	0.896371
AGL	14.0429	0.590673	0.427167	1.38277	0.166736	0.384626
AGMAT	0.223135	-0.578612	2.91396	-0.198566	0.842603
AGMO	0.184564	-1.45133	2.39211	-0.606714	0.544041
AGO1	14.7993	1.03651	0.421773	2.4575	0.0139909	0.0689825
AGO2	22.4128	0.518705	0.355634	1.45854	0.144692	0.34989
AGO3	16.4547	0.64395	0.436405	1.47558	0.140057	0.342823
AGO4	11.3666	1.5185	0.51609	2.94233	0.00325757	0.0231114
AGPAT1	95.2212	-0.644942	0.169051	-3.81508	0.000136141	0.00185428
AGPAT2	3.43407	-1.93445	0.984394	-1.96512	0.0494005	0.169938
AGPAT3	8.35958	0.509258	0.469865	1.08384	0.278436	0.525245
AGPAT4	55.454	0.599671	0.261133	2.29642	0.0216521	0.0951664
AGPAT5	11.7389	0.430114	0.353896	1.21537	0.224225	0.460932
AGPS	32.1534	0.681331	0.329907	2.06522	0.0389019	0.144613
AGRN	12.6028	-0.388544	0.310521	-1.25127	0.210837	0.443376
AGRP	0	0	0	0	1
AGT	0.579761	-0.0905233	1.3064	-0.0692924	0.944757	0.977233
AGTPBP1	28.2213	0.106893	0.263151	0.406204	0.684593	0.848766
AGTR1	0.00245773	-0.39686	3.03119	-0.130925	0.895834
AGTRAP	3.34706	-1.56968	1.03781	-1.5125	0.130408	0.327386
AGXT	0.024269	-0.301133	3.03116	-0.0993459	0.920864
AHCTF1	12.7256	-0.0726166	0.524038	-0.138571	0.889789	0.952298
AHCY	129.24	0.179478	0.194926	0.920752	0.35718	0.605219
AHCYL1	37.2714	0.243597	0.326818	0.745361	0.456054	0.690328
AHCYL2	8.96486	-0.337418	0.47714	-0.707167	0.479463	0.707775
AHDC1	5.65452	0.273406	0.454897	0.601028	0.547822	0.758783
AHI1	227.094	0.290983	0.190907	1.52421	0.127456	0.322507
AHNAK	0.450911	0.106826	1.73736	0.0614876	0.950971	0.979743
AHNAK2	24.324	-0.234485	0.407575	-0.575317	0.565077	0.771296
AHR	0.71909	0.303236	0.987558	0.307056	0.758801	0.887675
AHRR	0.590824	-1.36763	0.844022	-1.62037	0.105153	0.286088
AHSA1	327.53	-0.216002	0.106667	-2.025	0.042867	0.154681
AHSG	0.00299992	-0.451064	3.03118	-0.148808	0.881705
AIDA	15.6661	0.994358	0.351126	2.83192	0.004627	0.029945
AIF1L	1.86665	0.690912	1.20529	0.573231	0.566488	0.772045
AIFM1	31.1669	-0.115763	0.334834	-0.345732	0.729544	0.871488
AIFM2	5.70378	-0.829303	0.643164	-1.28941	0.197255	0.426972
AIFM3	0.149623	0.0655542	2.75349	0.0238077	0.981006
AIG1	82.7584	0.143556	0.201567	0.7122	0.476341	0.705669
AIM2	4.63754	1.0315	0.851102	1.21195	0.22553	0.462293
AIMP1	37.5032	0.0387264	0.26837	0.144302	0.885262	0.950362
AIMP2	41.7609	-0.632277	0.264594	-2.38962	0.016866	0.0791167
AIP	157.699	-0.151437	0.18565	-0.815715	0.414663	0.657032
AJAP1	2.17098	2.58196	0.907985	2.84361	0.00446054	0.0291354
AJM1	5.40175	-0.867255	0.43947	-1.97341	0.0484489	0.167482
AJUBA	0.47284	-1.15323	1.66846	-0.691197	0.489442	0.714076
AK1	16.5073	-0.17384	0.254302	-0.683595	0.494231	0.717753
AK2	54.1837	0.26341	0.256376	1.02744	0.304214	0.553452
AK3	34.4785	0.995633	0.264013	3.77115	0.000162495	0.00215206
AK4	47.818	0.480592	0.442069	1.08714	0.276974	0.523733
AK5	20.0029	-0.435641	0.427289	-1.01955	0.307944	0.556865
AK6	89.9034	-0.3053	0.276401	-1.10455	0.269353	0.514889
AK7	1.93791	-0.307748	1.06854	-0.288008	0.773341	0.894255
AK8	1.97248	-1.87711	1.09297	-1.71743	0.0859	0.249363
AK9	10.1343	0.703082	0.535466	1.31303	0.189174	0.416467
AKAIN1	0.132989	0.723377	3.02984	0.238751	0.811299
AKAP1	32.57	-0.0882145	0.318808	-0.276701	0.78201	0.898548
AKAP10	6.39828	1.15877	0.518124	2.23647	0.0253211	0.106625
AKAP11	39.1972	1.03165	0.328495	3.14053	0.00168643	0.0138889
AKAP12	272.553	0.486916	0.147802	3.29438	0.0009864	0.00909522
AKAP13	24.321	0.208131	0.459733	0.452722	0.650749	0.828473
AKAP14	0.0866967	-0.446863	3.03096	-0.147433	0.88279
AKAP17A	18.694	0.849503	0.439616	1.93238	0.053313	0.179982
AKAP2	0.376858	0.86991	0.898571	0.968103	0.332993	0.580789
AKAP3	2.16719	-0.568285	1.11582	-0.509297	0.610544	0.801708
AKAP5	1.50444	1.63899	0.959755	1.70771	0.0876895	0.252868
AKAP6	86.8876	0.595677	0.234634	2.53875	0.011125	0.0582578
AKAP7	6.45932	-0.809194	0.503759	-1.60631	0.108205	0.291386
AKAP8	9.62625	0.463497	0.485745	0.954198	0.339983	0.588109
AKAP8L	69.6511	0.32808	0.224695	1.46011	0.144259	0.349351
AKAP9	343.915	0.789601	0.129331	6.10528	1.0262e-09	8.34394e-08
AKIP1	52.8434	-0.184155	0.268316	-0.686336	0.492501	0.716208
AKIRIN1	108.469	0.382662	0.151513	2.5256	0.0115499	0.0599435
AKIRIN2	138.596	0.243646	0.12982	1.8768	0.0605455	0.196271
AKNA	1.21282	-2.34801	1.28431	-1.82823	0.0675154	0.210163
AKNAD1	0.00363318	-0.427383	3.03119	-0.140995	0.887874
AKR1A1	234.722	-0.521118	0.150748	-3.45689	0.000546456	0.005741
AKR1B1	268.592	-0.0550767	0.130629	-0.421628	0.673297	0.842264
AKR1C1	356.511	-0.342573	0.115506	-2.96584	0.00301855	0.0218312
AKR1C2	356.765	-0.347822	0.116789	-2.9782	0.00289944	0.0212446
AKR1C3	58.7891	-0.304628	0.113121	-2.69294	0.00708245	0.0414927
AKR1C4	30.7684	-0.231787	0.113215	-2.04731	0.0406278	0.149128
AKR1E2	0.828688	0.541287	0.727593	0.743942	0.456911	0.691241
AKR7A2	69.8532	-0.432713	0.269996	-1.60267	0.109008	0.293067
AKR7A3	5.35697	-0.330079	0.284532	-1.16008	0.246016	0.488465
AKR7L	7.50283	-0.5167	0.270176	-1.91246	0.0558174	0.185634
AKT1	28.8872	0.0213733	0.268986	0.0794588	0.936668	0.974739
AKT1S1	15.9986	-0.0984258	0.276886	-0.355475	0.722234	0.867845
AKT2	17.8033	0.549439	0.330631	1.66179	0.0965548	0.271072
AKT3	28.1155	0.649758	0.347466	1.86999	0.0614853	0.198396
AKTIP	40.1155	0.0933299	0.326503	0.285847	0.774995	0.895096
AL021997.3	0.205982	0.839063	1.31605	0.637562	0.523759
AL031281.2	0.39329	2.21593	1.51793	1.45984	0.144334	0.349351
AL031777.3	0.335996	0.157632	0.453882	0.347297	0.728368
AL049779.1	0.697084	-0.218981	0.286694	-0.763814	0.444978	0.680555
AL121758.1	0.0312159	-0.593167	3.03115	-0.19569	0.844853
AL121845.3	0.0875168	0.191889	2.08903	0.0918554	0.926813
AL135905.2	2.06162	0.560553	0.233559	2.40005	0.0163927	0.0774654
AL136454.1	127.223	-0.41722	0.112165	-3.71971	0.000199453	0.00255575
AL139011.2	0.044472	0.00683832	3.03111	0.00225604	0.9982
AL139260.3	0.0058598	-0.366585	3.0312	-0.120937	0.903741
AL139353.1	0.789052	2.65449	0.923389	2.87472	0.00404383	0.0271396
AL159163.1	0.0106085	-0.336447	3.0312	-0.110995	0.911621
AL162231.1	1.32653	-0.467475	0.516622	-0.904869	0.365535	0.612849
AL391650.1	0.875139	-0.380497	1.32261	-0.287685	0.773588	0.894255
AL590132.1	0.58173	-0.0177353	0.902647	-0.0196481	0.984324	0.993256
AL662899.2	0.105821	-0.563922	0.874336	-0.644971	0.518946
ALAD	18.4131	0.536558	0.41947	1.27913	0.20085	0.430905
ALAS1	57.2319	0.231715	0.229707	1.00874	0.313098	0.561493
ALB	0.00334326	-0.39686	3.03119	-0.130925	0.895834
ALCAM	66.1807	-0.525516	0.355892	-1.47662	0.139778	0.342264
ALDH16A1	4.95489	0.332542	0.579105	0.574234	0.56581	0.771594
ALDH18A1	24.6155	0.878192	0.271404	3.23573	0.0012133	0.0106251
ALDH1A1	0.00784055	-0.336447	3.0312	-0.110995	0.911621
ALDH1A2	167.432	-0.215527	0.414126	-0.520439	0.602758	0.796552
ALDH1B1	13.1747	-0.587179	0.444922	-1.31974	0.186923	0.413276
ALDH1L1	0.12122	-0.202307	2.01304	-0.100498	0.919949
ALDH1L2	9.59377	-0.309774	0.516514	-0.59974	0.54868	0.759423
ALDH2	127.695	-0.137005	0.148721	-0.921222	0.356935	0.605206
ALDH3A1	0.0521924	-0.387321	3.03117	-0.127779	0.898324
ALDH3A2	69.7301	0.453375	0.223221	2.03105	0.0422496	0.153148
ALDH3B1	0.0308128	-0.436609	3.03116	-0.14404	0.885469
ALDH4A1	8.85337	-0.040637	0.528196	-0.0769354	0.938675	0.975164
ALDH5A1	19.4046	1.5142	0.357617	4.23414	2.29426e-05	0.000431695
ALDH6A1	18.5802	0.183775	0.403488	0.455466	0.648774	0.827566
ALDH7A1	43.0225	-0.263499	0.302802	-0.8702	0.384191	0.628788
ALDH8A1	0.727143	0.590676	1.29023	0.457805	0.647092	0.826563
ALDH9A1	46.5974	0.172854	0.334129	0.517327	0.604928	0.798397
ALDOA	57.9991	-0.252186	0.10454	-2.41235	0.0158502	0.0757618
ALDOB	0.101682	0.492683	3.03074	0.162562	0.870863
ALDOC	159.214	0.159848	0.283757	0.563327	0.573212	0.775843
ALG1	12.7176	0.469711	0.465092	1.00993	0.312528	0.560888
ALG10	2.34404	0.287787	0.859766	0.334727	0.737831	0.876934
ALG10B	2.68668	0.717419	0.632995	1.13337	0.257058	0.501214
ALG11	7.29227	0.946472	0.389791	2.42815	0.0151761	0.0731329
ALG12	11.9731	-0.758596	0.508232	-1.49262	0.135537	0.335678
ALG13	20.944	1.07612	0.295784	3.6382	0.000274546	0.003292
ALG14	35.4496	0.105102	0.358251	0.293375	0.769236	0.892276
ALG1L	0.903196	0.344406	0.485485	0.709405	0.478073	0.706815
ALG1L2	3.23086	0.636181	0.257949	2.46631	0.0136515	0.0676073
ALG2	27.0524	0.341137	0.371282	0.91881	0.358195	0.605665
ALG3	104.977	-0.923499	0.295486	-3.12535	0.00177592	0.0144311
ALG5	57.4778	-0.37838	0.245692	-1.54006	0.123546	0.316702
ALG6	17.9934	-0.120146	0.439472	-0.273386	0.784556	0.89901
ALG8	53.378	-0.283013	0.315228	-0.897803	0.36929	0.616148
ALG9	6.74945	0.26229	0.441656	0.593877	0.552594	0.761619
ALK	1.95212	-0.761838	1.03891	-0.733305	0.463372	0.695017
ALKAL1	0.11586	-1.18197	3.0307	-0.389998	0.696538
ALKAL2	6.91006	1.65992	0.869464	1.90912	0.056246	0.18666
ALKBH1	23.944	0.548348	0.395847	1.38525	0.165975	0.383665
ALKBH2	33.8317	-0.187007	0.311414	-0.600508	0.548168	0.758949
ALKBH3	52.5588	-0.058383	0.325145	-0.17956	0.857498	0.936943
ALKBH4	25.1175	-0.0733827	0.371877	-0.197331	0.843569	0.930777
ALKBH5	34.2493	0.329576	0.220638	1.49374	0.135244	0.335301
ALKBH6	6.36863	-0.106049	0.339288	-0.312562	0.754613	0.885962
ALKBH7	134.653	-0.426776	0.150141	-2.84249	0.00447619	0.0292085
ALKBH8	9.20245	0.391559	0.571611	0.68501	0.493338	0.716999
ALMS1	17.2806	0.349271	0.475897	0.73392	0.462997	0.694729
ALOX12	0.108595	0.691324	2.28096	0.303085	0.761825
ALOX12B	0.126902	-0.457415	3.03098	-0.150913	0.880044
ALOX15	0.301841	0.834328	1.16111	0.718561	0.472412
ALOX5	0.611022	-2.74961	2.07239	-1.32678	0.18458	0.409784
ALOX5AP	0.694826	-3.11221	2.01778	-1.54239	0.122978	0.316067
ALOXE3	1.69479	0.558577	1.20551	0.463352	0.643112	0.824287
ALPK1	0.341022	0.156445	2.02548	0.0772387	0.938434
ALPK2	1.28567	-1.47987	1.97342	-0.749902	0.453313	0.687944
ALPK3	5.34258	0.306703	0.891483	0.344036	0.730819	0.872312
ALPL	5.1365	2.15155	1.12311	1.91571	0.0554015	0.184617
ALS2	13.2589	0.485511	0.45871	1.05843	0.289861	0.537359
ALS2CL	1.51577	3.21219	1.11422	2.88289	0.00394047	0.0266252
ALS2CR12	0.41053	1.73302	1.77105	0.978529	0.327813	0.576401
ALX1	0.202821	-0.809251	2.76494	-0.292683	0.769764
ALYREF	10.1429	-0.155832	0.341001	-0.456984	0.647682	0.826634
AMACR	1.59868	1.00199	0.612681	1.63543	0.10196	0.280192
AMBRA1	18.3988	0.871805	0.372408	2.34099	0.0192326	0.0870822
AMD1	37.6368	0.512211	0.24662	2.07692	0.0378087	0.141648
AMDHD1	0.0240109	-0.0982638	3.03119	-0.0324176	0.974139
AMDHD2	4.41255	-0.772815	0.732422	-1.05515	0.291356	0.539001
AMER1	2.31375	-0.432011	0.887018	-0.487037	0.626232	0.812841
AMER2	23.5552	0.440018	0.377592	1.16533	0.243887	0.48553
AMER3	33.9788	0.48778	0.340374	1.43307	0.151838	0.361495
AMFR	257.244	-0.265635	0.200738	-1.32329	0.185738	0.411487
AMH	10.4047	0.0123459	0.363667	0.0339485	0.972918	0.988821
AMIGO1	11.3521	0.983451	0.472547	2.08117	0.0374181	0.140538
AMIGO2	2.2499	0.924068	0.958964	0.963611	0.335241	0.583119
AMMECR1	2.13169	1.18742	0.904848	1.31229	0.189423	0.416675
AMMECR1L	10.8176	0.0229843	0.268074	0.0857385	0.931674	0.97188
AMN	0.144443	-0.245556	3.0312	-0.0810096	0.935434
AMN1	33.6033	-0.0318202	0.226511	-0.14048	0.888281	0.951769
AMOT	11.6133	1.28031	0.632152	2.02533	0.0428339	0.154681
AMOTL1	12.0088	0.0795597	0.535825	0.148481	0.881963	0.948973
AMOTL2	47.7974	0.314053	0.262404	1.19683	0.231372	0.470387
AMPD2	52.2756	0.0881582	0.219894	0.400913	0.688484	0.850289
AMPD3	0.314014	-0.206417	1.99925	-0.103248	0.917767
AMPH	66.8767	0.227691	0.249858	0.911285	0.362145	0.609379
AMT	0.941729	-0.222778	0.468436	-0.475577	0.634376	0.818266
AMY1A	1.06985	1.36963	0.432596	3.16607	0.00154513	0.0129478
AMY1B	0.682793	0.896698	0.702951	1.27562	0.20209	0.432139
AMY1C	0.609253	1.07192	1.21523	0.88207	0.377739	0.623493
AMY2A	0.761837	1.19576	0.953191	1.25448	0.209667	0.441654
AMY2B	1.69907	0.306929	0.424275	0.72342	0.469422	0.699441
AMZ1	0.111891	-0.486882	3.03116	-0.160626	0.872388
AMZ2	116.947	0.276866	0.176693	1.56693	0.11713	0.306771
ANAPC1	12.593	0.00826186	0.398181	0.020749	0.983446	0.992695
ANAPC10	12.8644	0.159189	0.402481	0.395519	0.69246	0.852376
ANAPC11	216.607	-0.578781	0.131332	-4.40701	1.04805e-05	0.000225331
ANAPC13	327.048	-0.010141	0.138009	-0.0734803	0.941424	0.97631
ANAPC15	15.4963	0.0879264	0.274166	0.320705	0.748434	0.882792
ANAPC16	74.3199	0.260193	0.187846	1.38514	0.166009	0.383665
ANAPC2	12.7703	-0.62417	0.410242	-1.52147	0.128142	0.323453
ANAPC4	21.6629	0.765606	0.354294	2.16093	0.0307005	0.122437
ANAPC5	84.1845	-0.316206	0.232321	-1.36107	0.17349	0.395306
ANAPC7	47.5318	-0.18041	0.217488	-0.829516	0.406812	0.649024
ANG	0.0318855	-0.298274	3.03111	-0.0984041	0.921611
ANGEL1	6.358	1.15105	0.544392	2.11437	0.0344834	0.13218
ANGEL2	10.0947	-0.320066	0.499804	-0.640384	0.521923	0.738571
ANGPT1	2.20583	0.962857	1.27872	0.752988	0.451457	0.686084
ANGPT2	0.5939	0.822498	1.0606	0.775501	0.438044	0.675482
ANGPTL1	0.00633536	-0.336447	3.0312	-0.110995	0.911621
ANGPTL2	0.521646	-0.216958	1.94613	-0.111482	0.911234	0.962398
ANGPTL3	0.0931984	0.642076	3.03036	0.211881	0.8322
ANGPTL4	0.196937	-0.460853	1.34694	-0.342149	0.732239
ANGPTL6	0.10988	-0.721995	2.91658	-0.247549	0.804484
ANK1	17.8891	0.970386	0.453281	2.14081	0.0322895	0.12637
ANK2	197.363	0.302214	0.161627	1.86982	0.0615084	0.198402
ANK3	155.141	1.0237	0.158142	6.47329	9.58925e-11	1.11869e-08
ANKAR	0.739114	1.02779	0.989913	1.03826	0.299147	0.548527
ANKDD1A	5.49496	0.00804247	0.562423	0.0142997	0.988591	0.99467
ANKDD1B	0.0767825	0.0889319	2.9073	0.0305892	0.975597
ANKEF1	7.02085	0.0385768	0.662604	0.05822	0.953573	0.98107
ANKFN1	0.750699	1.85103	1.66	1.11508	0.264817	0.509944
ANKFY1	19.908	0.271967	0.399784	0.680285	0.496324	0.71908
ANKH	39.3305	0.879254	0.334762	2.6265	0.00862675	0.0483848
ANKHD1	1.6514	0.591466	0.466989	1.26655	0.205315	0.435704
ANKHD1-EIF4EBP3	0.729776	1.18503	1.28084	0.925198	0.354863	0.603104
ANKIB1	23.0729	0.84723	0.343121	2.46919	0.013542	0.0672937
ANKLE1	0.239471	-0.721405	1.47745	-0.488275	0.625355
ANKLE2	31.5049	0.437046	0.28519	1.53247	0.125406	0.319437
ANKMY1	2.2991	0.714585	0.864519	0.826569	0.408481	0.650732
ANKMY2	44.7556	0.612515	0.273735	2.23762	0.0252461	0.106495
ANKRA2	36.161	0.234392	0.280167	0.836614	0.40281	0.645111
ANKRD1	9.19746	1.47224	0.219168	6.7174	1.84996e-11	2.64032e-09
ANKRD10	60.8269	0.444618	0.19131	2.32407	0.0201216	0.0898403
ANKRD11	65.3736	-0.117734	0.222114	-0.530062	0.596069	0.792396
ANKRD12	160.044	0.498048	0.176687	2.81882	0.00482012	0.0308732
ANKRD13A	19.7188	0.729768	0.33456	2.18127	0.0291631	0.118346
ANKRD13B	7.29709	-0.310541	0.403807	-0.769033	0.441874	0.678246
ANKRD13C	21.1334	0.462469	0.287298	1.60972	0.107459	0.290308
ANKRD13D	53.981	-0.28116	0.26175	-1.07416	0.282753	0.529279
ANKRD16	6.88455	0.0387815	0.65433	0.059269	0.952738	0.980661
ANKRD17	74.3861	0.767889	0.220474	3.48289	0.00049603	0.00532806
ANKRD18A	0.572179	1.41164	1.15202	1.22536	0.220441	0.455831
ANKRD18B	0.97096	1.11378	0.982863	1.1332	0.257129	0.501243
ANKRD20A1	6.53663	-0.344448	0.568644	-0.605736	0.54469	0.756319
ANKRD20A2	5.52957	-0.369062	0.667822	-0.552636	0.580513	0.780768
ANKRD20A3	6.28672	-0.290735	0.615693	-0.472208	0.636778	0.820418
ANKRD20A4	6.61426	-0.394583	0.576563	-0.684371	0.493741	0.717424
ANKRD22	0.0251503	-0.586203	3.03115	-0.193393	0.846651
ANKRD23	0.567997	-0.410206	1.5281	-0.268442	0.788359	0.901076
ANKRD24	6.80077	0.187581	0.521762	0.359515	0.71921	0.865891
ANKRD26	23.1659	0.610741	0.41453	1.47333	0.140661	0.343861
ANKRD27	7.2455	0.653886	0.576537	1.13416	0.256727	0.500881
ANKRD28	14.0762	1.13401	0.512513	2.21266	0.0269214	0.111406
ANKRD29	29.9641	1.28707	0.464472	2.77104	0.00558774	0.0345644
ANKRD30A	0.0234173	-0.275839	3.0312	-0.091	0.927493
ANKRD30B	0.968958	2.52258	1.68709	1.49523	0.134856	0.334793
ANKRD30BL	1.23126	0.704747	0.780583	0.902848	0.366607	0.613423
ANKRD31	0.400913	-1.15336	2.40518	-0.479531	0.631561	0.816219
ANKRD33B	0.133928	-0.359706	3.0312	-0.118668	0.905538
ANKRD34A	14.5757	-0.172831	0.439565	-0.393186	0.694182	0.852974
ANKRD34B	0.00209284	-0.39686	3.03119	-0.130925	0.895834
ANKRD35	3.12118	-0.876515	1.11418	-0.786692	0.431462	0.671286
ANKRD36	151.882	1.0252	0.144484	7.09556	1.28827e-12	2.65899e-10
ANKRD36B	189.478	1.26904	0.154105	8.2349	1.79713e-16	9.2732e-14
ANKRD36C	176.651	1.07589	0.148023	7.26841	3.63731e-13	8.43769e-11
ANKRD37	4.20903	0.663748	0.816073	0.813344	0.416021	0.657943
ANKRD39	24.805	-0.147817	0.293372	-0.503857	0.614362	0.804125
ANKRD40	4.68183	0.466536	0.452871	1.03017	0.302929	0.55229
ANKRD40CL	0.024391	-0.423609	3.03119	-0.13975	0.888857
ANKRD42	5.59811	0.385517	0.594719	0.648234	0.516834	0.735127
ANKRD44	15.553	1.61458	0.48683	3.31651	0.000911479	0.00854536
ANKRD45	1.16374	0.227466	1.2214	0.186233	0.852262	0.934517
ANKRD46	80.8041	1.00737	0.154626	6.51484	7.27679e-11	8.79508e-09
ANKRD49	9.87447	0.383901	0.493611	0.77774	0.436723	0.674542
ANKRD50	35.1392	1.84307	0.43993	4.18946	2.79621e-05	0.000508318
ANKRD52	33.1544	0.481423	0.264239	1.82193	0.0684663	0.212036
ANKRD53	8.72676	-1.33435	0.666166	-2.00303	0.0451742	0.159531
ANKRD54	66.4396	-0.0851283	0.24374	-0.349258	0.726896	0.869832
ANKRD55	4.60854	0.698591	0.931648	0.749845	0.453348	0.687944
ANKRD6	23.0504	-0.262472	0.367024	-0.715136	0.474525	0.703684
ANKRD61	0.110863	-0.939753	3.03091	-0.310056	0.756518
ANKRD65	0.70874	-3.27337	1.47651	-2.21697	0.0266255	0.110522
ANKRD7	0.040061	0.0642666	3.03115	0.0212021	0.983084
ANKRD9	13.3067	0.177904	0.396368	0.448835	0.65355	0.830002
ANKS1A	56.5277	0.516311	0.308943	1.67122	0.0946788	0.267413
ANKS1B	41.6831	1.43425	0.3363	4.26478	2.00095e-05	0.000383497
ANKS3	28.5166	-0.390989	0.386623	-1.01129	0.311876	0.560349
ANKS4B	0.0170445	-0.425283	3.03114	-0.140305	0.888419
ANKS6	1.84313	-0.4621	1.02332	-0.451568	0.65158	0.829191
ANKUB1	0.0787782	-0.0652218	1.3226	-0.0493133	0.96067
ANKZF1	31.2969	0.0157911	0.376981	0.0418883	0.966588	0.986525
ANLN	0.16253	-0.275578	2.01246	-0.136936	0.891081
ANO10	46.511	-0.27898	0.272327	-1.02443	0.305633	0.554741
ANO2	2.08939	1.54391	0.982653	1.57117	0.116144	0.304928
ANO3	10.7319	-0.264846	0.590861	-0.448237	0.653982	0.830147
ANO4	10.1555	2.65502	0.538448	4.93088	8.186e-07	2.64635e-05
ANO5	12.7471	0.275755	0.410655	0.6715	0.501902	0.723101
ANO6	49.6775	0.337318	0.298078	1.13164	0.257784	0.501804
ANO7	0.861199	-0.475528	1.2729	-0.373579	0.708718	0.860623
ANO8	14.7455	0.393385	0.403725	0.97439	0.329863	0.57794
ANOS1	22.0409	2.18221	0.487236	4.47875	7.50811e-06	0.000172481
ANP32A	55.1308	0.583403	0.162172	3.59744	0.000321366	0.00376216
ANP32B	83.6197	-0.283126	0.217262	-1.30315	0.192522	0.421281
ANP32D	0.41709	0.135895	0.496968	0.273449	0.784508	0.89901
ANP32E	17.2122	0.707202	0.387703	1.82408	0.0681394	0.211268
ANTXR1	6.02994	1.03808	0.6451	1.60918	0.107577	0.290348
ANTXR2	1.79581	-0.0802761	1.02673	-0.0781858	0.93768	0.974885
ANXA1	0.521099	0.369627	0.89116	0.414771	0.67831	0.845006
ANXA11	10.861	0.168732	0.637381	0.264727	0.791219	0.903174
ANXA13	0.121196	-0.130784	3.03107	-0.0431478	0.965584
ANXA2	2518.84	-0.59396	0.191858	-3.09584	0.00196259	0.0156141
ANXA2R	0.00482589	-0.420415	3.03119	-0.138696	0.88969
ANXA3	48.5799	0.997219	0.502923	1.98285	0.0473846	0.164777
ANXA4	7.34883	-1.47136	0.838714	-1.7543	0.0793793	0.235557
ANXA5	62.3233	0.425625	0.297763	1.42941	0.152887	0.363096
ANXA6	36.4971	0.755462	0.349973	2.15863	0.030879	0.122784
ANXA7	45.4158	-0.0468276	0.285431	-0.164059	0.869684	0.943407
ANXA8	0.09332	-1.08666	2.8118	-0.386464	0.699153
ANXA9	0.0998382	-0.524772	3.03117	-0.173126	0.862553
AOAH	0.298788	-0.725911	1.78016	-0.407779	0.683436
AOC2	0.697002	1.79956	1.36958	1.31395	0.188864	0.415923
AOC3	0.0720646	-0.136023	3.03117	-0.0448749	0.964207
AOX1	0.0559428	-0.283839	3.03119	-0.0936394	0.925396
AP000646.1	0.0626783	0.0642674	3.03115	0.0212023	0.983084
AP001267.5	0.136555	0.777342	1.89647	0.409889	0.681887
AP002495.1	0.996274	-1.09558	1.24973	-0.876651	0.380676	0.625493
AP003108.2	0.416137	-0.136912	0.611979	-0.22372	0.822975	0.920546
AP1AR	8.92529	-0.119726	0.478492	-0.250215	0.802421	0.908812
AP1B1	46.0622	0.325893	0.234914	1.38729	0.165354	0.382745
AP1G1	38.3962	0.687539	0.255761	2.68821	0.00718355	0.0419019
AP1G2	8.4498	0.425785	0.527049	0.807866	0.419168	0.660352
AP1M1	264.893	-0.321158	0.115466	-2.7814	0.00541258	0.0337275
AP1M2	0.287374	-0.466215	2.57732	-0.180891	0.856453
AP1S1	71.7819	0.0404698	0.130844	0.309298	0.757095	0.886706
AP1S2	94.2115	0.351705	0.193414	1.81841	0.0690019	0.213154
AP1S3	5.02113	2.38831	0.587473	4.06539	4.79514e-05	0.000800144
AP2A1	65.4361	-0.0740364	0.176678	-0.419047	0.675182	0.843176
AP2A2	26.1863	0.256675	0.239645	1.07107	0.28414	0.530848
AP2B1	139.837	-0.390353	0.169685	-2.30046	0.0214223	0.0944467
AP2M1	611.845	-0.315594	0.0801111	-3.93945	8.16672e-05	0.00122556
AP2S1	128.58	-0.646844	0.138123	-4.68311	2.82557e-06	7.54207e-05
AP3B1	18.6421	0.212866	0.44794	0.475211	0.634637	0.818524
AP3B2	60.1693	-0.0407503	0.235441	-0.173081	0.862588	0.939656
AP3D1	107.134	0.174841	0.189316	0.923539	0.355727	0.604105
AP3M1	39.7722	0.325184	0.272262	1.19438	0.23233	0.47162
AP3M2	37.499	-0.03985	0.274442	-0.145204	0.88455	0.950362
AP3S1	186.773	0.491031	0.123612	3.97236	7.11638e-05	0.00109739
AP3S2	12.4115	0.462516	0.289706	1.5965	0.110377	0.295159
AP4B1	28.6212	0.374863	0.346999	1.0803	0.280008	0.526797
AP4E1	1.48296	0.658449	0.793837	0.82945	0.40685	0.649024
AP4M1	23.3726	-0.102724	0.389716	-0.263586	0.792099	0.903474
AP4S1	22.0104	0.411392	0.419684	0.980243	0.326966	0.57587
AP5B1	2.7207	-0.0318413	0.76979	-0.0413635	0.967006	0.986563
AP5M1	50.7272	0.814912	0.239916	3.39665	0.000682163	0.0068451
AP5S1	17.7007	-0.47358	0.536425	-0.882846	0.377319	0.62303
AP5Z1	13.7933	-0.176512	0.453076	-0.389587	0.696842	0.85444
APAF1	8.09929	1.03514	0.524883	1.97214	0.0485939	0.167895
[truncated: 15,167 more rows]

## Sheet: DEG_MN_TARDBP_M337V
gene	baseMean	log2FoldChange	lfcSE	stat	pvalue	padj
[truncated: 15,960 more rows]

[truncated: 10 more sheets: DEG_V2a_FUS_KO, DEG_V2a_FUS_R495X, DEG_V2a_FUS_P525L_heteroz, DEG_V2a_FUS_P525L_homoz, DEG_V2a_TARDBP_M337V, DEG_Other_FUS_KO, DEG_Other_FUS_R495X, DEG_Other_FUS_P525L_heteroz, DEG_Other_FUS_P525L_homoz, DEG_Other_TARDBP_M337V]
