# Supplementary material for: Single-cell RNA-sequencing reveals early mitochondrial dysfunction unique to motor neurons shared across FUS- and TARDBP-ALS
Source: Nat Commun. 2025 May 19;16:4633. doi: 10.1038/s41467-025-59679-1 (PMC12089458; doi:10.1038/s41467-025-59679-1)
Supplement: Supplementary file 7 — Supplementary Data 5 [file 41467_2025_59679_MOESM7_ESM.xlsx]

## Sheet: GSEA_MN_FUS_KO
Supplementary Table 5. Differentially expressed gene sets of biological processes between control and mutant lines for each cell type
pathway	pval	padj	ES	NES	nMoreExtreme	size	leadingEdge
GO_MITOCHONDRIAL_GENOME_MAINTENANCE	0.397827	0.674508	0.201383	1.039	1866	23	c("AKT3", "OPA1", "SLC25A33", "LONP1", "SLC25A4", "PPARGC1A", "MEF2A", "MGME1", "PRIMPOL", "STOX1", "SLC25A36")
GO_SINGLE_STRAND_BREAK_REPAIR	0.722176	0.855958	0.20956	0.785743	3451	11	c("LIG4", "TERF2", "SIRT1", "ERCC8", "TDP1")
GO_REGULATION_OF_DNA_RECOMBINATION	0.965529	0.981462	-0.0695567	-0.564057	5461	90	c("FUS", "KPNA2", "ERCC6", "RMI2", "MLH1", "EXOSC3", "THOC1", "ATAD5", "MMS19", "BCL6", "MAD2L2", "RAD50", "RADX", "TERF2IP", "ZRANB3", "RPA2", "SHLD1", "FIGNL1", "PARPBP", "RTEL1", "WRN", "APLF", "TNFSF4", "MRE11", "RAD51AP1", "SHLD2", "PARP3", "MSH6", "HELB", "CD40", "CGAS", "PAXIP1", "ZNF365", "FOXP3", "PRDM7", "TEX15", "TNFSF13", "UBQLN4", "IL7R")
GO_RIBOSOMAL_LARGE_SUBUNIT_ASSEMBLY	0.204877	0.536492	0.218359	1.23312	940	29	c("RPL3", "NOP53", "RPL5", "PPAN", "DDX28", "TRAF7", "NLE1", "DHX30", "MRTO4", "RPLP0", "NOP2")
GO_RIBOSOMAL_SMALL_SUBUNIT_ASSEMBLY	0.101864	0.416292	-0.309556	-1.43353	540	19	c("RPS27L", "RPS27", "RPS19", "RPS15", "RPS10")
GO_VERY_LONG_CHAIN_FATTY_ACID_METABOLIC_PROCESS	0.873721	0.931056	0.119101	0.672588	4012	29	c("ELOVL6", "TECR", "ACSL1", "ABCD3")
GO_TRANSITION_METAL_ION_TRANSPORT	0.687368	0.83934	0.0950931	0.852238	2932	109	c("MT3", "FTH1", "SLC30A7", "ATP6V0A1", "ATP6V1D", "SCO2", "TTYH1", "ISCU", "ATP6V0C", "SLC30A4", "ATP6V1G1", "PGRMC2", "SLC39A6", "ATP7B", "IREB2", "FLVCR1", "SFXN1", "SLC30A6", "ATP6V1H", "SLC30A5", "ARHGAP1", "SCO1", "ATP6V1B2", "CLTC", "ATP6AP1", "TFR2", "ATP6V1G2")
GO_MITOTIC_SISTER_CHROMATID_SEGREGATION	0.218506	0.549943	-0.125329	-1.19207	1260	154	c("FBXO5", "PTTG1", "SGO2", "RAN", "DCTN2", "SPAG5", "CHMP4B", "NIPBL", "CDT1", "CHMP2B", "TUBG2", "CDC27", "LCMT1", "RRS1", "PRC1", "WRAP73", "DUSP1", "CDC6", "SMC1A", "BOD1", "SMC5", "DYNC1LI1", "MAD2L2", "INO80", "REC8", "TUBG1", "SLF2", "NCAPD2", "SLF1", "ANAPC7", "BUB1B", "AURKC", "INCENP", "TACC3", "PLK1", "SPDL1", "CHMP1B", "KNSTRN", "XRCC3", "CDCA8", "NEK2", "RIOK2", "BUB3", "PSMG2", "UBE…
GO_CELL_CYCLE_CHECKPOINT	0.725642	0.857318	-0.0818138	-0.839771	4207	208	c("CDKN1A", "CCND1", "USP28", "ERCC6", "RPS27L", "ABRAXAS1", "CDKN1B", "EP300", "NABP1", "MAP3K20", "BTG2", "HRAS", "INTS3", "CNOT2", "TP53", "CDT1", "PTPN11", "PROX1", "PRPF19", "LCMT1", "WNT9A", "MDM4", "RAD17", "FANCD2", "WEE1", "THOC1", "DUSP1", "EIF2AK4", "CDC6", "RINT1", "PLK3", "GADD45A", "EME2", "DYNC1LI1", "CDK2", "MAD2L2", "RAD9A", "RPA2", "NBN", "CNOT11", "BUB1B", "CCAR2", "DNA2", "ZNF…
GO_DNA_REPLICATION_CHECKPOINT	0.366157	0.653076	-0.248387	-1.07462	1940	16	c("CDT1", "RAD17", "CDC6", "RAD9A", "DNA2", "TOPBP1")
GO_REGULATION_OF_TRANSCRIPTION_INVOLVED_IN_G1_S_TRANSITION_OF_MITOTIC_CELL_CYCLE	0.223048	0.552811	-0.216067	-1.22049	1199	32	c("ID2", "FBXO5", "CDT1", "CDK16", "CCNA1", "CDC6", "CDK5", "CDK18", "CCNE1", "HINFP", "ZPR1", "POLA1", "E2F7", "DHFR", "E2F1", "RRM2", "ORC1", "GFI1", "PCNA")
GO_SULFUR_AMINO_ACID_METABOLIC_PROCESS	0.0600962	0.331529	0.244119	1.51716	274	37	c("TST", "CTH", "MTRR", "APIP", "ADO", "MSRA", "MTHFD2L", "GCLC", "AHCY", "MTHFR", "ADI1", "MTR", "CPS1", "PCYOX1L")
GO_SULFUR_AMINO_ACID_BIOSYNTHETIC_PROCESS	0.117015	0.440984	0.306524	1.38713	554	17	c("CTH", "MTRR", "APIP", "MTHFD2L", "MTHFR", "ADI1", "MTR")
GO_SULFUR_AMINO_ACID_CATABOLIC_PROCESS	0.206446	0.536492	0.298664	1.242	979	14	c("TST", "CTH", "MTRR", "ADO")
GO_RRNA_MODIFICATION	0.390158	0.671694	-0.17727	-1.05291	2116	37	c("NOP10", "METTL5", "TFB1M", "RPUSD3", "MRM1", "ZCCHC4", "TRMT61B", "TRMT112", "NSUN4", "EMG1", "TSR3", "RRNAD1")
GO_RDNA_HETEROCHROMATIN_ASSEMBLY	0.179916	0.518957	0.344091	1.29017	859	11	c("PHF8", "BAZ2A", "SIRT1", "SMARCA5", "PHF2", "SUV39H1", "RRP8")
GO_NUCLEAR_TRANSCRIBED_MRNA_CATABOLIC_PROCESS_NONSENSE_MEDIATED_DECAY	0.0205993	0.223771	0.174579	1.61488	87	120	c("RPL23", "RPL14", "RPL27", "RPL7A", "RPS23", "ETF1", "RPL3", "RPS11", "EIF3E", "SMG5", "SMG1", "RPLP2", "RPS16", "RPL37A", "RPS3", "RPL5", "RPL30", "RPL18A", "NCBP2", "RPL34", "RPL18", "UPF3A", "RPL9", "CTIF", "NCBP1", "RPL22", "SMG7", "RPL4", "RPL36", "MAGOH", "RNPS1", "RPS25", "RPS6", "RPS7", "RPS21", "DHX34", "NBAS", "SMG9", "RPS29")
GO_ACTIVATION_OF_MAPKKK_ACTIVITY	0.0997702	0.411852	-0.38592	-1.41909	520	11	c("GADD45B", "GADD45G", "GADD45A", "MAP4K5", "KSR1", "MAP4K2")
GO_ACTIVATION_OF_MAPKK_ACTIVITY	0.375182	0.660589	-0.163445	-1.06317	2064	48	c("MAP3K13", "GADD45B", "MAPK1", "BMP4", "CARTPT", "ERCC6", "MAP3K20")
GO_ACTIVATION_OF_MAPK_ACTIVITY	0.211461	0.541402	-0.133365	-1.2048	1213	130	c("MAP2K6", "GDF15", "ERP29", "RPS27A", "MAP3K13", "SOD1", "MAPK1", "TF", "SHC1", "ERCC6", "MAPKAPK3", "ARRB1", "IGF1", "UBA52", "MAP3K20", "GNG3", "PTPN11", "DUSP6", "DUSP9", "SYK", "PRDX2", "PRKAA1", "PKN1", "PIK3CB", "AGT", "CXCR4", "FRS2", "MAP4K5", "TAB2", "IRAK1")
GO_INACTIVATION_OF_MAPK_ACTIVITY	0.307266	0.613266	0.213213	1.11688	1441	24	c("DUSP3", "MBIP", "RGS4", "GPS1", "SPRED3", "RGS3", "DUSP16", "SPRED2", "DUSP4", "DUSP7", "DUSP10", "GPS2", "DUSP18", "DUSP8", "SPRED1")
GO_PROTEIN_POLYUBIQUITINATION	0.00122279	0.0638643	0.150759	1.79965	4	315	c("ANKIB1", "IRF2BP1", "RNF165", "CCNF", "HDAC6", "NEDD4L", "FBXO6", "WSB1", "ZFP91", "PSMA1", "ZNRF1", "UBE2W", "LONRF1", "CDC23", "ARIH1", "UBE2L3", "TRIM2", "RNF216", "BIRC2", "UBE2D1", "UBE2S", "RLIM", "PSMA2", "CDC26", "FBXL15", "FBXL20", "ARIH2", "UBE2V2", "RNF4", "OTUB1", "RC3H1", "UBOX5", "TRAF4", "UBE2L6", "PSMB3", "RNF115", "UBE2G1", "UBE2J1", "SKP1", "MIB2", "ANAPC5", "ZNF738", "LNPEP"…
GO_MEIOTIC_SPINDLE_ORGANIZATION	0.511569	0.737501	0.242457	0.943934	2431	12	c("ASPM", "WASHC5", "TUBB8", "AURKA", "GOLGA2")
GO_SPLICEOSOMAL_TRI_SNRNP_COMPLEX_ASSEMBLY	0.195788	0.529957	-0.317106	-1.25651	1031	13	c("SART3", "SRSF10", "LSM2", "PRPF19")
GO_SPLICEOSOMAL_COMPLEX_ASSEMBLY	0.100217	0.412987	-0.200405	-1.39735	553	58	c("TXNL4A", "SF3A2", "CELF4", "SRSF10", "SNRPD2", "SLU7", "LUC7L3", "USP39", "SMN2", "PRPF19", "SMN1", "SRPK3", "LUC7L", "RBMX", "SRSF9", "CELF2", "SNRPG", "DDX23", "SNRPC")
GO_MITOCHONDRIAL_FISSION	0.0376742	0.279115	0.25467	1.60112	172	38	c("FIS1", "MAPT", "DDHD2", "GDAP1", "MFF", "OPA1", "MCU", "TMEM135", "BNIP3", "SLC25A46", "MTFR1", "PPARGC1A", "SPIRE1", "MIEF1", "MTFP1", "DDHD1", "MYO19", "DNM1L", "PRKN", "MIEF2", "AP3B1")
GO_POLYSACCHARIDE_BIOSYNTHETIC_PROCESS	0.753558	0.869803	0.101987	0.792757	3335	69	c("B3GALT1", "PPP1CB", "GSK3A", "EPM2AIP1", "ESRRB", "PGM2L1", "PPP1CA", "FUT9", "IRS1", "SORBS1", "IRS2", "GSK3B", "AKT1", "CLTC", "SELENOS", "DYRK2", "PASK", "IGF2", "HS2ST1", "ENPP1", "GYS1", "B3GNT2", "PER2", "NFKB1", "NR1D1", "MTOR", "GBE1")
GO_POLYSACCHARIDE_CATABOLIC_PROCESS	0.322939	0.623933	0.228161	1.10557	1511	20	c("PPP1CB", "PHKB", "CALM1", "PGM2L1", "PPP1CA")
GO_MITOTIC_CYTOKINESIS	0.538653	0.756648	0.123084	0.944687	2382	67	c("MYH10", "RACGAP1", "ARF1", "VPS4A", "CHMP1A", "CHMP2A", "SPTBN1", "PDCD6IP", "ARL3", "SPAST", "CHMP7", "EFHC1", "SNX18", "KIF20B", "TTC19", "ROCK2", "ANKRD53", "LZTS2", "UNC119", "CIT", "ZFYVE26", "CHMP3", "DCDC1", "CHMP4A", "NUP62", "BBS4", "SON", "ROCK1", "VPS4B", "APC", "RHOA")
GO_NUCLEAR_TRANSCRIBED_MRNA_CATABOLIC_PROCESS_DEADENYLATION_DEPENDENT_DECAY	0.237826	0.56378	0.14968	1.18744	1049	74	c("LSM7", "EXOSC6", "LSM1", "TNRC6B", "PAN3", "POLR2D", "RC3H1", "TNRC6A", "CNOT9", "NANOS1", "NT5C3B", "LSM6", "CNOT6", "DIS3", "RC3H2", "TNRC6C", "CNOT1", "CNOT3", "TTC37", "EDC3", "DHX36", "CNOT8", "PABPC1", "SAMD4B", "EXOSC1")
GO_NUCLEAR_TRANSCRIBED_MRNA_POLY_A_TAIL_SHORTENING	0.649025	0.818521	-0.148425	-0.847914	3494	33	c("POLR2G", "MLH1", "ZFP36", "BTG2", "CNOT2")
GO_DEADENYLATION_DEPENDENT_DECAPPING_OF_NUCLEAR_TRANSCRIBED_MRNA	0.599958	0.790562	0.243762	0.878806	2877	10	c("LSM1", "PAN3", "PATL1", "DCPS", "DCP2", "CNOT7", "DCP1A", "PATL2", "NOCT")
GO_NUCLEAR_TRANSCRIBED_MRNA_CATABOLIC_PROCESS_EXONUCLEOLYTIC	0.49119	0.72866	0.159421	0.968205	2257	35	c("LSM7", "EXOSC6", "LSM1", "NT5C3B", "LSM6", "CNOT6", "DIS3", "TTC37", "EDC3", "DIS3L2", "CNOT8", "EXOSC1", "EXOSC8", "LSM5", "PATL1", "WDR61", "DCPS", "DCP2", "LSM3")
GO_RESPONSE_TO_REACTIVE_OXYGEN_SPECIES	0.00726895	0.1512	-0.167606	-1.70206	41	201	c("MT-ND6", "STK26", "MT-ND5", "NFE2L2", "SOD1", "MAPK1", "CST3", "COL1A1", "ERCC6", "SESN2", "ROMO1", "PRDX1", "SIGMAR1", "PRKCD", "BAK1", "TXN", "APOE", "GPR37", "FOSL1", "TPM1", "TXNIP", "ADA", "PAWR", "MPV17", "DUSP1", "PSAP", "PRDX2", "CAMKK2", "PTPRN", "MAPK13", "PTPRK", "PRKAA1", "PPP1R15B", "ANKZF1", "CAPN2", "SZT2", "EZH2", "IMPACT", "PLK3", "PTK2B", "TXNRD2", "HMOX1", "MAPK8", "APTX", "…
GO_RESPONSE_TO_OXYGEN_RADICAL	0.132607	0.459061	-0.262929	-1.35595	705	25	c("NFE2L2", "SOD1", "ERCC6", "PRDX1", "PRDX2", "SZT2", "TXNRD2", "NQO1")
GO_PROTEIN_DENEDDYLATION	0.151777	0.481333	-0.375101	-1.32601	789	10	c("COPS7A", "COPS5", "COPS6", "COPS2", "COPS4", "COPS7B")
GO_RNA_SPLICING_VIA_TRANSESTERIFICATION_REACTIONS	0.000246488	0.0329272	0.174406	2.12421	0	344	c("RBFOX1", "LSM7", "QKI", "C1QBP", "RBM3", "PTBP2", "SRSF3", "HNRNPH1", "SF1", "PRPF8", "SNRPF", "ELAVL2", "POLR2K", "FMR1", "SRSF2", "TRA2A", "PRMT7", "PLRG1", "U2AF1L5", "U2AF1", "PRCC", "RBM15B", "CPSF2", "CACTIN", "HNRNPA1", "LSM1", "DHX38", "PSPC1", "RBFOX3", "SNRNP40", "SRSF6", "SNRPB2", "DDX5", "HNRNPU", "RBM5", "AAR2", "SPEN", "NONO", "ISY1", "KHDC4", "NOVA1", "PUF60", "POLR2J", "DDX39B"…
GO_ALTERNATIVE_MRNA_SPLICING_VIA_SPLICEOSOME	0.00526798	0.131971	0.230147	1.89868	22	83	c("RBFOX1", "QKI", "SRSF3", "SF1", "FMR1", "SRSF2", "RBM15B", "HNRNPA1", "RBFOX3", "SRSF6", "DDX5", "HNRNPU", "RBM5", "NOVA1", "PUF60", "YTHDC1", "SFPQ", "NOVA2", "MBNL1", "DHX9", "CELF1", "RBM4", "RBM10", "MAGOH", "RNPS1", "ZBTB7A", "DDX17", "SRSF4", "FXR2")
GO_SPLICEOSOMAL_SNRNP_ASSEMBLY	0.0108376	0.174642	-0.308375	-1.86624	58	39	c("SNRPD3", "LSM4", "SART3", "STRAP", "SRSF10", "SNRPD2", "PRMT5", "SMN2", "LSM2", "PRPF19", "WDR77", "SMN1")
GO_RNA_SPLICING_VIA_ENDONUCLEOLYTIC_CLEAVAGE_AND_LIGATION	0.226184	0.554779	-0.281081	-1.21607	1198	16	c("RTRAF", "C2orf49", "TSEN34", "CPSF4", "TSEN15", "CPSF1", "CSTF2", "RTCB", "ERN1", "TSEN54")
GO_PROTEIN_PEPTIDYL_PROLYL_ISOMERIZATION	0.0369896	0.277618	-0.258734	-1.60756	201	42	c("PPIE", "FKBP5", "FKBP10", "PPIG", "FKBP3", "PPIB", "PPIL4", "PPID", "CWC27", "PTPA", "FKBP4", "PPIL1", "FKBP9", "FKBP1A", "PPIA", "FKBP11", "PPIC", "FKBP15", "PPIAL4H", "NKTR", "FKBP1B", "PPIL3")
GO_AUTOPHAGY_OF_MITOCHONDRION	0.308897	0.615616	-0.144577	-1.1178	1735	78	c("GABARAPL1", "GABARAP", "HIF1A", "VPS13C", "MAP1LC3C", "MAP1LC3B2", "TP53", "TSPO", "OPTN", "ATG9B", "SREBF1", "ATG7", "HAX1", "CAMKK2", "SQSTM1", "SMURF1", "MAP1LC3B", "FBXW7", "ATG2B")
GO_MITOPHAGY	0.621901	0.802426	-0.168212	-0.867484	3310	25	c("VPS13C", "TP53", "OPTN", "SQSTM1", "SMURF1", "MAP1LC3B", "ATG13")
GO_ENDONUCLEOLYTIC_CLEAVAGE_IN_ITS1_TO_SEPARATE_SSU_RRNA_FROM_5_8S_RRNA_AND_LSU_RRNA_FROM_TRICISTRONIC_RRNA_TRANSCRIPT_SSU_RRNA_5_8S_RRNA_LSU_RRNA	0.432853	0.69677	-0.286065	-1.01126	2252	10	c("RCL1", "RRS1", "UTP20")
GO_MATURATION_OF_5_8S_RRNA	0.733186	0.860308	-0.132764	-0.783044	3989	36	c("EIF6", "RCL1", "EXOSC3", "RRS1", "UTP20", "ERI1", "RPF1", "PES1", "ERI2", "EXOSC10", "LAS1L", "WDR12", "KRI1", "BOP1", "FCF1", "EXOSC4", "EXOSC7", "EXOSC9")
GO_MATURATION_OF_SSU_RRNA_FROM_TRICISTRONIC_RRNA_TRANSCRIPT_SSU_RRNA_5_8S_RRNA_LSU_RRNA	0.419224	0.687264	-0.171216	-1.025	2267	38	c("RCL1", "TSR1", "RPS19", "BMS1", "RRS1", "UTP20", "UTP6", "WDR46", "FAM207A")
GO_MATURATION_OF_LSU_RRNA_FROM_TRICISTRONIC_RRNA_TRANSCRIPT_SSU_RRNA_5_8S_RRNA_LSU_RRNA	0.325099	0.625842	-0.265109	-1.11434	1723	15	c("RPL7", "RPL7L1", "ZNHIT6", "PES1", "WDR12", "ZNHIT3", "BOP1", "RPL35")
GO_MATURATION_OF_5_8S_RRNA_FROM_TRICISTRONIC_RRNA_TRANSCRIPT_SSU_RRNA_5_8S_RRNA_LSU_RRNA	0.338092	0.638573	-0.212065	-1.09364	1799	25	c("RCL1", "EXOSC3", "RRS1", "UTP20", "ERI1", "PES1", "ERI2", "EXOSC10", "WDR12", "KRI1", "BOP1", "FCF1", "EXOSC7", "EXOSC9")
GO_CLEAVAGE_INVOLVED_IN_RRNA_PROCESSING	0.338964	0.638756	-0.202613	-1.09247	1825	28	c("RCL1", "TSR1", "BMS1", "EXOSC3", "RRS1", "UTP20", "ERI1", "ERI2", "UTP23", "EXOSC10")
GO_MATURATION_OF_LSU_RRNA	0.762948	0.875152	-0.141228	-0.761488	4109	28	c("RPL7", "RPL7L1", "EIF6", "RPL10A", "ZNHIT6", "RPF1", "PES1", "LAS1L", "WDR12", "ZNHIT3", "BOP1", "RPL35")
GO_ENDONUCLEOLYTIC_CLEAVAGE_INVOLVED_IN_RRNA_PROCESSING	0.176382	0.514581	-0.296745	-1.28384	934	16	c("RCL1", "TSR1", "BMS1", "RRS1", "UTP20")
GO_SMALL_NUCLEOLAR_RIBONUCLEOPROTEIN_COMPLEX_ASSEMBLY	0.634814	0.808664	-0.233811	-0.859762	3314	11	c("ZNHIT6", "PIH1D1", "PIH1D2", "RUVBL1", "SHQ1")
GO_EMBRYONIC_AXIS_SPECIFICATION	0.472268	0.716303	-0.176168	-0.97558	2562	30	c("CITED1", "WDR77", "FRS2", "TBX3", "WNT7A", "COBL", "PLD6", "PCSK6", "HOXD8", "PTCH1", "MESP1", "WNT5A", "TDRD5", "EPB41L5", "TDGF1", "STIL", "TBX6", "LHX1", "NRARP")
GO_RESOLUTION_OF_MEIOTIC_RECOMBINATION_INTERMEDIATES	0.182418	0.520094	-0.294809	-1.27546	966	16	c("MLH1", "RMI1", "CENPS", "ERCC4", "EME2", "MEIOB", "TOP2A", "MUS81", "CORT", "FANCM", "EME1", "MSH4")
GO_NUCLEOTIDE_EXCISION_REPAIR_DNA_DAMAGE_RECOGNITION	0.0421925	0.28991	-0.324737	-1.61873	223	23	c("RPS27A", "UBA52", "COPS7A", "RBX1", "COPS5", "COPS6", "COPS2", "DDB1", "UBC", "COPS4", "UBB")
GO_NUCLEOTIDE_EXCISION_REPAIR_DNA_DUPLEX_UNWINDING	0.234918	0.56202	-0.244605	-1.19866	1249	22	c("RPS27A", "UBA52", "ERCC3", "RBX1", "CHD1L", "DDB1", "UBC", "UBB", "GTF2H2", "GTF2H3")
GO_TELOMERE_MAINTENANCE_VIA_RECOMBINATION	0.0874597	0.386965	-0.368308	-1.4594	460	13	c("SMC6", "RAD51C", "XRCC1", "ERCC4", "SMC5", "RAD50", "XRCC3")
GO_RECOMBINATIONAL_REPAIR	0.0490094	0.304116	-0.162001	-1.47618	281	134	c("FUS", "MMS22L", "RAD51B", "ERCC6", "RMI2", "RPA1", "NABP1", "MCM9", "PSMD14", "NIPBL", "RECQL", "FAN1", "MCM7", "RMI1", "MCM3", "POLL", "PALB2", "RAD51C", "XRCC1", "ERCC4", "CDC7", "SMC5", "MMS19", "POLN", "MAD2L2", "INO80", "REC8", "SWI5", "RAD50", "RADX", "TERF2IP", "MEIOB", "RPA2", "NBN", "SHLD1", "RAD52", "FIGNL1", "PARPBP", "RTEL1", "WRN", "XRCC3", "RECQL4", "MCM2", "AP5Z1", "GINS4", "RAD…
GO_NON_RECOMBINATIONAL_REPAIR	0.562298	0.769554	0.111707	0.932355	2436	87	c("DEK", "PAXX", "RIF1", "UBE2V2", "HSF1", "XRCC5", "BABAM1", "KMT5B", "LIG4", "POLB", "RNF138", "MRNIP", "PNKP", "KAT5", "ATM", "PRKDC", "ZBTB7A", "SETMAR", "HMGA2", "ERCC8", "HMCES")
GO_DOUBLE_STRAND_BREAK_REPAIR_VIA_BREAK_INDUCED_REPLICATION	0.080429	0.373936	-0.399783	-1.47007	419	11	c("MCM7", "MCM3", "CDC7", "MCM2", "GINS4", "GINS2", "MUS81")
GO_DNA_DOUBLE_STRAND_BREAK_PROCESSING	0.618794	0.800567	0.166224	0.870738	2903	24	c("UBE2V2", "RNF138", "KAT5", "ATM", "SETMAR", "WDR70", "BLM", "SLX1B", "SLX1A", "BARD1", "UBE2N", "C14orf39", "SLX4", "SMARCAD1", "BRCA1", "EXD2", "BRIP1", "RBBP8", "HELB", "MRE11", "DNA2", "RAD52", "NBN", "RAD50")
GO_DNA_SYNTHESIS_INVOLVED_IN_DNA_REPAIR	0.12484	0.454186	-0.206423	-1.35126	681	49	c("RPS27A", "ISG15", "RPA1", "POLD4", "FAAP20", "UBA52", "UFD1", "POLD2", "POLN", "MAD2L2", "SPATA22", "POLE2", "RPA2", "POLK", "POLE", "WRN", "UBC", "UBB", "TRIM25")
GO_DNA_CATABOLIC_PROCESS_ENDONUCLEOLYTIC	0.243501	0.566439	0.215711	1.18652	1123	27	c("FBH1", "EXOG", "KPNA1", "HSF1", "KPNB1", "CASP3", "DNASE1L1")
GO_SISTER_CHROMATID_SEGREGATION	0.168565	0.502927	-0.125579	-1.2377	976	178	c("FBXO5", "PTTG1", "RMI2", "SGO2", "SMC3", "RAN", "DCTN2", "SPAG5", "CHMP4B", "NIPBL", "CDT1", "WAPL", "CHMP2B", "TUBG2", "CDC27", "LCMT1", "RRS1", "PRC1", "WRAP73", "DUSP1", "CDC6", "RAD51C", "SMC1A", "MAPK15", "BOD1", "ESCO1", "SMC5", "FBXW7", "DYNC1LI1", "MAD2L2", "INO80", "REC8", "TUBG1", "SLF2", "NCAPD2", "SLF1", "ANAPC7", "BUB1B", "AURKC", "INCENP", "TACC3", "PLK1", "SPDL1", "CHMP1B", "KNS…
GO_CYTOKINESIS	0.13844	0.467838	0.132376	1.27924	581	139	c("CDC42", "MYH10", "CDC14B", "BECN1", "RACGAP1", "ARF1", "VPS4A", "PIN1", "CHMP1A", "CALM1", "CHMP2A", "ACTR2", "WASHC5", "SPTBN1", "PDCD6IP", "PKN2", "ARL3", "PKP4", "SPAST", "CHMP7", "EFHC1", "PLK2", "SNX18", "KIF20B", "AURKA", "TTC19", "PDXP", "PRKCE", "ROCK2", "TMEM250", "CETN2", "SPIRE2", "SPIRE1", "ANKRD53", "KLHL9", "LZTS2", "SETD2", "UNC119", "CIT", "CALM2", "RAB11FIP3", "DRD2", "ZFYVE26…
GO_NUCLEAR_TRANSCRIBED_MRNA_CATABOLIC_PROCESS	0.00095057	0.0608066	0.175931	1.89373	3	206	c("LSM7", "RPL23", "RPL14", "RPL27", "RPL7A", "CSDE1", "EXOSC6", "RPS23", "ETF1", "RPL3", "RPS11", "EIF3E", "SMG5", "LSM1", "SMG1", "RPLP2", "RPS16", "DDX5", "RPL37A", "TNRC6B", "RPS3", "XRN2", "PAN3", "RPL5", "POLR2D", "RC3H1", "RPL30", "TNRC6A", "RPL18A", "CNOT9", "NCBP2", "NANOS1", "RPL34", "RPL18", "UPF3A", "NT5C3B", "RPL9", "CTIF", "LSM6", "NCBP1", "CNOT6", "DIS3", "RPL22", "RC3H2", "TNRC6C"…
GO_MITOCHONDRIAL_RNA_METABOLIC_PROCESS	0.160343	0.491001	-0.207228	-1.30024	878	43	c("FASTKD1", "SLIRP", "MTERF2", "PUS1", "TRMT5", "TRMT10B", "PRKAA1", "TRNT1", "TRMT61B", "PPARGC1B", "TBRG4", "HSD17B10", "POLRMT")
GO_MITOCHONDRIAL_RNA_PROCESSING	0.0954537	0.404101	-0.332182	-1.43715	505	16	c("PUS1", "TRMT5", "TRMT10B", "TRNT1", "TRMT61B", "TBRG4", "HSD17B10")
GO_RNA_5_END_PROCESSING	0.434309	0.697478	0.198819	1.00553	2032	22	c("RPP30", "ABT1", "PNPT1", "TRMT10C", "RPP38", "RPP14", "TBL3", "NOP14", "RPP21", "RPP25", "RPP40")
GO_RESPONSE_TO_ACID_CHEMICAL	0.0369983	0.277618	-0.174772	-1.54494	211	120	c("TH", "LAMTOR5", "XBP1", "GSS", "ASS1", "COL1A1", "ZEB1", "CDKN1B", "SESN2", "VEGFA", "CD9", "SIPA1", "LAMTOR1", "CFL1", "PDGFC", "KRT8", "UBR1", "SOCS1", "LAMTOR3", "RRAGA", "MEAK7", "AKR1B1", "CPEB1", "ALAD", "ATP2B4", "CAPN2", "RRAGD", "PIK3C3", "PEMT", "SESN1", "EGFR", "PDGFD", "CASTOR2")
GO_FORMATION_OF_EXTRACHROMOSOMAL_CIRCULAR_DNA	0.397511	0.674449	-0.247498	-1.04031	2107	15	c("SMARCAL1", "NBN", "DNA2", "RTEL1", "WRN", "XRCC3", "TERF1", "ERCC1")
GO_SKELETAL_SYSTEM_DEVELOPMENT	0.0178126	0.207575	-0.123319	-1.49027	106	416	c("MSX1", "SPARC", "ANXA2", "GNAS", "MMP16", "CTC1", "EPHA2", "BMP1", "MDFI", "BMP4", "RASSF2", "FGFRL1", "HIF1A", "COL1A1", "NPR3", "NOTCH2", "MTHFD1L", "ZEB1", "FST", "PLS3", "MCPH1", "EP300", "IGF1", "SMAD3", "PRDX1", "UFD1", "RUNX1", "NIPBL", "TRIM45", "AKAP13", "ZFPM1", "TRIP11", "TGFB2", "STC1", "TP53", "PTPN11", "RPS6KA3", "HOXA6", "ECM1", "SBDS", "CSRNP1", "BMP8A", "PPIB", "PDGFC", "WNT9A…
GO_OSSIFICATION	0.00974299	0.170237	-0.138027	-1.59268	57	334	c("ID1", "SPARC", "TAC1", "ID2", "FBXO5", "GNAS", "ID3", "MMP16", "ISG15", "CLIC1", "GPNMB", "MAPK1", "ACHE", "EPHA2", "BMP1", "BMP4", "REST", "KLF10", "RASSF2", "HIF1A", "PDLIM7", "COL1A1", "CCDC47", "TNC", "IGFBP3", "TPM4", "JAG1", "CITED1", "RPS15", "IGF1", "IGFBP5", "SMAD3", "RUNX1", "NIPBL", "JUNB", "HNRNPC", "KREMEN2", "TGFB2", "STC1", "ATF4", "CSF1", "PTPN11", "ECM1", "SNX10", "SBDS", "BMP…
GO_NEUROTRANSMITTER_UPTAKE	0.791302	0.887744	0.121187	0.753154	3620	37	c("SNAP25", "GPM6B", "SLC1A6", "SLC29A1", "GLUL", "DRD2", "SLC6A1", "PER2", "SLC1A2", "SLC6A11", "SLC38A1", "DRD4", "PARK7", "PRKN", "SLC29A4", "TOR1A", "ARL6IP5", "SNCA", "GDNF", "SLC18A1", "RAB3B", "SLC6A4", "SLC6A9", "SLC22A3", "ITGB1", "SLC6A3")
GO_REGULATION_OF_NEUROTRANSMITTER_LEVELS	0.0528338	0.312259	0.127664	1.38992	219	216	c("NRXN2", "SNAP25", "GPM6B", "NAPB", "BRSK1", "SNCG", "NLGN1", "CLN3", "LIN7C", "FMR1", "DNAJC5", "CPLX1", "RAB3A", "GRM4", "PPFIA3", "KCNC4", "CNR1", "SYN2", "PRRT2", "SYT7", "SNCAIP", "CASK", "FBXL20", "PRKCB", "TRIM9", "DGKI", "RPH3A", "ASIC1", "DAGLA", "PREPL", "SYN1", "STX2", "RAB3GAP1", "SLC1A6", "CSPG5", "PNKD", "APBA2", "STXBP1", "SYT12", "ADCY1", "RAB5A", "ALDH5A1", "CTBP2", "RIMS4", "S…
GO_ACTION_POTENTIAL	0.621766	0.802426	0.0966189	0.899735	2667	122	c("CLN3", "YWHAE", "FMR1", "NEDD4L", "CXADR", "MYH14", "CNR1", "GNAQ", "FGF12", "BIN1", "DMD", "YWHAH", "KCND3", "KCNIP2", "SLC9A1", "KCNA2", "SCN8A", "TRPM4", "GJC1", "GNA11", "SLC8A2", "ATP1A1", "NUP155", "KCNMB4", "KCNAB2", "SLC8A1", "NOS1AP", "SCN3B", "KCNB1", "NRCAM", "CNTNAP1", "KCNN2", "KCNMB2", "SLC4A3", "GJD2", "NTRK2", "RANGRF", "KCNA5", "SCN3A", "SUMO1", "SCN1B")
GO_RNA_METHYLATION	0.712551	0.852773	-0.105369	-0.821462	3990	80	c("METTL14", "METTL5", "THUMPD3", "TRMT5", "TFB1M", "TRMT10B", "MRM1", "FTSJ1", "METTL3", "ZCCHC4", "ZC3H13", "TRMT61B", "TRMT112", "TRMT44", "NSUN4", "HSD17B10", "EMG1", "CBLL1", "ALKBH8", "TRMT2A")
GO_PSEUDOURIDINE_SYNTHESIS	0.265672	0.581601	-0.257805	-1.1672	1406	18	c("NOP10", "PUS1", "RPUSD3", "PUS7", "TSR3", "PUSL1", "PUS3", "PUS7L")
GO_CILIUM_OR_FLAGELLUM_DEPENDENT_CELL_MOTILITY	0.0708703	0.355091	-0.183958	-1.44853	398	82	c("PLTP", "ARMC2", "DPCD", "RSPH9", "SLIRP", "LRRC6", "IQCG", "INPP5B", "ROPN1B", "DRC1", "TTLL1", "CFAP157", "ROPN1", "ATP2B4", "CFAP46", "CFAP43", "TEKT2", "WDR63", "CFAP65", "NPHP4", "CATSPER2", "SLC9B2", "BBS2", "SPEF2", "CFAP54", "CCSAP", "LDHC", "SLC26A8", "TTC21A", "CATSPER3", "RFX3", "INTS13", "DNAH3", "PGK2", "CCDC65", "DNAH7", "CFAP44", "TACR1", "TCTE1", "GAS2L2")
GO_OVARIAN_FOLLICLE_DEVELOPMENT	0.456134	0.706885	-0.156057	-0.994743	2505	45	c("INHBA", "SOD1", "ARRB1", "VEGFA", "ADCYAP1", "IMMP2L", "GAS2", "BMPR1B", "EIF2B2", "KITLG", "INHA")
GO_OOCYTE_MATURATION	0.778039	0.882757	0.148438	0.750724	3641	22	c("NPPC", "CCNB1", "WASHC5", "TUBB8", "YTHDF2", "AURKA", "ANG", "NPR2", "PABPC1L")
GO_RESPONSE_TO_PROTOZOAN	0.0220297	0.230115	-0.379707	-1.75839	116	19	c("HRAS", "BATF2", "CCDC88B", "GBP2", "VTCN1", "CD40", "GBP6", "DEFA1B", "DEFA1", "IL4R", "TSPAN32", "GBP4", "IRF4", "GBP7", "BCL3", "CLEC7A")
GO_BRANCHING_INVOLVED_IN_BLOOD_VESSEL_MORPHOGENESIS	0.124153	0.453654	0.237625	1.35961	567	30	c("STK4", "GNA13", "GBX2", "COL4A1", "MDK", "ABL1", "SIRT6", "CTNNB1", "SEMA3E", "NOTCH4", "FGF8")
GO_VASCULOGENESIS	0.7776	0.882468	-0.104081	-0.763119	4373	66	c("RRAS", "EPHA2", "CAV1", "CITED1", "VEGFA", "JUNB", "ZFP36L1", "CUL7", "TIPARP", "FBXW7", "HEY1", "WNT7A", "MYO1E", "RASIP1", "SHH", "CCM2", "HAS2", "RAMP2", "HEG1", "TEAD2", "GLMN", "SMO", "PAXIP1", "TGFBR3", "AMOT", "FOXM1", "SGPL1", "TMEM100", "CEACAM1", "ADM", "KDR", "MYOCD", "NOTCH1", "ENG", "HEY2", "TGFB1", "AGGF1", "MYO18B")
GO_GANGLIOSIDE_METABOLIC_PROCESS	0.387	0.670102	-0.218503	-1.04963	2059	21	c("NEU3", "B3GALT4", "HEXA", "NEU1", "HEXB")
GO_GANGLIOSIDE_BIOSYNTHETIC_PROCESS	0.947638	0.971723	-0.145064	-0.574806	4994	13	c("B3GALT4", "ST3GAL5", "ST8SIA4", "ST6GALNAC5", "B4GALNT1", "B4GALT6", "ST6GALNAC6", "ST8SIA6", "ST6GALNAC3", "B4GALT5", "ST8SIA2")
GO_MICROTUBULE_BUNDLE_FORMATION	0.0184372	0.21194	-0.204228	-1.66182	104	91	c("MAP1B", "ZMYND10", "ARMC2", "RSPH1", "RSPH9", "LRRC6", "IQCG", "AAAS", "SPAG17", "PRC1", "TOGARAM1", "DRC1", "TTLL1", "CFAP157", "TPPP3", "HYDIN", "LRRC49", "CFAP46", "CFAP43", "TEKT2", "TTC25", "WDR63", "CCDC151", "CFAP65", "JHY", "PLK1", "WDR78", "DNAAF1", "BBS2", "SPEF2", "CCDC66", "TTLL6", "ARMC4", "SPAG1", "MAP2", "TTC26", "CLASP1", "CLIP1", "PSRC1", "CFAP74", "CCDC65", "MAP1S", "MTCL1", …
GO_OSTEOBLAST_DIFFERENTIATION	0.0147462	0.190472	-0.160694	-1.61031	85	189	c("ID1", "ID2", "FBXO5", "GNAS", "ID3", "CLIC1", "GPNMB", "ACHE", "EPHA2", "BMP4", "REST", "RASSF2", "PDLIM7", "COL1A1", "CCDC47", "TNC", "IGFBP3", "TPM4", "JAG1", "CITED1", "RPS15", "IGF1", "IGFBP5", "SMAD3", "JUNB", "HNRNPC", "ATF4", "DHH", "BCAP29", "SHOX2", "CYP24A1", "LGR4", "PTH1R", "ATRAID", "ATP5F1B", "FHL2", "ILK", "BGLAP", "ALPL", "RBMX", "BMPR1B")
GO_UROGENITAL_SYSTEM_DEVELOPMENT	0.347079	0.642665	-0.0962529	-1.06858	2019	285	c("ID2", "ID3", "BMP4", "SIM1", "SERPINF1", "ASS1", "CEP290", "TNC", "NOTCH2", "CDKN1B", "CTSH", "JAG1", "CRLF1", "HES1", "KIRREL3", "NKX3-1", "ANGPT1", "CITED1", "MYC", "VEGFA", "SMAD3", "HNF1B", "PRLR", "ACTA2", "NIPBL", "RXRA", "TGFB2", "AR", "PROX1", "WDR77", "FAT4", "FMN1", "MPV17", "LGR4", "HOXB7", "WDPCP", "PSAP", "CYP4A11", "ILK", "AKR1B1", "LAMA5", "IQGAP1", "PDGFB", "RARG", "SMAD1", "WF…
GO_METANEPHROS_DEVELOPMENT	0.262932	0.579866	-0.153037	-1.16159	1468	74	c("ID2", "ID3", "BMP4", "CTSH", "HES1", "NKX3-1", "CITED1", "MYC", "HNF1B", "NIPBL", "FAT4", "FMN1", "LGR4", "AKR1B1", "PDGFB", "SIX4", "GATA3", "WWTR1", "RDH10", "STAT1", "LAMB2", "SHH", "OSR1", "BCL2", "PTCH1", "PDGFRA", "SMO", "FBN1", "CXCR2", "KIF26B", "SIX1", "WNT4", "FOXC2", "EYA1", "RET", "FOXD1", "PAX8", "FOXJ1")
GO_TEMPERATURE_HOMEOSTASIS	0.0126232	0.178922	-0.179301	-1.67389	72	146	c("EDNRB", "ID1", "MAP2K6", "GNAS", "OMA1", "HCRT", "ACHE", "PHOX2B", "NPR3", "ACOT13", "CAV1", "VEGFA", "FH", "UCP2", "GADD45G", "PRLR", "ADCYAP1", "HADH", "BSCL2", "LAMA4", "SLC27A1", "ATF4", "DECR1", "YBX2", "PRKAB2", "PDGFC", "RBPJ", "LGR4", "SYK", "HTR2A", "TRPV2", "ADAMTS5", "PPARGC1B", "PEMT", "CXCR4", "IL15", "STAT3", "DDIT3", "RHEB", "THRA", "LEPR", "KSR2", "ARNTL", "MFAP2", "TLE3", "FOX…
GO_AMEBOIDAL_TYPE_CELL_MIGRATION	0.314827	0.618336	-0.0931206	-1.08751	1859	359	c("EDNRB", "ID1", "SPARC", "TAC1", "RRAS", "SCG2", "TNS1", "PFN1", "NFE2L2", "EPHA2", "BMP4", "SERPINF1", "MCC", "HIF1A", "PHOX2B", "CYGB", "ANXA3", "CTSH", "GRN", "ANGPT1", "VEGFA", "STRAP", "PDPK1", "JCAD", "MIXL1", "CALR", "SYDE1", "TGFB2", "STC1", "PTPN11", "SMOC2", "PROX1", "CCBE1", "ITGB1BP1", "APOE", "CFL1", "HDAC9", "NR4A1", "HSPB1", "SEMA3D", "CAP1", "FGF16", "SASH1", "APOH", "ANXA6", "S…
GO_REGULATION_OF_CHROMATIN_ASSEMBLY_OR_DISASSEMBLY	0.724028	0.856351	-0.164868	-0.79198	3853	21	c("SETDB2", "MPHOSPH8", "TET1", "MORC2", "ATF7IP", "PADI2", "TRIM28", "DNMT1", "MAP1S", "PARP10", "TLK2")
GO_ACROSOME_ASSEMBLY	0.658577	0.824933	0.222716	0.835072	3147	11	c("RFX2", "PAFAH1B1", "TBC1D20", "AGFG1", "TMF1", "MFSD14A", "NECTIN2", "KNL1", "ACRBP", "CCDC136")
GO_LONG_CHAIN_FATTY_ACID_METABOLIC_PROCESS	0.923131	0.958644	-0.0776062	-0.644308	5259	97	c("AIG1", "PLA2G4C", "ALOXE3", "SLC27A1", "LTA4H", "PTGES", "CYP4A11", "ACAD9", "ELOVL1", "CYP2D7", "EPHX2", "ACOX1", "CPT1A", "CYP4A22", "ACOT7", "CYP2A6", "CYP2D6", "GSTP1", "PTGIS", "ALOX5", "ELOVL2", "HPGD", "ACSBG2", "ACOT1", "TBXAS1", "ACOT2", "PAM", "PTGS1", "PNPLA3", "FADS1", "LTC4S", "ACSBG1", "CYP2A13", "CYP2A7", "CYP1A1", "CYP1B1", "FAAH2", "CYP2J2", "GLYATL2", "CYP3A4", "SLC27A6")
GO_CELLULAR_GLUCOSE_HOMEOSTASIS	0.109145	0.424304	-0.147915	-1.34318	628	132	c("TH", "XBP1", "FOXA2", "SERPINF1", "RAB11FIP2", "CARTPT", "HIF1A", "SRI", "HLA-DRB1", "ARRB1", "C2CD2L", "ADRA2A", "TIAM1", "NME1", "PHPT1", "AGER", "PCK2", "ZBTB20", "CDK16", "PTPRN", "PRKAA1", "PIH1D1", "GCK", "NME2", "CPB2", "WDR35", "LRP5", "POLG", "BAIAP3", "CYBA", "KIF5B", "GCLM", "FOXO1", "UNC13B", "CCDC186", "NOX4", "SLC9B2", "SIN3A", "OXCT1", "PIM3", "TRA2B", "KLF15", "C1QTNF12", "JAGN…
GO_TRNA_5_LEADER_REMOVAL	0.743584	0.866584	0.19845	0.772608	3534	12	c("RPP30", "RPP38", "RPP14", "RPP21", "RPP25", "RPP40")
GO_GASTRIC_ACID_SECRETION	0.527248	0.748428	-0.244493	-0.934136	2766	12	c("SNX10", "UCN", "HRH2", "SGK1", "KCNQ1", "OPRL1")
GO_IN_UTERO_EMBRYONIC_DEVELOPMENT	0.0910465	0.39555	-0.112868	-1.30237	541	334	c("MSX1", "PLPP4", "SMIM14", "YBX3", "MAPK1", "MDFI", "PSMC4", "RPL7L1", "HIF1A", "NOTCH2", "SLC5A7", "HES1", "ADCY9", "ANGPT1", "CITED1", "IGF1", "VEGFA", "CELF4", "TET1", "SMAD3", "HNF1B", "BPTF", "MED21", "ETV2", "SALL4", "JUNB", "RXRA", "CNOT2", "TP53", "AR", "PRPF19", "INPP5B", "SLC30A1", "SBDS", "FOSL1", "STK3", "KDM4C", "ADAM10", "TPM1", "ZFP36L1", "KRT8", "RBPJ", "EIF2S2", "ADA", "CHTOP",…
GO_GASTRULATION_WITH_MOUTH_FORMING_SECOND	0.992842	0.995643	-0.09339	-0.465526	5270	23	c("FOXA2", "FRS2", "LRP5", "UGDH", "SRF", "ACVR1", "CRB2", "AMOT", "WNT5A")
GO_FORMATION_OF_PRIMARY_GERM_LAYER	0.460151	0.708434	-0.117907	-0.999676	2626	105	c("TLX2", "INHBA", "EPHA2", "BMP4", "SMAD3", "HNF1B", "COL7A1", "ETV2", "MIXL1", "CDC73", "COL5A1", "TBX19", "TXNRD1", "DUSP1", "SMAD1", "FN1", "NANOG", "COL8A1", "CTR9", "ITGA4", "VTN", "SRF", "COL12A1", "EXOC4", "GJA1", "ACVR1", "MESP1", "DUSP2", "CRB2", "SOX2", "LAMA3", "WNT5A", "GATA6", "WNT3", "ITGB4", "FZD7", "ITGB3", "MMP9", "FOXC2", "EYA1", "NF2", "ITGA5", "MMP2", "EPB41L5", "SOX7", "SCX"…
GO_ENDODERM_FORMATION	0.565328	0.77079	-0.139259	-0.917449	3097	50	c("INHBA", "HNF1B", "COL7A1", "MIXL1", "CDC73", "COL5A1", "DUSP1", "FN1", "NANOG", "COL8A1", "CTR9", "ITGA4", "VTN", "COL12A1", "MESP1", "DUSP2", "SOX2", "LAMA3", "GATA6", "MMP9", "ITGA5", "MMP2", "SOX7", "COL11A1", "MMP14", "ITGB5", "ITGA7", "LHX1")
GO_CELL_FATE_SPECIFICATION	0.279491	0.592921	-0.154094	-1.14969	1558	70	c("FOXA2", "HNF1B", "NKX6-2", "ETV2", "TBX2", "AR", "PAX6", "DHH", "RBPJ", "TBX19", "MGA", "ASCL1", "NRP1", "GLI2", "TBX3", "NANOG", "SUFU", "NKX2-2", "SHH", "CDON", "FEV", "PTCH1", "MESP1", "SMO", "SOX2", "WNT5A", "SIX1", "FZD7", "EYA1", "POU3F2", "PTCH2", "DMRT3", "TBX6", "FOXA1", "HOXC10", "NOTCH1", "ITGB1", "EYA2", "SOX1")
GO_CELL_FATE_DETERMINATION	0.0360692	0.27548	-0.293941	-1.64705	195	31	c("BMP4", "NOTCH2", "JAG1", "IFRD1", "HES1", "TBX2", "PROX1", "PAX6", "ASCL1", "MEF2C", "WNT7A", "GATA3", "NKX2-2")
GO_MESODERMAL_CELL_FATE_COMMITMENT	0.282398	0.595925	-0.282024	-1.14734	1483	14	c("BMP4", "ETV2", "SMAD1", "MESP1", "FOXC2", "EYA1", "EYA2", "KLF4", "DKK1", "SFRP2", "NODAL", "PAX2", "FGFR1", "BMPR1A")
GO_ENDODERMAL_CELL_FATE_COMMITMENT	0.728515	0.859021	-0.197622	-0.783065	3839	13	c("HNF1B", "CDC73", "NANOG", "CTR9", "MESP1", "SOX2", "GATA6")
GO_FORMATION_OF_TRANSLATION_PREINITIATION_COMPLEX	0.77499	0.881023	-0.204108	-0.75054	4046	11	c("EIF4H", "EIF2S2", "EIF5", "DHX29", "MCTS1")
GO_FORMATION_OF_CYTOPLASMIC_TRANSLATION_INITIATION_COMPLEX	0.5216	0.744147	-0.217	-0.938828	2764	16	c("EIF3A", "EIF2S2", "EIF3H", "EIF3F", "EIF5", "EIF3K", "EIF3I")
GO_MORPHOGENESIS_OF_A_POLARIZED_EPITHELIUM	0.577394	0.77692	-0.100606	-0.923382	3345	137	c("PFN1", "MSN", "PSMA7", "VANGL1", "PSMB1", "PSMC4", "AP2B1", "PSMD13", "PSMA5", "TIAM1", "PSMD14", "PSME1", "PSMC6", "ARHGEF19", "SYNE4", "WDR1", "PSMD1", "LAMA5", "FUZ", "RYK", "SMURF1", "CELSR1", "FZD1", "GPC4", "PSMA6", "WNT7A", "ROR2", "PSMD9", "PSMD7", "PTK7", "PRICKLE2", "MYO9A", "LAMA1", "SAPCD2", "PSMA4", "AP2A2", "PSMC2")
GO_EYE_PHOTORECEPTOR_CELL_DIFFERENTIATION	0.534717	0.753907	-0.154083	-0.932487	2910	39	c("TH", "DIO3", "CEP290", "VEGFA", "TOPORS", "PAX6", "MYO7A", "STAT3", "RORB", "SDK2", "ROM1", "RDH13", "CRB1", "NRL")
GO_NEURAL_CREST_CELL_MIGRATION	0.37992	0.664308	0.151655	1.05516	1717	50	c("PHACTR4", "SEMA3C", "SEMA4F", "SEMA6B", "GBX2", "SEMA6A", "ISL1", "SEMA4B", "SEMA5A", "SEMA3E", "SEMA3B", "TWIST1", "SEMA7A", "SEMA4G")
GO_SOMITOGENESIS	0.979733	0.988244	-0.0762834	-0.516942	5365	54	c("EP300", "NKX3-1", "SMAD3", "TP53", "RBPJ", "TBX19", "PALB2")
GO_ORGAN_INDUCTION	0.958765	0.977895	-0.120743	-0.559148	5091	19	c("BMP4", "AR", "FRS2", "WNT2B", "MESP1", "BMP2", "WNT5A", "SIX1", "FGF1", "FGF10", "GDNF", "DKK1", "SPRY1")
GO_MORPHOGENESIS_OF_A_BRANCHING_STRUCTURE	0.749178	0.868258	-0.0841468	-0.81418	4327	166	c("MAP3K13", "EPHA2", "BMP4", "TNC", "ETV5", "CTSH", "NKX3-1", "CITED1", "MYC", "VEGFA", "HNF1B", "RXRA", "CSF1", "AR", "PROX1", "FAT4", "SHOX2", "LGR4", "HOXB7", "ILK", "LAMA5", "NFATC4", "DDR1", "NRP1", "AGT", "GLI2", "FRS2", "CELSR1", "TBX3", "LRP5", "SIX4", "DAG1", "HHIP", "LAMA1", "DLL4", "RASIP1", "RDH10", "NTN4", "SOCS3", "SHH", "DLG1", "COL13A1", "SRF", "CLIC4", "KDM5B", "BCL2", "MET", "H…
GO_NEURON_MIGRATION	0.00258824	0.0935073	0.186713	1.84782	10	150	c("SOX14", "DCX", "MYH10", "FZD3", "YWHAE", "TRIM46", "TOP2B", "TUBB2B", "CAMK2B", "NAV1", "DNAAF4", "ZMIZ1", "ASPM", "TUBB2A", "CELSR2", "SRGAP2", "NTNG1", "PHACTR1", "SRGAP2C", "NRG3", "DCC", "MDK", "SEMA6A", "SHTN1", "AUTS2", "CTNNB1", "FLRT2", "NSMF", "TWIST1", "SCRT2", "PAFAH1B1", "ZNF609", "FBXO45", "SCRT1", "CELSR3", "RELN", "KIF20B", "RAPGEF2", "NRG1", "CRKL", "DAB1", "PTK2", "CDK5R2", "N…
GO_ESTABLISHMENT_OF_LYMPHOCYTE_POLARITY	0.244319	0.566663	0.332345	1.19816	1171	10	c("SNX27", "RIPOR2", "CYP26B1", "FLOT2", "GSN", "SCRIB", "DOCK8", "DOCK2", "CRTAM")
GO_IMMUNOLOGICAL_SYNAPSE_FORMATION	0.4878	0.726109	-0.273109	-0.96546	2538	10	c("MSN", "LGALS3")
GO_MYELOID_DENDRITIC_CELL_ACTIVATION	0.200799	0.53461	-0.283719	-1.25176	1055	17	c("RELB", "NOTCH2", "RBPJ", "BATF2", "BATF3", "DHRS2")
GO_LEUKOCYTE_HOMEOSTASIS	0.746052	0.867775	-0.107209	-0.791344	4156	68	c("HIF1A", "BAK1", "PMAIP1", "ZC3H8", "ADA", "JAK3", "SH2B3", "PKN1", "PIK3CB", "KITLG", "MEF2C", "PPP2R3C", "FLT3", "DNAJA3", "AXL", "BAP1", "CD74", "CCNB2", "BCL2", "BCL10", "FAS", "ANXA1", "GPR183", "LMO1", "TNFRSF13C", "SLC40A1", "CXCR2", "DOCK11", "FOXP3", "LGALS9", "LYN", "TCIRG1", "FCER1G", "NCKAP1L", "ITPKB", "CXCL6")
GO_PLASMA_MEMBRANE_REPAIR	0.25251	0.573407	0.316943	1.18838	1206	11	c("MYH10", "RAB3A", "SYT7")
GO_NATURAL_KILLER_CELL_DIFFERENTIATION	0.75382	0.869803	-0.176323	-0.762844	3995	16	c("ID2", "KAT7")
GO_NEUTROPHIL_HOMEOSTASIS	0.975526	0.98703	-0.13194	-0.522805	5141	13	c("SH2B3", "PIK3CB", "AXL", "ANXA1", "CXCR2", "ITPKB", "MPL", "JAM3", "MERTK", "SLC7A11", "HMGB1")
GO_B_CELL_HOMEOSTASIS	0.435539	0.698005	0.186758	1.00961	2026	26	c("TNFSF13B", "DOCK10", "BCL2L11", "RC3H1", "CASP3", "ABL1", "RC3H2")
GO_B_CELL_APOPTOTIC_PROCESS	0.639463	0.812003	0.165289	0.85278	3000	23	c("FOXP1", "FNIP1", "NOC2L", "BCL2L11")
GO_NEGATIVE_REGULATION_OF_CYTOKINE_PRODUCTION	0.0140893	0.188577	-0.15948	-1.61288	81	196	c("INHBA", "RELB", "ISG15", "HLA-F", "GPNMB", "EPHA2", "LAPTM4B", "F2RL1", "HLA-DRB1", "CX3CL1", "ARRB1", "ANXA4", "IGF1", "MAPKBP1", "AGER", "UFD1", "ZFP36", "ZFPM1", "TGFB2", "SFTPD", "TAX1BP1", "ASB1", "TSPO", "HSP90AB1", "HDAC9", "MAVS", "ACP5", "JAK3", "LGR4", "REL", "IRF3", "RPS6KA4", "HMOX1", "CD2AP", "IKBKE", "BCL6", "FN1", "INHA", "DDIT3", "APOA1", "DHX58", "GATA3", "PDCD4", "CDH3", "BTN…
GO_POSITIVE_REGULATION_OF_CYTOKINE_PRODUCTION	0.0583487	0.326767	-0.118162	-1.36315	346	335	c("LAMTOR5", "SERPINE1", "XBP1", "SOD1", "HLA-F", "IL17RC", "HLA-E", "CLU", "HIF1A", "IRF1", "LRRFIP1", "F2RL1", "CX3CL1", "B2M", "EP300", "POLR3GL", "ADRA2A", "SMAD3", "AGER", "AZU1", "UFD1", "ADCYAP1", "RUNX1", "ZFPM1", "HRAS", "ZBTB20", "ATF4", "HLA-G", "PTPN11", "CCBE1", "UCN", "MAVS", "HSPB1", "SORL1", "ADAM8", "HLA-A", "SPON2", "SLC7A5", "ARNT", "SYK", "TIRAP", "AGPAT1", "POLR2F", "IRF3", "…
GO_HISTAMINE_SECRETION	0.916042	0.954637	-0.174539	-0.617009	4767	10	c("ADCYAP1", "ADA", "BTK", "LYN", "EDN1", "NPPA", "VAMP8", "VAMP7", "SNAP23", "SNX4")
GO_MESONEPHROS_DEVELOPMENT	0.459536	0.708015	-0.124033	-0.998613	2594	88	c("BMP4", "SIM1", "CRLF1", "HES1", "CITED1", "MYC", "VEGFA", "SMAD3", "HNF1B", "FAT4", "FMN1", "LGR4", "HOXB7", "ILK", "LAMA5", "SMAD1", "AGT", "BDNF", "SIX4", "GATA3", "SHH", "DLG1", "OSR1", "BCL2", "SMAD7", "SDC4", "ZBTB16", "CAT", "PTCH1", "WNT2B", "SMO", "BMP2", "ADAMTS16", "NPNT", "KIF26B", "SIX1", "WNT4", "FOXC2", "EYA1", "PGF", "RET", "FOXD1", "RARA", "PAX8", "FOXJ1")
GO_BLASTOCYST_DEVELOPMENT	0.00720689	0.1512	-0.218701	-1.79577	40	94	c("PLPP4", "SMIM14", "PSMC4", "RPL7L1", "IGF1", "TET1", "HNF1B", "MED21", "ETV2", "SALL4", "JUNB", "CNOT2", "PRPF19", "SBDS", "KDM4C", "ADA", "PALB2", "CAPN2", "GABPA", "SLC25A34", "GINS1", "PEMT", "PHF6", "TAF8", "COPS2", "EMG1", "NBN", "CCDC62", "CMTM3", "AKAP3", "SF3B6", "CTR9", "DAD1", "NEK2", "C6orf141", "STMN3", "GINS4", "ZPR1", "SRF", "NCAPG2", "ZP3")
GO_BLASTOCYST_FORMATION	0.35896	0.648666	-0.188615	-1.07751	1932	33	c("RPL7L1", "TET1", "HNF1B", "JUNB", "CNOT2", "KDM4C", "ADA")
GO_TROPHECTODERMAL_CELL_DIFFERENTIATION	0.452317	0.706876	-0.270168	-0.993452	2361	11	c("JUNB", "CNOT2", "ADA", "CTR9", "SRF")
GO_BLASTOCYST_GROWTH	0.00376577	0.112922	-0.446958	-2.06982	19	19	c("IGF1", "SALL4", "PRPF19", "SBDS", "PALB2", "GINS1", "TAF8", "COPS2", "NBN", "CTR9", "GINS4", "ZPR1", "NCAPG2")
GO_INNER_CELL_MASS_CELL_PROLIFERATION	0.00227661	0.0882186	-0.531161	-2.10469	11	13	c("SALL4", "PRPF19", "SBDS", "PALB2", "GINS1", "TAF8", "COPS2", "GINS4", "ZPR1", "NCAPG2")
GO_RELEASE_OF_CYTOCHROME_C_FROM_MITOCHONDRIA	0.591364	0.785076	0.124009	0.902967	2656	57	c("FIS1", "BID", "HIGD1A", "MLLT11", "BCL2L11", "MFF", "OPA1", "SOD2", "BAD", "TIMM50", "BNIP3", "AKT1", "PSMD10", "FXN", "NOL3", "TRIAP1", "BMF", "PAM16", "MOAP1", "BCL2L2", "DNM1L", "PRELID1", "FZD9", "PRKN", "PPIF", "JUN", "CCK", "GPX1")
GO_EPITHELIAL_TO_MESENCHYMAL_TRANSITION	0.314096	0.617949	-0.12473	-1.11325	1795	125	c("MSX1", "FOXA2", "BMP4", "HIF1A", "COL1A1", "OLFM1", "JAG1", "SMAD3", "STRAP", "TIAM1", "TGFB2", "TGFB1I1", "IL17RD", "HNRNPAB", "BAMBI", "CUL7", "RBPJ", "TCF7L2", "AKNA", "PHLDB1", "LOXL2", "FUZ", "EZH2", "USF3", "PDPN", "HEY1", "MAD2L2", "KLHL12", "DAG1", "GATA3", "WWTR1", "PDCD4", "PEF1", "NOLC1", "ADAM15", "BCL9L", "EPHA3", "TRIM28", "LDLRAD4", "AXIN2", "CLASP1", "SMAD7", "HGF", "HAS2", "AC…
GO_NEURAL_TUBE_FORMATION	0.244651	0.566663	0.134076	1.17058	1051	100	c("SOX11", "SOX4", "FZD3", "PRKACB", "PHACTR4", "STK4", "NPHP3", "TMED2", "CASP3", "SKI", "DEAF1", "ARHGAP35", "ABL1", "KDM6A", "KDM2B", "MTHFR", "VANGL2", "TWIST1", "KIF20B", "RPS7", "IFT122", "PRKACA", "ARID1A", "CTHRC1", "MKS1", "MED12", "CC2D2A", "SETD2", "TSC2", "RALA", "DVL2", "LRP6", "ZEB2", "SFRP1", "KAT2A", "NOG", "MIB1", "TSC1")
GO_PROTEIN_INSERTION_INTO_MITOCHONDRIAL_MEMBRANE_INVOLVED_IN_APOPTOTIC_SIGNALING_PATHWAY	0.273023	0.586444	0.206725	1.15424	1259	28	c("YWHAE", "YWHAZ", "BID", "BCL2L11", "YWHAH", "BAD", "YWHAQ", "TP53BP2", "TFDP1", "BMF", "PPP1R13B", "MOAP1")
GO_PHAGOLYSOSOME_ASSEMBLY	0.20799	0.537411	0.308761	1.24008	983	13	c("RAB14", "CLN3", "SYT7", "TMEM175", "CORO1A", "SPG11", "RAB7A", "RAB20", "P2RX7")
GO_RECEPTOR_RECYCLING	0.185144	0.522307	-0.221573	-1.26579	996	33	c("ANXA2", "ACHE", "AP1AR", "RAB29", "LAMTOR1", "SORL1", "OPTN", "ARAP1", "EHD3", "BVES")
GO_ENDOTHELIAL_CELL_DEVELOPMENT	0.0354687	0.273999	-0.226606	-1.58897	195	59	c("ID1", "CLDN5", "MSN", "TNFRSF1A", "CLDN3", "F2RL1", "VEGFA", "STC1", "GSTM3", "TJP1", "CLDN1", "COL22A1", "IKBKB", "VEZF1")
GO_ENDOTHELIAL_CELL_MORPHOGENESIS	0.0464807	0.299383	-0.404072	-1.60111	244	13	c("ID1", "STC1", "COL22A1", "PLOD3", "ARHGEF26", "CLIC4", "MET", "HEG1", "CNMD", "COL18A1", "PECAM1")
GO_PLACENTA_DEVELOPMENT	0.0143608	0.189311	-0.188772	-1.67506	81	123	c("EPOR", "SOD1", "MAPK1", "MDFI", "HIF1A", "STC2", "NOTCH2", "CDKN1B", "HES1", "CITED1", "HTRA1", "BPTF", "ETV2", "JUNB", "RXRA", "STC1", "FOSL1", "HSP90AB1", "STK3", "ZFP36L1", "CUL7", "KRT8", "CTSB", "RBPJ", "ADA", "CCDC134", "ARNT", "PLG", "TPPP3", "PDGFB", "BSG", "PLCD3")
GO_EMBRYONIC_PLACENTA_DEVELOPMENT	0.206414	0.536492	0.156246	1.22404	913	71	c("PRDM1", "EGLN1", "STK4", "SENP2", "TMED2", "MAP2K1", "MED1", "PKD2", "KRT19", "NSDHL", "VASH2", "HSF1")
GO_MATERNAL_PLACENTA_DEVELOPMENT	0.124562	0.454186	-0.24834	-1.37526	675	30	c("EPOR", "MAPK1", "STC2", "JUNB", "RXRA", "STC1", "CTSB", "TPPP3", "BSG")
GO_TISSUE_HOMEOSTASIS	0.107586	0.422012	-0.128349	-1.31292	623	205	c("GNAS", "CLDN5", "CLDN3", "SOD1", "MC4R", "TF", "CARTPT", "ERCC6", "WHRN", "CTSH", "B2M", "ANGPT1", "JAM2", "VEGFA", "FH", "STRAP", "LCA5", "PRDX1", "CHMP4B", "DRAM2", "CSF1", "TJP1", "CLDN1", "PTPN11", "SFTPD", "SNX10", "ILDR2", "HSPB1", "CNGB1", "ACP5", "TPP1", "ADAM8", "LRRK1", "PTH1R", "SYK", "AKR1B1", "DEF8", "BGLAP")
GO_RETINA_HOMEOSTASIS	0.270667	0.584165	0.160184	1.15384	1217	55	c("ADGRV1", "CDHR1", "ATP1B2", "NPHP3", "ACTG1", "ACTB", "ESRRB", "WDR36", "PCDH15", "POTEE", "MKKS", "POTEI", "POTEJ")
GO_CELL_KILLING	0.154522	0.483698	-0.156532	-1.27372	879	91	c("HLA-F", "HLA-B", "HLA-E", "F2RL1", "CTSH", "B2M", "ROMO1", "RPS19", "PRDX1", "AGER", "AZU1", "HLA-G", "HSP90AB1", "CD55", "RAB27A", "HLA-A", "SYK", "ULBP1", "HMGN2", "MICA")
GO_LEUKOCYTE_MEDIATED_CYTOTOXICITY	0.287509	0.599305	-0.154554	-1.14081	1601	68	c("HLA-F", "HLA-B", "HLA-E", "F2RL1", "CTSH", "B2M", "PRDX1", "AGER", "AZU1", "HLA-G", "RAB27A", "HLA-A")
GO_REGULATION_OF_LEUKOCYTE_MEDIATED_CYTOTOXICITY	0.31193	0.616632	-0.179126	-1.12391	1709	43	c("HLA-F", "HLA-B", "HLA-E", "F2RL1", "B2M", "AGER", "HLA-G")
GO_NEGATIVE_REGULATION_OF_LEUKOCYTE_MEDIATED_CYTOTOXICITY	0.056137	0.3215	-0.381478	-1.55195	294	14	c("HLA-F", "HLA-B", "HLA-E", "HLA-G", "HLA-A", "MICA")
GO_T_CELL_MEDIATED_CYTOTOXICITY	0.0216306	0.227429	-0.321153	-1.76112	116	29	c("HLA-F", "HLA-B", "HLA-E", "CTSH", "B2M", "AGER", "HLA-G", "RAB27A", "HLA-A")
GO_REGULATION_OF_T_CELL_MEDIATED_CYTOTOXICITY	0.0187864	0.213145	-0.369479	-1.77487	99	21	c("HLA-F", "HLA-B", "HLA-E", "B2M", "AGER", "HLA-G", "HLA-A")
GO_POSITIVE_REGULATION_OF_T_CELL_MEDIATED_CYTOTOXICITY	0.0136908	0.186105	-0.412613	-1.82044	71	17	c("HLA-F", "HLA-B", "HLA-E", "B2M", "HLA-G", "HLA-A")
GO_REGULATION_OF_RECEPTOR_RECYCLING	0.0712272	0.356136	-0.308056	-1.50959	378	22	c("ANXA2", "ACHE", "AP1AR", "RAB29", "LAMTOR1", "OPTN", "ARAP1", "BVES")
GO_POSITIVE_REGULATION_OF_RECEPTOR_RECYCLING	0.569172	0.772766	-0.221235	-0.900038	2990	14	c("ANXA2", "RAB29", "ARAP1", "BVES")
GO_ENDOTHELIAL_CELL_PROLIFERATION	0.0232925	0.236119	-0.181293	-1.6087	132	123	c("SPARC", "SCG2", "XBP1", "EPHA2", "BMP4", "HIF1A", "THBS4", "CAV1", "VEGFA", "PDPK1", "JCAD", "PROX1", "ECM1", "ITGB1BP1", "APOE", "NR4A1", "APOH", "SP1", "ARNT", "LOXL2", "PDGFB", "HMOX1", "NRAS", "CCL2", "FUT2", "NRP1", "TNFSF12", "STAT3", "APOA1", "MEF2C", "MYDGF", "DLL4", "CYBA", "PRKCA", "PPARG", "PRKD1", "STAT1", "DYSF", "ITGA4", "DLG1", "SYNJ2BP", "VEGFB", "ALOX5", "CXCL12", "FLT4", "PLX…
GO_NEGATIVE_REGULATION_OF_ENDOTHELIAL_CELL_PROLIFERATION	0.0431481	0.28991	-0.277916	-1.60467	232	34	c("SPARC", "SCG2", "CAV1", "APOE", "APOH", "CCL2", "MEF2C", "DLL4", "PPARG", "STAT1", "SYNJ2BP", "ALOX5", "ATP5IF1", "SULF1", "GJA1", "RGCC", "FLT1", "CNMD", "AIMP1", "CAV2")
GO_POSITIVE_REGULATION_OF_ENDOTHELIAL_CELL_PROLIFERATION	0.326765	0.628544	-0.143475	-1.10321	1823	77	c("SCG2", "BMP4", "HIF1A", "THBS4", "VEGFA", "PDPK1", "JCAD", "PROX1", "ECM1", "NR4A1", "SP1", "ARNT", "PDGFB", "HMOX1", "NRAS", "NRP1", "TNFSF12", "STAT3", "MYDGF", "CYBA", "PRKCA", "PRKD1", "DYSF", "ITGA4", "VEGFB", "CXCL12", "FLT4", "PLXNB3", "EGR3", "BMP2", "VEGFC", "BMP6", "WNT5A", "ITGB3", "CAV2", "PGF", "ZNF580", "STAT5A", "F3", "GATA2", "LRG1", "KDR")
GO_POSTSYNAPTIC_MEMBRANE_ORGANIZATION	0.229706	0.556525	0.189071	1.19826	1046	39	c("NRXN2", "NLGN1", "GPHN", "LRRC4", "MAGI2", "ZDHHC2", "SHISA6", "RELN", "CRKL", "GLRB", "NLGN2", "CRIPT", "SHANK3", "FZD9", "SSH1", "FNTA", "NLGN3", "NRXN1", "EPHB2", "MESD")
GO_LYMPH_VESSEL_DEVELOPMENT	0.200827	0.53461	-0.259392	-1.24605	1068	21	c("EPHA2", "VEGFA", "PROX1", "CCBE1", "SYK", "SVEP1", "PDPN")
GO_LYMPHANGIOGENESIS	0.556061	0.766679	-0.230028	-0.911472	2930	13	c("EPHA2", "PROX1", "CCBE1", "PDPN")
GO_REGULATION_OF_CELL_MATRIX_ADHESION	0.180517	0.519849	-0.145111	-1.25031	1033	110	c("RRAS", "SERPINE1", "CX3CL1", "JAG1", "VEGFA", "SMAD3", "CSF1", "LDB1", "ITGB1BP1", "PLEKHA2", "S100A10", "FMN1", "NINJ1", "WDPCP", "ILK", "IQGAP1", "SKAP1", "BST1", "PTK2B", "DAPK3", "PIK3CB", "DDR1", "DMTN", "ONECUT1", "NRP1", "BCL6", "MAP4K4", "DUSP22", "EPHA1")
GO_NEGATIVE_REGULATION_OF_CELL_MATRIX_ADHESION	0.622407	0.802864	-0.150621	-0.86968	3360	34	c("SERPINE1", "JAG1", "ITGB1BP1", "DMTN", "BCL6", "MAP4K4", "DUSP22", "ADAM15", "FAM107A", "PIK3R1", "ACER2", "DLC1", "PHLDB2", "NF2", "MMP14", "POSTN", "ARHGAP6", "CDKN2A", "LRP1", "APOD")
GO_POSITIVE_REGULATION_OF_CELL_MATRIX_ADHESION	0.0166575	0.20212	-0.265487	-1.73789	90	49	c("RRAS", "CX3CL1", "VEGFA", "SMAD3", "CSF1", "ITGB1BP1", "PLEKHA2", "S100A10", "FMN1", "NINJ1", "ILK", "IQGAP1", "SKAP1", "PTK2B", "NRP1", "MAP4K4", "EPHA1", "DAG1", "CIB1", "JUP")
GO_POSITIVE_REGULATION_OF_NEUROTRANSMITTER_SECRETION	0.272922	0.586444	0.233287	1.15569	1276	21	c("NLGN1", "CNR1", "PRRT2", "SYT7", "RAB3GAP1", "STXBP1", "DTNBP1")
GO_SYNAPTIC_TRANSMISSION_DOPAMINERGIC	0.680919	0.834974	-0.162633	-0.824188	3614	24	c("TH", "CDK5", "DRD5", "SLC6A2", "ARRB2", "FLOT1", "RASD2", "SLC6A3", "SLC6A4", "RAB3B", "CRHBP", "GDNF", "PINK1", "SNCA", "CRH", "CHRNB2", "TOR1A", "ADORA2A", "PRKN", "PARK7", "DRD4")
GO_STARTLE_RESPONSE	0.186076	0.522419	0.232231	1.25544	865	26	c("GRIN2A", "GRIN1", "CSMD1", "BACE1", "GLRB", "FABP7", "DRD2", "GRIN2D", "MECP2", "GRID2", "PRKN", "NRXN1", "ADORA2A", "GLRA1", "PENK", "NPAS1", "DVL1", "SLITRK6", "PTEN", "GRIN3A", "SLC6A3")
GO_SUCKLING_BEHAVIOR	0.155649	0.485328	0.35506	1.33129	743	11	c("GRIN1", "UBR3", "GLS", "APP", "DACH1", "UBE2Q1", "OXTR", "PEX13", "DERL2")
GO_BLOOD_VESSEL_REMODELING	0.0438254	0.290858	-0.281611	-1.60877	235	33	c("CST3", "JAG1", "BAK1", "RBPJ", "AGT", "MEF2C", "TMBIM1", "ABR", "DLL4", "MDM2", "CHD7", "ATG5", "AXL", "CRB1", "FLT4", "RSPO3", "DBH", "TGM2", "ATP7A", "NOS3", "FOXC2", "CEACAM1", "EPAS1")
GO_RESPONSE_TO_AMPHETAMINE	0.332245	0.632654	0.194099	1.09612	1525	29	c("GRIN2A", "PPP3CA", "GRIN1", "TRDMT1", "PPP1R9B", "ASIC1", "RGS4")
GO_RENAL_SYSTEM_PROCESS_INVOLVED_IN_REGULATION_OF_BLOOD_VOLUME	0.307165	0.613266	-0.292989	-1.11942	1611	12	c("F2RL1", "HSD11B2", "CYP4A11", "PDGFB", "CYBA")
GO_REGULATION_OF_SYSTEMIC_ARTERIAL_BLOOD_PRESSURE_BY_HORMONE	0.270098	0.583828	-0.225347	-1.16214	1437	25	c("F2RL1", "HSD11B2", "DRD5", "AGT", "CYBA", "SERPINF2", "ECE1", "CORIN", "F2R", "NOS3", "CTSZ", "MME", "EDN1", "SUCNR1", "AVPR1A", "NOX1")
GO_REGULATION_OF_SYSTEMIC_ARTERIAL_BLOOD_PRESSURE_BY_CIRCULATORY_RENIN_ANGIOTENSIN	0.87784	0.933811	0.182536	0.658075	4210	10	c("PCSK5", "ATP6AP2", "ACE", "ENPEP", "CES1", "SUCNR1", "MME", "CTSZ", "F2R")
GO_MORPHOGENESIS_OF_AN_EPITHELIUM	0.369902	0.655859	-0.0854365	-1.05433	2221	469	c("PFN1", "MSN", "TMEM79", "PSMA7", "RHOC", "VANGL1", "PSMB1", "TMEFF2", "EPHA2", "CARMIL2", "BMP4", "PSMC4", "CEP290", "HIF1A", "TNC", "ETV5", "SETDB2", "AP2B1", "NOTCH2", "MTHFD1L", "FST", "CTSH", "PSMD13", "JAG1", "HES1", "PSMA5", "NKX3-1", "CITED1", "MYC", "VEGFA", "IGFBP5", "SMAD3", "TIAM1", "HNF1B", "PSMD14", "LUZP1", "PSME1", "SALL4", "TBX2", "PSMC6", "RXRA", "TGFB2", "LIAS", "CSF1", "AR",…
GO_MORPHOGENESIS_OF_AN_EPITHELIAL_SHEET	0.601639	0.790943	-0.134263	-0.890982	3302	51	c("RHOC", "TMEFF2", "CARMIL2", "NOTCH2", "JAG1", "COL5A1", "CD151", "DDR1", "PDPN", "CD44", "WNT7A", "DAG1", "LAMA1", "DLL4")
GO_RESPONSE_TO_DIETARY_EXCESS	0.00323255	0.101519	-0.467586	-2.06298	16	17	c("GDF15", "OMA1", "MC4R", "BMP8A", "APOE", "RMI1", "SLC25A25", "SORL1")
GO_REGULATION_OF_THE_FORCE_OF_HEART_CONTRACTION	0.466642	0.711588	-0.200404	-0.982054	2482	22	c("ATP2A2", "GLRX3", "CAV1", "ATP2B4", "ATP1A2", "RYR2", "NOS1", "ADRA1A", "MYL3")
GO_REGULATION_OF_HEART_RATE	0.240305	0.565744	-0.146653	-1.18072	1356	88	c("TAC1", "DSG2", "ATP2A2", "SRI", "CAV1", "KCNE4", "KCNJ3", "TPM1", "ADA", "SREBF1", "ANK2", "RNLS", "SCN4B", "AKAP9", "KCNJ5", "KCNJ2", "AGT", "ADRA1D", "CALM3", "CACNA1D", "HCN4", "RYR2", "BVES", "POPDC2")
GO_REGULATION_OF_SODIUM_ION_TRANSPORT	0.0363595	0.276674	0.18946	1.54934	158	81	c("AHCYL1", "DMPK", "NEDD4L", "ATP1B2", "ARF1", "FGF12", "NKX2-5", "DMD", "WNK2", "YWHAH", "FXYD7", "NKAIN2", "COMMD1", "SLC9A3R1", "WNK1", "SLC9A1", "CNTN1", "ATP1A1", "AKT1", "SLC8A1", "PRKCE", "HECW2", "SCN3B", "WNK3", "NKAIN3", "CNKSR3", "FGF11", "DRD2", "NKAIN1", "RANGRF", "NETO2", "SCN1B", "KLHL24", "SIK1", "STK39", "PER1", "PTPN3", "DRD4", "NETO1", "HECW1", "SCN2B", "NKAIN4")
GO_G_PROTEIN_COUPLED_RECEPTOR_INTERNALIZATION	0.898925	0.946131	-0.152278	-0.640071	4766	15	c("ARRB1", "NECAB2", "ARRB2", "GTF2H2", "SAG", "ADM", "ARR3", "HTR2B", "DNM1", "APLN", "DNM2", "GRK4", "HTR1B", "DRD2")
GO_SPROUTING_ANGIOGENESIS	0.324737	0.625395	-0.130988	-1.10609	1850	103	c("EPHA2", "BMP4", "ANGPT1", "VEGFA", "PDPK1", "JCAD", "TJP1", "CCBE1", "NAXE", "ITGB1BP1", "HDAC9", "NR4A1", "JAK1", "ADAMTS9", "LOXL2", "SMAD1", "PTK2B", "HMOX1", "NRP1", "FBXW7", "OTULIN", "DLL4", "PARVA", "EFNB2", "CIB1", "EPN2", "MAP2K5", "SYNJ2BP", "VEGFB", "ALOX5", "CARD10", "FLT4", "SRF", "ANXA1", "RAMP2", "RSPO3", "EGR3", "YJEFN3", "E2F7", "VEGFC", "FOXC2", "RHOJ", "CREB3L1", "TBXA2R", "…
GO_CELL_MIGRATION_INVOLVED_IN_SPROUTING_ANGIOGENESIS	0.878815	0.934227	0.0978802	0.681016	3973	50	c("GREM1", "ROBO1", "AKT3", "HDAC7", "ABL1", "PIK3R3", "SLIT2", "HDAC5", "PLK2", "AKT1", "PIK3C2A", "MAP3K3")
GO_BLOOD_VESSEL_ENDOTHELIAL_CELL_PROLIFERATION_INVOLVED_IN_SPROUTING_ANGIOGENESIS	0.0982833	0.409513	-0.330751	-1.43096	520	16	c("EPHA2", "BMP4", "VEGFA", "JCAD", "ITGB1BP1", "HMOX1", "DLL4")
GO_POSITIVE_REGULATION_OF_NEUROBLAST_PROLIFERATION	0.464313	0.710351	-0.216936	-0.982167	2458	18	c("HIF1A", "CX3CL1", "VEGFA", "PAX6")
GO_POSITIVE_REGULATION_OF_MESENCHYMAL_CELL_PROLIFERATION	0.548861	0.762439	-0.197884	-0.916384	2914	19	c("FOXP2", "MYC", "VEGFA", "SHOX2", "LRP5", "STAT1", "SHH", "SMO", "WNT5A", "SIX1")
GO_CHONDROCYTE_DIFFERENTIATION	0.559438	0.767844	-0.114514	-0.931809	3185	91	c("BMP4", "SMAD3", "RUNX1", "TRIP11", "PTPN11", "ECM1", "WNT9A", "SHOX2", "ANXA6", "PTH1R", "NFIB", "LOXL2", "BMPR1B", "RARG", "POC1A", "SERPINH1", "GLI2", "ZNF219", "COL27A1", "MEF2C", "WNT7A", "RUNX2", "ADAMTS12", "LTBP3", "IFT80", "CHST11", "PKDCC", "FGFR3", "SULF2", "OSR1", "AXIN2", "SMAD7", "ZBTB16", "SULF1", "WNT2B", "GDF5", "BMP2", "BMP6")
GO_CHONDROCYTE_DEVELOPMENT	0.292927	0.602664	-0.210903	-1.13717	1577	28	c("ECM1", "SHOX2", "BMPR1B", "RARG", "POC1A", "SERPINH1", "COL27A1", "RUNX2", "CHST11", "SULF2", "AXIN2", "SMAD7", "SULF1", "COMP", "COL11A1", "SMPD3", "ACAN", "PTHLH")
GO_EPITHELIAL_CELL_DEVELOPMENT	0.00119842	0.0638643	-0.187415	-1.88685	6	192	c("ID1", "LHFPL5", "CLDN5", "MSN", "TMEM79", "CDKN1A", "TNFRSF1A", "CLDN3", "XBP1", "SOD1", "RILPL2", "EPHA2", "BMP4", "CST3", "HIF1A", "NOTCH2", "WHRN", "F2RL1", "JAG1", "TMOD1", "FOSL2", "VEGFA", "PDPK1", "ACTA2", "STC1", "ATF4", "GSTM3", "TJP1", "AR", "CLDN1", "COL22A1", "PROX1", "PAX6", "EXPH5", "IKBKB", "VEZF1", "MYO7A", "WDPCP", "PSAP", "AKR1B1", "HYDIN", "IQGAP1", "PDGFB", "RARG", "ARID4A"…
GO_COLUMNAR_CUBOIDAL_EPITHELIAL_CELL_DIFFERENTIATION	0.173829	0.511241	-0.15229	-1.25582	990	95	c("LHFPL5", "CDKN1A", "SERPINE1", "SOD1", "BMP4", "HIF1A", "WHRN", "JAG1", "HES1", "PDPK1", "MYCL", "RXRA", "PROX1", "PAX6", "WDR77", "RBPJ", "MYO7A", "WDPCP")
GO_COLUMNAR_CUBOIDAL_EPITHELIAL_CELL_DEVELOPMENT	0.477644	0.719687	-0.143642	-0.98053	2627	55	c("LHFPL5", "CDKN1A", "SOD1", "BMP4", "HIF1A", "WHRN", "PDPK1", "PAX6", "MYO7A", "WDPCP", "RARG", "STRC", "RHEB", "NKX2-2", "ARNTL")
GO_GLANDULAR_EPITHELIAL_CELL_DIFFERENTIATION	0.0908428	0.39538	-0.22686	-1.42341	497	43	c("BMP4", "HES1", "PDPK1", "RXRA", "PROX1", "PAX6", "WDR77", "RARG", "ASCL1", "RHEB", "NKX2-2", "ARNTL", "RFX3", "SIDT2", "SMO", "BMP2", "BMP6", "WNT5A", "GATA6", "WNT4", "INSM1", "IL31RA", "RARA", "IL13", "GPAT4", "FOXA1", "NOTCH1", "MEN1", "RARB", "SPDEF")
GO_GLANDULAR_EPITHELIAL_CELL_DEVELOPMENT	0.358071	0.648557	-0.21121	-1.07036	1900	24	c("BMP4", "PDPK1", "PAX6", "RARG", "RHEB", "NKX2-2", "ARNTL", "RFX3", "SIDT2", "SMO", "BMP6", "WNT5A", "INSM1", "RARA", "GPAT4", "RARB")
GO_EPITHELIAL_CELL_MATURATION	0.0405328	0.285572	-0.399423	-1.62495	212	14	c("TMEM79", "CDKN1A", "XBP1", "HIF1A", "AKR1B1", "RFX3", "SIX3", "TFCP2L1", "FEM1B", "GPAT4", "FOXA1")
GO_OSTEOBLAST_DEVELOPMENT	0.0315035	0.264178	-0.387345	-1.67581	166	16	c("ACHE", "SMAD3", "PTH1R", "BGLAP", "GLI2", "LRP5", "RUNX2", "SHH", "LIMD1")
GO_REGULATION_OF_OXIDATIVE_PHOSPHORYLATION	0.673527	0.831706	0.151816	0.835069	3108	27	c("VCP", "COX7A2L", "CCNB1", "SLC25A33", "ISCU", "DNAJC15")
GO_REGULATION_OF_RESPIRATORY_GASEOUS_EXCHANGE_BY_NERVOUS_SYSTEM_PROCESS	0.0884937	0.390103	0.390384	1.46374	422	11	c("NLGN1", "GLS", "ADORA1", "NLGN2", "TSHZ3", "MECP2", "PBX3", "NLGN3", "GLRA1")
GO_LENS_DEVELOPMENT_IN_CAMERA_TYPE_EYE	0.4992	0.731949	-0.131961	-0.96754	2807	66	c("TBC1D32", "EPHA2", "BMP4", "CDKN1B", "TMOD1", "SMAD3", "ATF4", "PROX1", "CDK4", "PAX6")
GO_LENS_MORPHOGENESIS_IN_CAMERA_TYPE_EYE	0.024135	0.240804	0.356301	1.72648	112	20	c("SOX11", "MEIS1", "HIPK2", "BCAR3", "SKI", "NECTIN3", "ABI2", "CTNNB1", "SHROOM2", "TBC1D20")
GO_REGULATION_OF_RECEPTOR_INTERNALIZATION	0.0440626	0.292028	0.225288	1.55644	199	49	c("GREM1", "FMR1", "UBQLN2", "ARF1", "SCYL2", "LRRTM1", "MTMR2", "SH3GL2", "NTF3", "MAGI2", "SDCBP", "ATAD1", "GSG1L", "ATXN2", "LRRTM2", "USP46", "NUMB", "DRD2", "PICK1", "ANKRD13A", "MKLN1", "LRPAP1", "TBC1D5", "DRD4", "OPHN1", "ANKRD13D")
GO_NEGATIVE_REGULATION_OF_RECEPTOR_INTERNALIZATION	0.0338195	0.269044	0.410603	1.64911	159	13	c("UBQLN2", "LRRTM1", "MTMR2", "SDCBP", "ATXN2", "LRRTM2", "ANKRD13A", "LRPAP1", "ANKRD13D", "ANKRD13B")
GO_POSITIVE_REGULATION_OF_RECEPTOR_INTERNALIZATION	0.385946	0.669243	0.215353	1.04351	1806	20	c("GREM1", "FMR1", "SCYL2", "NTF3", "MAGI2", "ATAD1")
GO_AUDITORY_RECEPTOR_CELL_MORPHOGENESIS	0.0679353	0.346478	-0.371107	-1.50976	356	14	c("LHFPL5", "SOD1", "WHRN", "MYO7A", "WDPCP", "STRC")
GO_TRNA_WOBBLE_BASE_MODIFICATION	0.680701	0.834974	0.16613	0.822991	3184	21	c("ADAT2", "GTPBP3", "ELP1", "ELP3", "ALKBH1", "TRMT9B", "ELP6", "ELP5", "MTO1", "CTU2", "URM1", "DPH3", "ADAT3", "CTU1", "TRMU", "ELP2", "NSUN3", "ELP4", "KTI12", "ALKBH8", "MOCS3")
GO_TRNA_WOBBLE_URIDINE_MODIFICATION	0.767025	0.877494	0.166088	0.751605	3637	17	c("GTPBP3", "ELP1", "ELP3", "TRMT9B", "ELP6", "ELP5", "MTO1", "CTU2", "URM1", "DPH3", "CTU1", "TRMU", "ELP2", "ELP4", "KTI12", "ALKBH8", "MOCS3")
GO_STORE_OPERATED_CALCIUM_ENTRY	0.0855676	0.383523	-0.332548	-1.46719	449	17	c("STC2", "ORAI1", "SARAF", "CASQ1", "SLC8B1", "JPH4", "EFHB", "ORAI2", "ORAI3", "HOMER3", "CRACR2A")
GO_CYTOPLASMIC_TRANSLATION	0.119796	0.446911	-0.159194	-1.32802	681	99	c("RPL39", "YBX3", "RPL41", "EIF4EBP1", "RPL36A", "RWDD1", "RBM24", "EIF4H", "RPL10A", "RPS26", "EIF3A", "DPH5", "EIF2S2", "EIF2B3", "RPL32", "FTSJ1", "METTL3", "CPEB1", "RPL35A", "EIF3H", "DRG1", "EIF3F", "EIF5", "GSPT2", "RPL6", "RPLP1", "EIF4A2")
GO_CYTOPLASMIC_TRANSLATIONAL_INITIATION	0.32877	0.630382	-0.189083	-1.10429	1776	35	c("EIF4EBP1", "EIF4H", "EIF3A", "EIF2S2", "EIF2B3", "METTL3", "EIF3H", "EIF3F", "EIF5", "EIF4A2", "EIF3K", "DHX29", "EIF4G1", "EIF3I")
GO_SOMATIC_DIVERSIFICATION_OF_IMMUNE_RECEPTORS	0.857623	0.923136	0.0932252	0.705286	3824	64	c("EXOSC6", "RIF1", "SUPT6H", "MCM3AP", "PMS2", "KMT5B", "LIG4", "POLB", "ATM", "PRKDC", "HMCES", "NDFIP1", "SHLD3", "SAMHD1", "RNF8", "KMT5C", "DCLRE1C", "CLCF1", "DCAF1", "IL27RA", "TFRC", "MSH3", "TP53BP1")
GO_ACTIVATION_OF_INNATE_IMMUNE_RESPONSE	0.752334	0.869496	0.0877997	0.808807	3222	118	c("MATR3", "PRKACB", "PSMA1", "PSPC1", "CREBBP", "RAF1", "PSMA2", "NONO", "XRCC5", "SFPQ", "PSMB3", "RELA", "SKP1", "MALT1", "PAK3", "BTRC", "TAB3", "SRC", "PAK1", "PSMD11", "PSMB7", "PRKDC", "PSMF1", "PSMD10", "PRKACA", "PSME4", "MUC3A", "KRAS", "FBXW11", "PSMD12")
GO_PATTERN_RECOGNITION_RECEPTOR_SIGNALING_PATHWAY	0.178132	0.515928	-0.129659	-1.23325	1027	154	c("MAP2K6", "RPS27A", "RAB11FIP2", "IRF1", "F2RL1", "MAPKAPK3", "CAV1", "UBA52", "UFD1", "PDPK1", "HSP90B1", "SFTPD", "RPS6KA3", "CTSB", "MAP3K1", "IKBKB", "LGR4", "TIRAP", "IRF3", "RFTN1", "TIFA", "UNC93B1", "SARM1", "PIK3C3", "IKBKE", "TAB2", "OTULIN", "PELI1", "IRAK1", "IRF7", "DHX58", "IRAK4", "CYBA", "TANK", "HSPD1", "TNIP1", "TRAF3", "UBC", "UBB", "TNIP2", "ARRB2", "OTUD4", "CLPB", "APPL2",…
GO_TOLL_LIKE_RECEPTOR_SIGNALING_PATHWAY	0.0285217	0.255685	-0.183022	-1.59196	163	113	c("RPS27A", "RAB11FIP2", "IRF1", "F2RL1", "MAPKAPK3", "CAV1", "UBA52", "PDPK1", "HSP90B1", "SFTPD", "RPS6KA3", "CTSB", "MAP3K1", "IKBKB", "LGR4", "TIRAP", "IRF3", "RFTN1", "UNC93B1", "SARM1", "PIK3C3", "IKBKE", "TAB2", "PELI1", "IRAK1", "IRF7", "IRAK4", "CYBA", "TANK", "HSPD1", "TNIP1", "TRAF3", "UBC", "UBB", "TNIP2", "ARRB2", "OTUD4", "APPL2", "FLOT1", "BCL10", "RIPK2", "UBQLN1", "CTSS", "CD40",…
GO_NATURAL_KILLER_CELL_MEDIATED_IMMUNITY	0.554785	0.766046	-0.145297	-0.917741	3037	44	c("HLA-F", "HLA-B", "HLA-E", "PRDX1", "HLA-G", "RAB27A", "HLA-A", "ULBP1", "MICA")
GO_POSITIVE_REGULATION_OF_DEFENSE_RESPONSE_TO_VIRUS_BY_HOST	0.0107082	0.1746	-0.390466	-1.87569	56	21	c("APOBEC3G", "APOBEC3F", "MAVS", "EIF2AK4", "TRAF3IP2", "STAT1", "DTX3L", "SIN3A", "PARP9", "PQBP1", "AIM2", "CGAS", "DDX58")
GO_RESPONSE_TO_MOLECULE_OF_BACTERIAL_ORIGIN	0.114044	0.436292	-0.122319	-1.29503	660	234	c("EDNRB", "SPARC", "TAC1", "TH", "SERPINE1", "XBP1", "PTGFR", "MAPK1", "ASS1", "OPRM1", "ATP2A2", "MAPKAPK3", "CX3CL1", "B2M", "CITED1", "ZFP36", "LIAS", "CLDN1", "RPS6KA3", "CDK4", "TIMP4", "TSPO", "LITAF", "PTGES", "ACP5", "CD55", "CDC73", "SASH1", "SPON2", "PLSCR3", "PRDX2", "TIRAP", "IRF3", "ALPL", "ALAD", "CAPN2", "GGT7", "TRIM5", "MAPK8", "CCL2", "LOXL1", "TAB2", "WDR35", "MEF2C", "PELI1",…
GO_HEMATOPOIETIC_PROGENITOR_CELL_DIFFERENTIATION	0.365314	0.652784	-0.113374	-1.06879	2097	151	c("NFE2L2", "PSMA7", "INHBA", "PSMB1", "BMP4", "REST", "PSMC4", "FST", "PSMD13", "HES1", "PSMA5", "PRRC2C", "PSMD14", "PSME1", "RUNX1", "MIXL1", "PSMC6", "TP53", "LDB1", "SBDS", "RRS1", "PSMD1")
GO_ADAPTIVE_IMMUNE_RESPONSE	0.0160345	0.19914	-0.141565	-1.56442	92	280	c("TAP1", "HLA-C", "RELB", "HLA-F", "HLA-B", "HLA-E", "CLU", "IRF1", "HLA-DRB1", "CTSH", "JAG1", "B2M", "MLH1", "ORAI1", "NFKBIZ", "AGER", "ITK", "PRKCD", "HRAS", "SWAP70", "HLA-G", "EXOSC3", "NEDD4", "ADA", "CD55", "JAK3", "RAB27A", "HLA-A", "SYK", "THOC1", "EIF2AK4", "ATAD5", "RFTN1", "HLA-DPA1", "UNC93B1", "SKAP1", "PTK2B", "PKN1", "MICA", "POU2F2", "BCL6", "MAD2L2", "STAT3", "ERAP1", "DUSP22"…
GO_ORGAN_OR_TISSUE_SPECIFIC_IMMUNE_RESPONSE	0.0315035	0.264178	-0.386712	-1.67307	166	16	c("RPL39", "OTUD7B", "IL6R", "DEFA3", "DEFA1B", "DEFA1", "BPIFB1", "XCL1", "CD160", "NOS2", "RAB17", "C17orf99", "FFAR2", "PLA2G1B")
GO_ACTIVATION_OF_IMMUNE_RESPONSE	0.949427	0.9725	-0.0588957	-0.682934	5631	345	c("HSP90AA1", "PLPP4", "PSMA7", "RELB", "LGALS3", "PSMB1", "MAPK1", "CLU", "PSMC4", "PROS1", "HLA-DRB1", "PSMD13", "EP300", "PSMA5", "RAB29", "CFD", "ELF2", "CYFIP1", "PHPT1", "NFKBIZ", "ELF1", "PSMD14", "ITK", "PSME1", "PDPK1", "PRKCD", "RUNX1", "HRAS", "PSMC6", "HSP90AB1", "PSMD1", "MAVS", "ADA", "EIF2B3", "IKBKB", "CD55", "PAWR", "HLA-A", "SYK", "RFTN1", "HLA-DPA1", "SKAP1", "TRIM5", "MUC12", …
GO_LYMPHOCYTE_HOMEOSTASIS	0.818808	0.903415	0.107685	0.735396	3682	48	c("TNFSF13B", "DOCK10", "PPP3CB", "BCL2L11", "RC3H1", "CASP3", "ABL1", "RC3H2", "TSC22D3", "AKT1", "MIF", "CORO1A", "FADD", "GPAM", "SOS1", "SPNS2", "SKIL", "SLC39A3")
GO_MYELOID_CELL_HOMEOSTASIS	0.0298585	0.26133	-0.170785	-1.5659	172	136	c("ID2", "DNASE2", "INHBA", "SOD1", "ISG15", "BMP4", "KAT7", "HIF1A", "B2M", "RPS19", "VEGFA", "NCSTN", "PRDX1", "ZFP36", "ETV2", "BAK1", "ZFPM1", "BRD1", "LDB1", "RPS17", "ZFP36L1", "JAK3", "SH2B3", "FAM210B", "ARNT", "MPIG6B", "HMOX1", "MAEA", "ARID4A", "PIK3CB", "KITLG", "DMTN", "L3MBTL3", "TRIM58", "BCL6", "INHA", "STAT3")
GO_LEUKOCYTE_ACTIVATION_INVOLVED_IN_INFLAMMATORY_RESPONSE	0.251271	0.572584	-0.233905	-1.18538	1333	24	c("CLU", "CX3CL1", "GRN", "AGER", "AZU1")
GO_LYMPHOCYTE_ACTIVATION_INVOLVED_IN_IMMUNE_RESPONSE	0.315882	0.618757	-0.125087	-1.10834	1803	122	c("RELB", "XBP1", "LGALS3", "HLA-F", "NOTCH2", "F2RL1", "MLH1", "NFKBIZ", "ZFPM1", "TP53", "SWAP70", "EXOSC3", "ADA", "JAK3", "RAB27A", "THOC1", "EIF2AK4", "ATAD5", "PTK2B", "BCL6", "MAD2L2", "STAT3", "NBN", "SHLD1", "GATA3", "HSPD1", "APLF", "TNFSF4", "CD46", "HLX", "CD74", "MYB", "SMAD7", "RIPK2", "SHLD2", "ANXA1", "RORA", "PARP3", "MSH6", "ERCC1", "GPR183", "CD40", "ATP7A", "PAXIP1", "SEMA4A",…
GO_T_CELL_ACTIVATION_INVOLVED_IN_IMMUNE_RESPONSE	0.0914358	0.395929	-0.196789	-1.41448	504	63	c("RELB", "LGALS3", "F2RL1", "NFKBIZ", "ZFPM1", "TP53", "JAK3", "RAB27A", "EIF2AK4", "BCL6", "STAT3", "GATA3", "TNFSF4", "CD46", "HLX", "CD74", "MYB", "SMAD7", "RIPK2", "ANXA1", "RORA", "GPR183", "ATP7A", "SEMA4A", "IL4R", "FOXP3", "FGL2", "LGALS9", "ZC3H12A", "RARA", "CEACAM1", "FCER1G", "HLA-DMB", "LEF1", "LCP1", "LY9", "ZBTB7B", "IL18", "IRF4", "SPN", "STAT6", "BCL3")
GO_ALPHA_BETA_T_CELL_ACTIVATION_INVOLVED_IN_IMMUNE_RESPONSE	0.189007	0.524447	-0.199673	-1.2612	1034	44	c("RELB", "NFKBIZ", "ZFPM1", "JAK3", "BCL6", "STAT3", "GATA3", "TNFSF4", "HLX", "MYB", "SMAD7", "RIPK2", "ANXA1", "RORA", "GPR183", "ATP7A", "SEMA4A", "IL4R", "FOXP3", "LGALS9", "ZC3H12A", "RARA", "LEF1", "LY9", "ZBTB7B", "IL18", "IRF4", "SPN", "STAT6", "BCL3", "IL23A", "NFKBID")
GO_T_CELL_DIFFERENTIATION_INVOLVED_IN_IMMUNE_RESPONSE	0.144985	0.477227	-0.203197	-1.32175	797	48	c("RELB", "NFKBIZ", "ZFPM1", "JAK3", "BCL6", "STAT3", "GATA3", "TNFSF4", "CD46", "HLX", "MYB", "SMAD7", "RIPK2", "ANXA1", "RORA", "GPR183", "ATP7A", "SEMA4A", "IL4R", "FOXP3", "FGL2", "LGALS9", "ZC3H12A", "RARA", "FCER1G", "LEF1", "LY9", "ZBTB7B", "IL18", "IRF4", "SPN", "STAT6", "BCL3", "IL23A", "NFKBID")
GO_B_CELL_ACTIVATION_INVOLVED_IN_IMMUNE_RESPONSE	0.762396	0.874925	-0.110884	-0.777521	4212	59	c("XBP1", "NOTCH2", "MLH1", "SWAP70", "EXOSC3", "ADA", "THOC1", "ATAD5", "PTK2B", "BCL6", "MAD2L2", "NBN", "SHLD1", "HSPD1", "APLF", "TNFSF4", "SHLD2", "PARP3", "MSH6", "ERCC1", "GPR183", "CD40", "PAXIP1", "PLCG2", "DOCK11", "FOXP3", "MFNG", "TNFSF13")
GO_MATURE_B_CELL_DIFFERENTIATION_INVOLVED_IN_IMMUNE_RESPONSE	0.396379	0.674196	-0.247738	-1.04132	2101	15	c("XBP1", "NOTCH2", "ADA", "PTK2B", "GPR183", "PLCG2", "DOCK11", "MFNG", "C17orf99", "ITM2A", "BCL3")
GO_LYMPHOID_PROGENITOR_CELL_DIFFERENTIATION	0.790006	0.887203	0.16228	0.734374	3746	17	c("SOX4", "FNIP1", "LIG4")
GO_PRO_B_CELL_DIFFERENTIATION	0.287866	0.599305	0.306526	1.14932	1375	11	c("SOX4", "FNIP1", "LIG4", "PRKDC")
GO_MATURE_B_CELL_DIFFERENTIATION	0.335718	0.63584	-0.236526	-1.09533	1782	19	c("XBP1", "NOTCH2", "CMTM7", "ADA", "PTK2B", "POU2F2")
GO_RESPONSE_TO_TUMOR_CELL	0.157806	0.487199	-0.27371	-1.31483	839	21	c("TXNIP", "HLA-A", "IGFBPL1", "MICA", "HSPD1", "ADAM15", "HNMT", "SLC22A13", "CEACAM1", "NECTIN2", "CRTAM", "CD160", "RBMS3", "CD274", "HAVCR2", "FBXO38", "CD226", "MR1", "HMGB1", "PLK5")
GO_T_CELL_LINEAGE_COMMITMENT	0.648465	0.818129	-0.182179	-0.843653	3443	19	c("ZFPM1", "TP53", "STAT3", "SHH", "BCL2", "CTSL", "FOXP3", "LY9", "IRF4", "SPN", "STAT6", "IL23A", "CYLD")
GO_CYTOKINE_PRODUCTION_INVOLVED_IN_IMMUNE_RESPONSE	0.59775	0.788984	-0.117843	-0.902837	3347	76	c("HLA-F", "HLA-E", "F2RL1", "B2M", "TGFB2", "HLA-G", "MAVS", "CD55", "JAK3", "HLA-A", "SPON2", "SLC7A5", "HMOX1", "BCL6", "APOA1", "GATA3", "TRAF2", "HSPD1", "TNFSF4", "DLG1", "CD74", "BCL10", "SMAD7", "IL1R1", "TICAM1", "RSAD2", "DDX58", "DDX21", "WNT5A", "BTK", "FOXP3", "IL31RA", "FCER1G", "XCL1", "CD160", "CLNK", "IL18", "GPRC5B", "TNFRSF1B", "TGFB1", "INAVA", "HFE", "FFAR2", "TRAF6", "MAP3K7…
GO_T_CELL_CYTOKINE_PRODUCTION	0.671104	0.831096	-0.151303	-0.829708	3629	29	c("HLA-F", "B2M", "CD55", "HLA-A", "GATA3", "TRAF2", "TNFSF4", "DLG1", "SMAD7", "IL1R1", "RSAD2", "FOXP3", "IL31RA", "XCL1", "IL18", "TNFRSF1B", "HFE", "TRAF6", "MAP3K7")
GO_DENDRITIC_CELL_CYTOKINE_PRODUCTION	0.764841	0.876894	-0.2135	-0.75474	3980	10	c("MAVS", "JAK3", "TICAM1", "DDX58", "DDX21")
GO_IMMUNOGLOBULIN_PRODUCTION	0.731475	0.859769	-0.10127	-0.813404	4145	87	c("XBP1", "HLA-E", "HLA-DRB1", "MLH1", "SWAP70", "EXOSC3", "POLL", "THOC1", "ATAD5", "PKN1", "TRAF3IP2", "POU2F2", "BCL6", "MAD2L2", "GALNT2", "NBN", "SHLD1", "TRAF2", "HSPD1", "HPX", "APLF", "TCF3", "TNFSF4", "CTNNBL1", "STX4", "SHLD2", "VPREB3", "PARP3", "MSH6", "ERCC1", "CD40", "CGAS", "PAXIP1", "BTK", "IL4R", "FOXP3", "FGL2", "TNFSF13", "IL7R", "TCIRG1", "IL13", "POLQ", "EXO1", "XCL1", "C17or…
GO_IMMUNOGLOBULIN_PRODUCTION_INVOLVED_IN_IMMUNOGLOBULIN_MEDIATED_IMMUNE_RESPONSE	0.505839	0.73514	-0.146097	-0.9625	2771	50	c("HLA-DRB1", "MLH1", "SWAP70", "EXOSC3", "THOC1", "ATAD5", "POU2F2", "BCL6", "MAD2L2", "NBN", "SHLD1", "HSPD1", "APLF", "TNFSF4", "SHLD2", "PARP3", "MSH6", "ERCC1", "CD40", "PAXIP1", "BTK", "FOXP3", "FGL2", "TNFSF13", "EXO1", "XCL1", "C17orf99", "CD28", "HLA-DQB1", "TGFB1", "STAT6")
GO_DENDRITIC_CELL_CHEMOTAXIS	0.956555	0.976641	-0.146325	-0.559065	5019	12	c("CALR", "CXCR4", "GPR183", "CXCR2", "LGALS9", "TRPM2", "ARHGEF5")
GO_IMMUNE_RESPONSE_TO_TUMOR_CELL	0.235805	0.56202	-0.27839	-1.20443	1249	16	c("HLA-A", "MICA", "HSPD1", "ADAM15", "SLC22A13", "CEACAM1", "NECTIN2", "CRTAM", "CD160", "CD274", "HAVCR2", "FBXO38", "CD226", "MR1", "HMGB1")
GO_FC_RECEPTOR_MEDIATED_STIMULATORY_SIGNALING_PATHWAY	0.176096	0.514373	0.157746	1.26337	774	76	c("CDC42", "BAIAP2", "RAPGEF1", "ACTG1", "WIPF3", "ACTB", "NCKAP1", "ACTR2", "VAV3", "ELMO1", "WASL", "ABL1", "SRC", "WIPF2", "APPL1", "PAK1", "GRB2", "PTPRJ", "MAPK3", "PRKCE", "RAP1A", "PTK2", "CD247", "ARPC2", "VAV2", "RAC1", "PLD2", "ELMO2", "NCKIPSD", "CYFIP2", "ARPC1A", "NCK1", "PIK3CA", "ARPC1B", "PLCG1", "CD47", "CSK", "CD226", "NR4A3")
GO_INFLAMMATORY_RESPONSE_TO_ANTIGENIC_STIMULUS	0.303793	0.609419	-0.193426	-1.12965	1641	35	c("HLA-E", "OPRM1", "NOTCH2", "HLA-DRB1", "NPY5R", "ADCYAP1", "RBPJ")
GO_ACUTE_INFLAMMATORY_RESPONSE_TO_ANTIGENIC_STIMULUS	0.160106	0.490632	-0.29712	-1.31089	841	17	c("HLA-E", "OPRM1", "NPY5R", "ADCYAP1", "GATA3", "ZP3", "CXCR2", "BTK", "CD6", "IL31RA", "FCER1G", "SERPINC1")
GO_PRODUCTION_OF_MOLECULAR_MEDIATOR_OF_IMMUNE_RESPONSE	0.869776	0.929222	-0.0752922	-0.716301	5015	155	c("XBP1", "HLA-F", "HLA-E", "F2RL1", "HLA-DRB1", "B2M", "MLH1", "TGFB2", "SWAP70", "HLA-G", "EXOSC3", "MAVS", "POLL", "CD55", "JAK3", "HLA-A", "SPON2", "SLC7A5", "THOC1", "ATAD5", "PKN1", "HMOX1", "TRAF3IP2", "POU2F2", "BCL6", "MAD2L2", "APOA1", "GALNT2", "NBN", "SHLD1", "GATA3", "TRAF2", "HSPD1", "HPX", "APLF", "TCF3", "TNFSF4", "DLG1", "CTNNBL1", "CD74", "BCL10", "STX4", "SMAD7", "SHLD2", "VPRE…
GO_MYELOID_LEUKOCYTE_MEDIATED_IMMUNITY	0.0103351	0.1746	-0.125767	-1.54121	61	450	c("S100A11", "HSP90AA1", "ANXA2", "HLA-C", "HEBP2", "PLEKHO2", "SRP14", "FTL", "CNN2", "DYNLL1", "CPNE3", "MVP", "PPIE", "LGALS3", "PSMB1", "HLA-B", "MAPK1", "HLA-E", "NDUFC2", "CST3", "CEP290", "DNAJC3", "ANXA3", "F2RL1", "CTSH", "PSMD13", "SNAP29", "B2M", "A1BG", "GRN", "PSMA5", "ACTR10", "DYNLT1", "STOM", "GUSB", "CPNE1", "CFD", "TRAPPC1", "CHRNB4", "NCSTN", "CYFIP1", "PNP", "PRDX4", "SERPINB6…
GO_MAST_CELL_MEDIATED_IMMUNITY	0.43277	0.69677	0.156885	1.0145	1972	41	c("PIK3CD", "S100A13", "SERPINB9", "STXBP1", "GAB2", "SNX4", "SNAP23", "VAMP7", "CHGA", "RASGRP1", "CPLX2", "IL13RA2", "NR4A3", "VAMP8", "KIT", "SPHK2", "C12orf4", "UNC13D", "LAT", "ADORA2B", "MILR1", "NPPA", "CBL", "ADGRE2", "GATA2", "FCER1G", "IL13", "FES", "STXBP2", "LYN", "BLK", "LGALS9", "IL4R", "BTK")
GO_LYMPHOCYTE_MEDIATED_IMMUNITY	0.167896	0.502016	-0.124398	-1.23969	978	185	c("HLA-F", "HLA-B", "HLA-E", "CLU", "HLA-DRB1", "CTSH", "JAG1", "B2M", "MLH1", "PRDX1", "AGER", "PRKCD", "SWAP70", "HLA-G", "EXOSC3", "CD55", "RAB27A", "HLA-A", "THOC1", "ATAD5", "RFTN1", "ULBP1", "MICA", "POU2F2", "BCL6", "MAD2L2", "DUSP22", "NBN", "IRF7", "SHLD1", "GATA3", "TRAF2", "HSPD1", "CEBPG", "HPX", "APLF", "TNFSF4", "DLG1", "ARRB2", "CD46", "CD74", "HPRT1", "ZP3", "C1R", "C1S", "BCL10",…
GO_HUMORAL_IMMUNE_RESPONSE_MEDIATED_BY_CIRCULATING_IMMUNOGLOBULIN	0.0932375	0.398967	-0.2604	-1.44204	505	30	c("CLU", "HLA-DRB1", "CD55", "HPX", "CD46", "ZP3", "C1R", "C1S", "SUSD4", "CFI", "C5", "MASP2", "PTPN6", "FOXJ1", "EXO1", "C8G", "C7", "C4BPB", "HLA-DQB1", "BCL3", "C4A", "C4B", "C4BPA")
GO_T_CELL_MEDIATED_IMMUNITY	0.351197	0.645316	-0.142726	-1.07919	1965	73	c("HLA-F", "HLA-B", "HLA-E", "CTSH", "JAG1", "B2M", "AGER", "HLA-G", "CD55", "RAB27A", "HLA-A", "RFTN1", "MICA", "DUSP22", "GATA3", "TRAF2", "HSPD1", "TNFSF4", "DLG1", "CD46", "HPRT1", "ZP3", "SMAD7", "IL1R1", "RSAD2", "CLEC4G", "FOXP3", "IL31RA", "IL7R", "SLC22A13", "CEACAM1", "GNL1", "NECTIN2", "XCL1", "MYO1G", "IL18", "GZMM", "TNFRSF1B", "BTN3A3", "HFE", "TRAF6", "IL23A", "MAP3K7", "WAS", "SCA…
GO_ADAPTIVE_IMMUNE_RESPONSE_BASED_ON_SOMATIC_RECOMBINATION_OF_IMMUNE_RECEPTORS_BUILT_FROM_IMMUNOGLOBULIN_SUPERFAMILY_DOMAINS	0.0568475	0.322323	-0.141065	-1.4238	329	195	c("RELB", "HLA-F", "HLA-B", "HLA-E", "CLU", "HLA-DRB1", "CTSH", "JAG1", "B2M", "MLH1", "NFKBIZ", "AGER", "PRKCD", "HRAS", "SWAP70", "HLA-G", "EXOSC3", "ADA", "CD55", "JAK3", "RAB27A", "HLA-A", "THOC1", "ATAD5", "RFTN1", "PKN1", "MICA", "POU2F2", "BCL6", "MAD2L2", "STAT3", "DUSP22", "MEF2C", "NBN", "IRF7", "SHLD1", "GATA3", "TRAF2", "HSPD1", "HPX", "APLF", "TNFSF4", "DLG1", "CD46", "HLX", "CD74", …
GO_GERMINAL_CENTER_FORMATION	0.688856	0.840126	0.195752	0.814039	3269	14	c("TNFSF13B", "RC3H1", "ADAM17")
GO_ANTIGEN_PROCESSING_AND_PRESENTATION_OF_PEPTIDE_ANTIGEN_VIA_MHC_CLASS_I	0.0188082	0.213145	-0.202992	-1.66247	106	93	c("TAP1", "HLA-C", "PSMA7", "PSMB1", "HLA-F", "HLA-B", "HLA-E", "PSMC4", "PSMD13", "B2M", "PSMA5", "IDE", "PSMD14", "PSME1", "CALR", "PSMC6", "HLA-G", "SEC24C", "PSMD1", "IKBKB", "HLA-A")
GO_ANTIGEN_PROCESSING_AND_PRESENTATION_OF_ENDOGENOUS_PEPTIDE_ANTIGEN	0.000188644	0.0329272	-0.593287	-2.5668	0	16	c("TAP1", "HLA-C", "HLA-F", "HLA-B", "HLA-E", "B2M", "IDE", "HLA-G", "HLA-A")
GO_ANTIGEN_PROCESSING_AND_PRESENTATION_OF_PEPTIDE_OR_POLYSACCHARIDE_ANTIGEN_VIA_MHC_CLASS_II	0.700548	0.846543	-0.102889	-0.834359	3962	90	c("CTSF", "DYNLL1", "AP2B1", "HLA-DRB1", "ACTR10", "KIF3A", "DCTN2", "CAPZB", "SEC24C", "OSBPL1A", "DCTN3", "HLA-DPA1", "KIF2A", "SEC24D", "DYNC1LI1", "CTSD", "DYNC1LI2", "AP2A2", "DYNC1I1", "RILP", "IFI30", "HLA-DPB1", "CD74", "HLA-DRB5", "KIF26A", "SEC24B", "KIF4A", "CENPE", "CTSS", "KIF18A", "KIF23", "DCTN4", "DYNC1H1", "KIF11", "KIFAP3", "AP1M1", "CTSL", "AP1M2", "KIF15", "FCER1G", "AP1G1", "…
GO_TOLERANCE_INDUCTION	0.165567	0.496833	-0.309218	-1.29974	877	15	c("HLA-B", "HLA-E", "HLA-G", "FOXP3", "LGALS9", "BLK", "LYN", "FOXJ1", "CCR4", "CD274", "IRAK3", "TNFAIP3", "HAVCR2")
GO_LEUKOCYTE_DIFFERENTIATION	0.00888814	0.165354	-0.132048	-1.57348	52	391	c("RRAS", "ID2", "ANXA2", "GNAS", "INHBA", "RELB", "XBP1", "SOD1", "SOX13", "HLA-B", "TF", "EPHA2", "BMP4", "KLF10", "KAT7", "CARTPT", "RASSF2", "IRF1", "NOTCH2", "ZEB1", "TMEM176B", "F2RL1", "HLA-DRB1", "B2M", "EP300", "CMTM7", "MYC", "VEGFA", "NME1", "PNP", "TMEM176A", "NFKBIZ", "AGER", "ITK", "RUNX1", "BAK1", "JUNB", "ZFPM1", "ERBB2", "TP53", "CSF1", "HLA-G", "SNX10", "HDAC9", "ZC3H8", "ZFP36L…
GO_ACUTE_INFLAMMATORY_RESPONSE	0.0154667	0.195923	-0.235819	-1.72903	86	66	c("EDNRB", "TAC1", "HLA-E", "ASS1", "OPRM1", "NPY5R", "ADCYAP1", "PTGES", "APOL2", "ADAM8", "FN1", "STAT3", "GATA3", "PLSCR1", "PPARG", "GSTP1", "TNFSF4", "PRCP", "ZP3", "SERPINF2", "ACVR1", "CD163", "CXCR2", "IL6R", "OSMR", "BTK", "MYLK3", "CD6", "ITIH4", "IL31RA", "HP", "CEBPB", "SERPINA1", "FCER1G", "KLKB1", "C2CD4A", "AHSG", "F3", "SERPINC1", "IL1A", "EIF2AK1", "NUPR1", "TNFRSF11A")
GO_PRODUCTION_OF_MOLECULAR_MEDIATOR_INVOLVED_IN_INFLAMMATORY_RESPONSE	0.779974	0.88391	-0.115575	-0.756561	4260	49	c("PLD3", "SERPINE1", "IL17RC", "GRN", "RPS19")
GO_CYTOKINE_PRODUCTION_INVOLVED_IN_INFLAMMATORY_RESPONSE	0.98829	0.993336	-0.0843484	-0.476456	5316	32	c("PLD3", "IL17RC")
GO_MONOCYTE_CHEMOTAXIS	0.0767658	0.368618	-0.262249	-1.48136	412	32	c("SERPINE1", "LGALS3", "CX3CL1", "RPS19", "DUSP1", "PDGFB", "CREB3", "CCL2", "CCL16", "MOSPD2", "CXCL12", "ANXA1", "FLT1", "IL6R", "CCL25", "LYN", "CCL18", "XCL2", "XCL1", "CCL22", "TNFRSF11A", "PTPRO", "CCL3", "LGMN")
GO_SOMATIC_DIVERSIFICATION_OF_IMMUNE_RECEPTORS_VIA_SOMATIC_MUTATION	0.800888	0.893284	0.180312	0.724188	3788	13	c("MCM3AP", "PMS2", "POLB")
GO_MYELOID_LEUKOCYTE_DIFFERENTIATION	0.0312012	0.263543	-0.160889	-1.54057	179	160	c("ID2", "ANXA2", "GNAS", "INHBA", "RELB", "TF", "EPHA2", "BMP4", "KLF10", "CARTPT", "RASSF2", "NOTCH2", "F2RL1", "HLA-DRB1", "MYC", "VEGFA", "NME1", "RUNX1", "JUNB", "ZFPM1", "CSF1", "SNX10", "ZFP36L1", "RBPJ", "BATF2", "LRRK1", "HAX1", "BGLAP", "NME2", "CD109", "KITLG", "PPARGC1B", "FBXW7", "L3MBTL3", "INHA", "IL15", "BATF3", "MEF2C", "PIR", "IRF7", "ROR2", "DHRS2", "IFI16", "GPR137B", "GATA3",…
GO_PLATELET_DEGRANULATION	0.00473435	0.125769	-0.214508	-1.82873	26	107	c("SPARC", "TUBA4A", "TAGLN2", "ACTN4", "SERPINE1", "SOD1", "SCG3", "TF", "CLU", "PROS1", "A1BG", "CFD", "IGF1", "VEGFA", "LGALS3BP", "CD9", "TGFB2", "ECM1", "WDR1", "APOH", "CD63", "GTPBP2", "SYK", "PSAP", "PLG", "ANXA5", "SCCPDH", "PDGFB", "MANF", "CD109", "DMTN", "FN1")
GO_REGULATION_OF_ANTIGEN_PROCESSING_AND_PRESENTATION	0.666986	0.828674	-0.226384	-0.832453	3482	11	c("TAPBPL", "CD74", "NOD1", "FGL2", "HFE", "WAS", "PYCARD", "CD68", "SLC11A1", "THBS1")
GO_REGULATION_OF_IMMUNOGLOBULIN_PRODUCTION	0.767344	0.877494	-0.117152	-0.76688	4191	49	c("XBP1", "HLA-E", "MLH1", "EXOSC3", "THOC1", "ATAD5", "PKN1", "BCL6", "MAD2L2", "SHLD1", "TRAF2", "HPX", "APLF", "TNFSF4", "STX4", "SHLD2", "PARP3", "CD40", "CGAS", "PAXIP1", "IL4R", "FOXP3", "TNFSF13", "IL13", "XCL1", "C17orf99", "CD28")
GO_POSITIVE_REGULATION_OF_IMMUNOGLOBULIN_PRODUCTION	0.773519	0.880957	-0.130573	-0.753924	4176	34	c("XBP1", "HLA-E", "MLH1", "EXOSC3", "ATAD5", "MAD2L2", "SHLD1", "HPX", "TNFSF4", "STX4", "SHLD2", "CD40", "PAXIP1", "IL4R", "TNFSF13", "IL13", "XCL1", "C17orf99", "CD28", "TGFB1", "STAT6")
GO_REGULATION_OF_ACUTE_INFLAMMATORY_RESPONSE	0.199554	0.534182	-0.230939	-1.2452	1074	28	c("EDNRB", "TAC1", "HLA-E", "NPY5R", "ADCYAP1", "ADAM8")
GO_POSITIVE_REGULATION_OF_ACUTE_INFLAMMATORY_RESPONSE	0.362997	0.651179	-0.242971	-1.07198	1908	17	c("TAC1", "HLA-E", "NPY5R", "ADAM8")
GO_NEGATIVE_REGULATION_OF_IMMUNE_SYSTEM_PROCESS	0.0402628	0.285572	-0.122151	-1.41024	238	337	c("ID2", "NFE2L2", "GAL", "INHBA", "LGALS3", "HLA-F", "HLA-B", "GPNMB", "LRCH1", "BMP4", "HLA-E", "CARTPT", "IRF1", "TMEM176B", "HLA-DRB1", "CX3CL1", "GRN", "HES1", "NPY5R", "RPS19", "MYC", "HTRA1", "NME1", "PHPT1", "TMEM176A", "ELF1", "UFD1", "ZFP36", "ADCYAP1", "RUNX1", "MIXL1", "ZFPM1", "ERBB2", "TGFB2", "HLA-G", "SFTPD", "LDB1", "ZC3H8", "ZFP36L1", "ADA", "CD55", "CDC73", "JAK3", "PAWR", "HLA…
GO_REGULATION_OF_LEUKOCYTE_MIGRATION	0.0269756	0.247644	-0.168227	-1.57051	155	146	c("MSN", "CXCL14", "SERPINE1", "LGALS3", "MAPK1", "LRCH1", "THBS4", "F2RL1", "CX3CL1", "JAM2", "VEGFA", "AGER", "CD9", "TMEM102", "MADCAM1", "CALR", "CSF1", "SWAP70", "ECM1", "ADAM10", "ADA", "ADAM8", "DUSP1", "CD99L2", "TIRAP", "DDT", "RHOH", "MMP28", "CREB3", "BST1", "PTK2B", "HMOX1", "FUT4", "SLC8B1", "KITLG", "CCL2", "PDGFD", "RHOG")
GO_NEGATIVE_REGULATION_OF_LEUKOCYTE_MIGRATION	0.791111	0.887737	-0.128009	-0.739119	4271	34	c("LRCH1", "ADA", "DUSP1", "DDT", "MMP28", "HMOX1", "CCL2", "ABR", "EMILIN1", "PADI2", "GPR18", "CXCL12")
GO_POSITIVE_REGULATION_OF_LEUKOCYTE_MIGRATION	0.06942	0.351119	-0.174071	-1.43908	394	96	c("CXCL14", "SERPINE1", "LGALS3", "MAPK1", "THBS4", "F2RL1", "CX3CL1", "JAM2", "VEGFA", "AGER", "TMEM102", "MADCAM1", "CALR", "CSF1", "SWAP70", "ADAM10", "ADAM8", "CD99L2", "TIRAP", "CREB3", "PTK2B", "FUT4", "KITLG", "PDGFD", "PTAFR", "MOSPD2", "DYSF", "ITGA4", "CD99", "VEGFB", "ITGA2B", "CD74", "CXCL12", "ZP3", "RAC2", "PTN", "IL1R1", "P2RX4", "VEGFC", "DAPK2", "WNT5A", "CXCR2", "IL6R", "P2RY12"…
GO_REGULATION_OF_LEUKOCYTE_CHEMOTAXIS	0.227667	0.556525	-0.149555	-1.19281	1286	85	c("CXCL14", "SERPINE1", "MAPK1", "THBS4", "F2RL1", "VEGFA", "TMEM102", "CALR", "CSF1", "SWAP70", "ADAM10", "DUSP1", "TIRAP", "DDT", "MMP28", "CREB3", "BST1", "PTK2B", "SLC8B1", "CCL2")
GO_NEGATIVE_REGULATION_OF_LEUKOCYTE_CHEMOTAXIS	0.569721	0.772902	-0.22697	-0.899353	3002	13	c("DUSP1", "DDT", "MMP28", "CCL2", "PADI2", "GPR18")
GO_POSITIVE_REGULATION_OF_LEUKOCYTE_CHEMOTAXIS	0.346154	0.642108	-0.149614	-1.08826	1925	65	c("CXCL14", "SERPINE1", "MAPK1", "THBS4", "F2RL1", "VEGFA", "TMEM102", "CALR", "CSF1", "SWAP70", "ADAM10", "TIRAP", "CREB3", "PTK2B")
GO_REGULATION_OF_CELLULAR_EXTRAVASATION	0.379544	0.664308	-0.207431	-1.05121	2014	24	c("AGER", "ADAM8", "CD99L2", "BST1", "FUT4", "PDGFD", "ABR", "PTAFR", "ITGA4", "CD99", "CXCL12")
GO_POSITIVE_REGULATION_OF_CELLULAR_EXTRAVASATION	0.11589	0.43881	-0.342121	-1.39183	608	14	c("AGER", "ADAM8", "CD99L2", "FUT4", "PDGFD", "PTAFR", "ITGA4", "CD99")
GO_REGULATION_OF_IMMUNE_EFFECTOR_PROCESS	0.327204	0.629	-0.0974225	-1.08184	1903	286	c("XBP1", "LGALS3", "APOBEC3G", "HLA-F", "HLA-B", "HLA-E", "CLU", "PROS1", "APOBEC3F", "F2RL1", "B2M", "GRN", "RPS19", "MLH1", "HTRA1", "NFKBIZ", "AGER", "UFD1", "PDPK1", "TGFB2", "HLA-G", "EXOSC3", "MAVS", "CD55", "JAK3", "HLA-A", "SPON2", "SLC7A5", "SYK", "THOC1", "EIF2AK4", "ATAD5", "PKN1", "HMOX1", "MICA", "TRAF3IP2", "BCL6", "MAD2L2", "TARBP2", "IL15", "DUSP22", "CPB2", "APOA1", "DHX58", "AB…
GO_NEGATIVE_REGULATION_OF_IMMUNE_EFFECTOR_PROCESS	0.11773	0.442294	-0.164422	-1.33335	665	90	c("LGALS3", "HLA-F", "HLA-B", "HLA-E", "GRN", "RPS19", "HTRA1", "UFD1", "TGFB2", "HLA-G", "CD55", "JAK3", "HLA-A", "THOC1", "HMOX1", "MICA", "BCL6", "TARBP2", "DUSP22", "APOA1", "DHX58", "ABR", "FER", "CD59", "A2M", "TNFSF4", "ARRB2", "HLX", "TSPAN6", "RNF125", "SMAD7", "ANXA1", "SUSD4", "PARP3", "PCBP2", "ENPP3", "MUL1", "CLEC4G", "TRAF3IP1", "IL4R", "FOXP3", "FGL2", "LGALS9", "IL7R", "ZC3H12A",…
GO_POSITIVE_REGULATION_OF_IMMUNE_EFFECTOR_PROCESS	0.315689	0.618631	-0.117294	-1.10573	1812	151	c("XBP1", "HLA-F", "HLA-B", "HLA-E", "F2RL1", "B2M", "RPS19", "MLH1", "NFKBIZ", "PDPK1", "HLA-G", "EXOSC3", "MAVS", "HLA-A", "SPON2", "SLC7A5", "SYK", "ATAD5", "HMOX1", "MAD2L2", "DHX58", "SHLD1", "FER", "GATA3", "TRAF2", "PTAFR", "HSPD1", "HPX", "TNFSF4", "CD46", "HLX", "APPL2", "CD74", "ZP3", "BCL10", "RAC2", "STX4", "MYB", "RIPK2", "SHLD2", "ANXA1", "ZCCHC3", "CD40", "ANKRD17", "ENPP3", "IL1R1…
GO_REGULATION_OF_PRODUCTION_OF_MOLECULAR_MEDIATOR_OF_IMMUNE_RESPONSE	0.549649	0.76252	-0.111393	-0.940621	3132	103	c("XBP1", "HLA-F", "HLA-E", "F2RL1", "B2M", "MLH1", "TGFB2", "HLA-G", "EXOSC3", "MAVS", "JAK3", "HLA-A", "SPON2", "SLC7A5", "THOC1", "ATAD5", "PKN1", "HMOX1", "BCL6", "MAD2L2", "APOA1", "SHLD1", "GATA3", "TRAF2", "HPX", "APLF", "TNFSF4", "CD74", "BCL10", "STX4", "SMAD7", "SHLD2", "PARP3", "CD40", "IL1R1", "CGAS", "TICAM1", "RSAD2", "PAXIP1", "DDX58", "DDX21", "WNT5A", "BTK", "IL4R", "FOXP3", "TNF…
GO_NEGATIVE_REGULATION_OF_PRODUCTION_OF_MOLECULAR_MEDIATOR_OF_IMMUNE_RESPONSE	0.362902	0.651179	-0.21775	-1.06706	1930	22	c("HLA-F", "TGFB2", "JAK3", "THOC1", "HMOX1", "BCL6", "APOA1")
GO_POSITIVE_REGULATION_OF_PRODUCTION_OF_MOLECULAR_MEDIATOR_OF_IMMUNE_RESPONSE	0.402681	0.676445	-0.135771	-1.03673	2252	75	c("XBP1", "HLA-F", "HLA-E", "F2RL1", "B2M", "MLH1", "HLA-G", "EXOSC3", "MAVS", "HLA-A", "SPON2", "SLC7A5", "ATAD5", "MAD2L2", "SHLD1", "GATA3", "TRAF2", "HPX", "TNFSF4", "CD74", "BCL10", "STX4", "SHLD2", "CD40", "IL1R1", "TICAM1", "RSAD2", "PAXIP1", "DDX58", "DDX21", "WNT5A", "IL4R", "TNFSF13", "IL13", "FCER1G", "XCL1", "CD160", "CLNK", "C17orf99", "CD28", "IL18", "GPRC5B", "TGFB1", "STAT6", "FFA…
GO_REGULATION_OF_LEUKOCYTE_MEDIATED_IMMUNITY	0.195758	0.529957	-0.128804	-1.21179	1125	150	c("HLA-F", "HLA-B", "HLA-E", "F2RL1", "B2M", "MLH1", "AGER", "PDPK1", "HLA-G", "EXOSC3", "MAVS", "JAK3", "HLA-A", "SYK", "THOC1", "ATAD5", "HMOX1", "MICA", "BCL6", "MAD2L2", "DUSP22", "ABR", "SHLD1", "FER", "GATA3", "TRAF2", "PTAFR", "HSPD1", "HPX", "APLF", "TNFSF4", "ARRB2", "ZP3", "RAC2", "STX4", "SMAD7", "SHLD2", "SUSD4", "PARP3", "CD40", "IL1R1", "TICAM1", "RSAD2", "PAXIP1", "DDX58", "DDX21",…
GO_NEGATIVE_REGULATION_OF_LEUKOCYTE_MEDIATED_IMMUNITY	0.0344637	0.27123	-0.277341	-1.64729	186	37	c("HLA-F", "HLA-B", "HLA-E", "HLA-G", "JAK3", "HLA-A", "THOC1", "HMOX1", "MICA", "BCL6", "DUSP22", "ABR", "ARRB2", "SMAD7", "SUSD4", "PARP3", "CLEC4G", "FOXP3", "LGALS9", "IL7R", "PTPN6", "CEACAM1", "FOXJ1", "XCL1")
GO_POSITIVE_REGULATION_OF_LEUKOCYTE_MEDIATED_IMMUNITY	0.608779	0.794455	-0.107973	-0.899806	3480	98	c("HLA-F", "HLA-B", "HLA-E", "F2RL1", "B2M", "MLH1", "HLA-G", "EXOSC3", "MAVS", "HLA-A", "SYK", "ATAD5", "MAD2L2", "SHLD1", "GATA3", "TRAF2", "PTAFR", "HSPD1", "HPX", "TNFSF4", "ZP3", "STX4", "SHLD2", "CD40", "IL1R1", "TICAM1", "RSAD2", "PAXIP1", "DDX58", "DDX21", "BTK", "IL4R", "RAET1E", "FOXP3", "TNFSF13", "SLC22A13", "IL13", "FCER1G", "AP1G1", "NECTIN2", "XCL1", "GATA2", "CRTAM", "CD160", "CLN…
GO_REGULATION_OF_LYMPHOCYTE_MEDIATED_IMMUNITY	0.48606	0.724416	-0.115213	-0.982213	2771	107	c("HLA-F", "HLA-B", "HLA-E", "B2M", "MLH1", "AGER", "HLA-G", "EXOSC3", "HLA-A", "THOC1", "ATAD5", "MICA", "BCL6", "MAD2L2", "DUSP22", "SHLD1", "GATA3", "TRAF2", "HSPD1", "HPX", "APLF", "TNFSF4", "ARRB2", "ZP3", "SMAD7", "SHLD2", "SUSD4", "PARP3", "CD40", "IL1R1", "RSAD2", "PAXIP1", "CLEC4G", "BTK", "RAET1E", "FOXP3", "LGALS9", "TNFSF13", "IL7R", "SLC22A13", "PTPN6", "CEACAM1", "FOXJ1", "FCER1G", …
GO_NEGATIVE_REGULATION_OF_LYMPHOCYTE_MEDIATED_IMMUNITY	0.0248436	0.243329	-0.306994	-1.72018	134	31	c("HLA-F", "HLA-B", "HLA-E", "HLA-G", "HLA-A", "THOC1", "MICA", "BCL6", "DUSP22", "ARRB2", "SMAD7", "SUSD4", "PARP3", "CLEC4G", "FOXP3", "LGALS9", "IL7R", "PTPN6", "CEACAM1", "FOXJ1", "XCL1")
GO_POSITIVE_REGULATION_OF_LYMPHOCYTE_MEDIATED_IMMUNITY	0.730831	0.859767	-0.105696	-0.807078	4088	75	c("HLA-F", "HLA-B", "HLA-E", "B2M", "MLH1", "HLA-G", "EXOSC3", "HLA-A", "ATAD5", "MAD2L2", "SHLD1", "GATA3", "TRAF2", "HSPD1", "HPX", "TNFSF4", "ZP3", "SHLD2", "CD40", "IL1R1", "RSAD2", "PAXIP1", "BTK", "RAET1E", "FOXP3", "TNFSF13", "SLC22A13", "FCER1G", "AP1G1", "NECTIN2", "XCL1", "CRTAM", "CD160", "CLNK", "C17orf99", "CD28", "IL18", "TGFB1", "STAT6", "KLRK1", "STAT5B", "TRAF6", "IL23A", "MAP3K7…
GO_REGULATION_OF_T_CELL_MEDIATED_IMMUNITY	0.386991	0.670102	-0.161719	-1.05194	2129	48	c("HLA-F", "HLA-B", "HLA-E", "B2M", "AGER", "HLA-G", "HLA-A", "DUSP22", "GATA3", "TRAF2", "HSPD1", "TNFSF4", "ZP3", "SMAD7", "IL1R1", "RSAD2", "CLEC4G", "FOXP3", "IL7R", "SLC22A13", "CEACAM1", "NECTIN2", "XCL1", "IL18", "TNFRSF1B", "HFE", "TRAF6", "IL23A", "MAP3K7", "WAS")
GO_NEGATIVE_REGULATION_OF_T_CELL_MEDIATED_IMMUNITY	0.121761	0.449232	-0.362877	-1.38644	638	12	c("HLA-F", "HLA-G", "DUSP22", "SMAD7", "CLEC4G", "FOXP3", "IL7R", "CEACAM1", "XCL1", "HFE")
GO_POSITIVE_REGULATION_OF_T_CELL_MEDIATED_IMMUNITY	0.579648	0.777989	-0.154459	-0.902074	3132	35	c("HLA-F", "HLA-B", "HLA-E", "B2M", "HLA-G", "HLA-A", "GATA3", "TRAF2", "HSPD1", "TNFSF4", "ZP3", "IL1R1", "RSAD2", "FOXP3", "SLC22A13", "NECTIN2", "XCL1", "IL18", "TRAF6", "IL23A", "MAP3K7")
GO_REGULATION_OF_B_CELL_MEDIATED_IMMUNITY	0.452772	0.706876	-0.155339	-0.996287	2482	46	c("HLA-E", "MLH1", "EXOSC3", "THOC1", "ATAD5", "BCL6", "MAD2L2", "SHLD1", "HPX", "APLF", "TNFSF4", "SHLD2", "SUSD4", "PARP3", "CD40", "PAXIP1", "BTK", "FOXP3", "TNFSF13", "PTPN6", "FOXJ1", "FCER1G", "NECTIN2", "XCL1", "C17orf99", "CD28", "C4BPB", "TGFB1", "STAT6")
GO_NEGATIVE_REGULATION_OF_B_CELL_MEDIATED_IMMUNITY	0.237648	0.56378	-0.326961	-1.20229	1240	11	c("THOC1", "BCL6", "SUSD4", "PARP3", "FOXP3", "PTPN6", "FOXJ1", "C4BPB", "C4BPA")
GO_POSITIVE_REGULATION_OF_B_CELL_MEDIATED_IMMUNITY	0.674721	0.832385	-0.14671	-0.828718	3629	32	c("HLA-E", "MLH1", "EXOSC3", "ATAD5", "MAD2L2", "SHLD1", "HPX", "TNFSF4", "SHLD2", "CD40", "PAXIP1", "BTK", "TNFSF13", "FCER1G", "NECTIN2", "XCL1", "C17orf99", "CD28", "TGFB1", "STAT6")
GO_REGULATION_OF_NATURAL_KILLER_CELL_MEDIATED_IMMUNITY	0.494801	0.730332	-0.180348	-0.960311	2664	27	c("HLA-F", "HLA-B", "HLA-E", "HLA-G", "HLA-A", "MICA", "ARRB2", "RAET1E", "LGALS9", "CEACAM1", "AP1G1", "NECTIN2", "CRTAM", "CD160", "CLNK")
GO_NEGATIVE_REGULATION_OF_NATURAL_KILLER_CELL_MEDIATED_IMMUNITY	0.0188643	0.213278	-0.466281	-1.78152	98	12	c("HLA-F", "HLA-B", "HLA-E", "HLA-G", "HLA-A", "MICA")
GO_POSITIVE_REGULATION_OF_NATURAL_KILLER_CELL_MEDIATED_IMMUNITY	0.668051	0.829026	-0.183307	-0.829915	3537	18	c("HLA-F", "HLA-E", "HLA-G")
GO_REGULATION_OF_CYTOKINE_PRODUCTION_INVOLVED_IN_IMMUNE_RESPONSE	0.14443	0.476755	-0.185272	-1.30844	799	60	c("HLA-F", "HLA-E", "F2RL1", "B2M", "TGFB2", "HLA-G", "MAVS", "JAK3", "HLA-A", "SPON2", "SLC7A5", "HMOX1", "BCL6", "APOA1", "GATA3", "TRAF2", "TNFSF4", "CD74", "BCL10", "SMAD7", "IL1R1", "TICAM1", "RSAD2", "DDX58", "DDX21", "WNT5A", "BTK", "FOXP3", "FCER1G", "XCL1", "CD160", "CLNK", "IL18", "GPRC5B", "TNFRSF1B", "TGFB1", "HFE", "FFAR2", "TRAF6", "MAP3K7", "BST2")
GO_NEGATIVE_REGULATION_OF_CYTOKINE_PRODUCTION_INVOLVED_IN_IMMUNE_RESPONSE	0.148595	0.480246	-0.315617	-1.32664	787	15	c("HLA-F", "TGFB2", "JAK3", "HMOX1", "BCL6", "APOA1", "SMAD7", "FOXP3", "XCL1", "TGFB1", "HFE", "BST2", "IRAK3")
GO_POSITIVE_REGULATION_OF_CYTOKINE_PRODUCTION_INVOLVED_IN_IMMUNE_RESPONSE	0.25301	0.573407	-0.188785	-1.18452	1386	43	c("HLA-F", "HLA-E", "F2RL1", "B2M", "HLA-G", "MAVS", "HLA-A", "SPON2", "SLC7A5", "GATA3", "TRAF2", "TNFSF4", "CD74", "BCL10", "IL1R1", "TICAM1", "RSAD2", "DDX58", "DDX21", "WNT5A", "FCER1G", "XCL1", "CD160", "CLNK", "IL18", "GPRC5B", "FFAR2", "TRAF6", "MAP3K7")
GO_REGULATION_OF_T_CELL_CYTOKINE_PRODUCTION	0.447848	0.706543	-0.203705	-0.99823	2382	22	c("HLA-F", "B2M", "HLA-A", "GATA3", "TRAF2", "TNFSF4", "SMAD7", "IL1R1", "RSAD2", "FOXP3", "XCL1", "IL18", "TNFRSF1B", "HFE", "TRAF6", "MAP3K7", "NLRP3")
GO_POSITIVE_REGULATION_OF_T_CELL_CYTOKINE_PRODUCTION	0.75665	0.871362	-0.175769	-0.760446	4010	16	c("B2M", "HLA-A", "GATA3", "TRAF2", "TNFSF4", "IL1R1", "RSAD2", "XCL1", "IL18", "TRAF6", "MAP3K7", "NLRP3")
GO_CYTOPLASMIC_PATTERN_RECOGNITION_RECEPTOR_SIGNALING_PATHWAY	0.889453	0.941577	-0.0940041	-0.667995	4907	61	c("MAP2K6", "RPS27A", "UBA52", "UFD1", "IRF3", "TIFA", "TAB2", "OTULIN", "IRAK1", "IRF7", "DHX58", "UBC", "UBB", "CLPB", "RNF135", "NOD1", "TSPAN6", "RNF125", "RIPK2", "ZCCHC3", "ANKRD17", "DDX58", "ALPK1")
GO_MYD88_DEPENDENT_TOLL_LIKE_RECEPTOR_SIGNALING_PATHWAY	0.00732532	0.151716	-0.373463	-1.92599	38	25	c("RPS27A", "IRF1", "UBA52", "MAP3K1", "TIRAP", "TAB2", "IRAK1", "IRF7", "IRAK4", "HSPD1", "TNIP1", "UBC", "UBB")
GO_MYD88_INDEPENDENT_TOLL_LIKE_RECEPTOR_SIGNALING_PATHWAY	0.127158	0.454186	-0.252909	-1.36366	684	28	c("RPS27A", "RAB11FIP2", "UBA52", "IKBKB", "IRF3", "SARM1", "IKBKE", "IRF7", "TANK", "TRAF3", "UBC", "UBB")
GO_INNATE_IMMUNE_RESPONSE_ACTIVATING_SIGNAL_TRANSDUCTION	0.459393	0.708015	-0.121318	-1.00042	2618	95	c("PSMA7", "RELB", "PSMB1", "PSMC4", "PSMD13", "EP300", "PSMA5", "PSMD14", "PSME1", "PDPK1", "PRKCD", "HRAS", "PSMC6")
GO_REGULATION_OF_MYELOID_LEUKOCYTE_DIFFERENTIATION	0.139383	0.469959	-0.161117	-1.30163	790	89	c("ID2", "GNAS", "INHBA", "KLF10", "CARTPT", "RASSF2", "NOTCH2", "HLA-DRB1", "MYC", "NME1", "RUNX1", "ZFPM1", "CSF1", "ZFP36L1", "HAX1", "BGLAP", "NME2", "KITLG", "PPARGC1B", "FBXW7", "INHA", "IRF7", "ROR2", "GPR137B", "PTPN2", "PRKCA")
GO_NEGATIVE_REGULATION_OF_MYELOID_LEUKOCYTE_DIFFERENTIATION	0.719544	0.85531	-0.130649	-0.797666	3909	40	c("INHBA", "CARTPT", "MYC", "NME1", "ZFPM1", "NME2", "FBXW7", "INHA", "GPR137B", "PTPN2", "LILRB3", "TRIB1", "PIK3R1", "GPR68", "FBN1", "CLDN18", "LYN", "UBASH3B", "RARA", "CEACAM1", "GATA2")
GO_POSITIVE_REGULATION_OF_MYELOID_LEUKOCYTE_DIFFERENTIATION	0.0637708	0.340087	-0.250592	-1.5002	344	38	c("ID2", "GNAS", "KLF10", "NOTCH2", "HLA-DRB1", "RUNX1", "CSF1", "ZFP36L1", "HAX1", "KITLG", "PPARGC1B", "ROR2", "PRKCA", "SLC9B2", "CD74", "TRIB1", "TESC", "GPR68")
GO_IMMUNE_RESPONSE_REGULATING_SIGNALING_PATHWAY	0.715698	0.852909	0.072856	0.870319	2967	311	c("CDC42", "PRKD2", "PRKACB", "BAIAP2", "BTN3A2", "MAPK9", "PIK3CD", "PPP3CA", "PSMA1", "DUSP3", "BAG6", "FOXP1", "CREBBP", "RAPGEF1", "ACTG1", "WIPF3", "ACTB", "RAF1", "CD81", "PSMA2", "CALM1", "PPP3CB", "RPS3", "NCKAP1", "ACTR2", "PRKCB", "RC3H1", "VAV3", "ELMO1", "PSMB3", "RELA", "SKP1", "MALT1", "MAP2K7", "CD24", "WASL", "ABL1", "PAK3", "DENND1B", "BTRC", "WNK1", "FOS", "PDE4B", "THY1", "TAB3…
GO_PEPTIDE_SECRETION	0.34291	0.64137	-0.0881219	-1.06812	2052	427	c("ERP29", "SCG2", "RAB11FIP1", "GAL", "XBP1", "ITSN1", "FOXA2", "MC4R", "ACHE", "SLC16A10", "SYT9", "REST", "HLA-E", "RAB11FIP2", "CARTPT", "HIF1A", "OPRM1", "MIA2", "UQCC2", "F2RL1", "SRI", "HLA-DRB1", "CX3CL1", "ARRB1", "CTAGE1", "C2CD2L", "IGF1", "LLGL1", "ADRA2A", "TVP23B", "TIAM1", "HNF1B", "PHPT1", "DOC2B", "ADCYAP1", "HADH", "OLFM2", "TGFB2", "ABCG1", "PTPN11", "UCN", "SLC30A8", "BMP8A", …
GO_REGULATION_OF_PEPTIDE_SECRETION	0.427487	0.693242	-0.0895341	-1.02403	2534	321	c("ERP29", "RAB11FIP1", "XBP1", "ITSN1", "FOXA2", "ACHE", "SYT9", "REST", "HLA-E", "CARTPT", "HIF1A", "OPRM1", "UQCC2", "F2RL1", "SRI", "HLA-DRB1", "CX3CL1", "ARRB1", "C2CD2L", "IGF1", "LLGL1", "ADRA2A", "TIAM1", "PHPT1", "DOC2B", "ADCYAP1", "HADH", "TGFB2", "ABCG1", "PTPN11", "UCN", "SLC30A8", "BMP8A", "APOE", "CDK16", "HDAC9", "MAVS", "EXPH5", "RPH3AL", "SORL1", "TCF7L2", "ADAM8", "SREBF1", "LG…
GO_NEGATIVE_REGULATION_OF_PEPTIDE_SECRETION	0.155853	0.485652	-0.168558	-1.28708	871	75	c("ERP29", "RAB11FIP1", "REST", "CARTPT", "OPRM1", "F2RL1", "CX3CL1", "ADRA2A", "HADH", "PTPN11", "BMP8A", "APOE", "HDAC9", "SREBF1", "LGR4")
GO_POSITIVE_REGULATION_OF_PEPTIDE_SECRETION	0.389213	0.671287	-0.107037	-1.04515	2265	171	c("XBP1", "ITSN1", "ACHE", "HLA-E", "HIF1A", "F2RL1", "SRI", "HLA-DRB1", "ARRB1", "C2CD2L", "IGF1", "PHPT1", "DOC2B", "ADCYAP1", "TGFB2", "ABCG1", "UCN", "SLC30A8", "MAVS", "EXPH5", "RPH3AL", "SORL1", "TCF7L2", "ADAM8", "TM7SF3", "SYK", "IRF3", "PPID", "GRP", "FRMD8", "GCK", "CD2AP", "EGFR", "STAT3", "PSMD9", "BAIAP3", "SIRT3", "PANX1", "KIF5B", "HSPD1", "APBB1", "UNC13B", "FFAR4", "PPIA", "TNFSF…
GO_REGULATION_OF_ADAPTIVE_IMMUNE_RESPONSE	0.407356	0.679397	-0.116049	-1.03966	2325	127	c("HLA-F", "HLA-B", "HLA-E", "IRF1", "B2M", "MLH1", "NFKBIZ", "AGER", "HLA-G", "EXOSC3", "ADA", "JAK3", "HLA-A", "THOC1", "EIF2AK4", "ATAD5", "SKAP1", "PKN1", "BCL6", "MAD2L2", "DUSP22", "MEF2C", "IRF7", "SHLD1", "GATA3", "TRAF2", "HSPD1", "HPX", "APLF", "TNFSF4", "HLX", "ZP3", "SMAD7", "RIPK2", "SHLD2", "ANXA1", "SUSD4", "PARP3", "CD40", "IL1R1", "SAMSN1", "TNFRSF13C", "RSAD2", "PAXIP1", "CLEC4G…
GO_NEGATIVE_REGULATION_OF_ADAPTIVE_IMMUNE_RESPONSE	0.185226	0.522307	-0.214302	-1.26396	1007	36	c("HLA-F", "HLA-G", "JAK3", "THOC1", "BCL6", "DUSP22", "TNFSF4", "SMAD7", "SUSD4", "PARP3", "SAMSN1", "CLEC4G", "IL4R", "FOXP3", "IL7R", "ZC3H12A", "PTPN6", "CEACAM1", "FOXJ1", "XCL1", "CD160", "ZBTB7B", "C4BPB", "HFE", "C4BPA", "TRIM27")
GO_POSITIVE_REGULATION_OF_ADAPTIVE_IMMUNE_RESPONSE	0.682399	0.836034	-0.106506	-0.842341	3845	83	c("HLA-F", "HLA-B", "HLA-E", "B2M", "MLH1", "NFKBIZ", "HLA-G", "EXOSC3", "ADA", "HLA-A", "EIF2AK4", "ATAD5", "SKAP1", "MAD2L2", "SHLD1", "GATA3", "TRAF2", "HSPD1", "HPX", "TNFSF4", "HLX", "ZP3", "RIPK2", "SHLD2", "ANXA1", "CD40", "IL1R1", "TNFRSF13C", "RSAD2", "PAXIP1", "BTK", "FOXP3", "TNFSF13", "SLC22A13", "FCER1G", "NECTIN2", "XCL1", "CD4", "C17orf99", "CD28", "IL18", "TGFB1", "STAT6", "TRAF6"…
GO_REGULATION_OF_T_HELPER_1_TYPE_IMMUNE_RESPONSE	0.49934	0.731949	-0.227411	-0.955881	2647	15	c("JAK3", "TNFSF4", "HLX", "RIPK2", "ANXA1", "IL1R1", "IL4R", "XCL1", "IL18", "IL23A", "HAVCR2", "SLC11A1", "PLA2G4A")
GO_POSITIVE_REGULATION_OF_T_HELPER_1_TYPE_IMMUNE_RESPONSE	0.450837	0.706876	0.264351	0.991183	2154	11	c("SOCS5", "IL27RA", "PLA2G4A", "SLC11A1", "IL23A", "IL18", "XCL1", "IL1R1", "ANXA1", "RIPK2", "HLX")
GO_REGULATION_OF_TYPE_2_IMMUNE_RESPONSE	0.359462	0.649328	0.220167	1.06684	1682	20	c("PRKCZ", "ARG2", "SOCS5", "CD81")
GO_POSITIVE_REGULATION_OF_TYPE_2_IMMUNE_RESPONSE	0.635389	0.808843	-0.23364	-0.859135	3317	11	c("GATA3", "TNFSF4", "CD74", "RSAD2", "IL4R", "RARA", "XCL1", "IL18")
GO_REGULATION_OF_RESPONSE_TO_BIOTIC_STIMULUS	0.389701	0.67153	-0.0921686	-1.04565	2292	312	c("PSMA7", "RELB", "APOBEC3G", "PSMB1", "HLA-F", "HLA-B", "HLA-E", "PSMC4", "IRF1", "APOBEC3F", "F2RL1", "CX3CL1", "PSMD13", "EP300", "GRN", "PSMA5", "RPS19", "UBE2K", "MAPKBP1", "HTRA1", "PSMD14", "UFD1", "USP18", "PSME1", "PDPK1", "PRKCD", "HRAS", "PSMC6", "HLA-G", "PTPN11", "APOE", "HSP90AB1", "PSMD1", "MAVS", "JAK1", "ADAM8", "OPTN", "IKBKB", "CD55", "SASH1", "HLA-A", "SOCS1", "SYK", "EIF2AK4…
GO_NEGATIVE_REGULATION_OF_RESPONSE_TO_BIOTIC_STIMULUS	0.565326	0.77079	-0.121112	-0.924792	3162	75	c("HLA-F", "HLA-B", "HLA-E", "GRN", "RPS19", "MAPKBP1", "HTRA1", "UFD1", "HLA-G", "HLA-A", "PRDX2", "METTL3", "TTLL12", "MICA", "TARBP2", "DHX58", "IFI16", "PTPN2", "PPARG")
GO_POSITIVE_REGULATION_OF_RESPONSE_TO_BIOTIC_STIMULUS	0.605796	0.79291	-0.0907936	-0.908714	3532	188	c("PSMA7", "RELB", "PSMB1", "HLA-F", "HLA-E", "PSMC4", "F2RL1", "PSMD13", "EP300", "GRN", "PSMA5", "RPS19", "UBE2K", "PSMD14", "PSME1", "PDPK1", "PRKCD", "HRAS", "PSMC6", "HLA-G", "PSMD1", "MAVS", "ADAM8", "OPTN", "IKBKB", "SASH1", "SYK", "IRF3", "TRIM5", "MUC12", "NRAS", "IKBKE", "TAB2", "PSMA6", "IRF7", "PSMD9", "PSMD7", "DHX58", "IFI16", "CYBA", "PRKCA", "PLSCR1", "PSMA4", "HSPD1", "PSMC2", "U…
GO_REGULATION_OF_RESPONSE_TO_TUMOR_CELL	0.221095	0.552432	0.305169	1.22565	1045	13	c("PVR", "HMGB1", "MR1", "CD226", "FBXO38", "HAVCR2", "CD274", "CD160", "CRTAM", "NECTIN2", "CEACAM1", "SLC22A13")
GO_POSITIVE_REGULATION_OF_RESPONSE_TO_TUMOR_CELL	0.452366	0.706876	0.276152	0.995581	2169	10	c("PVR", "MR1", "CD226", "FBXO38", "CD274", "CD160", "CRTAM", "NECTIN2", "SLC22A13")
GO_REGULATION_OF_INFLAMMATORY_RESPONSE_TO_ANTIGENIC_STIMULUS	0.263347	0.579866	-0.270495	-1.17027	1395	16	c("HLA-E", "HLA-DRB1", "NPY5R", "ADCYAP1")
GO_REGULATION_OF_ACUTE_INFLAMMATORY_RESPONSE_TO_ANTIGENIC_STIMULUS	0.234582	0.56202	-0.341331	-1.20663	1220	10	c("HLA-E", "NPY5R", "ADCYAP1")
GO_REGULATION_OF_MYELOID_LEUKOCYTE_MEDIATED_IMMUNITY	0.0677532	0.346478	-0.238926	-1.48449	369	42	c("HLA-E", "F2RL1", "PDPK1", "MAVS", "SYK", "HMOX1", "ABR", "FER", "PTAFR", "RAC2", "STX4", "TICAM1", "DDX58", "DDX21", "BTK", "IL4R", "PRAM1", "LGALS9", "BLK", "LYN", "STXBP2", "FES", "IL13", "FCER1G", "GATA2", "ADGRE2", "CXCL6", "NPPA")
GO_POSITIVE_REGULATION_OF_MYELOID_LEUKOCYTE_MEDIATED_IMMUNITY	0.483519	0.722159	-0.191058	-0.968236	2566	24	c("HLA-E", "F2RL1", "MAVS", "SYK", "PTAFR", "STX4", "TICAM1", "DDX58", "DDX21", "BTK", "IL4R", "IL13", "FCER1G", "GATA2", "NPPA")
GO_REGULATION_OF_B_CELL_APOPTOTIC_PROCESS	0.671305	0.831131	0.182145	0.82427	3183	17	c("FOXP1", "FNIP1", "NOC2L")
GO_NEGATIVE_REGULATION_OF_B_CELL_APOPTOTIC_PROCESS	0.828243	0.908609	0.186431	0.699021	3958	11	c("FOXP1", "NOC2L", "IRS2", "MIF")
GO_REGULATION_OF_HUMORAL_IMMUNE_RESPONSE	0.480677	0.721767	-0.159439	-0.973437	2611	40	c("CLU", "PROS1", "CD55", "CPB2", "PPP2R3C", "CD59", "HPX", "A2M", "CD46", "VTN", "ZP3", "C1R", "C1S", "SUSD4", "CFI", "C5", "C5AR2", "PTPN6", "FOXJ1", "C8G", "C7", "C4BPB", "C4A", "C4B", "C5AR1", "CR1L", "C4BPA")
GO_NEGATIVE_REGULATION_OF_HUMORAL_IMMUNE_RESPONSE	0.603026	0.792339	-0.240728	-0.885195	3148	11	c("CD55", "CD59", "A2M", "SUSD4", "PTPN6", "FOXJ1", "C4BPB", "C4BPA")
GO_RESPONSE_TO_ISCHEMIA	0.0107195	0.1746	-0.27847	-1.81138	58	48	c("MAP2K6", "REST", "EIF4EBP1", "STUB1", "CX3CL1", "CAV1", "UCHL1", "TP53", "CSF1", "CAMK2A", "FAIM2", "RNLS", "SQSTM1", "BVES", "AIFM1", "PANX1", "CIB1", "HSPD1", "EEF2K", "BCL2", "MAP3K5", "SIRT5", "GJA1", "SLC26A5", "P2RX4", "HYOU1")
GO_REGIONALIZATION	0.589067	0.783844	0.0804487	0.933218	2456	278	c("GREM1", "HOXB6", "HOXA3", "BMI1", "HOXB3", "PRKACB", "SENP2", "HOXB2", "MAFB", "HIPK2", "SEMA3C", "TMED2", "BMPR2", "ROBO1", "NKX2-5", "FBXL15", "HOXD3", "TSHZ1", "HES4", "CELSR2", "HOXA5", "BASP1", "HOXB5", "SKI", "GBX2", "VAX2", "NEUROD1", "CTNNBIP1", "HOXC6", "CITED2", "HOXC5", "SMAD4", "PCSK5", "ISL1", "IRX3", "TGFBR1", "KDM6A", "KDM2B", "IRX1", "CTNNB1", "HOXB4", "ACVR2B", "CHSY1", "PGAP1…
GO_HEART_MORPHOGENESIS	0.0520062	0.310775	-0.13943	-1.43408	301	210	c("MSX1", "ID2", "TH", "CLDN5", "BMP4", "FGFRL1", "HIF1A", "SETDB2", "OLFM1", "NOTCH2", "JAG1", "HES1", "NPY5R", "ALPK2", "VEGFA", "SMAD3", "NIPBL", "ZFPM1", "TBX2", "RXRA", "TGFB2", "TP53", "PROX1", "ARL13B", "MDM4", "TPM1", "NEDD4", "FAT4", "RBPJ", "SHOX2", "COL5A1", "TBX19", "FHL2", "ILK", "NRP1", "HEY1", "SAV1", "TBX3", "FZD1", "MEF2C", "RYR2", "DHRS3", "IFT57", "S1PR1", "GATA3", "SUFU", "DLL…
GO_SKELETAL_MUSCLE_CONTRACTION	0.651294	0.819018	0.140642	0.854158	2993	35	c("EEF2", "C12orf57", "DMPK", "MYH14", "DMD", "TNNT1", "STAC", "SLC8A3", "GAA", "GSTO1")
GO_MUSCLE_SYSTEM_PROCESS	0.0493493	0.304786	-0.117817	-1.37986	291	362	c("EDNRB", "MAP2K6", "LMCD1", "CNN1", "MYL12A", "ENO1", "TNFRSF1A", "UTS2", "SOD1", "CHRNA3", "FGF13", "DSG2", "ATP2A2", "MYL12B", "TPM4", "SRI", "TMOD1", "CALD1", "GLRX3", "CAV1", "KCNE4", "IGF1", "IGFBP5", "ADRA2A", "MYOM2", "SSTR2", "CHRNB4", "SMAD3", "TIAM1", "KCNJ3", "ACTA2", "TPM2", "AKAP13", "RAP1GDS1", "STC1", "UCN", "ACTG2", "TPM1", "CLCN1", "LMOD3", "ADA", "ANXA6", "CDK9", "ANK2", "KCNJ…
GO_CIRCULATORY_SYSTEM_PROCESS	0.0632155	0.339386	-0.108497	-1.33436	380	458	c("TAC3", "EDNRB", "MAP2K6", "TAC1", "ID2", "TH", "CLDN5", "UTS2", "SOD1", "ADM2", "FGF13", "CARTPT", "NPR3", "SCPEP1", "DSG2", "ATP2A2", "F2RL1", "SRI", "GLRX3", "CAV1", "ANGPT1", "KCNE4", "VEGFA", "ADRA2A", "SMAD3", "HSD11B2", "KCNJ3", "AGER", "AZU1", "ACTA2", "ADCYAP1", "GNB3", "RENBP", "AKAP13", "TBX2", "SLC27A1", "RAP1GDS1", "TGFB2", "STC1", "FXYD6", "TJP1", "AR", "ITGB1BP1", "UCN", "APOE", …
GO_RENAL_SYSTEM_PROCESS	0.376252	0.661182	-0.127427	-1.06301	2141	99	c("EDNRB", "TAC1", "CHRNA3", "BMP4", "RAB11FIP2", "NPR3", "F2RL1", "ADCY9", "CHRNB4", "HSD11B2", "STC1", "PSAP", "CYP4A11", "AKR1B1", "NPPB", "PDGFB", "PKN1", "WFS1", "SNX5", "AGT", "HYAL2", "CYBA", "MYO1E", "WNK4", "ADCY6", "ADRA1A", "SULF2", "MYO5B", "MCAM", "BCL2", "SGK1", "KCNQ1", "HAS2", "OPRL1", "SULF1", "SERPINF2", "GJA1", "CORIN", "RAB11A", "F2R", "ADCY5", "INPP5K", "AQP1", "TBC1D8B", "CO…
GO_HEART_PROCESS	0.352359	0.64671	-0.0999406	-1.07107	2030	245	c("MAP2K6", "TAC1", "TH", "SOD1", "FGF13", "DSG2", "ATP2A2", "SRI", "GLRX3", "CAV1", "KCNE4", "KCNJ3", "AKAP13", "TBX2", "TGFB2", "STC1", "FXYD6", "UCN", "TPM1", "ADA", "ATP1B3", "SREBF1", "ANK2", "RNLS", "KCNJ12", "ATP2A3", "CACNA2D3", "SCN4B", "CACNG5", "ATP2B4", "KCNK1", "AKAP9", "ATP1A2", "FXYD2", "CELF2", "KCNJ5", "CASQ1", "ABCC9", "KCNJ2", "AGT", "CXCR4", "ADRA1D", "CACNB3", "CALM3", "CACNA…
GO_RESPIRATORY_SYSTEM_PROCESS	0.023388	0.236588	0.296371	1.69574	106	30	c("NLGN1", "YWHAZ", "RAB3A", "HOXA5", "KDM6A", "GLS", "ZFAND5", "STK40", "GAA", "JAG2", "ADORA1", "NLGN2", "ECEL1", "TSHZ3", "MECP2", "PBX3", "NLGN3", "AP3B1", "ADH5", "GLRA1")
GO_VASCULAR_PROCESS_IN_CIRCULATORY_SYSTEM	0.201463	0.535118	-0.128076	-1.20738	1156	151	c("EDNRB", "CLDN5", "UTS2", "SOD1", "SCPEP1", "F2RL1", "CAV1", "ANGPT1", "VEGFA", "ADRA2A", "AZU1", "ACTA2", "ADCYAP1", "SLC27A1", "RAP1GDS1", "TJP1", "ITGB1BP1", "UCN", "APOE", "NPPB", "HTR2A", "GUCY1A1", "ATP1A2", "PDE3A", "ABCB1", "HMOX1", "GRIP2", "DRD5", "AGT", "EGFR", "ADRA1D", "PLOD3", "WDR35", "YES1", "MFSD2A", "ABR", "HRH2", "DOCK4", "PRKG1", "NOS1", "PTAFR", "GCLM", "ATG5", "ADCY6", "BB…
GO_REGULATION_OF_SYSTEMIC_ARTERIAL_BLOOD_PRESSURE_MEDIATED_BY_A_CHEMICAL_SIGNAL	0.311557	0.616632	-0.199977	-1.12053	1692	31	c("F2RL1", "HSD11B2", "TPM1", "DRD5", "AGT", "ADRA1D", "CYBA", "ADRA1A", "SERPINF2", "ECE1", "CORIN", "F2R", "NOS3", "CTSZ", "MME", "EDN1", "SUCNR1", "AVPR1A", "NOX1")
GO_RENAL_SYSTEM_PROCESS_INVOLVED_IN_REGULATION_OF_SYSTEMIC_ARTERIAL_BLOOD_PRESSURE	0.412246	0.682578	-0.232442	-1.02553	2167	17	c("F2RL1", "HSD11B2", "CYP4A11", "PDGFB", "AGT", "CYBA", "SERPINF2", "GJA1", "F2R")
GO_REGULATION_OF_SYSTEMIC_ARTERIAL_BLOOD_PRESSURE	0.951467	0.973552	0.0767743	0.593235	4214	68	c("BMPR2", "GSK3A", "NMU", "ASIC2", "SOD2", "PCSK5", "CORO2B", "CALCA", "NCALD", "ADORA1", "TRPV1", "EDN3", "ATP6AP2", "DRD2", "ARHGAP42", "EMP2", "GAS6", "MECP2", "RASL10B", "TNNI3", "ACE", "BBS4", "ENPEP", "RHOA", "DDAH1", "CES1", "CRH", "NR2F2", "PDE4D", "OXTR", "ADRA1B", "SLC4A5", "PLCB3", "PTPRO", "NOX1", "AVPR1A", "SPX", "SUCNR1", "NPPA", "POSTN", "EDN1", "ADM", "NTSR1", "MME", "NAV2", "CTS…
GO_REGULATION_OF_SYSTEMIC_ARTERIAL_BLOOD_PRESSURE_BY_RENIN_ANGIOTENSIN	0.66585	0.827839	-0.195823	-0.823104	3530	15	c("F2RL1", "AGT", "CYBA", "SERPINF2", "F2R", "CTSZ", "MME", "SUCNR1", "NOX1")
GO_POSITIVE_REGULATION_OF_SYSTEMIC_ARTERIAL_BLOOD_PRESSURE	0.989817	0.994124	-0.134668	-0.476062	5151	10	c("HSD11B2", "CYBA", "ADRA1A")
GO_NEGATIVE_REGULATION_OF_SYSTEMIC_ARTERIAL_BLOOD_PRESSURE	0.605022	0.792463	0.205924	0.878651	2842	15	c("BMPR2", "SOD2", "CALCA", "ADORA1", "TRPV1", "ARHGAP42")
GO_RENAL_WATER_HOMEOSTASIS	0.210618	0.541388	0.220258	1.2298	971	28	c("PRKAR1A", "PRKACB", "AKAP11", "PRKAR1B", "ADCY8", "ADCY1", "PRKAR2A", "PRKACA", "ADCY2", "PRKAR2B")
GO_REGULATION_OF_GLOMERULAR_FILTRATION	0.833045	0.911348	-0.197225	-0.697206	4335	10	c("F2RL1", "PDGFB", "CYBA", "GJA1", "F2R")
GO_HEART_FIELD_SPECIFICATION	0.211227	0.541388	-0.303801	-1.23594	1109	14	c("BMP4", "RBPJ", "MEF2C", "AXIN2", "MESP1", "SMARCD3", "BMP2", "WNT5A", "LRP2")
GO_SECONDARY_HEART_FIELD_SPECIFICATION	0.079731	0.372673	-0.418233	-1.47848	414	10	c("BMP4", "RBPJ", "MEF2C", "AXIN2", "MESP1", "SMARCD3", "WNT5A", "LRP2")
GO_EMBRYONIC_HEART_TUBE_MORPHOGENESIS	0.30765	0.613386	-0.166327	-1.12713	1684	54	c("HIF1A", "SETDB2", "NOTCH2", "HES1", "SMAD3", "TBX2", "ARL13B", "TBX3", "MEF2C", "RYR2", "IFT57", "SUFU", "BBS7", "DNAAF1", "SHH", "MICAL2", "SRF", "AHI1", "RNF207", "TEAD2", "ACVR1", "MESP1", "SMO", "NOTO", "WNT5A")
GO_OUTFLOW_TRACT_SEPTUM_MORPHOGENESIS	0.260175	0.578535	0.225833	1.16515	1220	23	c("SEMA3C", "BMPR2", "ROBO1", "NKX2-5", "SMAD4", "ISL1")
GO_OUTFLOW_TRACT_MORPHOGENESIS	0.142933	0.475389	-0.179166	-1.31365	803	66	c("CLDN5", "BMP4", "HIF1A", "JAG1", "HES1", "NPY5R", "VEGFA", "NIPBL", "ZFPM1", "TBX2", "TGFB2", "NEDD4", "RBPJ", "ILK", "NRP1", "TBX3", "FZD1", "MEF2C", "DHRS3")
GO_REGULATION_OF_ANIMAL_ORGAN_FORMATION	0.933481	0.964389	-0.107065	-0.592903	5065	30	c("BMP4", "HES1", "AR", "FRS2", "SHH", "PIM1", "SULF1", "WNT2B", "MESP1", "BMP2", "WNT5A", "SIX1", "EYA1", "HAND2", "NOTCH1", "FGF1", "FGF10", "GDNF", "DKK1", "SPRY1")
GO_ENDOTHELIUM_DEVELOPMENT	0.0557977	0.319938	-0.172661	-1.48345	319	109	c("ID1", "CLDN5", "MSN", "TNFRSF1A", "CLDN3", "SCUBE1", "BMP4", "ZEB1", "F2RL1", "JAG1", "VEGFA", "ETV2", "STC1", "GSTM3", "TJP1", "CLDN1", "COL22A1", "PROX1", "RBPJ", "IKBKB", "VEZF1", "NRP1", "PDPN", "CXCR4", "HEY1", "PLOD3", "WNT7A", "HAPLN2", "S1PR1", "DLL4", "ADAMTS12")
GO_MORPHOGENESIS_OF_AN_ENDOTHELIUM	0.674778	0.832385	-0.1895	-0.819855	3576	16	c("BMP4", "RBPJ", "CXCR4", "DLL4", "ADAMTS12")
GO_CARDIAC_CONDUCTION_SYSTEM_DEVELOPMENT	0.396653	0.674196	0.277022	1.03869	1895	11	c("CDC42", "MAML1", "NKX2-5")
GO_HEART_VALVE_DEVELOPMENT	0.148987	0.480543	-0.192539	-1.30476	815	54	c("TNFRSF1A", "BMP4", "FGFRL1", "OLFM1", "NOTCH2", "JAG1", "ZFPM1", "TGFB2", "MDM4", "RBPJ", "SHOX2", "ADAMTS9", "ZBTB14", "HEY1", "MEF2C", "GATA3", "DLL4", "EMILIN1", "MDM2")
GO_ATRIOVENTRICULAR_VALVE_DEVELOPMENT	0.754135	0.869803	-0.161355	-0.761339	4011	20	c("OLFM1", "ZFPM1", "TGFB2", "MDM4")
GO_AORTIC_VALVE_DEVELOPMENT	0.643588	0.815302	0.150713	0.851108	2955	29	c("BMPR2", "ROBO1", "RB1", "SLIT3", "SOX9", "SLIT2", "TWIST1", "SNAI2", "ROCK2")
GO_PULMONARY_VALVE_DEVELOPMENT	0.0794577	0.372673	-0.321671	-1.48963	421	19	c("TNFRSF1A", "BMP4", "NOTCH2", "JAG1", "TGFB2", "RBPJ")
GO_PULMONARY_VALVE_MORPHOGENESIS	0.208938	0.538888	-0.294882	-1.23948	1107	15	c("BMP4", "NOTCH2", "JAG1", "TGFB2")
GO_HEART_VALVE_FORMATION	0.898822	0.946131	0.164124	0.63897	4272	12	c("SMAD4", "SOX9", "TWIST1", "DCHS1", "TBX20")
GO_ENDOCARDIAL_CUSHION_DEVELOPMENT	0.0527092	0.311906	-0.261417	-1.55271	285	37	c("MSX1", "BMP4", "JAG1", "RBM24", "ERBB3", "TBX2", "TGFB2", "MDM4", "NEDD4", "RBPJ")
GO_EPITHELIAL_TO_MESENCHYMAL_TRANSITION_INVOLVED_IN_ENDOCARDIAL_CUSHION_FORMATION	0.633226	0.808109	-0.202102	-0.849497	3357	15	c("MSX1", "TGFB2", "RBPJ")
GO_ENDOCARDIAL_CUSHION_MORPHOGENESIS	0.704809	0.848136	-0.145745	-0.807105	3824	30	c("MSX1", "TBX2", "TGFB2", "MDM4", "RBPJ")
GO_CARDIAC_CHAMBER_DEVELOPMENT	0.0585273	0.327004	-0.153946	-1.44252	336	148	c("ID2", "BMP4", "FGFRL1", "HIF1A", "AP2B1", "NOTCH2", "JAG1", "HES1", "NPY5R", "LUZP1", "SALL4", "ZFPM1", "TRIP11", "TBX2", "RXRA", "TGFB2", "TP53", "PROX1", "KCNK2", "LTBP1", "MDM4", "TPM1", "RBPJ", "SHOX2", "ANK2", "FHL2", "CRELD1", "ZBTB14", "NRP1", "FRS2", "HEY1", "SAV1", "TBX3", "FZD1", "MEF2C", "RYR2", "DHRS3", "PTK7", "GATA3", "SUFU", "DLL4", "PARVA", "UBE4B", "FKBP1A", "MDM2", "ADGRG6", …
GO_CARDIAC_CHAMBER_MORPHOGENESIS	0.0376995	0.279115	-0.181349	-1.54604	214	107	c("ID2", "BMP4", "FGFRL1", "HIF1A", "NOTCH2", "JAG1", "HES1", "NPY5R", "ZFPM1", "TBX2", "RXRA", "TGFB2", "TP53", "PROX1", "TPM1", "RBPJ", "SHOX2", "FHL2", "NRP1", "HEY1", "SAV1", "TBX3", "FZD1", "MEF2C", "RYR2", "DHRS3", "GATA3", "DLL4", "PARVA", "UBE4B", "FKBP1A", "MDM2", "ADGRG6", "CHD7", "PKP2", "SRF", "MYL3", "DSP", "TNNI1", "SMAD7", "HEG1", "TNNC1", "ACVR1", "MESP1", "SMARCD3", "SMO", "PPP1R…
GO_CARDIAC_CHAMBER_FORMATION	0.204086	0.536492	0.345862	1.2469	978	10	c("SOX11", "SOX4", "NKX2-5")
GO_CARDIAC_VENTRICLE_MORPHOGENESIS	0.1744	0.511359	-0.180092	-1.27185	965	60	c("HIF1A", "JAG1", "NPY5R", "RXRA", "TGFB2", "PROX1", "TPM1", "RBPJ", "HEY1", "MEF2C", "RYR2", "GATA3", "DLL4", "UBE4B", "FKBP1A", "CHD7", "PKP2", "MYL3", "DSP", "TNNI1", "SMAD7", "HEG1", "TNNC1", "MESP1", "SMARCD3", "PPP1R13L", "TGFBR3", "LRP2", "FOXC2", "COL11A1", "HAND2", "MYH6", "NOTCH1", "TNNT2", "ENG", "CCM2L", "HEYL", "HEY2", "TGFB1")
GO_CARDIAC_ATRIUM_MORPHOGENESIS	0.530043	0.749958	-0.183607	-0.930477	2813	24	c("NOTCH2", "ZFPM1", "TGFB2", "PROX1", "SHOX2", "DLL4", "HEG1", "ACVR1", "MESP1", "SMO", "WNT5A", "MYH6", "NOTCH1", "ENG", "CCM2L", "HEY2")
GO_CARDIAC_RIGHT_VENTRICLE_MORPHOGENESIS	0.534354	0.753744	0.213167	0.935476	2511	16	c("SOX4", "SEMA3C", "NKX2-5", "ISL1")
GO_VENTRICULAR_TRABECULA_MYOCARDIUM_MORPHOGENESIS	0.836696	0.913918	-0.166264	-0.69886	4436	15	c("TGFB2", "RBPJ", "DLL4", "UBE4B", "CHD7", "HEG1", "NOTCH1", "ENG", "CCM2L", "HEY2")
GO_VENTRICULAR_CARDIAC_MUSCLE_TISSUE_DEVELOPMENT	0.051156	0.30952	-0.237331	-1.53239	280	47	c("ID2", "DSG2", "RXRA", "TGFB2", "PROX1", "TPM1", "RBPJ", "ADAMTS9", "TBX3", "RYR2", "DLL4", "UBE4B", "FKBP1A", "CHD7", "PKP2", "MYL3", "DSP", "TNNI1", "SMAD7", "HEG1", "TNNC1", "PPP1R13L", "TGFBR3", "LRP2", "FOXC2", "COL11A1", "MYH6", "NOTCH1", "TNNT2", "ENG", "CCM2L", "HEY2", "TGFB1", "MYH7")
GO_CARDIAC_ATRIUM_DEVELOPMENT	0.381956	0.665624	-0.192155	-1.05373	2065	29	c("NOTCH2", "ZFPM1", "TGFB2", "PROX1", "MDM4", "SHOX2", "ANK2")
GO_CARDIAC_VENTRICLE_DEVELOPMENT	0.0955715	0.404244	-0.159301	-1.37641	545	111	c("ID2", "BMP4", "FGFRL1", "HIF1A", "AP2B1", "JAG1", "HES1", "NPY5R", "LUZP1", "SALL4", "ZFPM1", "TRIP11", "RXRA", "TGFB2", "PROX1", "KCNK2", "LTBP1", "MDM4", "TPM1", "RBPJ", "FRS2", "HEY1", "SAV1", "TBX3", "FZD1", "MEF2C", "RYR2", "PTK7", "GATA3", "SUFU", "DLL4", "UBE4B", "FKBP1A", "MDM2", "CHD7", "PKP2", "NPRL3", "MYL3", "DSP", "TNNI1", "SMAD7", "HEG1", "STRA6", "TNNC1", "ACVR1", "MESP1", "SMAR…
GO_REGULATION_OF_MEMBRANE_DEPOLARIZATION	0.987805	0.993336	0.0774329	0.486823	4535	38	c("NEDD4L", "FGF12", "MLLT11", "GCLC", "SRC", "TRPM4", "SCN3B", "RANGRF", "SCN1B", "CACNA1G", "PTPN3", "FZD9", "SCN2B", "CCK", "GPD1L", "ALOX12", "RACK1", "P2RX7")
GO_ENDOCARDIAL_CUSHION_FORMATION	0.615302	0.800093	0.176448	0.874108	2878	21	c("ROBO1", "SMAD4", "TGFBR1", "SNAI2", "FGF8", "DCHS1", "TBX20", "BMPR1A", "NOG")
GO_CARDIAC_SEPTUM_DEVELOPMENT	0.0669243	0.345404	-0.172895	-1.44231	380	99	c("ID2", "BMP4", "FGFRL1", "AP2B1", "NOTCH2", "JAG1", "HES1", "LUZP1", "SALL4", "ZFPM1", "TRIP11", "TBX2", "TGFB2", "TP53", "PROX1", "LTBP1", "MDM4", "RBPJ", "ANK2", "CRELD1", "ZBTB14", "NRP1", "FRS2", "HEY1", "SAV1", "TBX3", "FZD1", "DHRS3", "PTK7", "GATA3", "SUFU")
GO_VENTRICULAR_SEPTUM_DEVELOPMENT	0.0819554	0.377118	-0.196969	-1.43271	455	65	c("ID2", "BMP4", "FGFRL1", "AP2B1", "HES1", "LUZP1", "SALL4", "ZFPM1", "TRIP11", "TGFB2", "PROX1", "LTBP1", "MDM4", "RBPJ", "FRS2", "HEY1", "SAV1", "TBX3", "FZD1", "PTK7", "GATA3", "SUFU")
GO_ATRIAL_SEPTUM_DEVELOPMENT	0.366766	0.653676	0.229749	1.064	1725	18	c("SOX4", "NPHP3", "BMPR2", "NKX2-5", "ISL1")
GO_MUSCLE_HYPERTROPHY_IN_RESPONSE_TO_STRESS	0.214916	0.546099	-0.254934	-1.22463	1143	21	c("ATP2A2", "SMAD3", "LMNA", "ATP2B4", "EZH2", "MEF2C", "FOXO1", "KLF15", "TCAP", "TRPC3", "MLIP", "GATA6", "MYH6", "NPPA", "HEY2", "MYH7")
GO_PHYSIOLOGICAL_CARDIAC_MUSCLE_HYPERTROPHY	0.548205	0.761748	-0.18726	-0.917647	2916	22	c("IGF1", "AKAP13", "PDLIM5", "AGT", "PARP2", "PPARA", "ADRA1A", "YY1", "RGS2", "AKAP6")
GO_TYPE_B_PANCREATIC_CELL_DEVELOPMENT	0.306647	0.613266	-0.248557	-1.12533	1623	18	c("BMP4", "PDPK1", "RHEB", "NKX2-2", "ARNTL", "RFX3", "SIDT2", "SMO", "BMP6", "WNT5A", "INSM1")
GO_AMINO_ACID_TRANSMEMBRANE_TRANSPORT	0.40671	0.678791	-0.138497	-1.0369	2266	71	c("SLC1A4", "SLC16A10", "SLC3A2", "SLC17A8", "SLC1A5", "SLC7A4", "SLC3A1", "SLC7A5", "SLC38A7", "SLC17A6", "ATP1A2", "SLC7A7", "AGT", "PDPN", "PRAF2", "SLC1A3", "SLC22A4", "LRRC8C", "RGS2", "SLC25A15", "LRRC8A", "SLC6A12", "SLC36A1", "SLC38A3", "SLC38A6", "SLC7A3", "SLC15A4", "SLC47A1", "SLC6A13", "LRRC8E")
GO_MESENCHYMAL_TO_EPITHELIAL_TRANSITION_INVOLVED_IN_METANEPHROS_MORPHOGENESIS	0.68511	0.837648	-0.230943	-0.816402	3565	10	c("BMP4", "CITED1")
GO_METANEPHROS_MORPHOGENESIS	0.708676	0.850475	-0.152864	-0.801214	3789	26	c("BMP4", "HES1", "CITED1", "FMN1", "LGR4")
GO_CILIUM_MOVEMENT	0.00593886	0.138821	-0.205212	-1.77896	33	112	c("PLTP", "ZMYND10", "ARMC2", "DPCD", "NME5", "RSPH9", "SLIRP", "LRRC6", "IQCG", "DNAH9", "SPAG17", "INPP5B", "ROPN1B", "DRC1", "TTLL1", "CFAP157", "ROPN1", "ATP2B4", "HYDIN", "SPA17", "CFAP46", "CFAP43", "TEKT2", "TTC25", "WDR63", "CCDC151", "CFAP65", "CFAP61", "NPHP4", "CABYR", "CATSPER2", "WDR78", "DNAAF1", "SLC9B2", "BBS2", "SPEF2", "CFAP54", "CCSAP", "LDHC", "ZBBX", "TTLL6", "ARMC4", "SLC26A…
GO_REGULATION_OF_CILIUM_MOVEMENT	0.788765	0.886754	0.154432	0.748312	3692	20	c("MKKS", "CFAP298", "PGAM4", "CFAP20", "RGN", "CCDC40", "CCDC39", "BBS4", "CFAP69", "TACR3", "DNAH11", "GAS2L2", "TACR1", "CCDC65", "ARMC4", "TTLL6", "CCSAP", "BBS2", "DNAAF1")
GO_REGULATION_OF_CILIUM_BEAT_FREQUENCY	0.680544	0.834974	0.217872	0.816909	3252	11	c("MKKS", "CFAP20", "CCDC40", "CCDC39", "BBS4", "DNAH11", "GAS2L2", "ARMC4", "CCSAP", "BBS2", "DNAAF1")
GO_EPITHELIAL_CELL_MORPHOGENESIS	0.0444238	0.292807	-0.281811	-1.59186	238	32	c("ID1", "CLDN3", "RILPL2", "STC1", "AR", "COL22A1", "PLOD3", "HRH2", "BCL11B", "VSIG1", "PALLD", "FLNB", "ARHGEF26", "FRMD6", "CLIC4", "MET", "HEG1")
GO_AXIS_ELONGATION	0.925176	0.959732	-0.114346	-0.608865	4982	27	c("BMP4", "TNC", "HNF1B")
GO_NEURAL_RETINA_DEVELOPMENT	0.953467	0.974976	-0.0797993	-0.573583	5265	63	c("DIO3", "SLC17A8", "ATOH7", "TOPORS", "SDK1", "TGFB2", "ZHX2", "ATP2B4", "RAB11FIP4", "MEGF11", "RORB", "DLL4", "SDK2", "ROM1", "ATP8A2", "RDH13", "CRB1", "NRL", "AHI1", "PTN", "SIX3", "SMARCD3", "TFAP2A", "PROM1", "NEUROD4")
GO_CHONDROCYTE_DIFFERENTIATION_INVOLVED_IN_ENDOCHONDRAL_BONE_MORPHOGENESIS	0.0270579	0.247644	-0.445451	-1.70193	141	12	c("TRIP11", "ANXA6", "RARG", "POC1A", "SERPINH1", "COL27A1", "IFT80", "AXIN2")
GO_GROWTH_PLATE_CARTILAGE_DEVELOPMENT	0.498397	0.731888	-0.221469	-0.958162	2641	16	c("STC1", "ANXA6", "RARG", "POC1A", "COL27A1")
GO_DETECTION_OF_CALCIUM_ION	0.707615	0.850475	0.205551	0.800253	3363	12	c("CALM1", "KCNIP2", "KCNMB4", "KCNMB2", "CALM2")
GO_POLYSACCHARIDE_METABOLIC_PROCESS	0.573188	0.774295	0.106501	0.921265	2466	97	c("B3GALT1", "PPP1CB", "PHKB", "PPP1R2B", "CALM1", "GSK3A", "EPM2AIP1", "ESRRB", "PGM2L1", "PPP1CA", "FUT9", "PPP1CC", "IRS1", "PPP1R2", "SORBS1", "IRS2", "GSK3B", "GAL3ST3", "STK40", "AKT1", "CLTC", "GAA", "SELENOS", "DYRK2", "PASK", "IGF2", "PHKA2", "PHLDA2", "KHK", "HS2ST1", "ENPP1", "GYS1", "B3GNT2", "PER2", "NFKB1", "NR1D1", "MTOR", "GBE1")
GO_GLYCOGEN_BIOSYNTHETIC_PROCESS	0.0494746	0.304823	0.241123	1.54576	225	40	c("PPP1CB", "GSK3A", "EPM2AIP1", "ESRRB", "PGM2L1", "PPP1CA", "IRS1", "SORBS1", "IRS2", "GSK3B", "AKT1", "SELENOS", "DYRK2", "PASK", "IGF2", "ENPP1", "GYS1", "PER2", "NR1D1", "MTOR", "GBE1")
GO_MONOSACCHARIDE_METABOLIC_PROCESS	0.194431	0.528417	0.104718	1.18705	816	252	c("ALDOC", "ALDOA", "SLC25A10", "NLN", "FBP1", "MAPK14", "FAM3C", "PMM2", "MIDN", "PPP1CB", "SLC25A13", "GSTO2", "PGAM1", "WDR5", "KCNJ11", "RBP4", "GSK3A", "EPM2AIP1", "MAN2C1", "ESRRB", "PFKL", "MDH1", "PGM2L1", "PPP1CA", "SOGA1", "FUT9", "PPP4R3B", "IRS1", "PFKFB2", "DCXR", "GPI", "NCOA2", "MST1", "SLC25A12", "BAD", "GCLC", "SORBS1", "POFUT2", "SRC", "USF1", "DLAT", "RPIA", "MAN2B2", "ZMPSTE24…
GO_FRUCTOSE_METABOLIC_PROCESS	0.157784	0.487199	0.315213	1.31082	748	14	c("ALDOC", "ALDOA", "FBP1", "PFKFB2")
GO_FRUCTOSE_6_PHOSPHATE_METABOLIC_PROCESS	0.388936	0.671277	0.268271	1.04444	1848	12	c("FBP1", "GFPT1", "PFKL", "GFPT2", "HK1", "FBP2", "NFE2L1", "TALDO1", "HK2", "HK3", "PFKM")
GO_FUCOSE_METABOLIC_PROCESS	0.947011	0.971723	-0.138137	-0.580632	5021	15	c("FUOM", "FUT4", "FUT2", "FUT6")
GO_GLUCOSE_METABOLIC_PROCESS	0.140048	0.470717	0.119288	1.25535	583	189	c("ALDOC", "ALDOA", "SLC25A10", "NLN", "FBP1", "MAPK14", "FAM3C", "MIDN", "PPP1CB", "SLC25A13", "PGAM1", "WDR5", "KCNJ11", "RBP4", "GSK3A", "EPM2AIP1", "ESRRB", "PFKL", "MDH1", "PGM2L1", "PPP1CA", "SOGA1", "PPP4R3B", "IRS1", "PFKFB2", "DCXR", "GPI", "NCOA2", "MST1", "SLC25A12", "BAD", "SORBS1", "SRC", "USF1", "DLAT", "ZMPSTE24", "IRS2", "USP7", "SIRT1", "CRY1", "DGKQ", "ARPP19", "GSK3B", "C1QTNF1…
GO_GLUCOSE_CATABOLIC_PROCESS	0.0988749	0.409564	0.239273	1.40802	456	32	c("ALDOC", "ALDOA", "PGAM1", "PFKL", "PGM2L1", "PFKFB2", "GPI", "SLC25A12", "BAD")
GO_GALACTOSE_METABOLIC_PROCESS	0.160431	0.491001	0.326096	1.3097	758	13	c("PGM2L1", "PPARGC1A", "GALT", "B4GALT1", "GALK2", "GALE", "GLB1", "SLC35A2", "GALM", "PGM2", "GALK1", "PGM1")
GO_INOSITOL_METABOLIC_PROCESS	0.379916	0.664308	0.281746	1.05641	1815	11	c("SLC5A3", "IMPA1", "PPIP5K2", "ISYNA1", "IPPK", "MECP2")
GO_AMINOGLYCAN_METABOLIC_PROCESS	0.64548	0.816309	-0.094965	-0.883662	3726	144	c("ANGPT1", "GUSB", "HAS3", "HEXA", "BCAN", "CEMIP", "EGFLAM", "HEXB", "IDUA", "CHST7", "ST3GAL4", "CTBS", "CSGALNACT1", "XYLT1", "PDGFB", "CHST15", "B3GALT2", "NDST4", "SPOCK2", "SLC35D2", "HMMR", "HYAL2", "B3GNT4", "CD44", "B3GNT7", "IL15", "GPC4", "DSEL", "CHST14", "IDS", "NCAN", "B4GALT2", "B4GALT3", "UGDH", "GPC1", "PXYLP1", "CHST1", "CHST11", "ARSB", "B4GALT4", "CSGALNACT2", "PIM1", "ST3GAL…
GO_AMINOGLYCAN_BIOSYNTHETIC_PROCESS	0.729474	0.859142	-0.0964664	-0.814582	4157	103	c("ANGPT1", "HAS3", "HEXA", "BCAN", "CEMIP", "CHST7", "ST3GAL4", "CSGALNACT1", "XYLT1", "PDGFB", "CHST15", "B3GALT2", "NDST4", "SLC35D2", "B3GNT4", "B3GNT7", "GPC4", "DSEL", "CHST14", "NCAN", "B4GALT2", "B4GALT3", "UGDH", "GPC1", "PXYLP1", "CHST1", "CHST11", "B4GALT4", "CSGALNACT2", "ST3GAL6", "B3GALT5", "SDC4", "HAS2", "ST3GAL2", "HS3ST1", "NDST2", "GLCE", "DSE", "EXT1", "CHST6")
GO_AMINOGLYCAN_CATABOLIC_PROCESS	0.698883	0.845678	-0.124714	-0.816382	3817	49	c("GUSB", "HEXA", "BCAN", "CEMIP", "HEXB", "IDUA", "CTBS", "HMMR", "HYAL2", "CD44", "GPC4", "IDS", "NCAN", "GPC1")
GO_PROTEOGLYCAN_METABOLIC_PROCESS	0.28176	0.595145	-0.144225	-1.14065	1587	83	c("IGF1", "GAL3ST4", "HEXA", "BCAN", "TCF7L2", "HS3ST4", "EGFLAM", "HEXB", "IDUA", "CHST7", "BMPR1B", "CSGALNACT1", "XYLT1", "CHST15", "NDST4", "SPOCK2", "DSEL", "CHST14", "CHST8", "IDS", "ADAMTS12", "NCAN", "UGDH", "GPC1", "PXYLP1", "CHST11", "ARSB", "CSGALNACT2", "SULF2", "SLC2A10", "EXTL2", "NDST2", "GLCE", "DSE", "SULF1", "EXT1")
GO_AMINO_SUGAR_METABOLIC_PROCESS	0.635052	0.808754	0.139812	0.868908	2905	37	c("OGA", "ST6GAL1", "GFPT1", "SLC35A3", "NANP", "MGAT3", "OVGP1", "ST3GAL1", "MDP1", "LARGE1")
GO_N_ACETYLGLUCOSAMINE_METABOLIC_PROCESS	0.822885	0.905056	-0.156169	-0.707048	4357	18	c("NAGK", "RENBP", "CHST7", "AMDHD2", "CHST1", "GNPDA1")
GO_UDP_N_ACETYLGLUCOSAMINE_METABOLIC_PROCESS	0.188644	0.524447	-0.292645	-1.2661	999	16	c("NAGK", "RENBP", "AMDHD2", "UAP1", "MGAT1", "UAP1L1", "GNPDA1", "DPAGT1", "PGM3", "B4GALNT2")
GO_UDP_N_ACETYLGLUCOSAMINE_BIOSYNTHETIC_PROCESS	0.164879	0.496394	-0.353366	-1.29938	860	11	c("NAGK", "RENBP", "AMDHD2", "UAP1", "UAP1L1", "GNPDA1")
GO_N_ACETYLNEURAMINATE_METABOLIC_PROCESS	0.455764	0.706885	-0.269249	-0.990073	2379	11	c("NAGK", "RENBP", "AMDHD2", "CMAS", "GNPDA1")
GO_ALCOHOL_METABOLIC_PROCESS	0.451375	0.706876	0.0836999	1.00329	1837	321	c("TM7SF2", "DHCR24", "IDH1", "SGPP1", "SPTLC2", "IPMK", "ACACA", "FASN", "MT3", "IDI1", "MVD", "ELOVL6", "SCD", "NUS1", "LSS", "MSMO1", "CALM1", "SQLE", "RBP4", "NSDHL", "HMGCS1", "ACLY", "KPNB1", "FDFT1", "MTMR2", "CLN6", "EBP", "MVK", "HMGCR", "DPM1", "POR", "NFYC", "MTMR7", "GCH1", "PLCD1", "COQ2", "PTS", "PIP4P1", "PLCH2", "CNBP", "SEC14L2", "CYP46A1", "PECR", "ABCA1", "NUDT4", "SULT1A3", "O…
GO_ETHANOL_METABOLIC_PROCESS	0.27265	0.586444	0.244519	1.15587	1278	19	c("SULT1A3", "ALDH2", "SULT1A1", "SULT1A2", "ACSS2", "ADH5", "ADH6", "ADH1C", "SULT1A4", "ADH1B", "ALDH3B1", "ADH1A", "SULT2A1", "SULT1B1", "ACSS1", "ADH4", "ALDH1B1", "SULT1E1", "SULT1C4")
GO_ETHANOL_CATABOLIC_PROCESS	0.542887	0.758306	0.244395	0.916359	2594	11	c("SULT1A3", "ALDH2", "SULT1A1", "SULT1A2", "SULT1A4", "ALDH3B1", "SULT2A1", "SULT1B1", "ALDH1B1", "SULT1E1", "SULT1C4")
GO_ETHANOL_OXIDATION	0.200125	0.534573	0.347563	1.25303	959	10	c("ALDH2", "ACSS2", "ADH5", "ADH6", "ADH1C", "ADH1B", "ADH1A", "ACSS1", "ADH4", "ALDH1B1")
GO_CELLULAR_GLUCAN_METABOLIC_PROCESS	0.0360987	0.27548	0.207888	1.57275	160	64	c("PPP1CB", "PHKB", "PPP1R2B", "CALM1", "GSK3A", "EPM2AIP1", "ESRRB", "PGM2L1", "PPP1CA", "PPP1CC", "IRS1", "PPP1R2", "SORBS1", "IRS2", "GSK3B", "STK40", "AKT1", "GAA", "SELENOS", "DYRK2", "PASK", "IGF2", "PHKA2", "PHLDA2", "KHK", "ENPP1", "GYS1", "PER2", "NR1D1", "MTOR", "GBE1")
GO_CELLULAR_ALDEHYDE_METABOLIC_PROCESS	0.362761	0.651179	-0.160438	-1.08129	1996	53	c("ALDH7A1", "REST", "AKR1A1", "ESD", "ALDH8A1", "HAGH", "PNPO", "ALDH3A2", "ALDH9A1", "CACNA1H", "RDH10", "PDXK", "AKR1C1", "ALDH4A1", "RDH11", "BCO2", "DKK3", "RDH13", "SDR16C5", "BMP2", "BMP6", "ADH4", "CYP1B1", "WNT4", "KDM3A")
GO_ACETYL_COA_METABOLIC_PROCESS	0.045614	0.297793	0.255615	1.57003	207	36	c("ACACA", "FASN", "MPC1", "MVD", "AADAT", "HMGCS1", "ACLY", "DLD", "MVK", "DLAT", "PDHX", "PDP1", "ACSS2", "PDK3", "ACAT1", "MPC2", "DLST", "PDK2", "PDP2")
GO_ACETYL_COA_BIOSYNTHETIC_PROCESS	0.103868	0.419912	0.284071	1.40726	485	21	c("MPC1", "ACLY", "DLD", "DLAT", "PDHX", "PDP1", "ACSS2", "PDK3", "ACAT1", "MPC2", "PDK2", "PDP2")
GO_ACETYL_COA_BIOSYNTHETIC_PROCESS_FROM_PYRUVATE	0.176633	0.514684	0.300468	1.28206	829	15	c("MPC1", "DLD", "DLAT", "PDHX", "PDP1", "PDK3", "MPC2", "PDK2", "PDP2")
GO_LACTATE_METABOLIC_PROCESS	0.828734	0.90894	0.169791	0.706081	3933	14	c("PFKFB2", "SLC25A12", "PNKD", "MRS2")
GO_PYRUVATE_METABOLIC_PROCESS	0.724818	0.856976	-0.0900105	-0.830957	4187	140	c("ENO1", "HIF1A", "EIF6", "EP300", "IGF1", "LDHB", "NUP88", "ENO3", "PCK2", "ZBTB20", "AAAS", "NCOR1", "RAE1", "ARNT", "PRKAA1", "ME1", "HTR2A", "HAGH", "BSG", "GCK", "PDPR", "SLC16A8", "STAT3", "PPARA", "NUP188", "PDHA1", "NUP37", "SLC4A4", "PFKP", "DDIT4", "PGK1", "NDC1")
GO_GENERATION_OF_PRECURSOR_METABOLITES_AND_ENERGY	0.254886	0.574989	-0.089902	-1.11899	1538	488	c("MT-ND6", "NDUFA1", "GNAS", "FDXR", "ENO1", "MT-ND5", "COX6A1", "ATP5MC2", "BDH2", "SHMT2", "ATP5F1E", "NDUFB8", "MC4R", "SDHC", "NDUFC2", "HIF1A", "COX7A2", "CS", "UQCC2", "EIF6", "EP300", "ATP5PO", "GLRX3", "MT-CO3", "AKR1A1", "MYC", "MRAP2", "IGF1", "PPP1R3B", "GLRX", "FH", "IDE", "NDUFB9", "NDUFA4", "MCHR1", "NUP88", "ETFB", "ENO3", "MT-CYB", "MT-ATP8", "MT-CO2", "ZBTB20", "MDH1B", "TP53", …
GO_TRICARBOXYLIC_ACID_CYCLE	0.398311	0.674884	0.174392	1.03951	1838	33	c("IDH1", "ME2", "SUCLA2", "DLD", "MDH1", "SDHD", "DLAT", "SDHA", "IREB2")
GO_2_OXOGLUTARATE_METABOLIC_PROCESS	0.0314827	0.264178	0.376454	1.65205	147	16	c("IDH1", "AADAT", "DLD", "MRPS36", "PHYH", "KYAT3")
GO_REGULATION_OF_CARBOHYDRATE_METABOLIC_PROCESS	0.158499	0.487884	0.117797	1.23539	662	186	c("NLN", "FBP1", "FAM3C", "MIDN", "PPP1CB", "PGAM1", "WDR5", "NUP214", "GSK3A", "EPM2AIP1", "ESRRB", "PPP1CA", "SOGA1", "PPP4R3B", "IRS1", "PFKFB2", "NCOA2", "MST1", "SLC25A12", "BAD", "NUP107", "SIRT6", "SORBS1", "SLC2A6", "SRC", "SEC13", "HDAC4", "HRH1", "ZMPSTE24", "IRS2", "USP7", "SIRT1", "CRY1", "NUP50", "DGKQ", "ARPP19", "NUP58", "GSK3B", "ZBTB7A", "NUP155", "C1QTNF1", "AKT1", "ADCYAP1R1", …
GO_REGULATION_OF_GLUCONEOGENESIS	0.131689	0.458408	0.205234	1.33759	597	42	c("NLN", "FBP1", "FAM3C", "WDR5", "SOGA1", "PPP4R3B", "MST1", "USP7", "SIRT1", "CRY1", "DGKQ", "ARPP19", "PPARGC1A", "SELENOS", "FAM3A", "SIRT7", "SDHAF3", "KAT2A", "SIK1", "PDK2", "OGT")
GO_ENERGY_RESERVE_METABOLIC_PROCESS	0.0501817	0.305655	0.190284	1.50175	220	73	c("MT3", "PPP1CB", "PHKB", "GFPT1", "PPP1R2B", "CALM1", "GSK3A", "EPM2AIP1", "ESRRB", "PGM2L1", "PPP1CA", "PPP1CC", "IRS1", "PPP1R2", "SORBS1", "IRS2", "GSK3B", "STK40", "AKT1", "GAA", "SELENOS", "PID1", "DYRK2", "PASK", "IGF2", "PHKA2", "PHLDA2", "GFPT2", "KHK", "ENPP1", "GYS1", "PER2", "NR1D1", "MTOR", "GBE1")
GO_OXIDATIVE_PHOSPHORYLATION	0.0812489	0.375747	-0.151486	-1.39338	470	138	c("MT-ND6", "NDUFA1", "MT-ND5", "COX6A1", "ATP5MC2", "SHMT2", "ATP5F1E", "NDUFB8", "SDHC", "NDUFC2", "COX7A2", "UQCC2", "ATP5PO", "MT-CO3", "NDUFB9", "NDUFA4", "MT-CYB", "MT-ATP8", "MT-CO2", "NDUFB10", "COX7B", "NDUFV2", "NDUFA9", "ATP5ME", "ATP5F1B", "ATP5MF", "MT-CO1", "COX10", "NDUFB2", "STOML2", "MT-ND4L", "NDUFB3", "MT-ATP6", "SURF1")
GO_MITOCHONDRIAL_ELECTRON_TRANSPORT_NADH_TO_UBIQUINONE	0.229791	0.556525	-0.178121	-1.20047	1264	53	c("MT-ND6", "NDUFA1", "MT-ND5", "NDUFB8", "NDUFC2", "NDUFB9", "NDUFA4", "NDUFB10", "NDUFV2", "NDUFA9")
GO_MITOCHONDRIAL_ELECTRON_TRANSPORT_UBIQUINOL_TO_CYTOCHROME_C	0.00400253	0.116456	0.49438	2.05589	18	14	c("CYCS", "UQCRH", "UQCR11", "UQCRFS1", "UQCR10", "UQCC3", "UQCRHL", "UQCRQ", "UQCRB", "MECP2", "CYC1")
GO_REGULATION_OF_NUCLEOTIDE_METABOLIC_PROCESS	0.673673	0.831706	-0.100513	-0.852201	3845	105	c("ENO1", "HIF1A", "GUCA1A", "EIF6", "EP300", "IGF1", "NUP88", "MT-CO2", "ZBTB20", "AAAS", "NCOR1", "RAE1", "ARNT", "PRKAA1", "HTR2A", "GCK", "PDPR", "STAT3", "PPARA", "NUP188", "NUP37", "SLC4A4", "DDIT4", "NDC1", "NOS1", "HPCA", "ENTPD5")
GO_PURINE_NUCLEOBASE_METABOLIC_PROCESS	0.0270015	0.247644	-0.379726	-1.71919	142	18	c("SHMT2", "GMPS", "DPYD", "ADA", "APRT", "PRPS1", "TTR", "GMPR", "GDA", "HPRT1", "PAICS")
GO_CAMP_BIOSYNTHETIC_PROCESS	0.919742	0.957193	0.169851	0.612345	4411	10	c("ADCY8", "ADCY1", "ADCY2", "ADCY7", "ADCY3", "ADCY4", "ADCY10")
GO_GTP_BIOSYNTHETIC_PROCESS	0.023439	0.236606	-0.482921	-1.70716	121	10	c("NME9", "NME5", "NME1", "IMPDH2", "NME2", "NME6")
GO_PYRIMIDINE_NUCLEOBASE_METABOLIC_PROCESS	0.422591	0.690428	-0.242304	-1.01848	2240	15	c("MAPK1", "CAD", "DPYD", "TYMP", "ALDH6A1")
GO_PYRIMIDINE_NUCLEOSIDE_METABOLIC_PROCESS	0.466507	0.711588	-0.175506	-0.983417	2534	31	c("APOBEC3G", "APOBEC3F", "CAD", "APOBEC3C", "DPYD", "UPP2", "TYMP", "UPP1", "UCKL1")
GO_PYRIMIDINE_NUCLEOTIDE_METABOLIC_PROCESS	0.358108	0.648557	-0.170345	-1.07595	1960	44	c("NME9", "NME5", "NME1", "DCTD", "CAD", "UPP2", "NME2", "TBPL1", "PRPS1", "UPP1", "SMUG1", "UCKL1")
GO_PYRIMIDINE_NUCLEOTIDE_BIOSYNTHETIC_PROCESS	0.0512109	0.30952	-0.288517	-1.58216	276	29	c("NME9", "NME5", "NME1", "DCTD", "CAD", "UPP2", "NME2", "TBPL1", "PRPS1", "UPP1", "UCKL1")
GO_PYRIMIDINE_NUCLEOTIDE_CATABOLIC_PROCESS	0.116043	0.438948	0.347348	1.39506	548	13	c("TDG", "NT5M", "DUT", "MBD4", "NEIL1", "DCTPP1", "NT5C", "NTHL1", "OGG1", "UNG", "ENTPD4")
GO_DNA_REPLICATION	0.0186561	0.212918	-0.142665	-1.54755	107	257	c("S100A11", "FBXO5", "ID3", "MMS22L", "HCRT", "CTC1", "KAT7", "CST3", "TOP1", "RMI2", "RPA1", "POLD4", "SMC3", "MCM9", "HRAS", "PTMS", "TP53", "CDT1", "WAPL", "CHTF18", "RECQL", "UCN", "MCM7", "RMI1", "MCM3", "POLL", "RAD17", "CENPS", "CDK9", "RBBP4", "ATG7", "NFIB", "THOC1", "CDC6", "ATAD5", "RNASEH2A", "NFIC", "POLD2", "BOD1L1", "ESCO1", "SMARCAL1", "GINS1", "PRIM1", "FAF1", "CDC7", "STN1", "E…
GO_DNA_DEPENDENT_DNA_REPLICATION	0.0432302	0.28991	-0.160309	-1.49659	249	146	c("FBXO5", "MMS22L", "KAT7", "RPA1", "POLD4", "MCM9", "CDT1", "CHTF18", "RECQL", "MCM7", "MCM3", "CENPS", "CDK9", "ATG7", "THOC1", "CDC6", "ATAD5", "POLD2", "BOD1L1", "SMARCAL1", "GINS1", "PRIM1", "CDC7", "EME2", "STOML2", "POLN", "BCL6", "CDK2", "INO80", "ZRANB3", "POLE2", "RPA2", "NBN", "POLG", "DNA2", "BAZ1A", "RTEL1", "TOPBP1", "POLE4", "POLE", "DNAJA3", "WRN", "GMNN", "RECQL4", "MCM2", "UPF1…
GO_MITOCHONDRIAL_DNA_REPLICATION	0.36938	0.655417	-0.267665	-1.0606	1946	13	c("ATG7", "STOML2", "POLG", "DNA2", "DNAJA3")
GO_DNA_LIGATION	0.86148	0.924667	0.149394	0.676063	4085	17	c("PAXX", "LIG4", "POLB", "LIG1", "MGMT", "HMGB1", "HMGB2", "XRCC6")
GO_DNA_UNWINDING_INVOLVED_IN_DNA_REPLICATION	0.584418	0.780469	-0.205612	-0.889561	3097	16	c("RPA1", "RECQL", "MCM7", "WRN", "RECQL4", "MCM2")
GO_DNA_REPLICATION_INITIATION	0.0665315	0.345404	-0.252146	-1.49764	360	37	c("KAT7", "CDT1", "MCM7", "MCM3", "CDC6", "PRIM1", "CDK2", "POLE2", "NBN", "TOPBP1", "POLE4", "POLE", "MCM2", "CCNE1", "GMNC", "ORC5", "POLA1")
GO_DNA_STRAND_ELONGATION_INVOLVED_IN_DNA_REPLICATION	0.278667	0.592529	-0.249025	-1.15321	1479	19	c("MCM7", "MCM3", "POLD2", "GINS1", "DNA2", "POLE", "GINS4", "GINS2", "POLA1")
GO_REGULATION_OF_DNA_REPLICATION	0.0147368	0.190472	-0.201699	-1.69117	83	101	c("S100A11", "FBXO5", "ID3", "HCRT", "CTC1", "KAT7", "CST3", "SMC3", "HRAS", "TP53", "CDT1", "WAPL", "CHTF18", "UCN", "RAD17", "ATG7", "CDC6", "ATAD5", "ESCO1", "SMARCAL1", "FAF1", "CDC7", "STN1", "STOML2", "GLI2", "EGFR", "BCL6", "CDK2", "INO80", "ZRANB3", "NBN")
GO_RNA_DEPENDENT_DNA_BIOSYNTHETIC_PROCESS	0.48272	0.722159	0.126571	0.983854	2136	69	c("SMG5", "CCT7", "HNRNPA1", "HNRNPU", "XRCC5", "CCT4", "MAP2K7", "CTNNB1", "GAR1", "SRC", "PNKP", "TERF2", "PKIB", "ATM", "ACD", "MAPKAPK5", "CCT2", "MAPK3", "NAT10")
GO_REGULATION_OF_DNA_REPAIR	0.235184	0.56202	0.124278	1.17337	1003	128	c("GTF2I", "DEK", "RIF1", "FBH1", "SPIDR", "RPS3", "UBE2V2", "ACTR2", "HSF1", "OTUB1", "BABAM1", "KMT5B", "WRNIP1", "SIRT6", "DHX9", "MRNIP", "PNKP", "TERF2", "TWIST1", "SIRT1", "PRKDC", "CHEK1", "SETMAR", "HMGA2", "WDR70", "ERCC8", "FAM168A", "DDX11", "PML", "SHLD3", "MGMT", "RNF8", "SPIRE2", "SPIRE1", "HDAC10", "KMT5C", "SIRT7", "TRIP12", "PPP4C", "SETD2", "WRAP53", "UBE2V1")
GO_TRANSCRIPTION_COUPLED_NUCLEOTIDE_EXCISION_REPAIR	0.0116113	0.175429	-0.233545	-1.7659	64	73	c("RPS27A", "POLR2G", "PPIE", "ERCC6", "RPA1", "EP300", "POLD4", "UBA52", "ERCC3", "PRPF19", "COPS7A", "POLR2A", "RBX1", "POLR2F", "POLR2E", "COPS5", "POLD2", "UVSSA", "XRCC1", "ERCC4", "COPS6", "POLR2L", "COPS2", "RPA2", "POLK", "DDB1", "CCNH", "UBC", "COPS4", "UBB")
GO_BASE_EXCISION_REPAIR	0.12845	0.455482	-0.222233	-1.35682	697	40	c("APEX2", "ERCC6", "RPA1", "POLL", "XRCC1", "PARP2", "SMUG1", "RPA2", "POLG", "USP47", "DNA2", "MPG", "POLE", "WRN", "PRMT6")
GO_BASE_EXCISION_REPAIR_AP_SITE_FORMATION	0.860538	0.924651	0.18684	0.673592	4127	10	c("TDG", "MBD4", "NEIL1", "MUTYH", "NTHL1", "OGG1", "UNG")
GO_NUCLEOTIDE_EXCISION_REPAIR	0.00613712	0.141773	-0.210196	-1.79197	34	107	c("RPS27A", "POLR2G", "PPIE", "KAT7", "ERCC6", "RPA1", "EP300", "POLD4", "UBA52", "ERCC3", "TP53", "PRPF19", "FAN1", "COPS7A", "POLR2A", "POLL", "RBX1", "POLR2F", "POLR2E", "COPS5", "POLD2", "UVSSA", "XRCC1", "ERCC4", "MMS19", "COPS6", "POLR2L", "GTF2H2C", "COPS2", "RPA2", "RAD52", "RAD23A", "CHD1L", "POLK", "DDB1", "POLE", "CCNH", "UBC", "COPS4", "SLC30A9", "UBB")
GO_NUCLEOTIDE_EXCISION_REPAIR_PREINCISION_COMPLEX_STABILIZATION	0.297577	0.603779	-0.234829	-1.12805	1583	21	c("RPA1", "ERCC3", "RBX1", "ERCC4", "RPA2", "CHD1L", "DDB1", "GTF2H2", "GTF2H3", "ERCC1")
GO_NUCLEOTIDE_EXCISION_REPAIR_PREINCISION_COMPLEX_ASSEMBLY	0.152893	0.481333	-0.239752	-1.31474	826	29	c("RPS27A", "RPA1", "UBA52", "ERCC3", "RBX1", "RPA2", "CHD1L", "DDB1", "CCNH", "UBC", "UBB", "GTF2H2", "GTF2H3")
GO_NUCLEOTIDE_EXCISION_REPAIR_DNA_GAP_FILLING	0.0646073	0.341892	-0.304074	-1.51574	342	23	c("RPS27A", "RPA1", "POLD4", "UBA52", "POLD2", "XRCC1", "RPA2", "POLK", "POLE", "UBC", "UBB")
GO_MISMATCH_REPAIR	0.500743	0.732113	-0.169979	-0.960153	2693	32	c("MLH3", "RPA1", "POLD4", "MLH1", "MCM9")
GO_POSTREPLICATION_REPAIR	0.340979	0.639305	-0.164016	-1.0961	1872	52	c("RPS27A", "ISG15", "RAD18", "RPA1", "POLD4", "FAAP20", "UBA52", "UFD1")
GO_DOUBLE_STRAND_BREAK_REPAIR	0.320367	0.623099	-0.10303	-1.09543	1852	238	c("FUS", "NUDT16", "MMS22L", "RAD51B", "ERCC6", "ABRAXAS1", "RMI2", "RPA1", "NABP1", "MLH1", "MCM9", "PSMD14", "NIPBL", "CYREN", "TP53", "RECQL", "PRPF19", "FAN1", "TFIP11", "MCM7", "RMI1", "MCM3", "POLL", "FANCD2", "PALB2", "OTUB2", "RAD51C", "XRCC1", "SMARCAL1", "ERCC4", "APTX", "CDC7", "SMC5", "EME2", "MMS19", "PARP2", "POLN", "MAD2L2", "INO80", "REC8", "SWI5", "SLF2", "RAD50", "RADX", "TERF2I…
GO_DNA_MODIFICATION	0.67662	0.83299	-0.102202	-0.852585	3851	99	c("GNAS", "APOBEC3G", "TET2", "APOBEC3F", "BEND3", "MYC", "MPHOSPH8", "TET1", "PRMT5", "EXOSC3", "APOBEC3C", "MAEL", "ASCC3", "EZH2", "PARP2", "ASCC2", "SMUG1", "ALKBH5", "GATA3", "MPG", "TDRD1", "MBD2", "ATF7IP", "PLD6", "OTUD4", "TRIM28", "EXOSC5", "ALKBH2", "TDRKH", "PIWIL2", "DPPA3", "PARP3", "DNMT1", "MBD3")
GO_DNA_METHYLATION	0.990593	0.994124	-0.0663268	-0.462474	5475	58	c("GNAS", "BEND3", "MYC", "MPHOSPH8")
GO_DNA_DEALKYLATION_INVOLVED_IN_DNA_REPAIR	0.345821	0.642108	-0.308272	-1.08977	1799	10	c("ASCC3", "ASCC2", "ALKBH5", "MPG", "ALKBH2")
GO_DNA_CATABOLIC_PROCESS	0.290526	0.601438	0.188829	1.13608	1336	34	c("FBH1", "EXOG", "KPNA1", "XRN2", "HSF1", "KPNB1", "CASP3", "DNASE1L1")
GO_APOPTOTIC_DNA_FRAGMENTATION	0.285989	0.598298	0.235753	1.14236	1338	20	c("EXOG", "KPNA1", "HSF1", "KPNB1", "CASP3")
GO_DNA_RECOMBINATION	0.735187	0.861184	-0.077627	-0.842054	4255	257	c("FUS", "APEX2", "INO80D", "MMS22L", "MLH3", "RAD51B", "KPNA2", "SMC6", "ERCC6", "RMI2", "RPA1", "NABP1", "MLH1", "MCM9", "PSMD14", "EID3", "NIPBL", "SWAP70", "RECQL", "FAN1", "EXOSC3", "MCM7", "RMI1", "MCM3", "POLL", "CENPS", "FANCD2", "PALB2", "THOC1", "INO80B", "ATAD5", "RAD51C", "XRCC1", "ERCC4", "CDC7", "SMC5", "EME2", "MMS19", "POLN", "BCL6", "MAD2L2", "INO80", "REC8", "SWI5", "RAD50", "RA…
GO_MITOTIC_RECOMBINATION	0.187864	0.524447	-0.263483	-1.2657	999	21	c("SMC6", "MLH1", "RAD51C", "XRCC1", "ERCC4", "SMC5", "RAD50", "RAD52", "XRCC3")
GO_DNA_PACKAGING	0.644441	0.816167	-0.0950401	-0.884361	3720	144	c("CENPU", "SETDB2", "CENPL", "BEND3", "SART3", "MCPH1", "MIS18BP1", "MPHOSPH8", "TET1", "NIPBL", "TP53", "WAPL", "RSF1", "CENPS", "HAT1", "RBBP4", "IPO4", "HDAC1", "KAT6A", "NAP1L2", "NCAPD2", "ITGB3BP", "CABIN1", "BAHD1", "MORC2", "INCENP", "AIFM1", "FAM172A", "CENPO", "DAXX", "NAP1L4", "CENPI", "MBD2", "RUVBL1", "ASF1A", "EZH1", "MCM2", "CENPP", "ATF7IP", "ANP32B", "TRIM28", "GRWD1", "TOP2A", …
GO_CHROMATIN_ASSEMBLY_OR_DISASSEMBLY	0.710604	0.851697	-0.0923932	-0.833375	4080	129	c("CENPU", "SETDB2", "CENPL", "BEND3", "SART3", "MIS18BP1", "MPHOSPH8", "TET1", "TP53", "RSF1", "CENPS", "HAT1", "RBBP4", "SMARCC2", "IPO4", "HDAC1", "KAT6A", "NAP1L2", "BAZ1B", "ITGB3BP", "CABIN1", "BAHD1", "MORC2", "FAM172A", "CENPO", "DAXX", "NAP1L4", "CENPI", "MBD2", "RUVBL1", "ASF1A", "EZH1", "MCM2", "CENPP", "ATF7IP", "ANP32B", "PADI2")
GO_NUCLEOSOME_ASSEMBLY	0.371346	0.657096	-0.148177	-1.07135	2057	64	c("CENPU", "CENPL", "SART3", "MIS18BP1", "RSF1", "CENPS", "HAT1", "RBBP4", "IPO4", "KAT6A", "NAP1L2", "ITGB3BP", "CABIN1", "CENPO", "DAXX", "NAP1L4", "CENPI", "RUVBL1", "ASF1A", "MCM2", "CENPP", "ANP32B")
GO_CHROMATIN_REMODELING	0.732051	0.859981	-0.084876	-0.828758	4261	171	c("CENPU", "SETDB2", "ERCC6", "CENPL", "TOP1", "VPS72", "BEND3", "MIS18BP1", "MYC", "MPHOSPH8", "TET1", "BPTF", "HNRNPC", "BAZ2B", "RSF1", "KDM4C", "SRCAP", "CENPS", "RBBP4", "PBRM1", "INO80B", "SMARCC2", "PIH1D1", "HDAC1", "KAT2B", "BAZ1B", "ACTR6", "SMARCA2", "INO80", "ITGB3BP", "BAHD1", "MORC2", "TADA2A", "GATA3", "CHD1L", "BAZ1A", "FAM172A", "CENPO", "DAXX", "CENPI", "MBD2", "RUVBL1", "CHD7",…
GO_CHROMATIN_SILENCING	0.0469872	0.300038	0.255893	1.55411	215	35	c("BMI1", "RIF1", "CTBP1", "SIRT6", "MTHFR", "DPY30", "UBR2", "KMT2D", "HDAC5", "SIRT1", "HIRA", "HMGA1", "HDAC2", "MSL3", "MIER1", "MECP2", "DOT1L", "EED", "HMGB1", "PPM1D")
GO_DNA_METHYLATION_DEPENDENT_HETEROCHROMATIN_ASSEMBLY	0.0356537	0.274961	-0.380465	-1.64604	188	16	c("SETDB2", "MPHOSPH8", "TET1", "HDAC1", "MORC2", "MBD2", "ATF7IP", "TRIM28", "DNMT1", "MBD3")
GO_CHROMATIN_SILENCING_AT_TELOMERE	0.568897	0.772766	0.249765	0.900448	2728	10	c("RIF1", "SIRT6", "DPY30")
GO_REGULATION_OF_GENE_EXPRESSION_BY_GENETIC_IMPRINTING	0.114705	0.437428	0.323275	1.37937	538	15	c("PRMT7", "GSK3A", "KDM1B", "PCGF3", "IGF2", "DNMT3A", "MECP2", "EED", "PCGF5", "DIRAS3", "CTCF")
GO_DNA_TEMPLATED_TRANSCRIPTION_INITIATION	0.210175	0.541206	-0.114095	-1.18239	1226	216	c("POLR2G", "CDKN1A", "CCND1", "TAF1D", "PSMC4", "ERCC6", "NOTCH2", "NR4A2", "HNF1B", "PSMC6", "RXRA", "ERCC3", "TP53", "AR", "CDK4", "TAF1B", "RSF1", "FOSL1", "NR4A1", "MED27", "POLR2A", "RBPJ", "RXRG", "CDK9", "SNAPC5", "BDP1", "MED6", "POLR2F", "POLR2E", "MED24", "RXRB", "PIH1D1", "NR3C1", "TEAD4", "TEAD3", "KAT2B", "RARG", "TAF7", "TBPL1", "TAF10", "POLR2L", "PPARA", "GTF2E2", "POLRMT", "TAF8…
GO_DNA_TEMPLATED_TRANSCRIPTION_TERMINATION	0.226095	0.554779	-0.156577	-1.1956	1264	75	c("PAPOLA", "SNRPD3", "TAF1D", "TTF2", "MTERF2", "FIP1L1", "ERCC3", "PRMT5", "SMN2", "TAF1B", "SMN1", "POLR2A", "PCF11", "SYMPK", "POLR2F", "POLR2E", "CPSF4", "SNRPG", "POLR2L")
GO_DNA_TEMPLATED_TRANSCRIPTION_ELONGATION	0.221835	0.552432	0.133555	1.19666	954	108	c("SUPT5H", "CDK12", "POLR2K", "ERCC2", "ENY2", "HMGN1", "SUPT6H", "ELOC", "HNRNPU", "POLR2J", "DDX39B", "POLR2D", "PAF1", "NCBP2", "GTF2F2", "POLR2B", "NELFA", "POLR1E", "HTATSF1", "NCBP1", "LEO1", "SCAF8", "TCEA1", "MNAT1", "NELFB", "POLR2I", "MLLT3", "GTF2F1", "TBP", "MLLT1", "RNF8", "SUPT16H", "ELOA", "BRD4", "TAF1A", "SETD2")
GO_REGULATION_OF_TRANSCRIPTION_BY_RNA_POLYMERASE_I	0.0489601	0.304116	0.283933	1.56178	225	27	c("POLR2K", "NOP53", "PHF8", "NOL11", "UTP15", "NCL", "ZMPSTE24", "PWP1", "EIF2AK3", "DDX11", "IPPK", "DHX33", "SIRT7")
GO_REGULATION_OF_TRANSCRIPTION_BY_RNA_POLYMERASE_III	0.57977	0.777989	-0.180509	-0.899795	3077	23	c("AR", "ZC3H8", "ICE1", "ELL", "ZNF345", "BRF2", "POLR3G", "TENM1", "CEBPA", "CHD8")
GO_TRANSCRIPTION_BY_RNA_POLYMERASE_I	0.351781	0.646143	0.146838	1.08667	1569	60	c("POLR2K", "ERCC2", "NOP53", "PHF8", "BAZ2A", "NOL11", "UTP15", "NCL", "POLR1E", "MNAT1", "ZMPSTE24", "PWP1", "EIF2AK3", "MAPK3", "DDX11", "RRN3", "TBP", "IPPK", "DHX33", "SIRT7", "TAF1A")
GO_TRANSCRIPTION_INITIATION_FROM_RNA_POLYMERASE_I_PROMOTER	0.576259	0.775843	-0.152833	-0.901412	3135	36	c("TAF1D", "ERCC3", "TAF1B", "POLR2F", "POLR2E", "PIH1D1", "POLR2L", "CCNH", "POLR1B", "GTF2H2", "GTF2H3", "TAF1", "TAF1C", "UBTF", "ZNRD1")
GO_TRANSCRIPTION_ELONGATION_FROM_RNA_POLYMERASE_I_PROMOTER	0.241265	0.565744	-0.217812	-1.19443	1304	29	c("TAF1D", "ERCC6", "ERCC3", "TAF1B", "POLR2F", "POLR2E", "POLR2L", "CCNH", "POLR1B", "GTF2H2", "GTF2H3", "TAF1C", "UBTF", "ZNRD1")
GO_TERMINATION_OF_RNA_POLYMERASE_I_TRANSCRIPTION	0.432278	0.69677	-0.180871	-1.01348	2348	31	c("TAF1D", "ERCC3", "TAF1B", "POLR2F", "POLR2E", "POLR2L", "CCNH", "POLR1B", "TTF1", "GTF2H2", "GTF2H3", "TAF1C", "UBTF", "ZNRD1")
GO_TRANSCRIPTION_INITIATION_FROM_RNA_POLYMERASE_II_PROMOTER	0.236348	0.56202	-0.119024	-1.16669	1371	174	c("POLR2G", "CDKN1A", "CCND1", "PSMC4", "ERCC6", "NOTCH2", "NR4A2", "HNF1B", "PSMC6", "RXRA", "ERCC3", "TP53", "AR", "CDK4", "NR4A1", "MED27", "POLR2A", "RBPJ", "RXRG", "CDK9", "MED6", "POLR2F", "POLR2E", "MED24", "RXRB", "NR3C1", "TEAD4", "TEAD3", "KAT2B", "RARG", "TAF7", "TAF10", "POLR2L", "PPARA", "GTF2E2", "TAF8", "THRA", "MED20", "RORB", "MAML3", "RUNX2", "MED14", "WWTR1", "BRF2", "TAF12", "…
GO_TRANSCRIPTION_ELONGATION_FROM_RNA_POLYMERASE_II_PROMOTER	0.0970234	0.408229	0.169312	1.38039	426	80	c("SUPT5H", "CDK12", "POLR2K", "ERCC2", "ENY2", "SUPT6H", "ELOC", "HNRNPU", "POLR2J", "POLR2D", "PAF1", "NCBP2", "GTF2F2", "POLR2B", "NELFA", "NCBP1", "LEO1", "TCEA1", "MNAT1", "NELFB", "POLR2I", "MLLT3", "GTF2F1", "MLLT1", "RNF8", "SUPT16H", "ELOA")
GO_TERMINATION_OF_RNA_POLYMERASE_II_TRANSCRIPTION	0.0574288	0.323534	0.248785	1.51094	263	35	c("SNRPF", "SLBP", "MED18", "CPSF2", "NCBP2", "CPSF7", "WDR33", "NCBP1", "SCAF8", "SSU72", "SETX", "LSM11", "SNRPB")
GO_MRNA_SPLICE_SITE_SELECTION	0.198615	0.533453	0.210708	1.23992	917	32	c("PTBP2", "SF1", "SRSF6", "ISY1", "KHDC4", "PUF60", "YTHDC1", "PRPF39", "CELF1", "SETX")
GO_MRNA_CLEAVAGE	0.718316	0.854968	0.160887	0.79702	3360	21	c("CPSF2", "NCBP2", "CPSF7", "NCBP1", "CPSF6", "POLR2I")
GO_TRANSCRIPTION_BY_RNA_POLYMERASE_III	0.315281	0.618336	-0.174002	-1.11598	1728	46	c("POLR3GL", "AR", "ZC3H8", "SNAPC5", "ICE1", "BDP1", "ELL", "POLR2L", "GTF3C4", "ZNF345", "GTF3C3", "BRF2", "GTF3A", "POLR3G", "SNAPC1", "POLR3D", "TENM1", "CEBPA", "SNAPC2", "CHD8")
GO_MITOCHONDRIAL_TRANSCRIPTION	0.67509	0.832385	-0.194333	-0.816843	3579	15	c("MTERF2", "PRKAA1", "PPARGC1B", "POLRMT", "TEFM")
GO_MRNA_PROCESSING	0.00025355	0.0329272	0.162646	2.13398	0	493	c("RBFOX1", "LSM7", "QKI", "C1QBP", "RBM3", "PTBP2", "SRSF3", "HNRNPH1", "AHCYL1", "SF1", "SUPT5H", "PRPF8", "CDK12", "SNRPF", "ELAVL2", "POLR2K", "FMR1", "SRSF2", "TRA2A", "PRMT7", "SCAF1", "RBM27", "PLRG1", "U2AF1L5", "U2AF1", "SLBP", "ERCC2", "SREK1IP1", "PRCC", "RBM15B", "CPSF2", "CACTIN", "HNRNPA1", "LSM1", "SAFB", "RPRD1A", "SUPT6H", "DHX38", "PSPC1", "RBFOX3", "YJU2", "SNRNP40", "SRSF6", "…
GO_TRNA_METABOLIC_PROCESS	0.910681	0.952624	0.0687323	0.692483	3853	161	c("ADAT2", "ADAT1", "THUMPD2", "RPP30", "LAGE3", "GTPBP3", "DDX1", "TRDMT1", "TRMT11", "THUMPD1", "TPRKB", "LSM6", "TRMT10C", "LCMT2", "TRMT1", "RPP38", "RARS2", "VARS2", "FAM98B", "TRUB1", "CDK5RAP1", "NSUN2", "CARS2", "NAT10", "SARS2", "LARS2", "RPP14", "ELAC2", "HARS2", "NSUN6", "POLR3K", "TRIT1", "ELP1", "MTFMT", "DALRD3", "AARSD1", "ZBTB8OS", "DUS2", "QRSL1", "TRMO", "FARS2", "AIMP2", "IARS2…
GO_TRNA_MODIFICATION	0.955548	0.976272	-0.0731005	-0.585062	5416	86	c("QTRT2", "THUMPD3", "PUS1", "TRMT5", "THG1L", "TRMT10B", "QTRT1", "FTSJ1", "TRMT61B", "TRMT112", "TRMT44", "HSD17B10", "MOCS3", "PUS7", "SSB", "ALKBH8", "TYW5", "PUSL1", "KTI12", "PUS3", "AARS2", "DUS1L", "METTL2A", "ELP4", "DTWD1", "TRMT2B", "THADA", "TRMT10A", "NSUN3", "ELP2", "TRMU", "TRMT1L")
GO_RNA_CATABOLIC_PROCESS	0.00870647	0.165354	0.125355	1.56473	34	386	c("LSM7", "RPL23", "PABPC4", "RPL14", "RPL27", "RPL7A", "CSDE1", "EXOSC6", "RPS23", "ETF1", "RPL3", "RPS11", "FMR1", "EIF3E", "SMG5", "YWHAZ", "MAPK14", "PSMA1", "LSM1", "VIM", "LRPPRC", "SMG1", "RPLP2", "RPS16", "NUP214", "PSMA2", "DDX5", "HNRNPU", "RPL37A", "TNRC6B", "RPS3", "XRN2", "PAN3", "RPL5", "TARDBP", "POLR2D", "RC3H1", "DIS3L", "RPL30", "TNRC6A", "RPL18A", "PNPT1", "TRDMT1", "PSMB3", "A…
GO_RNA_LOCALIZATION	0.000953516	0.0608066	0.170871	1.88303	3	224	c("RBFOX1", "QKI", "SRSF3", "DDX19A", "FMR1", "SMG5", "SRSF2", "CCT7", "RBM27", "U2AF1", "SLBP", "SENP2", "FYTTD1", "RBM15B", "CPSF2", "HNRNPA1", "TST", "LRPPRC", "ENY2", "SUPT6H", "DHX38", "SMG1", "SRSF6", "HNRNPA1L2", "NUP214", "MCM3AP", "HNRNPU", "DDX39B", "HSF1", "YTHDC1", "POLR2D", "SFPQ", "TOMM20", "PNPT1", "NCBP2", "CCT4", "RBM26", "WDR33", "EIF4E", "UPF3A", "RANBP17", "PRPF6", "NUP107", "…
GO_RNA_EXPORT_FROM_NUCLEUS	0.00236518	0.0901961	0.197277	1.89351	9	135	c("SRSF3", "DDX19A", "SMG5", "SRSF2", "RBM27", "U2AF1", "SLBP", "FYTTD1", "RBM15B", "CPSF2", "HNRNPA1", "ENY2", "SUPT6H", "DHX38", "SMG1", "SRSF6", "NUP214", "MCM3AP", "DDX39B", "YTHDC1", "POLR2D", "NCBP2", "RBM26", "WDR33", "EIF4E", "NUP107", "NMD3", "NCBP1", "DHX9", "THOC2", "SMG7", "SEC13", "ABCE1", "CPSF6", "MAGOH", "NUP50", "RNPS1", "NUP58", "NUP155", "NSUN2", "EIF5A", "SRSF4", "CDC40", "XPO…
GO_MRNA_EXPORT_FROM_NUCLEUS	0.000697837	0.0536656	0.232915	2.07911	2	107	c("SRSF3", "DDX19A", "SMG5", "SRSF2", "U2AF1", "SLBP", "FYTTD1", "RBM15B", "CPSF2", "ENY2", "SUPT6H", "DHX38", "SMG1", "SRSF6", "NUP214", "MCM3AP", "DDX39B", "YTHDC1", "POLR2D", "NCBP2", "WDR33", "EIF4E", "NUP107", "NCBP1", "THOC2", "SMG7", "SEC13", "MAGOH", "NUP50", "RNPS1", "NUP58", "NUP155", "NSUN2", "EIF5A", "SRSF4", "CDC40", "SRSF7", "NXT1", "CASC3", "POM121", "AGFG1", "NXF1", "NUP160", "SET…
GO_TRANSLATIONAL_INITIATION	0.00963027	0.169729	-0.167479	-1.66459	55	183	c("RPS4X", "RPS27A", "RPL39", "PAIP1", "RPL7", "POLR2G", "RPL41", "EIF4G3", "RPL12", "RPS3A", "EIF4EBP1", "DNAJC3", "EIF6", "RPL36A", "EIF1AY", "RPS27", "RPS19", "RPS15", "UBA52", "RPS10", "EIF4H", "RPL10A", "RPL21", "RPS26", "RXRA", "RPS9", "ATF4", "RPS17", "EIF3A", "RPS4Y1", "HSPB1", "EIF2S2", "EIF2B3", "RPL32", "EIF2AK4", "METTL3", "MIF4GD", "RPL35A", "PPP1R15B", "EIF3H", "COPS5", "IMPACT", "R…
GO_TRANSLATIONAL_ELONGATION	0.218254	0.549927	0.124929	1.19039	934	131	c("EEF2", "SRP9", "MRPL33", "MRPS24", "SELENOT", "MRPL35", "MRPL41", "RPLP2", "MRPS23", "MRPS27", "RPL30", "MRPS34", "EEF1A2", "GFM1", "MRPL28", "MRPS36", "MRPS17", "MRPL43", "MRPS5", "MRPS30", "MRPS25", "DPH7", "MRPL18", "MRPL44", "MRPL47", "EEF1G", "EIF5A", "ZNF598", "CPEB2", "OXA1L", "DPH2", "EEF1D", "DPH6", "GADD45GIP1", "MRPL21", "MRPL36", "PTCD3", "DNAJC24", "MRPL12", "EEF1A1", "MRPS18B", "…
GO_TRANSLATIONAL_TERMINATION	0.497365	0.731732	-0.114948	-0.971772	2830	104	c("C12orf65", "MRPL23", "MRPS18C", "MRPS21", "EIF5A2", "MRPL51", "MRPL52", "MRPL57", "MRPL14", "MRPL42", "MRPL40", "MRPS16", "MRPL48", "MRPS10", "TRMT112", "MRPL39", "MRPL46", "GSPT2", "MRPL16", "GLE1", "MRPL17", "MRRF", "OGFOD1", "ERAL1", "MRPS31", "MRPL22", "MRPL9", "MRPL2", "MRPS15", "UPF1", "APEH", "MRPL34", "GFM2", "MRPS6", "MRPL37", "MRPL24")
GO_REGULATION_OF_TRANSLATIONAL_INITIATION	0.159914	0.490632	-0.172364	-1.286	891	70	c("PAIP1", "POLR2G", "EIF4G3", "EIF4EBP1", "DNAJC3", "EIF4H", "RXRA", "ATF4", "HSPB1", "EIF2AK4", "METTL3", "MIF4GD", "PPP1R15B", "EIF3H", "IMPACT", "EIF2B2", "EIF5", "EIF5B", "EIF4A2", "GLE1")
GO_REGULATION_OF_TRANSLATIONAL_ELONGATION	0.199533	0.534182	0.269877	1.24984	938	18	c("SRP9", "RPL30", "DPH7", "EIF5A", "CPEB2", "DPH2", "DPH6", "DNAJC24", "EIF5AL1", "ALKBH1")
GO_REGULATION_OF_TRANSLATIONAL_TERMINATION	0.71316	0.852773	-0.224929	-0.79514	3711	10	c("EIF5A2", "GLE1", "OGFOD1", "UPF1", "JMJD4", "GSPT1")
GO_REGULATION_OF_TRANSLATIONAL_FIDELITY	0.107257	0.422012	0.326881	1.39476	503	15	c("EIF2S3", "VARS2", "CDK5RAP1", "LARS2", "AARSD1", "YRDC", "IARS2", "EIF2S3B", "GATC", "DTD1", "DTD2", "TARS2", "RPS5")
GO_PROTEIN_FOLDING	0.187231	0.524447	-0.117536	-1.20801	1087	209	c("HSP90AA1", "ERP29", "TBCA", "PPIE", "DNAJA1", "FKBP5", "ZMYND10", "CLU", "SNRNP70", "DNAJC3", "HSPA4L", "TCP1", "B2M", "GRN", "AMFR", "BAG2", "NGLY1", "PRDX4", "HSP90B1", "GNB3", "PPIG", "CALR", "BAG3", "UGGT1", "DNAJC19", "HSPA2", "PPIB", "HSP90AB1", "HSPB1", "DFFA", "CRTAP", "MLEC", "DNAJC7", "NPPB", "SIL1", "GAK", "PPID", "CWC27", "ERP44", "WFS1", "LMAN2L", "FKBP4", "CCT8")
GO_DE_NOVO_PROTEIN_FOLDING	0.986716	0.992915	0.0788186	0.495535	4530	38	c("BAG1", "TOR2A", "DNAJB5", "DNAJB12", "ERO1A", "DNAJC2", "CCT2", "DNAJB1", "HSPA8", "HSPA9", "HSPA1L", "HSPA1B", "HSPA13", "ST13", "TOR1A", "CHCHD4", "HSPA1A", "SELENOF", "DNAJB13", "HSPE1", "HSPA14", "HSPH1", "DNAJB14", "PTGES3")
GO_SIGNAL_PEPTIDE_PROCESSING	0.204603	0.536492	0.332993	1.24856	977	11	c("PCSK5", "FURIN", "CLN5", "SPCS3", "SPCS1", "SPPL3", "SPCS2", "HM13")
GO_PROTEIN_DEPHOSPHORYLATION	0.0101376	0.17349	0.135897	1.59913	41	295	c("PPP2R5C", "CYCS", "PTPRT", "DMPK", "PTPRD", "YWHAE", "PHACTR4", "PPP3CA", "CDC14B", "PTPN9", "PPP6R2", "DUSP3", "PPP1CB", "RPRD1A", "PPP1R2B", "STYX", "PIN1", "PPM1B", "CALM1", "PPP3CB", "PPP2R2B", "CTDSPL2", "CNEP1R1", "MTMR2", "PHACTR1", "PPP1CA", "PPP1R9B", "PPP5C", "ILKAP", "PPP4R3B", "PPP1CC", "PPM1L", "PHLPP2", "PPP1R1C", "PTPRS", "PPP1R2", "MTMR7", "B3GAT3", "MAGI2", "MFHAS1", "PTPMT1",…
GO_PROTEIN_ADP_RIBOSYLATION	0.575272	0.775366	-0.162322	-0.898904	3121	30	c("ARF4", "KAT2B", "XRCC1", "TIPARP", "PARP2", "PUM3", "SIRT3", "TINF2", "PARP9", "ART3", "PARP3", "SIRT5", "TNKS2")
GO_PROTEIN_ACETYLATION	0.00454219	0.124716	0.163279	1.71238	18	186	c("USP22", "WBP2", "SOX4", "TAF9", "MAPT", "BAG6", "CREBBP", "WDR5", "MSL1", "PHF14", "ZNF451", "MCM3AP", "NAA16", "TAF6L", "NAA50", "NOC2L", "DR1", "TAF5", "KAT6B", "MEAF6", "MBIP", "KANSL1L", "MRGBP", "CTBP1", "SMAD4", "GLYR1", "ISL1", "POR", "ING5", "DPF2", "DPF3", "AUTS2", "NAA30", "JADE1", "TAF6", "TRRAP", "KANSL3", "KAT5", "TWIST1", "DPF1", "ING3", "TRIM16", "HCFC1", "ZMPSTE24", "BRPF3", "J…
GO_N_TERMINAL_PROTEIN_AMINO_ACID_ACETYLATION	0.240587	0.565744	0.271621	1.192	1130	16	c("SOX4", "CREBBP", "NAA16", "NAA50", "NAA30")
GO_PROTEIN_METHYLATION	0.346645	0.642108	0.106723	1.07524	1466	161	c("ETF1", "PRMT7", "RIF1", "SUPT6H", "CREBBP", "WDR5", "RAB6A", "TET3", "PAF1", "KMT5B", "SMAD4", "KDM6A", "ARMT1", "SETD1A", "AUTS2", "CTNNB1", "MTHFR", "DPY30", "KMT2B", "PCMTD2", "SUZ12", "KMT2D", "PAX5", "PWP1", "SIRT1", "FAM98B", "VCPKMT", "SETMAR", "PCMTD1", "SNRPB", "BCOR", "SETD3", "PRMT1", "ZNF335", "METTL18", "PHF19", "SETD4", "PRDM11", "CHD5", "RAB3D", "METTL21A", "SUV39H2", "KMT5C", "…
GO_PROTEIN_DEMETHYLATION	0.130911	0.458408	0.233252	1.35214	597	31	c("PHF8", "KDM1B", "KDM6A", "KDM2B", "KDM7A", "JMJD6", "RIOX1", "UBE2B", "KDM4A", "PHF2", "KDM3B")
GO_PROTEIN_N_LINKED_GLYCOSYLATION	0.0704607	0.353776	0.184565	1.44589	311	71	c("ST6GAL1", "STT3B", "MVD", "PMM2", "ALG13", "NUS1", "GFPT1", "ALG10", "MGAT4B", "UGGT2", "MGAT5B", "UBE2J1", "DPM1", "ALG14", "MGAT3", "DOLPP1", "ST3GAL1", "MGAT2", "B4GALT7", "FUT8", "ALG5", "MGAT4A", "GAL3ST1", "ALG1", "ASGR1", "GFPT2", "RPN1", "TMEM165", "MGAT4C", "KRTCAP2", "ALG8", "B4GALT1", "MCFD2", "SLC39A8", "DDOST", "DOLK", "MPDU1", "MOGS", "DERL3")
GO_OLIGOSACCHARIDE_LIPID_INTERMEDIATE_BIOSYNTHETIC_PROCESS	0.285959	0.598298	0.230237	1.14057	1337	21	c("MVD", "ALG13", "NUS1", "ALG10", "ALG14", "DOLPP1")
GO_N_GLYCAN_PROCESSING	0.00488738	0.125769	0.436648	2.02218	22	18	c("PRKCSH", "GNPTAB", "MGAT4B", "MAN1A1", "ST8SIA3", "FUT8", "MGAT4A", "ST8SIA1", "MAN2A2", "MAN1A2", "MAN2A1", "GANAB", "ST8SIA2", "ST8SIA6", "MAN1B1")
GO_PROTEIN_O_LINKED_GLYCOSYLATION	0.963348	0.98052	-0.070904	-0.572817	5466	89	c("TET2", "TET1", "POMT2", "SLC35C1", "ST3GAL4", "DPM3", "MUC12", "DPM2", "B3GNT4", "B3GNT7", "IL15", "PLOD3", "GALNT1", "GALNT2", "GALNT8", "GALNT18", "GCNT1", "RXYLT1", "POMK", "FKTN", "POMGNT1", "VEGFB", "GALNT10", "GALNT14", "MUC6", "PGM3", "ST3GAL2", "GALNT11", "POFUT1", "GALNT15", "GXYLT2", "TMTC2", "GCNT4", "MUC1", "EOGT", "GALNT12", "C1GALT1C1", "B3GNT8", "GALNT6", "MUC5B", "B3GNT3", "MUC…
GO_GPI_ANCHOR_METABOLIC_PROCESS	0.233278	0.561705	-0.217333	-1.20354	1265	30	c("PIGN", "PIGP", "MPPE1", "DPM3", "PIGU", "DPM2", "PIGO", "PIGG", "PIGV", "PIGA", "PIGM", "PIGS", "PGAP3")
GO_MEMBRANE_PROTEIN_ECTODOMAIN_PROTEOLYSIS	0.092976	0.398528	-0.237675	-1.42287	502	38	c("ADRA2A", "NCSTN", "TIMP4", "APOE", "ADAM10", "ADAM8", "PSENEN", "RBMX", "ERAP1", "TIMP1", "SPPL2A", "DAG1", "TIMP2", "SNX9", "SH3D19", "TIMP3")
GO_PROTEIN_MONOUBIQUITINATION	0.0976492	0.409418	0.180406	1.38464	431	67	c("BMI1", "NEDD4L", "UBE2W", "BIRC2", "PAF1", "SKP1", "KDM2B", "PCGF6", "LEO1", "NEURL1", "TRIM37", "UBE2D3", "UBE2E1", "RYBP", "UBE2B", "RNF126", "PCGF3", "ZNF598", "BCOR", "RNF40", "WAC")
GO_PROTEIN_QUALITY_CONTROL_FOR_MISFOLDED_OR_INCOMPLETELY_SYNTHESIZED_PROTEINS	0.0977575	0.409418	0.251488	1.42021	448	29	c("VCP", "HDAC6", "UBE2W", "BAG6", "ZER1", "UGGT2", "DERL1", "LONP1", "RNF126", "YME1L1", "ZYG11B")
GO_GLYCOPROTEIN_CATABOLIC_PROCESS	0.640308	0.812861	0.17239	0.854004	2995	21	c("OGA", "FBXO6", "STT3B", "EDEM3", "MANBA", "SGSH", "FBXO44")
GO_PROTEIN_DEGLYCOSYLATION	0.218804	0.550159	0.220977	1.21549	1009	27	c("OGA", "SEL1L", "UGGT2", "MAN1A1", "TRIM13", "EDEM3", "RNF103", "AGA", "RNF185", "MAN2A2", "MAN1A2", "MAN2A1", "SYVN1", "PARK7")
GO_CELLULAR_AMINO_ACID_METABOLIC_PROCESS	0.573801	0.774688	-0.0842844	-0.93838	3350	288	c("TH", "ENOSF1", "PSMA7", "ALDH7A1", "CRYM", "GSS", "SHMT2", "PSMB1", "ASS1", "PSMC4", "DDC", "IVD", "TXN2", "PSAT1", "PSMD13", "SDSL", "PSMA5", "GMPS", "PSMD14", "PSME1", "BPHL", "DGLUCY", "SERINC5", "PSMC6", "CAD", "ATF4", "HIBADH", "PYCR3", "DPYD", "PSMD1", "PHYKPL", "PARS2", "PCBD1", "AASS", "MTHFD1", "GCDH", "SARDH", "ALDH8A1", "NIT2", "ATP2B4", "PPM1K", "SLC7A7", "FAH", "HYKK", "BCKDK", "G…
GO_REGULATION_OF_CELLULAR_AMINO_ACID_METABOLIC_PROCESS	0.402496	0.676445	-0.149189	-1.04024	2224	58	c("PSMA7", "PSMB1", "PSMC4", "PSMD13", "PSMA5", "PSMD14", "PSME1", "PSMC6", "PSMD1", "ATP2B4", "SLC7A7", "NQO1", "PSMA6", "PSMD9", "PSMD7", "PSMA4", "PSMC2", "PSMB2", "PSMB4", "OAZ3", "PSMD3")
GO_ARGININE_METABOLIC_PROCESS	0.81042	0.898908	-0.161946	-0.714501	4261	17	c("ASS1", "ATP2B4", "SLC7A7", "FAH")
GO_CYSTEINE_METABOLIC_PROCESS	0.556374	0.766889	0.23352	0.909142	2644	12	c("TST", "CTH", "GCLC")
GO_GLUTAMATE_METABOLIC_PROCESS	0.8643	0.927001	-0.122136	-0.669766	4674	29	c("DGLUCY", "GLUD2", "GAD1", "ALDH18A1", "GOT1", "GCLM", "ADHFE1", "ALDH4A1", "GGT1", "GLS2", "GLUD1")
GO_GLUTAMINE_METABOLIC_PROCESS	0.195555	0.529957	0.25348	1.25572	914	21	c("GFPT1", "PFAS", "CTPS2", "GLS", "ASNSD1", "CPS1", "GLUL", "CTPS1", "GFPT2", "PHGDH", "MECP2")
GO_GLYCINE_METABOLIC_PROCESS	0.761336	0.874335	-0.192023	-0.760878	4012	13	c("SHMT2", "SDSL")
GO_LYSINE_METABOLIC_PROCESS	0.0555872	0.31964	-0.394493	-1.56315	292	13	c("ALDH7A1", "CRYM", "PHYKPL", "AASS", "GCDH", "HYKK", "AASDHPPT")
GO_METHIONINE_METABOLIC_PROCESS	0.0544797	0.318461	0.360798	1.53948	255	15	c("MTRR", "APIP", "MSRA", "MTHFD2L", "MTHFR", "ADI1", "MTR")
GO_L_SERINE_METABOLIC_PROCESS	0.260245	0.578535	-0.320281	-1.17773	1358	11	c("SHMT2", "PSAT1", "SERINC5")
GO_CELLULAR_MODIFIED_AMINO_ACID_METABOLIC_PROCESS	0.148501	0.480246	-0.133412	-1.26895	856	154	c("CHAC1", "NFE2L2", "ALDH7A1", "SOD1", "CRYM", "GSS", "SHMT2", "SLC16A10", "DIO3", "ASS1", "MTHFD1L", "DUOX1", "ALDH1L2", "SERINC2", "SERINC5", "SLC27A1", "GSTM3", "CPQ", "CTSB", "PDZD11", "MTHFD1", "SARDH", "HAGH", "GGT7", "TG", "PEMT", "CTNS", "PLOD3", "ALDH9A1", "CPT1A", "ATIC", "GATA3", "CGA", "SLC22A4", "AASDHPPT", "PLSCR1", "GSTA4", "CKMT2", "GCLM", "CKM", "GGTLC2", "GSTP1", "ALDH4A1", "TM…
GO_CELLULAR_BIOGENIC_AMINE_METABOLIC_PROCESS	0.253005	0.573407	-0.178009	-1.18128	1388	51	c("ALDH7A1", "DDC", "PAOX", "GCDH", "SRM", "SARDH", "CHKA", "DHPS", "AZIN2", "MAOA", "MOXD1", "CHDH", "OAZ3", "TPH2", "GDPD3", "DBH", "ATP7A", "ASMT", "AANAT", "IDO2", "HNMT", "SMOX", "SAT1", "KYNU", "DMGDH", "SULT1B1", "TDO2", "AGMAT", "BHMT", "AMD1", "SLC22A3")
GO_AMINO_ACID_BETAINE_METABOLIC_PROCESS	0.250896	0.572584	-0.273751	-1.18436	1329	16	c("ALDH7A1", "ALDH9A1", "CPT1A", "SLC22A4", "TMLHE", "CHDH", "CPT1C", "CPT1B")
GO_CATECHOLAMINE_METABOLIC_PROCESS	0.83729	0.914151	-0.112091	-0.708004	4584	44	c("TH", "DDC", "NR4A2", "TGFB2", "PNMT", "GPR37")
GO_INDOLALKYLAMINE_METABOLIC_PROCESS	0.629496	0.806224	-0.210371	-0.85584	3307	14	c("DDC", "GCDH", "TPH2", "ATP7A", "ASMT", "AANAT", "IDO2", "KYNU", "TDO2")
GO_POLYAMINE_METABOLIC_PROCESS	0.894737	0.944241	-0.148542	-0.642653	4742	16	c("PAOX", "SRM", "DHPS", "AZIN2", "OAZ3", "SMOX", "SAT1", "AGMAT", "AMD1")
GO_POLYAMINE_BIOSYNTHETIC_PROCESS	0.78543	0.886362	-0.186829	-0.740295	4139	13	c("PAOX", "SRM", "AZIN2", "OAZ3", "SMOX", "SAT1", "AGMAT", "AMD1")
GO_PROTEIN_TARGETING	0.0693193	0.350979	0.102727	1.30314	276	418	c("RPL23", "SRP9", "RPL14", "RPL27", "RPL7A", "FIS1", "IDH1", "AKAP12", "RPS23", "NLGN1", "SLC25A6", "RPL3", "RPS11", "NCOA4", "YWHAE", "BNIP3L", "YWHAZ", "TIMM8B", "PMM2", "PMPCA", "NDUFA13", "BID", "GNPTAB", "TCAF2", "UBE2L3", "RPLP2", "VPS4A", "RPS16", "UBE2D1", "ZDHHC18", "RPL37A", "RPS3", "ARIH2", "PAN3", "RPL5", "GSK3A", "PEX19", "CACNG3", "GDAP1", "RPL30", "RPL18A", "ZDHHC3", "TOMM20", "MF…
GO_NLS_BEARING_PROTEIN_IMPORT_INTO_NUCLEUS	0.0125773	0.178798	0.395871	1.87133	58	19	c("IPO5", "KPNA1", "KPNB1", "RGPD6", "KPNA5", "KPNA6", "RGPD5", "KPNA4", "RGPD8", "RGPD1", "NUP54", "CBLB", "RGPD2", "RGPD3", "RANBP2")
GO_PROTEIN_TARGETING_TO_MEMBRANE	0.106904	0.422012	-0.131122	-1.31901	623	191	c("RPS4X", "RPS27A", "RPL39", "SRP14", "RPL7", "RPL41", "RPL12", "RPS3A", "TRAM2", "RPL36A", "ZDHHC15", "RPS27", "STOM", "RPS19", "RPS15", "UBA52", "RPS10", "SEC62", "CHMP4B", "RPL10A", "RPL21", "HRAS", "RPS26", "ERBB2", "RPS9", "MICALL1", "RPS17", "ITGB1BP1", "RPS4Y1", "SRP72", "CEMIP", "NACAD", "RPL32", "CHM", "ZDHHC24", "RPL35A", "SEC61B", "CDK5", "RPL13", "DMTN", "CACNB3", "ZDHHC20", "ZDHHC6"…
GO_COTRANSLATIONAL_PROTEIN_TARGETING_TO_MEMBRANE	0.00966099	0.169729	-0.209399	-1.74683	54	99	c("RPS4X", "RPS27A", "RPL39", "SRP14", "RPL7", "RPL41", "RPL12", "RPS3A", "TRAM2", "RPL36A", "RPS27", "RPS19", "RPS15", "UBA52", "RPS10", "SEC62", "RPL10A", "RPL21", "RPS26", "RPS9", "RPS17", "RPS4Y1", "SRP72")
GO_POSTTRANSLATIONAL_PROTEIN_TARGETING_TO_ENDOPLASMIC_RETICULUM_MEMBRANE	0.235733	0.56202	-0.327961	-1.20597	1230	11	c("SEC62", "CHMP4B", "SEC61B", "SEC61G")
GO_PROTEIN_TARGETING_TO_LYSOSOME	0.589228	0.783844	0.179717	0.890304	2756	21	c("NCOA4", "GNPTAB", "VPS4A", "HGS", "NUMA1")
GO_PROTEIN_TARGETING_TO_VACUOLE	0.792248	0.888196	-0.123084	-0.744884	4312	39	c("GOSR2", "CLU", "VPS13C", "ZFYVE16", "SORL1", "NEDD4")
GO_PROTEIN_TARGETING_TO_MITOCHONDRION	0.140523	0.471145	0.149369	1.29598	601	98	c("FIS1", "SLC25A6", "BNIP3L", "TIMM8B", "PMPCA", "NDUFA13", "BID", "UBE2L3", "ARIH2", "GSK3A", "GDAP1", "TOMM20", "MFF", "GRPEL2", "AIP", "UBE2J2", "MFN2", "TIMM22", "TOMM5", "TIMM50", "DNAJC15", "UBE2D3", "SREBF2")
GO_FATTY_ACID_METABOLIC_PROCESS	0.844845	0.918328	-0.0679736	-0.784765	5014	337	c("TH", "BDH2", "TNFRSF1A", "XBP1", "IVD", "CYGB", "EIF6", "AIG1", "ECHDC2", "PEX2", "SESN2", "CAV1", "PLA2G4C", "ETFB", "HADH", "PCK2", "ALOXE3", "ABHD1", "SLC27A1", "LIAS", "TRIB3", "DECR1", "PRKAB2", "LTA4H", "PTGES", "NCOR1", "ALOX5AP", "CYP24A1", "HSD17B8", "SREBF1", "HADHB", "MCEE", "GCDH", "ACAA2", "CBR4", "CYP4A11", "ERLIN2", "ETFBKMT", "PRKAA1", "ACAD9", "DEGS1", "CREM", "ELOVL1", "CYP2D…
GO_FATTY_ACID_BIOSYNTHETIC_PROCESS	0.903226	0.948634	-0.0741189	-0.681753	5235	138	c("XBP1", "EIF6", "ALOXE3", "ABHD1", "LIAS", "TRIB3", "PRKAB2", "LTA4H", "PTGES", "ALOX5AP", "HSD17B8", "CBR4", "CYP4A11", "ERLIN2", "PRKAA1", "DEGS1", "ELOVL1", "EPHX2", "APOA1", "INSIG2", "FADS3", "ELOVL7", "ACOT7", "CYP2D6", "ABHD3", "THNSL2", "GSTP1", "PTGIS", "ALOX5", "ELOVL2", "CD74", "HPGD", "ACSBG2", "ACSM6", "TBXAS1", "ANXA1", "HACD2", "PTGS1", "FADS1", "ACADVL", "MECR", "LTC4S", "ACSF3"…
GO_FATTY_ACID_BETA_OXIDATION	0.14844	0.480246	-0.174861	-1.30463	827	70	c("BDH2", "IVD", "ECHDC2", "PEX2", "SESN2", "ETFB", "HADH", "DECR1", "HADHB", "GCDH", "ACAA2", "ETFBKMT", "ACOX1", "ECHS1", "PPARA", "SLC25A17", "ACADS", "CPT1A", "MFSD2A", "LONP2", "ACOX3", "AUH")
GO_UNSATURATED_FATTY_ACID_BIOSYNTHETIC_PROCESS	0.784999	0.88626	-0.116709	-0.753563	4311	47	c("ALOXE3", "PTGES", "ALOX5AP", "DEGS1", "ELOVL1", "FADS3", "ELOVL7", "GSTP1", "PTGIS", "ALOX5", "ELOVL2", "CD74", "HPGD", "TBXAS1", "ANXA1", "PTGS1", "FADS1", "LTC4S")
GO_NEUTRAL_LIPID_METABOLIC_PROCESS	0.0795985	0.372673	0.162183	1.40716	340	98	c("ACSL4", "MGLL", "DGKD", "SEL1L", "ABHD16A", "FITM2", "LPIN1", "TBL1XR1", "PLIN5", "DDHD2", "CNEP1R1", "ACSL1", "DGKI", "LIPG", "DAGLA", "AGPAT5", "ABHD12", "LPIN2", "SIRT1", "DGKQ", "SCARB1", "DGKZ", "CPS1", "RGN", "SLC27A5", "FABP3", "ABHD5", "ANG", "FABP7", "LIPE", "GPAM", "DGKA", "FAAH", "ABHD2", "GK", "APOC1", "SIK1", "PNPLA2", "ATG14", "NR1H3", "PLCE1", "GPLD1", "DGAT1", "DGKE", "LMF1", "…
GO_TRIGLYCERIDE_METABOLIC_PROCESS	0.483651	0.722159	0.124579	0.983194	2129	73	c("ACSL4", "MGLL", "SEL1L", "FITM2", "LPIN1", "TBL1XR1", "PLIN5", "DDHD2", "CNEP1R1", "ACSL1", "LIPG", "LPIN2", "SIRT1", "SCARB1", "CPS1", "RGN", "SLC27A5", "FABP3", "ABHD5", "FABP7", "LIPE", "GPAM", "GK", "APOC1", "SIK1", "PNPLA2", "ATG14", "NR1H3", "GPLD1", "DGAT1", "LMF1", "CYP2E1", "LPIN3", "GK5")
GO_MEMBRANE_LIPID_METABOLIC_PROCESS	0.0048011	0.125769	-0.173603	-1.73752	27	188	c("TH", "NEU3", "TNFRSF1A", "CERS6", "PIGN", "SERINC2", "SUMF1", "GAL3ST4", "AGK", "PRKCD", "ALOXE3", "SERINC5", "B3GALT4", "ORMDL2", "HEXA", "PIGP", "NEU1", "CERS4", "ESYT1", "NAGA", "HEXB", "PSAP", "MPPE1", "GBA2", "ST3GAL4", "PRKAA1", "DPM3", "DEGS1", "SMPD1", "SCCPDH", "CREM", "ELOVL1", "B3GALT2", "PIGU", "DPM2", "PIGO", "PIGG", "CERS5", "PEMT", "FUT2", "ALDH3A2", "VAPA", "ASAH1", "SPTSSA", "…
GO_PHOSPHOLIPID_METABOLIC_PROCESS	0.024366	0.241399	0.117188	1.46304	97	388	c("CDC42", "IDH1", "SGPP1", "RAB14", "TTC7B", "SPTLC2", "IPMK", "CLN3", "DGKD", "INPP5F", "PIK3CD", "LPCAT1", "IDI1", "MVD", "SMPD4", "FAM126B", "SOCS5", "ARF1", "NUS1", "CSNK2A1", "ABHD16A", "SMG1", "CD81", "FITM2", "LPIN1", "DDHD2", "DBI", "HMGCS1", "SOCS7", "AMBRA1", "SLC44A2", "FDFT1", "MTMR2", "MTMR9", "VAV3", "ETNK1", "PCYT2", "MVK", "SLC44A5", "TAZ", "GPX4", "LIPG", "IRS1", "PRDX6", "DPM1"…
GO_PHOSPHATIDYLETHANOLAMINE_BIOSYNTHETIC_PROCESS	0.320228	0.623099	0.277712	1.11538	1514	13	c("LPIN1", "ETNK1", "PCYT2", "LPIN2", "CEPT1", "ETNK2", "ALOX15", "LPIN3", "SELENOI")
GO_GLYCEROPHOSPHOLIPID_METABOLIC_PROCESS	0.101257	0.415112	0.109186	1.2912	418	299	c("RAB14", "TTC7B", "IPMK", "CLN3", "DGKD", "INPP5F", "PIK3CD", "LPCAT1", "SMPD4", "FAM126B", "SOCS5", "ARF1", "CSNK2A1", "ABHD16A", "SMG1", "LPIN1", "DDHD2", "DBI", "SOCS7", "SLC44A2", "MTMR2", "MTMR9", "ETNK1", "PCYT2", "SLC44A5", "TAZ", "PRDX6", "DPM1", "PIK3R3", "HDHD5", "MTMR7", "AGPAT5", "PIP4P2", "ABHD12", "HTR2C", "PIGZ", "PTPMT1", "LPIN2", "PIP4P1", "PLCH2", "PI4KB", "PGAP1", "PIGC", "FA…
GO_PHOSPHATIDYLGLYCEROL_BIOSYNTHETIC_PROCESS	0.976945	0.988069	-0.144401	-0.510468	5084	10	c("SLC27A1", "PLSCR3", "CDS2", "PLA2G6", "CRLS1", "PGS1")
GO_PHOSPHATIDYLCHOLINE_BIOSYNTHETIC_PROCESS	0.923514	0.958834	0.0993832	0.61765	4225	37	c("LPCAT1", "CSNK2A1", "LPIN1", "SLC44A2", "SLC44A5", "LPIN2", "ACSL3")
GO_PHOSPHATIDYLSERINE_METABOLIC_PROCESS	0.841007	0.915556	-0.141432	-0.693072	4474	22	c("SERINC2", "SERINC5", "SLC27A1")
GO_PHOSPHATIDYLINOSITOL_BIOSYNTHETIC_PROCESS	0.452777	0.706876	0.111429	0.998645	1931	109	c("RAB14", "INPP5F", "PIK3CD", "ARF1", "MTMR2", "MTMR9", "DPM1", "PIK3R3", "MTMR7", "HTR2C", "PIGZ", "PI4KB", "PGAP1", "PIGC", "RAB5A", "OCRL", "INPP4A", "ATM", "MTMR3", "PIGK", "IMPA1", "PLEKHA3", "PIK3C2A", "AGAP2", "MTMR4", "MTMR14", "INPP5E", "VAC14", "PIP4K2B", "FGF2", "PIP4K2C", "GPAA1", "MTM1", "PLEKHA8", "PIP4K2A", "PI4KA", "PIGQ", "PIGF", "MTMR8", "PIGB", "PDGFA", "ARF3")
GO_GLYCEROL_ETHER_METABOLIC_PROCESS	0.445108	0.703997	0.210146	0.993386	2087	19	c("FASN", "FAR1", "GNPAT", "PAFAH1B1", "AGPS", "LIPE", "CHPT1", "TMEM189", "LPCAT2", "PLA2G7")
GO_SPHINGOLIPID_METABOLIC_PROCESS	0.0307586	0.263104	-0.166739	-1.54968	177	143	c("TH", "NEU3", "TNFRSF1A", "CERS6", "SERINC2", "SUMF1", "AGK", "PRKCD", "ALOXE3", "SERINC5", "B3GALT4", "ORMDL2", "HEXA", "NEU1", "CERS4", "ESYT1", "NAGA", "HEXB", "PSAP", "GBA2", "PRKAA1", "DEGS1", "SMPD1", "CREM", "ELOVL1", "B3GALT2", "CERS5", "PEMT", "ALDH3A2", "VAPA", "ASAH1", "SPTSSA", "PLA2G15", "ELOVL7", "A4GALT", "SIRT3", "FUT6", "B4GALT3", "FUT3", "CLN8", "ESYT3", "PRKD1", "ABCA2", "ST3…
GO_CERAMIDE_METABOLIC_PROCESS	0.0105857	0.1746	-0.218838	-1.75772	59	87	c("NEU3", "TNFRSF1A", "CERS6", "AGK", "PRKCD", "ALOXE3", "B3GALT4", "ORMDL2", "HEXA", "NEU1", "CERS4", "NAGA", "HEXB", "PSAP", "GBA2", "PRKAA1", "DEGS1", "SMPD1", "ELOVL1", "B3GALT2", "CERS5", "ASAH1", "SPTSSA", "PLA2G15", "SIRT3", "FUT6", "B4GALT3", "FUT3", "CLN8", "ST3GAL5", "SPHK1", "SMPD2", "GBA", "ST8SIA4")
GO_GLYCOSYLCERAMIDE_METABOLIC_PROCESS	0.0986606	0.409513	-0.330542	-1.43006	522	16	c("PRKCD", "NAGA", "PSAP", "GBA2", "PRKAA1", "B3GALT2", "B4GALT3", "GBA")
GO_SPHINGOMYELIN_METABOLIC_PROCESS	0.810265	0.898908	0.1861	0.724526	3851	12	c("SPTLC2", "SMPD4")
GO_GLYCOSPHINGOLIPID_METABOLIC_PROCESS	0.0604802	0.332503	-0.21205	-1.49755	334	60	c("NEU3", "SUMF1", "PRKCD", "B3GALT4", "HEXA", "NEU1", "ESYT1", "NAGA", "HEXB", "PSAP", "GBA2", "PRKAA1", "SMPD1", "CREM", "B3GALT2", "ASAH1", "A4GALT", "B4GALT3", "ESYT3", "ST3GAL5", "SMPD2", "GBA", "ST8SIA4", "ST8SIA5")
GO_GLYCOSPHINGOLIPID_BIOSYNTHETIC_PROCESS	0.67734	0.833663	-0.163206	-0.827091	3595	24	c("B3GALT4", "PRKAA1", "B3GALT2", "A4GALT", "B4GALT3", "ST3GAL5", "ST8SIA4", "ST8SIA5", "ST6GALNAC5", "UGCG")
GO_ICOSANOID_METABOLIC_PROCESS	0.331574	0.632654	-0.13393	-1.09412	1884	92	c("TNFRSF1A", "PLA2G4C", "ALOXE3", "LTA4H", "PTGES", "ALOX5AP", "SYK", "CYP4A11", "GGT7", "CYP2D7", "EPHX2", "ACOX1", "CYP4A22", "CYP2A6", "CYP2D6", "GGTLC2", "GSTP1", "AKR1C1", "PTGIS", "GGT1", "ALOX5", "PON1", "CD74", "HPGD", "PTGR2", "GGT2", "TBXAS1", "ANXA1", "PTGS1", "LYPLA2", "FADS1", "GGTLC3", "LTC4S", "CYP2A13", "CYP2A7", "AKR1C2", "GGTLC1", "CYP1A1", "CYP1B1", "FAAH2", "CYP2J2", "EDN1", …
GO_LEUKOTRIENE_METABOLIC_PROCESS	0.189866	0.524447	-0.252467	-1.25848	1007	23	c("LTA4H", "ALOX5AP", "SYK", "CYP4A11", "GGT7", "GGTLC2", "GGT1", "ALOX5", "GGT2", "GGTLC3", "LTC4S", "GGTLC1", "GGT5", "CYP4F3", "PLA2G1B", "PTGR1", "MGST2", "PLA2G4A", "ALOX12", "ABCC1", "ALOX15", "MAPKAPK2")
GO_PROSTANOID_METABOLIC_PROCESS	0.775044	0.881023	0.121534	0.764087	3558	38	c("PRXL2B", "ABHD16A", "ZADH2", "PNPLA8", "SIRT1", "MIF", "PLAA", "PTGES2", "PIBF1", "PLA2G4A", "CBR1", "AKR1C3", "GSTM1", "AKR1C4", "FABP5", "PTGR1", "PTGDS", "CES2", "DAGLB", "CYP2S1", "PTGES3", "AVPR1A", "ATP6V1B1", "EDN1", "AKR1C2", "LYPLA2", "PTGS1", "ANXA1", "TBXAS1", "PTGR2", "HPGD", "CD74", "PTGIS", "AKR1C1", "GSTP1")
GO_STEROID_BIOSYNTHETIC_PROCESS	0.0042523	0.121621	0.174791	1.75962	17	160	c("HSD17B12", "TM7SF2", "DHCR24", "SF1", "ACACA", "FASN", "IDI1", "MVD", "ELOVL6", "SCD", "LSS", "MSMO1", "MED1", "SQLE", "NSDHL", "HMGCS1", "ACLY", "ERG28", "KPNB1", "FDFT1", "EBP", "DDX20", "OSBPL6", "MVK", "HMGCR", "POR", "NFYC", "ACOT8", "FDX2", "CNBP", "SEC14L2", "CYP46A1", "OSBPL9", "SREBF2", "ACAT2", "DHRS11", "FDX1", "SIRT1", "DGKQ", "SCARB1", "ATP1A1", "SLC27A2", "DHCR7", "SNAI2", "PBX1"…
GO_BILE_ACID_BIOSYNTHETIC_PROCESS	0.650394	0.819018	0.146016	0.846441	2970	31	c("OSBPL6", "ACOT8", "CYP46A1", "OSBPL9", "SIRT1", "SLC27A2", "SLC27A5", "SCP2", "MALRD1", "AMACR", "OSBPL7", "NR1D1", "FGFR4", "HSD3B7", "HSD17B4", "CES1", "AKR1C4", "STAR", "STARD4", "FGF19", "OSBP", "BAAT", "ABCB11", "CYP7B1", "CH25H")
GO_C21_STEROID_HORMONE_BIOSYNTHETIC_PROCESS	0.519827	0.742934	-0.191898	-0.940371	2765	22	c("FDXR", "REST", "TSPO", "AKR1B1", "CACNA1H", "DKK3", "CYP11A1", "BMP2", "BMP6", "WNT4", "LHB", "ADM")
GO_ESTROGEN_BIOSYNTHETIC_PROCESS	0.134294	0.461762	-0.383686	-1.35636	698	10	c("HSD17B14", "HSD17B11", "HSD17B7", "HSD17B8")
GO_GLUCOCORTICOID_BIOSYNTHETIC_PROCESS	0.0500854	0.305655	-0.399515	-1.58305	263	13	c("REST", "HSD11B2", "H6PD", "CACNA1H", "DKK3", "CYP11A1", "BMP2", "CYP21A2", "WNT4", "HSD3B1")
GO_STEROID_CATABOLIC_PROCESS	0.720286	0.85531	-0.159237	-0.793758	3823	23	c("HSD17B14", "HSD17B11", "APOE", "CYP24A1", "CYP27A1", "CYP39A1", "SPP1", "SULT1E1", "CYP3A4", "CEL", "SCARF1", "CYP27B1", "SULT2A1", "HSD17B6")
GO_ISOPRENOID_METABOLIC_PROCESS	0.616655	0.800093	0.100336	0.895647	2650	107	c("IDI1", "RARRES2", "MVD", "NUS1", "LSS", "PDSS1", "SDC3", "RBP4", "HMGCS1", "SDC1", "FDFT1", "MVK", "GPC6", "HMGCR", "DPM1", "PHYH", "COQ2", "PECR", "CRABP1", "CYP2C8", "CYP26B1", "NAPEPLD", "CYP27C1", "CYP4V2", "CYP3A5", "LRP8", "RDH14", "APOM", "AGRN")
GO_TERPENOID_METABOLIC_PROCESS	0.920705	0.95778	-0.0793174	-0.640787	5224	89	c("PNLIP", "CRABP2", "SCPEP1", "RBP1", "PLB1", "APOE", "ALDH8A1", "AKR1B1", "EGFR", "ALDH3A2", "GPC4", "TTR", "APOA1", "DHRS3", "GGPS1", "RDH10", "CYP2D6", "GPC1", "AKR1C1", "RDH11", "BCO2", "RETSAT", "RDH13", "DGAT2", "OPN1SW", "SDC4", "RDH16", "STRA6", "SDR16C5", "ADH4", "LRAT", "LRP2", "CYP1A1", "CYP1B1", "PPARD", "CYP26A1", "RDH12")
GO_ONE_CARBON_METABOLIC_PROCESS	0.370708	0.656804	0.176121	1.05962	1705	34	c("AHCYL1", "SFXN3", "CA10", "MAT2A", "MTHFD2L", "DHFR2", "AHCY", "MTHFR")
GO_NADH_METABOLIC_PROCESS	0.188807	0.524447	0.199146	1.25204	866	38	c("ALDOC", "ALDOA", "VCP", "PGAM1", "PFKL", "MDH1", "PGM2L1", "GPI", "SLC25A12")
GO_NADP_METABOLIC_PROCESS	0.891786	0.943009	0.10982	0.660726	4103	34	c("IDH1", "PGAM1", "ME2", "SHPK", "DCXR", "RPIA", "NADK2", "KCNAB2", "G6PD", "FMO1", "PGD", "NADK", "TKT", "NNT")
GO_NADPH_REGENERATION	0.841054	0.915556	0.150978	0.699202	3957	18	c("IDH1", "PGAM1", "SHPK", "RPIA", "G6PD", "PGD", "TKT", "NNT")
GO_UBIQUINONE_METABOLIC_PROCESS	0.350217	0.644994	-0.234178	-1.08446	1859	19	c("FDXR", "NDUFA9", "COQ5", "UBIAD1", "AIFM2", "COQ10A", "COQ9")
GO_GLUTATHIONE_METABOLIC_PROCESS	0.279032	0.592726	-0.181601	-1.15757	1532	45	c("CHAC1", "NFE2L2", "SOD1", "GSS", "GSTM3", "HAGH", "GGT7", "CTNS", "GSTA4", "GCLM", "GGTLC2", "GSTP1", "GGT1", "GSTZ1", "GGT2", "GSTK1", "MMACHC", "GGCT", "GGTLC3")
GO_ATP_BIOSYNTHETIC_PROCESS	0.481286	0.722159	-0.150126	-0.976533	2648	48	c("ENO1", "ATP5MC2", "ATP5F1E", "ATP5PO", "MT-ATP8", "MT-CO2", "ATP5ME", "ATP5F1B", "ATP5MF", "STOML2", "MT-ATP6", "STAT3", "NUDT2")
GO_FOLIC_ACID_CONTAINING_COMPOUND_METABOLIC_PROCESS	0.665672	0.827839	0.160075	0.838527	3123	24	c("MTRR", "MTHFD2L", "DHFR2", "GCH1", "MTHFR", "GGH", "SHMT1", "MTHFS")
GO_VITAMIN_METABOLIC_PROCESS	0.699227	0.845678	-0.099401	-0.840339	3979	104	c("PLTP", "SHMT2", "MTHFD1L", "PSAT1", "AKR1A1", "ALDH1L2", "RBP1", "TCN2", "SLC19A3", "ACP5", "PDZD11", "CYP24A1", "UBIAD1", "MTHFD1", "MMADHC", "CUBN", "PNPO", "CD320", "THTPA", "CYP27A1", "PCCA", "MMAA", "MMAB", "RDH10", "AASDHPPT", "PDXK")
GO_WATER_SOLUBLE_VITAMIN_METABOLIC_PROCESS	0.489056	0.726853	-0.130274	-0.975337	2725	71	c("SHMT2", "MTHFD1L", "PSAT1", "AKR1A1", "ALDH1L2", "TCN2", "SLC19A3", "ACP5", "PDZD11", "MTHFD1", "MMADHC", "CUBN", "PNPO", "CD320", "THTPA", "PCCA", "MMAA", "MMAB", "AASDHPPT", "PDXK")
GO_FAT_SOLUBLE_VITAMIN_METABOLIC_PROCESS	0.459294	0.708015	-0.175207	-0.989683	2470	32	c("PLTP", "RBP1", "CYP24A1", "UBIAD1", "CUBN", "CYP27A1", "CYP11A1", "PIAS4", "LRAT", "LRP2", "CYP1A1", "VKORC1", "PPARD", "CYP26A1", "CYP3A4", "SNAI1", "GFI1", "CYP27B1")
GO_PORPHYRIN_CONTAINING_COMPOUND_METABOLIC_PROCESS	0.341111	0.639305	-0.189072	-1.09169	1841	34	c("BDH2", "TSPO", "BLVRB", "ALAD", "COX10", "IBA57", "FECH", "HMOX1", "PPOX", "UROS", "SRRD")
GO_SULFUR_COMPOUND_METABOLIC_PROCESS	0.260912	0.578535	0.0923825	1.11933	1057	335	c("HSD17B12", "IDH1", "AHCYL1", "ACSL4", "SLC25A10", "ACACA", "GNS", "FASN", "SCD5", "MPC1", "MVD", "TST", "ELOVL6", "MGST1", "CNDP2", "UST", "CTH", "AADAT", "SCD", "MTRR", "GSTO2", "TSTD1", "CIAO2A", "NFU1", "TECR", "APIP", "GLO1", "DBI", "HMGCS1", "ACLY", "ACSL1", "BOLA2B", "MAT2A", "ADO", "SUCLA2", "DLD", "MGST3", "CHPF", "MSRA", "MVK", "MTHFD2L", "GPX4", "B4GAT1", "CHST12", "HS3ST3B1", "NUBP1…
GO_SUPEROXIDE_METABOLIC_PROCESS	0.0404151	0.285572	-0.235861	-1.57623	221	52	c("NFE2L2", "SOD1", "F2RL1", "DUOX1", "PRDX1", "PRKCD", "ACP5", "SYK", "IMMP2L", "PRDX2", "SZT2", "BST1", "NQO1", "AGT", "EGFR", "AATF", "CYBA", "SIRT3", "NOX4", "GSTP1")
GO_POTASSIUM_ION_TRANSPORT	0.250903	0.572584	-0.11387	-1.15245	1458	197	c("GAL", "FHL1", "HCRT", "KCNG1", "SLC12A4", "CDKN1B", "SLC12A6", "CAV1", "KCNE4", "ADRA2A", "KCNJ3", "ADCYAP1", "CCDC51", "ATF4", "KCNK2", "KCNN3", "NEDD4", "KCNQ3", "ATP1B3", "KCNK10", "ANK2", "CD63", "KCNJ12", "SLC24A2", "HTR2A", "KCNK1", "AKAP9", "KCNA3", "PTK2B", "ATP1A2", "FXYD2", "KCNJ5", "GCK", "KCNC1", "KCNS2", "ABCC9", "KCNJ2", "CDK2", "LRRC55", "CACNA1D", "SLC12A8", "HCN4", "KCNH3", "S…
GO_SODIUM_ION_TRANSPORT	0.125089	0.454186	0.11976	1.27161	524	195	c("ASIC4", "AHCYL1", "ATP1A3", "DMPK", "SLC12A2", "NEDD4L", "MAGED2", "SLC9A6", "ATP1B2", "ARF1", "FGF12", "NKX2-5", "PKD2", "DMD", "WNK2", "YWHAH", "SLC10A4", "HCN1", "FXYD7", "NKAIN2", "ASIC2", "ASIC1", "SLC13A3", "COMMD1", "SLC9A3R1", "WNK1", "MFSD4B", "SLC9A1", "SCN8A", "TRPM4", "CNTN1", "SHROOM2", "SLC38A2", "SLC9A8", "SLC5A3", "SLC8A3", "SLC4A10", "SLC22A5", "SLC8A2", "SLC24A3", "SLC6A6", "…
GO_PHOSPHATE_ION_TRANSPORT	0.949381	0.9725	0.119981	0.581374	4444	20	c("SLC25A10", "FGF23")
GO_CHLORIDE_TRANSPORT	0.646892	0.817333	-0.108667	-0.874897	3652	88	c("GABRA2", "CLIC1", "SLC1A4", "SLC12A4", "ANO10", "SLC12A6", "GABRA3", "GABRE", "TSPO", "CLCN1", "ANO7", "ABCB1", "SLC12A8", "CLCC1", "SLC1A3", "PTAFR", "GABRG3", "WNK4", "GABRB1", "SLC12A9", "PRNP", "CLCNKA", "CLIC4", "SLC26A8", "SLC26A1", "ANO2", "GLRA3", "CLCN7", "FXYD1", "SLC26A5", "PCYOX1", "CFTR", "GABRD", "NMUR1", "GABRA4", "GABRB2", "CLIC2", "GABRQ", "P2RY6", "GABRP", "SLC17A7", "SLC26A4…
GO_COPPER_ION_TRANSPORT	0.88844	0.941335	0.141016	0.653065	4180	18	c("SCO2", "ATP7B", "SCO1", "ATOX1", "SLC31A2", "STEAP3", "MMGT1", "SLC11A2", "COX17", "CP", "SLC31A1", "HEPH", "STEAP4", "ATP7A", "HEPHL1", "STEAP2")
GO_IRON_ION_TRANSPORT	0.48265	0.722159	0.129456	0.982786	2141	65	c("FTH1", "ATP6V0A1", "ATP6V1D", "TTYH1", "ISCU", "ATP6V0C", "ATP6V1G1", "PGRMC2", "IREB2", "FLVCR1", "SFXN1", "ATP6V1H", "ARHGAP1", "ATP6V1B2", "CLTC", "ATP6AP1", "TFR2", "ATP6V1G2", "ATP6V1E1", "NECTIN1", "SLC25A37")
GO_MANGANESE_ION_TRANSPORT	0.43216	0.69677	-0.248635	-1.01151	2270	14	c("SLC30A10", "TRPC5", "TRPC3", "TRPC7", "TRPC4", "TRPC1", "ATP13A1")
GO_ZINC_ION_TRANSPORT	0.851005	0.921586	0.129566	0.691387	3980	25	c("MT3", "SLC30A7", "SLC30A4", "SLC39A6", "SLC30A6", "SLC30A5")
GO_WATER_TRANSPORT	0.042307	0.28991	-0.407435	-1.61443	222	13	c("HYAL2", "AQP11", "HAS2", "AQP9", "CFTR", "AQP7", "INPP5K", "AQP1", "AQP5", "AQP6", "MIP", "AQP8")
GO_DICARBOXYLIC_ACID_TRANSPORT	0.570967	0.773258	0.111128	0.924167	2473	86	c("SNAP25", "LRRC8D", "SLC25A10", "SLC12A2", "CPLX1", "RAB3A", "SLC25A13", "PPFIA3", "SLC13A3", "RAB3GAP1", "SLC25A12", "SLC1A6", "STXBP1", "GLS", "SLC38A2", "APBA1", "VAMP2", "SLC26A6", "SLC25A14")
GO_NEUROTRANSMITTER_TRANSPORT	0.0391315	0.283679	0.133581	1.44333	163	209	c("NRXN2", "SNAP25", "GPM6B", "NAPB", "BRSK1", "SNCG", "NLGN1", "LIN7C", "FMR1", "DNAJC5", "CPLX1", "RAB3A", "GRM4", "PPFIA3", "KCNC4", "CNR1", "SV2C", "SYN2", "PRRT2", "SYT7", "SNCAIP", "CASK", "FBXL20", "PRKCB", "TRIM9", "DGKI", "RPH3A", "ASIC1", "PREPL", "SYN1", "STX2", "RAB3GAP1", "SLC1A6", "CSPG5", "PNKD", "APBA2", "STXBP1", "SYT12", "ADCY1", "RAB5A", "CTBP2", "RIMS4", "SLC29A1", "DTNBP1", "…
GO_SEROTONIN_TRANSPORT	0.812512	0.900397	-0.161412	-0.712148	4272	17	c("SLC18A2", "HRH3", "SYK", "NOS1", "MAOB", "ITGB3", "SLC22A1", "FCER1G", "SLC22A3", "SLC6A4")
GO_MITOCHONDRIAL_TRANSPORT	0.00308569	0.0990128	0.151246	1.7228	12	256	c("TMEM14A", "FIS1", "SLC25A29", "SFXN3", "SLC25A10", "SLC25A6", "ACACA", "YWHAE", "TMEM14B", "BNIP3L", "YWHAZ", "TIMM8B", "MPC1", "PMPCA", "SLC25A5", "NDUFA13", "TST", "DMAC2L", "SLC25A13", "BID", "UBE2L3", "ATP5PD", "ABCB10", "MPV17L", "BCL2L11", "ARIH2", "GSK3A", "GDAP1", "YWHAH", "TOMM20", "MFF", "PNPT1", "OPA1", "SLC25A33", "GRPEL2", "SLC25A38", "MCU", "SLC25A12", "RTL10", "BAD", "GCLC", "AI…
GO_MITOCHONDRIAL_CALCIUM_ION_TRANSMEMBRANE_TRANSPORT	0.184956	0.522307	0.239767	1.25598	867	24	c("PMPCA", "PHB", "OPA1", "MCU", "SPG7", "SLC8A3", "YME1L1", "AFG3L2", "LETM1")
GO_CARNITINE_SHUTTLE	0.956722	0.976641	-0.151501	-0.557096	4995	11	c("PRKAB2", "CPT1A", "CPT2", "CPT1B")
GO_EXTRACELLULAR_TRANSPORT	0.458633	0.708015	-0.178244	-0.987078	2488	30	c("DPCD", "NME5", "LRRC6", "SPAG17", "TTLL1", "SPA17", "TTC25", "CABYR", "DNAAF1", "SPEF2", "RFX3", "KIF27", "CFAP53")
GO_NUCLEOTIDE_TRANSPORT	0.329205	0.630462	0.18224	1.09644	1514	34	c("SLC25A29", "SLC25A6", "SLC25A5", "SLC25A13", "SLC25A33", "SLC25A12", "SLC25A4", "SLC25A16", "SLC25A24", "SLC25A44", "SLC25A45", "SLC35B3", "SLC25A36", "SLC25A42", "SLC25A40", "P2RX7", "SLC25A19", "SLC25A18", "ABCC11", "ABCD1", "SLC25A48", "SLC25A32")
GO_AMINO_ACID_TRANSPORT	0.909176	0.951763	0.0712422	0.675839	3873	130	c("SNAP25", "SLC25A29", "LRRC8D", "CLN3", "SLC12A2", "CPLX1", "RAB3A", "SLC25A13", "PPFIA3", "SLC25A38", "RGS4", "RAB3GAP1", "SLC25A12", "SLC1A6", "SLC9A3R1", "STXBP1", "GLS", "SLC7A14", "SLC38A2", "SFXN1", "APBA1", "SV2A", "VAMP2", "SLC6A6")
GO_CELLULAR_COPPER_ION_HOMEOSTASIS	0.358332	0.648557	0.259202	1.0779	1700	14	c("ARF1", "SCO2", "ATP7B", "SCO1", "APP", "ATOX1", "COX19", "SLC31A2", "CCDC22")
GO_CELLULAR_IRON_ION_HOMEOSTASIS	0.26012	0.578535	-0.170018	-1.16866	1432	56	c("FTL", "SOD1", "TF", "HIF1A", "NEDD8", "SRI", "GLRX3", "MYC", "SLC22A17", "TMEM199", "TTC7A")
GO_CELLULAR_SODIUM_ION_HOMEOSTASIS	0.0422744	0.28991	0.401581	1.61287	199	13	c("ATP1A3", "SLC12A2", "NEDD4L", "ATP1B2", "SLC9A1", "ATP1A1", "SLC8A1")
GO_CELL_VOLUME_HOMEOSTASIS	0.593144	0.786222	-0.175257	-0.88816	3148	24	c("SLC12A4", "SLC12A6", "ANXA7", "GNB3")
GO_REGULATION_OF_PH	0.218182	0.549927	0.142322	1.20418	947	90	c("CLN3", "TM9SF4", "SLC9A6", "ATP6V0A1", "CLN6", "ROGDI", "ATP6V1D", "UBE3A", "ATP6AP1L", "ATP6V0C", "SLC9A1", "ATP6V1G1", "TMEM175", "LACC1", "CLN5", "SLC9A8", "ATP6V1H", "SLC4A10", "VPS33A", "SLC26A6", "MAPK3", "ATP6V1B2", "ATP6AP1", "ATP6V1G2", "GPR89A", "GPR89B", "SLC4A8", "ATP6V1E1", "SLC9B1", "SLC9A9", "SLC4A3", "ATP6AP2")
GO_ENDOPLASMIC_RETICULUM_TO_GOLGI_VESICLE_MEDIATED_TRANSPORT	0.150206	0.481269	-0.124884	-1.25854	875	193	c("DYNLL1", "GOSR2", "TMED9", "PROS1", "MIA2", "TRAPPC4", "CTAGE1", "ACTR10", "COPB2", "TRAPPC1", "COL7A1", "COPA", "DCTN2", "COPE", "CAPZB", "SEC24C", "TMED5", "SORL1", "BCAP29", "ARF4", "CD55", "ANK2", "TMED1", "CTAGE15", "CTAGE8", "CTAGE4", "DCTN3", "COPB1", "BGLAP", "MPPE1", "TRAPPC2L", "RINT1", "CTAGE9", "MAPK15", "SEC22B", "LMAN2L", "SEC24D", "TMED4", "DYNC1LI1", "VAPA", "TRAPPC12", "TMED3"…
GO_RETROGRADE_VESICLE_MEDIATED_TRANSPORT_GOLGI_TO_ENDOPLASMIC_RETICULUM	0.0489268	0.304116	0.180869	1.50415	211	86	c("ATP9A", "KDELR2", "COG3", "ARCN1", "GOLPH3", "RAB6D", "RACGAP1", "RAB6C", "TMED7", "COG4", "TMED2", "RAB1A", "RAB6A", "KLC1", "KIF3C", "COPG2", "COPZ1", "ARFGAP2", "SCYL1", "SURF4", "NAPA", "KIF5A", "RAB1B", "NBAS", "KIF22", "RAB33B", "COG7")
GO_INTRA_GOLGI_VESICLE_MEDIATED_TRANSPORT	0.00478053	0.125769	0.331998	1.99745	21	34	c("COG3", "RAB6D", "RAB6C", "RAB6A", "GABARAPL2", "NAPG", "COG8", "COPG2", "COPZ1", "TRAPPC10", "NAPA", "GOSR1", "RAB33B", "COG5", "GOLGA3", "VTI1A", "VTI1B")
GO_POST_GOLGI_VESICLE_MEDIATED_TRANSPORT	0.563035	0.770325	0.105437	0.928546	2433	102	c("EXOC5", "AMN", "LYPLA1", "RAB14", "CLN3", "GOLPH3", "SCAMP3", "EXOC6", "CORO7", "EXOC8", "STXBP6", "SPTBN1", "PREPL", "C16orf70", "KLHL20", "COMMD1", "ARL3", "SORCS1", "ACSL3", "VAMP2", "EXOC2", "SNAP23", "VAMP7", "VPS13A", "EPS15", "VTI1A", "VTI1B", "ANKFY1", "SEC16A", "VPS52", "MYO1B", "LAMP1", "DOP1A", "GOLGA7", "AP3D1", "KIF16B", "MYO5A", "EXOC1", "VAMP3", "GOPC", "DOP1B", "VPS35L", "CSK",…
GO_GOLGI_TO_PLASMA_MEMBRANE_TRANSPORT	0.110416	0.42769	0.187012	1.36875	493	58	c("EXOC5", "AMN", "LYPLA1", "CLN3", "GOLPH3", "EXOC6", "EXOC8", "STXBP6", "SPTBN1", "PREPL", "C16orf70", "COMMD1", "ARL3", "ACSL3", "VAMP2", "EXOC2")
GO_GOLGI_TO_ENDOSOME_TRANSPORT	0.974278	0.985974	0.114675	0.518944	4620	17	c("RAB14", "CORO7", "KLHL20", "VPS13A", "EPS15", "DOP1A", "KIF16B", "DOP1B")
GO_GOLGI_TO_VACUOLE_TRANSPORT	0.609431	0.79509	-0.198006	-0.873598	3204	17	c("GOSR2", "AP1G2", "RBSN", "GAK", "EHD3", "RNF215")
GO_ENDOCYTOSIS	0.41448	0.684295	0.0780251	1.02326	1642	488	c("DPYSL2", "AMN", "CDC42", "ATP9A", "SNAP25", "AAK1", "SNCB", "SMAP1", "GREM1", "SNAP91", "SNCG", "NLGN1", "CLN3", "DGKD", "CSNK1E", "FMR1", "INPP5F", "UBQLN2", "NEDD4L", "PPP3CA", "BECN1", "CANX", "MSR1", "ARF1", "CSNK1G2", "SCYL2", "ACTG1", "ACTB", "SYT7", "CD81", "RAB1A", "BIN1", "PPP3CB", "WASF1", "MYO6", "SH3KBP1", "SNX2", "GRK2", "LRRTM1", "CACNG3", "MTMR2", "MTMR9", "SH3GL2", "SCAMP5", "L…
GO_RECEPTOR_MEDIATED_ENDOCYTOSIS	0.518365	0.741956	-0.0924546	-0.96796	3005	225	c("SPARC", "HSP90AA1", "ANXA2", "SERPINE1", "ITSN1", "RAMP1", "TF", "ACHE", "CLU", "PDLIM7", "MX1", "AP2B1", "ARRB1", "B2M", "CAV1", "ANGPT1", "VEGFA", "CD9", "HSP90B1", "CALR", "IGF2R", "SFTPD", "MICALL1", "ARC", "AP1G2", "APOE", "WDR54", "SORL1", "NEDD4", "CAP1")
GO_VESICLE_BUDDING_FROM_MEMBRANE	0.0981439	0.409418	0.153375	1.35626	422	104	c("SNAP91", "VAPB", "GOLPH3", "ARF1", "TMED2", "SEC24A", "VPS4A", "RAB1A", "TFG", "TRAPPC2", "SEC23A", "CSNK1D", "PRKCI", "WASL", "ARFGAP2", "TRAPPC10", "ANKRD28", "CNIH3", "CHMP7", "F5", "SAR1A", "SEC13", "PICALM", "NAPA", "RAB1B", "SCAP", "TBC1D20", "GOLGA2", "CTSC", "SEC23IP", "SAR1B", "TRAPPC6A", "PPP6R3", "SEC16A", "CNIH1", "STX5", "PDCD6", "F8", "SEC23B", "TRAPPC6B", "RAB7A", "CHMP4A", "PRE…
GO_VESICLE_TARGETING	0.0422503	0.28991	0.181645	1.5265	183	88	c("NLGN1", "CLASP2", "TMED2", "SEC24A", "RAB1A", "TFG", "WDR11", "TRAPPC2", "SEC23A", "CSNK1D", "C17orf75", "ARFGAP2", "TRAPPC10", "ANKRD28", "CNIH3", "F5", "SAR1A", "SEC13", "NAPA", "CEP19", "GOSR1", "RAB1B", "TBC1D20", "GOLGA2", "SNAP23", "STARD3", "CTSC", "SEC23IP", "SAR1B", "TRAPPC6A", "PPP6R3", "SEC16A", "CNIH1", "STX5", "PDCD6", "F8")
GO_VESICLE_DOCKING_INVOLVED_IN_EXOCYTOSIS	0.237832	0.56378	0.18123	1.1907	1074	43	c("SNAP25", "RAB3A", "EXOC6", "PPFIA3", "RAB12", "STXBP1", "RAB8B", "CTBP2", "VPS33A", "RALB", "RAB3D", "KCNB1", "VTI1B", "VPS18", "BLOC1S6", "RAB3C", "VPS45", "STXBP3", "CPLX2", "SNPH", "VAMP3")
GO_PINOCYTOSIS	0.806743	0.897129	-0.14589	-0.727226	4282	23	c("ACTN4", "MAPKAPK3", "CAV1")
GO_PHAGOCYTOSIS	0.99952	0.999728	0.0381192	0.415016	4161	216	c("CDC42", "RAB14", "CLN3", "BAIAP2", "TM9SF4", "MSR1", "BCR", "RAPGEF1", "ACTG1", "WIPF3", "ACTB", "SYT7")
GO_PHAGOCYTOSIS_RECOGNITION	0.441102	0.701355	0.25721	1.00137	2096	12	c("JMJD6", "SCARB1", "TUB", "COLEC12", "CD36", "IGLL1", "ADGRB1", "CLEC7A", "TULP1", "MEGF10", "PEAR1")
GO_ACTIVATION_OF_CYSTEINE_TYPE_ENDOPEPTIDASE_ACTIVITY_INVOLVED_IN_APOPTOTIC_PROCESS	0.354891	0.647891	-0.140131	-1.0775	1980	77	c("RPS27L", "CTSH", "BOK", "TNFRSF10B", "NKX3-1", "SMAD3", "BBC3", "BAK1", "MTCH1", "PMAIP1", "FAM162A", "ATP2A3", "BCL2L10", "CASP8AP2", "IFT57", "AIFM1", "BEX3", "ST20", "PPARG", "TRAF2", "HSPD1", "DAP", "ANP32B", "JAK2", "NOD1", "KHDC1", "APAF1", "FAS", "ACER2", "DLC1", "MUL1", "F2R", "CARD8", "TRADD", "CFLAR", "NLRC4", "NGF", "HIP1R", "F3", "NLRP12")
GO_CELLULAR_COMPONENT_DISASSEMBLY_INVOLVED_IN_EXECUTION_PHASE_OF_APOPTOSIS	0.344866	0.64203	-0.195182	-1.09367	1873	31	c("DNASE2", "BOK", "DFFA", "SHARPIN", "BLCAP", "NMNAT1", "AIFM1", "ST20", "DICER1", "DEDD2", "TOP2A", "DFFB", "APAF1", "CECR2")
GO_INFLAMMATORY_CELL_APOPTOTIC_PROCESS	0.549123	0.76252	-0.218349	-0.917791	2911	15	c("TCP1", "IRF3", "PIK3CB", "MEF2C", "IRF7", "ANXA1", "CXCR2", "CTSL", "ITPKB", "CDKN2A")
GO_SUBSTRATE_DEPENDENT_CELL_MIGRATION	0.244151	0.566663	0.215543	1.1856	1126	27	c("MYH10", "STK4", "ROBO1", "ANKS1A", "CTTN", "SHTN1", "SLIT2", "SDCBP")
GO_SUBSTRATE_DEPENDENT_CELL_MIGRATION_CELL_EXTENSION	0.147384	0.480246	0.367903	1.32636	706	10	c("MYH10", "CTTN", "SHTN1", "SDCBP", "NTN1", "OPHN1", "NCK1")
GO_MUSCLE_CONTRACTION	0.0891665	0.391183	-0.117771	-1.31586	520	292	c("EDNRB", "MAP2K6", "CNN1", "MYL12A", "ENO1", "UTS2", "SOD1", "CHRNA3", "FGF13", "DSG2", "ATP2A2", "MYL12B", "TPM4", "SRI", "TMOD1", "CALD1", "CAV1", "KCNE4", "ADRA2A", "MYOM2", "SSTR2", "CHRNB4", "KCNJ3", "ACTA2", "TPM2", "RAP1GDS1", "STC1", "UCN", "ACTG2", "TPM1", "CLCN1", "LMOD3", "ADA", "ANXA6", "ANK2", "KCNJ12", "SCN4B", "TNNC2", "STAC2", "ATP2B4", "HTR2A", "GUCY1A1", "AKAP9", "ATP1A2", "DA…
GO_REGULATION_OF_MUSCLE_CONTRACTION	0.0773924	0.368925	-0.154758	-1.40642	443	133	c("CNN1", "ENO1", "SOD1", "CHRNA3", "FGF13", "DSG2", "ATP2A2", "SRI", "CAV1", "ADRA2A", "SSTR2", "CHRNB4", "STC1", "UCN", "TPM1", "ADA", "ANXA6", "ANK2", "TNNC2", "GUCY1A1", "AKAP9", "ATP1A2", "DAPK3", "CASQ1", "KCNJ2", "CALM3", "EHD3", "HCN4", "RYR2", "DOCK4", "PRKG1", "NOS1", "PTAFR", "JUP", "SPHK1", "ATP2A1", "ASB3", "CHRM2", "ADRA1A", "DLG1", "PKP2", "FLNA", "SRF", "MYL3", "RGS2", "DSP", "RNF…
GO_SMOOTH_MUSCLE_CONTRACTION	0.0292872	0.260602	-0.197528	-1.58655	165	87	c("EDNRB", "CNN1", "SOD1", "CHRNA3", "CAV1", "ADRA2A", "SSTR2", "CHRNB4", "ACTA2", "RAP1GDS1", "ADA", "ATP2B4", "HTR2A", "GUCY1A1", "ATP1A2", "DAPK3", "GRIP2", "AGT", "MYLK", "SMTN", "DOCK4", "P2RX3", "PRKG1", "PTAFR", "SPHK1", "CHRM2", "BBS2", "ADRA1A", "DLG1", "HTR7", "SULF2", "SRF", "RGS2", "FKBP1B", "SULF1", "PLA2G6", "F2R", "NPNT", "KCNB2", "CALCRL", "TACR1", "GPER1", "PROK2", "TBXA2R", "COM…
GO_REGULATION_OF_SMOOTH_MUSCLE_CONTRACTION	0.200256	0.534573	-0.190033	-1.24397	1093	49	c("CNN1", "SOD1", "CHRNA3", "CAV1", "ADRA2A", "CHRNB4", "ADA", "GUCY1A1", "ATP1A2", "DAPK3", "DOCK4", "PRKG1", "PTAFR", "SPHK1", "CHRM2", "ADRA1A", "SRF", "RGS2", "F2R", "NPNT", "KCNB2", "CALCRL", "TACR1", "GPER1", "PROK2", "TBXA2R")
GO_STRIATED_MUSCLE_CONTRACTION	0.267335	0.582207	-0.122492	-1.14354	1545	146	c("MAP2K6", "FGF13", "DSG2", "ATP2A2", "SRI", "CAV1", "KCNE4", "KCNJ3", "STC1", "UCN", "TPM1", "LMOD3", "ANK2", "SCN4B", "TNNC2", "STAC2", "AKAP9", "ATP1A2", "KCNJ5", "CASQ1", "KCNJ2", "CXCR4", "CALM3", "CACNA1D", "EHD3", "HCN4", "RYR2", "SYNM", "CHRNB1", "KCNJ8", "NOS1", "JUP", "SCN1A", "ATP2A1", "ASB3", "ADRA1A", "KCNE2", "ATP8A2", "DLG1", "VEGFB", "PKP2", "SGCD", "FLNA", "KLHL41", "TCAP", "MYL…
GO_REGULATION_OF_STRIATED_MUSCLE_CONTRACTION	0.164256	0.495316	-0.166357	-1.27452	919	76	c("FGF13", "DSG2", "ATP2A2", "SRI", "CAV1", "STC1", "UCN", "ANK2", "AKAP9", "ATP1A2", "CASQ1", "KCNJ2", "CALM3", "EHD3", "HCN4", "RYR2", "NOS1", "JUP", "ATP2A1", "ASB3", "ADRA1A", "DLG1", "PKP2", "FLNA", "MYL3", "RGS2", "DSP", "RNF207", "TNNI1", "SMAD7", "KCNQ1", "FKBP1B", "TMEM38B", "HRC", "P2RX4", "ACTN3")
GO_SYNCYTIUM_FORMATION	0.0864925	0.384412	-0.23527	-1.43642	469	40	c("GDF15", "JAM2", "ERVW-1", "CD9", "ERVFRD-1", "CAPN2", "CD109", "EHD2", "CACNA1H", "PLEKHO1", "NOS1", "CDON", "RAPGEF3", "KCNH1", "FLOT1", "MYH9", "MYOF", "ERCC1", "SBNO2", "NPHS1")
GO_ACUTE_PHASE_RESPONSE	0.213788	0.544672	-0.245854	-1.22552	1134	23	c("EDNRB", "ASS1", "APOL2", "FN1", "STAT3", "PLSCR1", "SERPINF2", "CD163", "IL6R", "ITIH4", "HP", "CEBPB", "SERPINA1", "AHSG", "IL1A", "TNFRSF11A", "HFE")
GO_COMPLEMENT_ACTIVATION	0.552453	0.764555	-0.148692	-0.91739	3006	41	c("CLU", "PROS1", "CFD", "CD55", "CPB2", "CD59", "A2M", "CD46", "VTN", "MASP1", "C1R", "C1S", "SUSD4", "RGCC", "CFI", "C5", "MASP2", "C5AR2", "C8G", "C7", "C4BPB", "C4A", "C4B", "C5AR1", "CR1L", "C4BPA")
GO_HUMORAL_IMMUNE_RESPONSE	0.00592644	0.138821	-0.202063	-1.7812	33	119	c("RPL39", "CXCL14", "TF", "HLA-E", "CLU", "PROS1", "NOTCH2", "HLA-DRB1", "ROMO1", "RPS19", "CFD", "AZU1", "SFTPD", "RBPJ", "PDZD11", "CD55", "HLA-A", "SPON2", "BST1", "HMGN2", "CCL2", "TRAF3IP2", "POU2F2", "CPB2", "MEF2C", "PPP2R3C", "GATA3", "WFDC3", "CD59", "HPX", "A2M", "CD46", "ALOX5", "VTN", "MASP1", "ZP3", "BCL2", "C1R", "C1S", "CD83", "SUSD4", "GPR183", "PLA2G6", "CXCL5", "ATP7A", "RGCC",…
GO_CELLULAR_DEFENSE_RESPONSE	0.0421463	0.28991	-0.30433	-1.62048	226	27	c("LGALS3BP", "ITK", "HLA-G", "FOSL1", "VEZF1", "RAB23", "PTK2B", "LSP1", "FCMR", "BCL10", "PNLIPRP2", "KLRG1", "CXCR2", "TCIRG1", "KLRC3", "IL1RL2", "DCDC2", "ITGB1", "SPN", "ADORA2B", "C5AR1")
GO_RESPONSE_TO_OSMOTIC_STRESS	0.0340075	0.269203	-0.209735	-1.59194	189	74	c("TH", "RELB", "YBX3", "SLC12A6", "ANXA7", "SERPINB6", "PDPK1", "MT-CYB", "TP53", "CLDN1", "TSPO", "HSP90AB1", "ZFP36L1", "AKR1B1", "MAPK13", "PLK3", "PTK2B", "PKN1", "ABCB1", "SLC2A4", "ARHGEF2", "EGFR")
GO_HYPEROSMOTIC_RESPONSE	0.228292	0.556525	-0.241861	-1.20562	1211	23	c("YBX3", "PDPK1", "MT-CYB", "CLDN1", "AKR1B1", "PKN1", "ARHGEF2", "MICU1", "EFHD1", "SLC25A23", "MAPK10", "HNMT", "SST", "AQP1")
GO_RESPONSE_TO_OXIDATIVE_STRESS	0.00150326	0.0721603	-0.145604	-1.73846	8	394	c("MT-ND6", "GPX3", "STK26", "MT-ND5", "NFE2L2", "RBPMS", "SOD1", "GSS", "MAPK1", "REST", "CST3", "HIF1A", "COL1A1", "STC2", "ETV5", "ATP2A2", "ERCC6", "TXN2", "CYGB", "NME5", "RWDD1", "SESN2", "ROMO1", "DUOX1", "NR4A2", "PRDX4", "PRDX1", "SIGMAR1", "PRKCD", "BAK1", "ERCC3", "LIAS", "TP53", "ATF4", "TXN", "UCN", "APOE", "GPR37", "FOSL1", "TPM1", "HSPB1", "TXNIP", "ADA", "FANCD2", "SP1", "PAWR", "…
GO_ER_OVERLOAD_RESPONSE	0.0914634	0.395929	-0.38055	-1.45397	479	12	c("CCDC47", "TP53", "PPP1R15B", "WFS1", "ATG10", "DDIT3")
GO_ER_NUCLEUS_SIGNALING_PATHWAY	0.00109012	0.0638643	-0.341269	-2.21988	5	48	c("NFE2L2", "XBP1", "CCDC47", "ATP2A2", "ATF3", "BOK", "AMFR", "HSP90B1", "CALR", "TP53", "ATF4", "SREBF1", "ERLIN2", "PPP1R15B", "WFS1", "CCL2", "FBXW7", "ATG10", "DDIT3", "INSIG2", "HERPUD1", "PTPN2")
GO_RESPONSE_TO_STEROL_DEPLETION	0.594039	0.787192	-0.203465	-0.880272	3148	16	c("AMFR", "SREBF1", "ERLIN2", "FBXW7", "INSIG2")
GO_CELLULAR_RESPONSE_TO_NITROGEN_STARVATION	0.035044	0.273355	-0.44382	-1.632	182	11	c("GABARAPL1", "GABARAP", "MAP1LC3C", "MAP1LC3B2", "ATG7", "MAP1LC3B")
GO_NUCLEUS_ORGANIZATION	0.075644	0.366831	0.151297	1.38793	322	117	c("SF1", "DMPK", "SYNE1", "HIPK2", "VPS4A", "CHMP1A", "LPIN1", "BIN1", "CHMP2A", "CNEP1R1", "TARDBP", "PRKCB", "CCNB1", "NEK9", "TMEM170A", "NUP107", "EMD", "SUN1", "NUMA1", "SPAST", "CHMP7", "TOR1AIP1", "UBXN2B", "ZMPSTE24", "PAFAH1B1", "NUP155", "PSME4", "PML", "RRN3", "USP36", "CHD5", "RNF8", "SRPK1", "AGFG1", "DCTN1", "BANF1", "WRAP53", "SEH1L", "CELF3", "SUMO1", "TMEM43", "HABP4", "SERBP1", …
GO_NUCLEAR_ENVELOPE_ORGANIZATION	0.00620567	0.142671	0.269326	1.88433	27	51	c("DMPK", "VPS4A", "LPIN1", "CHMP2A", "CNEP1R1", "TARDBP", "PRKCB", "CCNB1", "NEK9", "TMEM170A", "EMD", "SUN1", "SPAST", "CHMP7", "TOR1AIP1", "UBXN2B", "ZMPSTE24", "PAFAH1B1", "NUP155")
GO_NUCLEAR_PORE_ORGANIZATION	0.691173	0.840431	0.195364	0.812426	3280	14	c("TMEM170A", "NUP107", "SEH1L", "NUP54", "NUP153", "NUP98", "TPR", "NUP93", "RTN4", "NUP133", "NUP35", "NUP205", "AHCTF1")
GO_MITOCHONDRIAL_MEMBRANE_ORGANIZATION	0.0780845	0.369308	0.145069	1.38286	330	132	c("TMEM14A", "YWHAE", "BNIP3L", "YWHAZ", "APOOL", "SLC25A5", "NDUFA13", "DMAC2L", "BID", "ATP5PD", "MPV17L", "BCL2L11", "GSK3A", "YWHAH", "TOMM20", "OPA1", "TAZ", "UQCC3", "TMEM11", "RTL10", "BAD", "GCLC", "SLC9A1", "MFN2", "TIMM22", "ATP5MG", "SPG7", "ALKBH7", "TIMM50", "ATP5PF", "BNIP3", "YWHAQ", "GSK3B", "ATP5F1A", "AFG3L2", "OXA1L", "TP53BP2", "COX18", "LETM1", "MTX3", "ATF2", "ATP5F1D", "CHC…
GO_INNER_MITOCHONDRIAL_MEMBRANE_ORGANIZATION	0.0713893	0.356205	-0.224483	-1.46948	389	49	c("OMA1", "ATP5MC2", "ATP5F1E", "ATP5PO", "ROMO1", "AGK", "ADCK1", "MT-ATP8", "ATP5ME", "ATP5F1B", "ATP5MF", "APOO", "MT-ATP6", "DNAJC11", "TIMM13", "SAMM50", "MTX2", "CHCHD3")
GO_PLASMA_MEMBRANE_ORGANIZATION	0.0371152	0.277618	-0.190327	-1.55485	210	92	c("TLCD1", "SOD1", "TMEFF2", "CLU", "ATP2A2", "CAV1", "PRKCD", "PACSIN2", "TGFB2", "AR", "MICALL1", "FAT4", "COL5A1", "ANXA6", "ANK2", "DMKN", "PLSCR3", "NDRG1", "PSAP", "BAIAP2L2", "ANO7", "BAIAP2L1", "DEGS1")
GO_ACTIN_FILAMENT_ORGANIZATION	0.214895	0.546099	0.0920162	1.14511	856	382	c("CDC42", "RUFY3", "CAPZA2", "MYO1D", "TTN", "ALDOA", "DBN1", "BAIAP2", "TMSB4Y", "CLASP2", "EFS", "CAPZA1", "SPTAN1", "TESK1", "ENAH", "ARF1", "ACTG1", "GMFB", "ACTA1", "MLST8", "MARCKSL1", "CORO7", "BIN1", "WASF1", "MYO6", "SH3KBP1", "CORO6", "MPRIP", "NCKAP1", "ACTR2", "FSCN1", "DPYSL3", "VILL", "EVL", "NEBL", "PHACTR1", "WASHC5", "ELMO1", "PPP1R9B", "SPTBN1", "LATS1", "ARHGAP35", "MCU", "KCT…
GO_MICROTUBULE_BASED_MOVEMENT	0.217834	0.549927	-0.101826	-1.16174	1284	319	c("DYNLRB1", "DYNLL1", "PLTP", "SOD1", "MAP1B", "ZMYND10", "ARMC2", "HIF1A", "DPCD", "NME5", "RSPH9", "RPGR", "ACTR10", "KIF3A", "UCHL1", "SLIRP", "LCA5", "AP3M2", "DNAL4", "KTN1", "LRRC6", "TRIP11", "IQCG", "BAG3", "SNAPIN", "DNAH9", "SPAG17", "INPP5B", "ROPN1B", "HSPB1", "IGBP1", "DRC1", "KLC3", "KIF13A", "TTLL1", "BORCS5", "CFAP157", "ROPN1", "SYNE2", "AP3B2", "ATP2B4", "HYDIN", "KIF21A", "KIF…
GO_MICROTUBULE_DEPOLYMERIZATION	0.757388	0.871676	-0.12287	-0.77094	4151	43	c("MAP1B", "FGF13", "CKAP5", "STMN2", "CKAP2", "KIF2A", "ARHGEF2", "ATXN7", "CIB1", "STMN4", "SPEF1", "CCSAP", "STMN3", "TRIM54", "STMND1", "CLASP1", "KIF18A", "MAP1S", "NAV3", "KIF18B", "STMN1", "KIF24")
GO_MICROTUBULE_NUCLEATION	0.172654	0.508647	0.226873	1.2812	792	29	c("CLASP2", "TUBGCP2", "CSNK1D", "TPPP", "RANBP9", "GOLGA2", "MZT1", "DCTN1", "RANGRF", "CENPJ", "MECP2", "TPX2", "HSPA1B", "TUBGCP3", "NIN", "CEP192", "TUBGCP4", "TUBGCP6")
GO_CYTOPLASM_ORGANIZATION	0.305476	0.611853	-0.32026	-1.13214	1589	10	c("ETV6", "WDR77", "FOSL1", "KIF5B", "PLD6", "TFCP2L1", "TDRD5")
GO_ENDOPLASMIC_RETICULUM_ORGANIZATION	0.395401	0.674058	0.139132	1.04976	1770	63	c("RTN3", "VAPB", "REEP2", "BAG6", "SMPD4", "TMEM170A", "TMEM33", "RAB3GAP1", "LNPK", "SHTN1", "ATL1", "MOSPD3", "ATL3", "EIF2AK3", "SPTSSB", "ESYT2")
GO_GOLGI_ORGANIZATION	0.458255	0.708015	0.103315	1.00435	1942	142	c("CDC42", "ARHGEF7", "COG3", "RAB2A", "SYNE1", "CLASP2", "YWHAZ", "GOLPH3", "CAMSAP2", "TMED7", "COG4", "TMED2", "BAG5", "DYM", "RAB1A", "MAP2K1", "CSNK1D", "PLEKHM2", "NUMA1", "GOLGA8B", "ATL3", "STK25", "UBXN2B", "OBSL1", "TRAPPC8", "SURF4", "GOLGA8A", "MAPK3", "RAB30", "ARHGAP21", "TBC1D20", "RAB33B", "GOLGA2", "COG7", "SEC23IP", "VPS51", "VTI1A", "CAMSAP3", "HACE1", "TANGO2", "USP6NL", "STX1…
GO_PEROXISOME_ORGANIZATION	0.145876	0.47878	0.162793	1.3038	641	76	c("FIS1", "IDH1", "UBE2D1", "PEX19", "PEX11B", "ABCD3", "MFF", "CRAT", "NUDT19", "PHYH", "ACOT8", "TMEM135", "PECR", "RAB8B", "UBE2D3", "GNPAT", "SLC27A2", "PEX14", "AGPS", "ECH1", "PEX1", "PEX3", "UBE2D2", "PEX16", "DHRS4", "USP9X", "SCP2", "TYSND1", "ZFAND6", "ACAA1", "DNM1L", "AMACR")
GO_ENDOSOME_ORGANIZATION	0.241274	0.565744	-0.15602	-1.18423	1347	74	c("SNF8", "LAPTM4B", "CHMP4B", "CHMP2B", "SNX10", "LAMTOR1", "PLEKHF1", "RAB27A", "SQSTM1", "PIK3C3", "FAM160A2", "HOOK2", "USP8", "TMEM127", "SNX3", "CHMP1B", "HOOK1", "VPS37B", "AKTIP", "AQP11", "ALS2", "STX6", "VPS36", "RILP", "PI4K2B", "SCARB2", "VPS25", "ANXA8", "ARFGEF2", "DNAJC13", "STAM2", "RAB11A", "CHMP5", "SNX33", "WASHC4", "PI4K2A")
GO_VACUOLE_ORGANIZATION	0.0473149	0.300038	0.144529	1.45076	199	159	c("RAB14", "CLN3", "UBQLN2", "MT3", "BECN1", "STX12", "ARF1", "GNPTAB", "VPS4A", "TMEM41B", "SYT7", "MFSD8", "RAB1A", "HOOK3", "ZKSCAN3", "AMBRA1", "GABARAPL2", "CLVS1", "CLN6", "WASHC5", "TBC1D14", "TP53INP2", "ATG12", "RAB3GAP1", "TMEM106B", "FEZ1", "NPRL2", "C9orf72", "MFN2", "ABCA1", "RAB5A", "TMEM175", "CLN5", "ACP2", "PACS2", "CLVS2", "UBXN2B", "TRAPPC8", "MTMR3", "EMC6", "VPS33A", "HPS4", …
GO_VACUOLAR_TRANSPORT	0.155635	0.485328	0.128793	1.25359	655	143	c("SNX27", "CLN3", "VCP", "NCOA4", "BECN1", "RNF157", "ARF1", "GNPTAB", "SCYL2", "VPS4A", "GPRASP1", "CHMP1A", "BIN1", "RAB12", "CHMP2A", "HOOK3", "CLEC16A", "CACNG3", "STAM", "MVB12A", "HGSNAT", "VPS37A", "TMEM106B", "HGS", "MON1A", "C9orf72", "NUMA1", "CHMP7", "VPS33A", "TRAK1", "NDFIP1", "VAMP7", "VPS51", "VPS53", "VPS13A", "VTI1A", "HSPA8", "VTI1B", "LEPROTL1", "VPS28", "ANKFY1", "VPS52", "TG…
GO_VACUOLAR_ACIDIFICATION	0.42398	0.690487	-0.207123	-1.01498	2255	22	c("GRN", "ATP6V0E1", "SNAPIN", "TMEM199", "ATP6V0E2")
GO_PROTEIN_CATABOLIC_PROCESS_IN_THE_VACUOLE	0.771051	0.878771	0.161041	0.761262	3616	19	c("CLN3", "CD81", "MFSD8", "MGAT3")
GO_LYSOSOMAL_TRANSPORT	0.226415	0.554945	0.134009	1.18828	971	105	c("SNX27", "CLN3", "VCP", "NCOA4", "RNF157", "ARF1", "GNPTAB", "SCYL2", "VPS4A", "GPRASP1", "BIN1", "RAB12", "HOOK3", "CLEC16A", "CACNG3", "MVB12A", "HGSNAT", "TMEM106B", "HGS", "C9orf72", "NUMA1")
GO_CELL_CELL_JUNCTION_ASSEMBLY	0.898255	0.946038	-0.0765973	-0.6771	5146	120	c("CLDN5", "ACTN4", "CLDN3", "RHOC", "EPHA2", "CAV1", "FBF1", "CD9", "RUNX1", "CLDN9", "TJP1", "CLDN1")
GO_CELL_CYCLE_ARREST	0.0649529	0.342417	-0.134324	-1.39298	378	217	c("MAP2K6", "ID2", "CDKN1A", "INHBA", "LAMTOR5", "CCND1", "IRF1", "PHOX2B", "NOTCH2", "CDKN1B", "MCPH1", "EP300", "NKX3-1", "MYC", "MAP3K20", "SMAD3", "BTG2", "MTBP", "CALR", "HRAS", "CNOT2", "TGFB2", "CDKN3", "TP53", "CDK4", "PRKAB2", "LAMTOR1", "HSP90AB1", "MDM4", "TCF7L2", "CDK9", "LAMTOR3", "DUSP1", "EIF2AK4", "ILK", "RRAGA", "MLF1", "PRKAA1", "GAS2", "ZBTB49", "RRAGD", "CDK5", "KAT2B", "PLK3…
GO_SPINDLE_ORGANIZATION	0.383236	0.666467	-0.106568	-1.04649	2221	176	c("FBXO5", "ABRAXAS1", "SMC3", "MLH1", "RAN", "DCTN2", "SPAG5", "CHMP4B", "CEP126", "CKAP5", "CHMP2B", "AAAS", "TUBG2", "SBDS", "NCOR1", "PRC1", "TOGARAM1", "WRAP73", "RAE1", "HAUS4", "SMC1A", "PCNT", "MAPK15", "KIF2A", "DRG1", "POC1A", "PTPA", "SUN2", "INO80", "TUBG1", "EML1", "AURKC", "INCENP", "UVRAG", "TACC3", "SENP6", "PLK1", "CHMP1B", "KNSTRN", "NEK2", "CCSAP", "TBCE", "DLG1", "GNAI1", "STA…
GO_MITOTIC_SPINDLE_ORGANIZATION	0.192569	0.525862	-0.14173	-1.23714	1103	115	c("ABRAXAS1", "SMC3", "RAN", "DCTN2", "CHMP4B", "CEP126", "CKAP5", "CHMP2B", "AAAS", "TUBG2", "SBDS", "PRC1", "TOGARAM1", "WRAP73", "RAE1", "SMC1A", "PCNT", "KIF2A", "DRG1", "POC1A", "PTPA", "SUN2", "TUBG1", "EML1", "AURKC", "TACC3", "PLK1", "CHMP1B", "NEK2", "CCSAP", "TBCE", "GNAI1", "MAP10", "FLNA", "KIF4A", "BIRC5", "CENPE", "NUF2", "CEP97", "CLASP1", "CHEK2", "PSRC1", "INTS13", "NDC80", "PARP…
GO_CHROMOSOME_SEGREGATION	0.29684	0.603779	-0.0982172	-1.10644	1737	301	c("FBXO5", "PTTG1", "MLH3", "SMC6", "SETDB2", "KLHDC8B", "TOP1", "RAD18", "ABRAXAS1", "RMI2", "SGO2", "CIAO2B", "SMC3", "GEM", "MLH1", "RAN", "DCTN2", "SPAG5", "CHMP4B", "NIPBL", "CDT1", "WAPL", "CHMP2B", "TUBG2", "RMI1", "CDC27", "LCMT1", "RRS1", "PRC1", "MAEL", "CENPS", "FANCD2", "WRAP73", "DUSP1", "CDC6", "CIAO1", "RAD51C", "SMC1A", "NR3C1", "MAPK15", "BOD1", "ESCO1", "BEX4", "P3H4", "ERCC4", …
GO_SISTER_CHROMATID_COHESION	0.434973	0.697844	-0.153457	-1.01835	2387	51	c("SGO2", "SMC3", "NIPBL", "WAPL", "RAD51C", "SMC1A", "BOD1", "ESCO1", "SMC5", "FBXW7", "REC8", "SLF2", "SLF1", "BUB1B", "PLK1")
GO_REGULATION_OF_SISTER_CHROMATID_COHESION	0.72601	0.85733	0.159806	0.791666	3396	21	c("RAD21", "RB1", "SFPQ", "CTNNB1", "NSMCE2", "DDX11")
GO_MITOTIC_SISTER_CHROMATID_COHESION	0.664909	0.827476	-0.164929	-0.835824	3529	24	c("NIPBL", "SMC1A", "BOD1", "SMC5", "REC8", "SLF2", "SLF1")
GO_MITOTIC_CHROMOSOME_CONDENSATION	0.894916	0.944241	0.147272	0.646297	4206	16	c("TTN", "CHMP1A", "NCAPH2", "NCAPD3", "AKAP8", "PHF13", "TENT4A", "AKAP8L", "NCAPG", "NUSAP1", "NCAPH", "CDCA5")
GO_MITOTIC_NUCLEAR_ENVELOPE_DISASSEMBLY	0.0326041	0.267347	0.428077	1.66659	154	12	c("LPIN1", "CNEP1R1", "PRKCB", "CCNB1", "NEK9")
GO_MITOTIC_METAPHASE_PLATE_CONGRESSION	0.375609	0.660857	0.156688	1.05637	1696	46	c("BECN1", "CDC23", "VPS4A", "CHMP1A", "HNRNPU", "CHMP2A", "CCNB1", "KPNB1")
GO_MITOTIC_NUCLEAR_ENVELOPE_REASSEMBLY	0.292988	0.602664	-0.324434	-1.1469	1524	10	c("PPP2R2A", "REEP4", "LMNA", "VRK1", "PPP2R1A", "ANKLE2")
GO_MITOTIC_CELL_CYCLE_CHECKPOINT	0.635985	0.80887	-0.0925383	-0.886089	3668	160	c("CDKN1A", "CCND1", "RPS27L", "CDKN1B", "EP300", "NABP1", "MAP3K20", "BTG2", "HRAS", "INTS3", "CNOT2", "TP53", "CDT1", "LCMT1", "WNT9A", "MDM4", "RAD17", "FANCD2", "WEE1", "DUSP1", "CDC6", "RINT1", "PLK3", "GADD45A", "EME2", "DYNC1LI1", "CDK2", "MAD2L2", "RAD9A", "RPA2", "NBN", "CNOT11", "BUB1B", "ZNF385A", "PLK1", "DCLRE1B", "TOPBP1", "SPDL1", "ZWILCH", "MDM2", "XRCC3", "DLG1", "BUB3", "PSMG2",…
GO_MITOTIC_G2_DNA_DAMAGE_CHECKPOINT	0.0411251	0.287545	0.312012	1.60977	192	23	c("BRSK1", "NOP53", "SYF2", "CDK5RAP3", "MRNIP", "TRIM39", "ATM", "HMGA2", "BLM", "TAOK1", "TAOK3")
GO_REGULATION_OF_EXIT_FROM_MITOSIS	0.292066	0.602134	0.258771	1.13561	1372	16	c("NPM2", "CDC14B", "CDC23", "PPP1R9B")
GO_NUCLEAR_MIGRATION	0.0106542	0.1746	0.363357	1.87468	49	23	c("CDC42", "MYH10", "HOOK3", "TMEM201", "SUN1", "SLC9A3R1", "SLIT1", "PAFAH1B1", "FBXW11", "SYNE3", "PTK2", "NTN1", "DCTN1")
GO_HOMOLOGOUS_CHROMOSOME_PAIRING_AT_MEIOSIS	0.896118	0.944887	-0.108613	-0.650226	4847	38	c("MLH3", "MLH1", "MAEL", "FANCD2", "P3H4", "REC8", "SPATA22", "MEIOB", "NDC1", "CCNE1", "MRE11", "SYCE2", "SYCE3", "CCNE2", "TEX15", "BRIP1", "RNF212B")
GO_MALE_MEIOTIC_NUCLEAR_DIVISION	0.487505	0.725894	-0.164313	-0.969119	2652	36	c("MLH3", "MLH1", "HSPA2", "SLC2A8", "CCNA1", "MAEL", "RAD51C", "REC8", "MEIOB", "FIGNL1", "UBB", "TDRKH", "KIF18A", "TEX15", "M1AP", "MEI1", "BTBD18", "TDRD12", "BRCA2", "MOV10L1", "CATSPERZ")
GO_MALE_MEIOSIS_I	0.338919	0.638756	-0.235984	-1.09282	1799	19	c("HSPA2", "SLC2A8", "CCNA1", "RAD51C", "REC8", "MEIOB", "UBB")
GO_FEMALE_MEIOTIC_NUCLEAR_DIVISION	0.225737	0.554779	0.219493	1.20732	1041	27	c("PRKAR1A", "MARF1", "HSF1", "WASHC5", "TUBB8", "ATM", "AURKA", "NCAPH2", "MASTL", "SPIRE2", "SPIRE1")
GO_HOMOPHILIC_CELL_ADHESION_VIA_PLASMA_MEMBRANE_ADHESION_MOLECULES	0.113101	0.434914	0.133414	1.31523	479	148	c("PTPRT", "VSTM2L", "PCDHA1", "PCDH9", "CDHR1", "CDH11", "ROBO1", "NPTN", "PCDHA2", "PCDHB9", "CELSR2", "TRO", "PCDH7", "PCDH17", "PCDHB12", "CDH7", "NECTIN3", "PCDHB11", "CDH24", "FAT3", "CLSTN1", "PCDH15", "CDH18", "PCDHB16", "TENM3", "PCDHB14", "PCDHA11", "PCDHA3", "IGSF21", "CDH4", "OBSL1", "PCDHB13", "CDH13", "CELSR3", "PCDH8", "PCDHB10", "CDH12", "PCDHA10", "PCDHA6", "CDHR2", "PCDHA8", "IG…
GO_HETEROPHILIC_CELL_CELL_ADHESION_VIA_PLASMA_MEMBRANE_CELL_ADHESION_MOLECULES	0.250656	0.572584	0.188378	1.17074	1146	37	c("NLGN1", "PTPRD", "CXADR", "NECTIN3", "IL1RAPL1", "TENM3", "IGSF21", "CBLN1", "CDH4", "TENM2", "NECTIN1", "CADM1", "DCHS1", "PVR", "ICAM1", "GRID2")
GO_NEURON_CELL_CELL_ADHESION	0.0769555	0.368665	0.327345	1.48135	364	17	c("NRXN2", "NLGN1", "NCAM2", "CDK5R1", "NLGN2", "NRXN3", "ASTN1", "TNR", "ASTN2", "NLGN3", "NRXN1")
GO_LEUKOCYTE_CELL_CELL_ADHESION	0.050095	0.305655	-0.13088	-1.41971	289	257	c("MSN", "XBP1", "LGALS3", "SOX13", "GPNMB", "BMP4", "HLA-E", "ASS1", "IRF1", "HLA-DRB1", "HES1", "CAV1", "JAM2", "IGF1", "PNP", "NFKBIZ", "AGER", "PDPK1", "RUNX1", "MADCAM1", "ERBB2", "HLA-G", "PTPN11", "SFTPD", "ZC3H8", "ADA", "ADAM8", "CD55", "JAK3", "PAWR", "HLA-A", "SOCS1", "SYK", "PRDX2", "HLA-DPA1", "RHOH", "SKAP1", "FUT4", "CCL2", "GLI2", "CD44", "BCL6", "IL15", "PPARA", "CCDC88B", "DUSP2…
GO_CELL_MATRIX_ADHESION	0.131955	0.458788	-0.127022	-1.28206	765	195	c("RRAS", "LYPD3", "SERPINE1", "PPFIA2", "EPDR1", "CX3CL1", "JAG1", "VEGFA", "SMAD3", "TIAM1", "PDPK1", "MADCAM1", "L1CAM", "CSF1", "LDB1", "ITGB1BP1", "PLEKHA2", "S100A10", "EDA", "FMN1", "NINJ1", "CD63", "ADAMTS9", "WDPCP", "ILK", "TRIP6", "PTPRK", "IQGAP1", "CDK5", "SKAP1", "BST1", "PTK2B", "DAPK3", "PIK3CB", "DDR1", "DMTN", "ONECUT1", "STRC", "NRP1", "CD44", "BCL6", "FN1", "MAP4K4", "DUSP22",…
GO_NEGATIVE_REGULATION_OF_CELL_ADHESION	0.0198515	0.219785	-0.148166	-1.56513	114	233	c("ACTN4", "SERPINE1", "LGALS3", "GPNMB", "BMP4", "ASS1", "COL1A1", "IRF1", "TNC", "AP1AR", "HLA-DRB1", "CX3CL1", "JAG1", "ANGPT1", "JAM2", "VEGFA", "CD9", "ERBB3", "PRKCD", "RUNX1", "ERBB2", "SWAP70", "HLA-G", "PTPN11", "SFTPD", "ITGB1BP1", "SIPA1", "ZC3H8", "ADAM10", "RND1", "JAK3", "PAWR", "SH2B3", "AKNA", "SOCS1", "ATP5F1B", "DUSP1", "PRDX2", "PLG", "METTL3", "DMTN", "BCL6", "MAD2L2", "MAP4K4…
GO_ESTABLISHMENT_OR_MAINTENANCE_OF_CELL_POLARITY	0.603901	0.792463	-0.0892388	-0.913548	3498	206	c("HSP90AA1", "MSN", "RHOC", "MAP1B", "CARMIL2", "FGF13", "RAB11FIP2", "NEK3", "MCPH1", "HES1", "DYNLT1", "ALPK2", "LLGL1", "FBF1", "CKAP5", "SYNE4", "PAX6", "CFL1", "WDR1", "HSP90AB1", "LIN7A", "WWC1", "PDZD11", "CAP1", "ARF4", "RND1", "WEE1", "WDPCP", "RND3", "ILK", "AMOTL2", "LMNA", "RHOH")
GO_ESTABLISHMENT_OF_TISSUE_POLARITY	0.603882	0.792463	-0.102428	-0.900022	3452	118	c("PFN1", "PSMA7", "VANGL1", "PSMB1", "PSMC4", "AP2B1", "PSMD13", "PSMA5", "TIAM1", "PSMD14", "PSME1", "PSMC6", "ARHGEF19", "WDR1", "PSMD1", "FUZ", "RYK", "SMURF1", "CELSR1", "FZD1", "GPC4", "PSMA6", "WNT7A", "ROR2", "PSMD9", "PSMD7", "PTK7", "PRICKLE2")
GO_ACTIVATION_OF_TRANSMEMBRANE_RECEPTOR_PROTEIN_TYROSINE_KINASE_ACTIVITY	0.203458	0.536132	-0.35351	-1.24969	1058	10	c("CHRNA3", "ANGPT1", "PRLR", "PDGFC")
GO_EPIDERMAL_GROWTH_FACTOR_RECEPTOR_SIGNALING_PATHWAY	0.0286513	0.255891	0.175709	1.56361	122	106	c("CDC42", "ARHGEF7", "GAREM1", "DGKD", "DUSP3", "SOCS5", "SH3KBP1", "SH3GL2", "STAM", "CNOT9", "ADAM17", "RNF115", "MVB12A", "AFAP1L2", "SOX9", "ERRFI1", "ABL1", "HGS", "EPN1", "NEURL1", "SRC", "CCDC88A", "RNF126", "GRB2", "PTPRJ", "CDH13", "AKT1", "PIK3C2A", "APP", "PTPN12", "NCK2", "PTK2", "SHC3", "HAP1", "ADORA1", "EPS15", "CAMLG")
GO_NEGATIVE_REGULATION_OF_EPIDERMAL_GROWTH_FACTOR_ACTIVATED_RECEPTOR_ACTIVITY	0.973367	0.985675	0.133004	0.534186	4604	13	c("SOCS5", "ERRFI1")
GO_REGULATION_OF_EPIDERMAL_GROWTH_FACTOR_ACTIVATED_RECEPTOR_ACTIVITY	0.855956	0.922715	0.131382	0.688222	4016	24	c("SOCS5", "ADAM17", "ERRFI1", "NEURL1", "APP", "NCK2", "ADORA1")
GO_TRANSMEMBRANE_RECEPTOR_PROTEIN_SERINE_THREONINE_KINASE_SIGNALING_PATHWAY	0.296549	0.603779	-0.0986858	-1.10444	1735	294	c("MSX1", "ID1", "GDF15", "RPS27A", "CLDN5", "INHBA", "RBPMS", "TF", "BMP4", "STUB1", "NOTCH2", "CFC1B", "ZEB1", "FST", "CFC1", "EP300", "HES1", "CAV1", "CITED1", "UBA52", "HTRA1", "SMAD3", "STRAP", "PDPK1", "ETV2", "TGFB2", "SMAD9", "TP53", "TGFB1I1", "CGN", "ZFYVE16", "LTBP1", "BMP8A", "HSP90AB1", "IL17RD", "BAMBI", "SORL1", "RBPJ", "FAM83G", "BMP8B")
GO_TRANSFORMING_GROWTH_FACTOR_BETA_RECEPTOR_SIGNALING_PATHWAY	0.43159	0.69637	-0.105065	-1.01907	2491	167	c("ID1", "GDF15", "RPS27A", "CLDN5", "STUB1", "ZEB1", "EP300", "CAV1", "CITED1", "UBA52", "HTRA1", "SMAD3", "STRAP", "PDPK1", "TGFB2", "SMAD9", "TP53", "TGFB1I1", "CGN", "LTBP1", "HSP90AB1", "IL17RD", "BAMBI")
GO_SMAD_PROTEIN_COMPLEX_ASSEMBLY	0.99295	0.995643	-0.121461	-0.464066	5210	12	c("SMAD3", "SMAD1", "FKBP1A", "LDLRAD4")
GO_G_PROTEIN_COUPLED_RECEPTOR_SIGNALING_PATHWAY_COUPLED_TO_CYCLIC_NUCLEOTIDE_SECOND_MESSENGER	0.481443	0.722159	-0.0994205	-0.982431	2788	180	c("GNAS", "PTGFR", "RAMP1", "ADM2", "MC4R", "RIT2", "OPRM1", "NPR3", "ADCY9", "MRAP2", "ADRA2A", "SSTR2", "GRM8", "HRH3", "MCHR1", "ADCYAP1", "AKAP13", "PRMT5", "GPR37", "OPRD1", "ADGRG5", "LGR4", "PTH1R", "ADGRG2", "PSAP", "GRIK3", "ATP2B4", "HTR2A", "GPR26", "ADGRL2", "NME2", "DRD5", "CCL2", "AGT", "ADRA1D")
GO_ADENYLATE_CYCLASE_ACTIVATING_G_PROTEIN_COUPLED_RECEPTOR_SIGNALING_PATHWAY	0.406535	0.678791	-0.123156	-1.04116	2313	104	c("GNAS", "PTGFR", "RAMP1", "ADM2", "MC4R", "RIT2", "OPRM1", "ADCY9", "MRAP2", "ADRA2A", "ADCYAP1", "AKAP13", "ADGRG5", "LGR4", "PTH1R", "ADGRG2", "ATP2B4", "GPR26", "ADGRL2", "NME2", "DRD5", "ADRA1D")
GO_ACTIVATION_OF_ADENYLATE_CYCLASE_ACTIVITY	0.85546	0.922715	-0.129939	-0.681053	4574	26	c("ADCY9", "ADCYAP1", "CAP1", "LGR4", "DRD5", "CALM3")
GO_ADENYLATE_CYCLASE_INHIBITING_G_PROTEIN_COUPLED_RECEPTOR_SIGNALING_PATHWAY	0.376658	0.661251	-0.144496	-1.06181	2100	67	c("OPRM1", "NPR3", "ADCY9", "ADRA2A", "SSTR2", "GRM8", "HRH3", "MCHR1", "PRMT5", "GPR37", "OPRD1", "PSAP", "GRIK3")
GO_NEGATIVE_REGULATION_OF_ADENYLATE_CYCLASE_ACTIVITY	0.598777	0.789771	0.194834	0.881693	2839	17	c("ADGRV1", "GABBR2", "PALM", "AKAP5", "GRM3", "GNAI2", "DRD2", "GRM2", "GNAI3")
GO_PHOSPHOLIPASE_C_ACTIVATING_G_PROTEIN_COUPLED_RECEPTOR_SIGNALING_PATHWAY	0.356413	0.648404	-0.145935	-1.0819	1986	69	c("EDNRB", "HCRT", "OPRM1", "NPR3", "F2RL1", "ADRA2A", "HCRTR2", "OPRD1", "PTH1R", "GPR139", "HTR2A", "GRP", "DRD5", "AGT", "ADRA1D", "BICD1", "OPRK1", "S1PR1", "FFAR4", "CHRM2", "ADRA1A", "GRM1", "NMBR", "GPR18")
GO_ACTIVATION_OF_PHOSPHOLIPASE_C_ACTIVITY	0.900483	0.946811	-0.119379	-0.635666	4849	27	c("ITK", "HTR2A", "AGT", "EGFR", "BDNF", "ADRA1A", "S1PR4", "P2RY12", "NMUR1", "TXK", "P2RY6", "ARHGAP6", "AVPR1A", "EDNRA", "HTR2B", "C5AR1")
GO_PROTEIN_KINASE_C_ACTIVATING_G_PROTEIN_COUPLED_RECEPTOR_SIGNALING_PATHWAY	0.896971	0.945212	-0.12192	-0.639022	4796	26	c("GAP43", "HCRT", "AZU1")
GO_SEROTONIN_RECEPTOR_SIGNALING_PATHWAY	0.990607	0.994124	-0.0996734	-0.478802	5272	21	c("HTR3A", "HRH3", "HTR2A", "HRH2", "CHRM2", "HTR7", "OR10H1", "HTR4", "HRH4", "HTR3B", "OR10H5", "HTR2B")
GO_DOPAMINE_RECEPTOR_SIGNALING_PATHWAY	0.283972	0.596627	0.180821	1.13683	1303	38	c("GNB1", "GNG2", "GSK3A", "PALM", "RGS4", "SLC9A3R1", "SULT1A3", "GNAL", "DTNBP1", "GNA11", "GSK3B")
GO_G_PROTEIN_COUPLED_ACETYLCHOLINE_RECEPTOR_SIGNALING_PATHWAY	0.0927462	0.398528	0.324131	1.42243	435	16	c("GNB1", "CHRM3", "GNAQ", "GRK2", "GNA11", "GNAI2", "AGRN", "CDK5R1", "PLCB1")
GO_GAMMA_AMINOBUTYRIC_ACID_SIGNALING_PATHWAY	0.312419	0.616632	0.206446	1.11604	1453	26	c("GABRR1", "SLC12A2", "GABBR1", "GABBR2", "GABRA5", "GABRB3", "GABRG2", "PLCL2", "GABRR2", "GNAI2")
GO_GLUTAMATE_RECEPTOR_SIGNALING_PATHWAY	0.00116713	0.0638643	0.232033	2.01321	4	98	c("NEFL", "GRIN2A", "NLGN1", "CLN3", "FMR1", "GRM4", "LRRC7", "GRID1", "GNAQ", "GRIN1", "GRIA3", "CACNG3", "DAGLA", "GRIN2B", "RASGRF1", "CAPN1", "CNIH3", "GRIA4", "SULT1A3", "SHISA6", "HOMER2", "GSG1L", "DAPK1", "MAPK8IP2", "GRIK1", "RELN", "GRM3", "ACTN2", "PPARGC1A", "APP", "CPEB4", "CDK5R1", "KCNB1", "NLGN2", "SSTR1", "CACNG2", "DLG3", "CACNG4", "PLCB1", "SHANK3", "NETO2", "HOMER1", "RGS9", "…
GO_G_PROTEIN_COUPLED_GLUTAMATE_RECEPTOR_SIGNALING_PATHWAY	0.881464	0.936215	0.155253	0.662443	4141	15	c("GRM4", "DAGLA", "HOMER2", "GRM3")
GO_NEUROPEPTIDE_SIGNALING_PATHWAY	0.00250223	0.0920198	-0.265177	-2.02485	13	75	c("TAC3", "TAC1", "GAL", "HCRT", "CARTPT", "OPRM1", "PDYN", "NPY5R", "SSTR2", "MCHR1", "NPFFR2", "ADCYAP1", "HCRTR2", "UCN", "GPR37", "SORL1", "PPY", "NPW", "OPRD1", "GPR139", "NPPB", "GRP")
GO_NOTCH_SIGNALING_PATHWAY	0.0308278	0.263104	-0.158108	-1.53579	177	169	c("CHAC1", "DLK1", "NOTCH2NLA", "NOTCH2", "CDKN1B", "JAG1", "ARRB1", "EP300", "HES1", "ANXA4", "RPS19", "MYC", "CFD", "LLGL1", "HNF1B", "NCSTN", "ETV2", "TBX2", "PRAG1", "TGFB2", "PERP", "ITGB1BP1", "TIMP4", "ADAM10", "SLC35C1", "FAT4", "RBPJ", "WWC1", "PSENEN", "METTL3", "GAS2", "RFNG", "KAT2B", "GRIP2", "YBX1", "ASCL1", "ONECUT1", "FBXW7", "EGFR", "BCL6", "HEY1", "ENHO", "STAT3")
GO_NOTCH_RECEPTOR_PROCESSING	0.433237	0.696922	-0.286013	-1.01108	2254	10	c("NCSTN", "ADAM10", "PSENEN")
GO_POSITIVE_REGULATION_OF_TRANSCRIPTION_OF_NOTCH_RECEPTOR_TARGET	0.566465	0.771335	-0.20017	-0.906259	2999	18	c("EP300", "RBPJ", "WWC1", "KAT2B", "MAML3", "STAT1", "MAML2", "RBM15", "SNW1", "NOTCH1", "DLGAP5", "HEYL")
GO_WNT_SIGNALING_PATHWAY_CALCIUM_MODULATING_PATHWAY	0.0323427	0.267347	0.263462	1.63737	147	37	c("GNB1", "FZD3", "PPP3CA", "NLK", "CALM1", "TNRC6B", "PPP3CB", "GNG2", "TNRC6A", "CTNNB1", "TNRC6C", "AGO4")
GO_SMOOTHENED_SIGNALING_PATHWAY	0.761793	0.874442	0.0852397	0.808626	3245	130	c("VCP", "PRKACB", "HIPK2", "CREBBP", "SCUBE3", "NSDHL", "WDR11", "RB1", "UCHL5", "PTCHD1", "KCTD21", "DISP2", "POR", "BTRC", "ARL3", "EVC", "DLG5", "TTBK2", "CHSY1", "FGF9", "SSNA1", "GPR161", "IFT81", "IFT122", "INTU", "PRKACA", "GLIS2", "FKBP8", "MOSMO", "DYRK2", "MKS1", "MEGF8", "STK36", "CC2D2A", "KCTD6", "MAP3K10", "SALL3", "TEDC2", "CENPJ", "SFRP1", "IFT27", "HIPK1", "ENPP1", "RFX4", "RPGR…
GO_INTEGRIN_MEDIATED_SIGNALING_PATHWAY	0.0764758	0.367941	-0.176283	-1.42415	433	89	c("ISG15", "MADCAM1", "PTPN11", "ITGB1BP1", "ADAM10", "CD63", "SYK", "ILK", "LAMA5", "MPIG6B", "BST1", "PTK2B", "NME2", "DMTN", "NRP1", "FN1", "NEDD9", "APOA1", "LIMS2", "ITGAE", "TIMP1", "PRKD1", "ADAM15", "ITGA4", "TLN1", "ITGA2B", "FLNA", "CCM2", "MYH9", "SLC2A10", "PTN", "COL16A1", "LIMS1", "LAMA3", "ITGB4", "ITGB3", "PRAM1", "TSPAN32", "FERMT3", "ITGA5", "ZYX", "TXK", "ITGA1", "CEACAM1", "AN…
GO_I_KAPPAB_KINASE_NF_KAPPAB_SIGNALING	0.0327159	0.267347	-0.139641	-1.49043	188	241	c("PPM1N", "RPS27A", "TNFRSF1A", "RELB", "LAMTOR5", "RHOC", "TRIM14", "F2RL1", "HLA-DRB1", "TRAF5", "CX3CL1", "TNFRSF10B", "ANGPT1", "CPNE1", "UBA52", "MAPKBP1", "PRDX4", "PDPK1", "TNFRSF19", "AKAP13", "ECM1", "CC2D1A", "CXXC5", "LITAF", "CARD19", "MAVS", "HSPB1", "SHARPIN", "SLC35B2", "OPTN", "IKBKB", "IRAK1BP1", "EDA", "S100B", "SHISA5", "REL", "TIRAP", "SQSTM1", "IRF3", "TIFA", "RHOH", "ZMYND1…
GO_ACTIVATION_OF_NF_KAPPAB_INDUCING_KINASE_ACTIVITY	0.699905	0.846261	-0.198715	-0.808423	3677	14	c("TNFRSF10B", "TIRAP", "IRAK1", "TRAF2", "CARD14", "CARD10")
GO_I_KAPPAB_PHOSPHORYLATION	0.0790777	0.372153	-0.390396	-1.49159	414	12	c("CX3CL1", "PRDX4", "IKBKB", "IKBKE", "ERC1", "TRAF2")
GO_JNK_CASCADE	0.216086	0.547047	-0.119129	-1.18718	1259	185	c("RPS27A", "MAP3K13", "GADD45B", "DNAJA1", "TF", "RASSF2", "MAPK8IP1", "ERCC6", "F2RL1", "TRAF5", "UBA52", "MAP3K20", "TIAM1", "AGER", "GADD45G", "ULK4", "DUSP19", "TNFRSF19", "HRAS", "MECOM", "NCOR1", "STK3", "SASH1", "DUSP9", "SYK", "TIRAP", "FZD8", "ZMYND11", "COPS5", "PTK2B", "PKN1", "GADD45A", "MAPK8", "EGFR", "MAP4K5", "MAP4K4", "DUSP22", "TAB2", "IRAK1", "WNT7A", "ROR2", "IRAK4", "PDCD4",…
GO_ACTIVATION_OF_JUN_KINASE_ACTIVITY	0.579259	0.777989	-0.155596	-0.898407	3127	34	c("MAP3K13", "TF", "ERCC6", "MAP3K20", "SYK", "PKN1", "MAP4K5", "DAXX", "MAP4K2", "MAP3K6", "RIPK2", "MAP3K5", "DAB2IP", "MUL1", "ERN1", "WNT5A")
GO_TYROSINE_PHOSPHORYLATION_OF_STAT_PROTEIN	0.00494234	0.126319	-0.299705	-1.96189	26	49	c("TNFRSF1A", "CRLF1", "HES1", "CAV1", "IGF1", "JAK3", "SH2B3", "SOCS1", "IL15", "STAT3", "PTK6", "FER", "FLT3", "PTPN2", "SOCS3", "HPX", "PARP9", "FGFR3", "GGNBP2", "JAK2", "PPP2R1A", "GHR", "FYN", "CD40", "IL6R", "CSF1R", "NF2", "IL31RA", "LYN", "IL24", "PECAM1", "IL13", "IL18", "PARP14")
GO_NITRIC_OXIDE_MEDIATED_SIGNAL_TRANSDUCTION	0.427764	0.693457	-0.202752	-1.01067	2270	23	c("VEGFA", "APOE", "ATP2B4", "GUCY1A1", "AGT", "EGFR", "RASD1", "NOS1")
GO_SMALL_GTPASE_MEDIATED_SIGNAL_TRANSDUCTION	0.0242804	0.241273	0.109457	1.42951	96	473	c("MAPRE2", "GPR4", "CDC42", "MCF2L", "ARHGEF7", "DHCR24", "ARHGEF9", "SRGAP3", "RAPGEF4", "GNB1", "LZTR1", "FBP1", "PHACTR4", "MAPK14", "GPSM2", "RACGAP1", "RAB6C", "BCR", "RASGEF1B", "RAPGEF6", "DOCK10", "RAPGEF1", "TAX1BP3", "ROBO1", "RAF1", "COL1A2", "PSD2", "SIPA1L3", "RASA4", "GNA13", "SGSM3", "KALRN", "TRIM67", "WASF1", "RAB12", "ARHGDIA", "NCKAP1", "RB1", "RASGRP2", "DOCK5", "CADM4", "SRG…
GO_RAS_PROTEIN_SIGNAL_TRANSDUCTION	0.0126922	0.179371	0.131334	1.5671	51	314	c("MAPRE2", "GPR4", "CDC42", "DHCR24", "GNB1", "LZTR1", "FBP1", "PHACTR4", "MAPK14", "GPSM2", "BCR", "RAPGEF6", "RAPGEF1", "TAX1BP3", "ROBO1", "RAF1", "COL1A2", "PSD2", "RASA4", "GNA13", "SGSM3", "KALRN", "TRIM67", "WASF1", "RAB12", "ARHGDIA", "NCKAP1", "RB1", "RASGRP2", "CADM4", "NET1", "KPNB1", "ELMO1", "PSD3", "DGKI", "ARHGEF12", "NGFR", "IQSEC1", "ARHGAP35", "KCTD13", "ABI2", "RASGRF1", "ABL1…
GO_RHO_PROTEIN_SIGNAL_TRANSDUCTION	0.14911	0.480543	0.137581	1.27264	636	120	c("GPR4", "CDC42", "PHACTR4", "BCR", "TAX1BP3", "ROBO1", "RAF1", "COL1A2", "GNA13", "KALRN", "ARHGDIA", "NET1", "ARHGEF12", "NGFR", "ARHGAP35", "KCTD13", "RASGRF1", "ABL1", "RIPOR2", "SHTN1", "ABL2", "ABCA1", "VANGL2", "CDC42EP4", "ARHGEF3", "CDH13", "ARHGAP1", "SCAI", "ARHGEF25", "RIPOR1")
GO_NEUROTRANSMITTER_SECRETION	0.0011812	0.0638643	0.187705	1.88964	4	160	c("NRXN2", "SNAP25", "NAPB", "BRSK1", "SNCG", "NLGN1", "LIN7C", "FMR1", "DNAJC5", "CPLX1", "RAB3A", "GRM4", "PPFIA3", "KCNC4", "CNR1", "SYN2", "PRRT2", "SYT7", "SNCAIP", "CASK", "FBXL20", "PRKCB", "TRIM9", "DGKI", "RPH3A", "ASIC1", "PREPL", "SYN1", "STX2", "RAB3GAP1", "CSPG5", "PNKD", "APBA2", "STXBP1", "SYT12", "ADCY1", "RAB5A", "CTBP2", "RIMS4", "DTNBP1", "APBA1", "SV2A", "GSK3B", "VAMP2", "NAP…
GO_SYNAPTIC_TRANSMISSION_CHOLINERGIC	0.0252431	0.245869	-0.329767	-1.72842	134	26	c("TAC1", "CHRNA3", "ACHE", "CHRNA6", "SLC5A7", "CHRNA2", "CHRNB4", "APOE")
GO_ENSHEATHMENT_OF_NEURONS	0.185989	0.522419	-0.137385	-1.23081	1061	127	c("SOD1", "CLU", "MARVELD1", "FIG4", "JAM2", "NCSTN", "NKX6-2", "MAL", "CD9", "SERINC5", "ERBB2", "DHH", "HEXB", "ANK2", "S100B", "NDRG1", "PSAP", "ATRN", "NCMAP", "ILK", "CLDN11", "TYMP", "FAM126A", "DEGS1", "SBF2", "RARG", "EIF2B2", "TG", "CXCR4")
GO_NEUROMUSCULAR_SYNAPTIC_TRANSMISSION	0.0220921	0.230266	-0.38767	-1.75515	116	18	c("CHRNA3", "ETV5", "SLC5A7", "CHRNB4", "FCHSD1", "FCHSD2", "CHRNB1", "P2RX3", "CHAT", "STAC3", "EGR3", "RIMBP2")
GO_GERM_CELL_DEVELOPMENT	0.85247	0.92242	-0.0736292	-0.751835	4951	204	c("FBXO5", "BMP4", "ARMC2", "ETV5", "NME5", "RSPH1", "JAM2", "IGF1", "CELF4", "MLH1", "PAQR8", "SLIRP", "DZIP1", "DPY19L2", "IQCG", "ZGLP1", "YBX2", "WDR77", "HSPA2", "ROPN1B", "DHH", "HEXB", "TTLL1", "CFAP157", "ROPN1", "BMPR1B", "PTK2B", "PDE3A", "CFAP43", "NANOS3", "TBPL1", "TIAL1", "TUT4", "SMARCA2", "CFAP65", "TARBP2", "REC8", "CABYR", "AURKC", "CATSPER2", "ANGPT2", "PANX1", "CIB1", "HOOK1",…
GO_SPERM_AXONEME_ASSEMBLY	0.112389	0.433759	-0.33164	-1.39399	595	15	c("ARMC2", "IQCG", "TTLL1", "CFAP157", "CFAP43", "CFAP65", "BBS2", "SPEF2")
GO_SPERMATID_NUCLEUS_DIFFERENTIATION	0.483301	0.722159	0.222671	0.977182	2271	16	c("PSME4", "CHD5", "RNF8", "SRPK1", "AGFG1", "TMF1", "HMGB2", "GOPC", "SYCP3", "MFSD14A", "PYGO1", "NECTIN2", "KDM3A", "TSSK6")
GO_FEMALE_GAMETE_GENERATION	0.584982	0.781005	-0.105903	-0.915038	3341	111	c("FBXO5", "INHBA", "MLH3", "ETV6", "IGF1", "MLH1", "MCM9", "PAQR8", "NRIP1", "ZGLP1", "YBX2", "WDR77", "FOSL1", "HEXB", "IMMP2L", "RAD51C", "GAS2", "BMPR1B", "BCL2L10", "PTK2B", "PDE3A", "NANOS3", "TUT4", "REC8")
GO_SINGLE_FERTILIZATION	0.43761	0.698757	-0.123	-1.01687	2489	96	c("MFGE8", "TCP1", "SYT6", "SLIRP", "CD9", "PLB1", "AR", "ROPN1B", "ATP8B3", "HEXB", "SPA17", "CCT8", "TARBP2", "RIMS1", "CATSPER2", "CACNA1H", "AKAP3", "CATSPERG", "UNC13B", "ADAM21", "ADAM20", "GNPDA1", "CD46", "SPAG1", "GLIPR1L2", "KDM5B", "ZP3", "TRPC3", "CATSPER3", "TRPC7", "SPAG8", "CECR2", "TRIM36", "UBXN8", "PRND", "CCDC136", "CCT5", "EQTN", "SPACA6", "OR1D2", "MST1R", "CCT3")
GO_BINDING_OF_SPERM_TO_ZONA_PELLUCIDA	0.553869	0.765854	0.173075	0.923559	2590	25	c("ALDOA", "CCT7", "VDAC2", "CCT4", "OVGP1", "CLGN", "CCT2")
GO_ACROSOME_REACTION	0.979362	0.988244	-0.0911604	-0.504827	5314	30	c("SYT6", "PLB1", "ROPN1B", "RIMS1", "CACNA1H", "AKAP3", "UNC13B", "ZP3", "TRIM36", "PRND", "EQTN")
GO_BLASTODERM_SEGMENTATION	0.192721	0.525862	-0.299671	-1.25961	1021	15	c("WDR77", "NRP1", "FRS2", "TBX3", "PLD6", "PCSK6", "HOXD8", "WNT5A", "TDRD5", "TDGF1")
GO_TRIPARTITE_REGIONAL_SUBDIVISION	0.0752585	0.366676	-0.403494	-1.48371	392	11	c("WDR77", "FRS2", "TBX3", "PLD6", "PCSK6", "HOXD8", "WNT5A", "TDRD5", "TDGF1")
GO_GASTRULATION	0.83631	0.913704	-0.078337	-0.745267	4822	155	c("TLX2", "INHBA", "FOXA2", "EPHA2", "BMP4", "CFC1B", "CFC1", "SMAD3", "HNF1B", "COL7A1", "ETV2", "MIXL1", "TP53", "ARFRP1", "CDC73", "COL5A1", "TBX19", "TXNRD1", "DUSP1", "PHLDB1", "SMAD1", "FRS2", "FN1", "APOA1", "LRP5", "NANOG", "DAG1", "COL8A1", "UGDH", "CTR9", "MAP2K5", "ITGA4", "VTN", "SRF", "OSR1", "COL12A1", "CLASP1", "MYADM", "EXOC4", "MAPK7", "EXT1", "GJA1", "ACVR1", "MESP1", "PHLDB2", …
GO_SEGMENT_SPECIFICATION	0.128103	0.455482	0.353053	1.37451	608	12	c("BMI1", "MAFB", "IRX3", "IRX1", "MLLT3", "DVL2", "DLL1", "HOXA2")
GO_PATTERN_SPECIFICATION_PROCESS	0.617489	0.800093	0.0748944	0.922961	2527	359	c("GREM1", "HOXB6", "HOXA3", "MEIS1", "BMI1", "HOXB3", "PRKACB", "SENP2", "HOXB2", "MAFB", "HIPK2", "APC2", "SMAD5", "NDRG4", "SEMA3C", "NPHP3", "TMED2", "BMPR2", "ROBO1", "NKX2-5", "DNAAF4", "MEIS2", "PKD2", "FBXL15", "HOXD3", "TSHZ1", "HES4", "CELSR2", "HOXA5", "BASP1", "HOXB5", "SKI", "GBX2", "VAX2", "NEUROD1", "CTNNBIP1", "HOXC6", "NRG3", "CITED2", "HOXC5", "SMAD4", "PCSK5", "ISL1", "IRX3", "…
GO_ECTODERM_DEVELOPMENT	0.20187	0.535607	0.269098	1.24623	949	18	c("ITGA6", "VAX2", "STX2", "CTNNB1", "ZBTB17", "AMER2")
GO_NEUROBLAST_PROLIFERATION	0.229383	0.556525	-0.180029	-1.20311	1259	52	c("FGF13", "HIF1A", "CX3CL1", "VEGFA", "TP53", "PAX6", "AKNA", "TEAD3", "ARHGEF2", "ASCL1", "FRS2", "NUMBL", "EML1", "BDNF", "NDE1", "HHIP")
GO_AXONAL_FASCICULATION	0.0121769	0.178093	0.367011	1.85615	56	22	c("CNR1", "NCAM2", "CASP3", "CRTAC1", "EPHA4", "ARHGAP35", "EPHB3", "SEMA5A", "CELSR3", "CDK5R1", "MEGF8", "NRCAM", "TNFRSF21", "SEMA3A")
GO_SYNAPSE_ASSEMBLY	0.000478469	0.0433643	0.215467	2.20246	1	171	c("SLITRK4", "NRXN2", "NLGN1", "SYNDIG1", "CBLN4", "PTPRD", "EFNA5", "SLITRK5", "ADNP", "GRIN1", "BHLHB9", "NPTN", "PCDHB9", "ADGRB3", "LRRTM1", "LRRC4B", "PCDH17", "EPHB1", "EPHA7", "LRRTM3", "ASIC2", "PCDHB11", "GPC6", "CLSTN1", "LRRC4", "IL1RAPL1", "EPHB3", "PTPRS", "GABRB3", "SLITRK1", "PCDHB16", "MAGI2", "PCDHB14", "GABRG2", "FLRT2", "ADGRB2", "DLG5", "BSN", "FLRT3", "SLIT1", "CBLN1", "SLC25…
GO_PERIPHERAL_NERVOUS_SYSTEM_DEVELOPMENT	0.690775	0.840431	-0.112749	-0.83224	3848	68	c("EDNRB", "SOD1", "ERBB3", "RUNX1", "ERBB2", "GSTM3", "CLDN1", "NDRG1", "NCMAP", "ILK", "CDK5", "ALDH3A2", "NEFH", "BDNF", "HAPLN2", "DAG1", "GPC1", "ADGRG6", "LAMB2", "DICER1")
GO_SENSORY_ORGAN_DEVELOPMENT	0.400729	0.675377	-0.0834618	-1.03549	2419	481	c("MSX1", "SPARC", "TH", "LHFPL5", "LRP10", "MAB21L1", "CXCL14", "INHBA", "SOD1", "TBC1D32", "FOXP2", "MAPK1", "ACHE", "EPHA2", "BMP4", "DIO3", "SERPINF1", "CST3", "TTC39C", "CEP290", "HIF1A", "PHOX2B", "MAB21L2", "NOTCH2", "SLC17A8", "ZEB1", "WHRN", "CDKN1B", "JAG1", "TMOD1", "HES1", "VEGFA", "CELF4", "MYOM2", "SMAD3", "ATOH7", "NIPBL", "MYCL", "BAK1", "TOPORS", "TRIP11", "TBX2", "RXRA", "SDK1",…
GO_SALIVARY_GLAND_DEVELOPMENT	0.157206	0.487199	-0.220099	-1.3073	852	37	c("XBP1", "CST3", "NKX3-1", "TGFB2", "PAX6", "EDA", "NFIB", "LAMA5", "NRP1", "EGFR", "DAG1", "LAMA1", "NTN4", "SHH")
GO_ENDODERM_DEVELOPMENT	0.390493	0.671694	-0.14187	-1.05176	2176	69	c("INHBA", "BMP4", "SMAD3", "HNF1B", "COL7A1", "BPTF", "MIXL1", "ARC", "ZFP36L1", "CDC73", "COL5A1", "DUSP1", "HDAC1", "LAMC1", "ONECUT1", "FN1", "NANOG", "COL8A1", "CTR9", "ITGA4", "VTN", "COL12A1", "EXT1", "MESP1", "DUSP2", "SOX2", "LAMA3", "GATA6", "MMP9", "ITGA5", "MMP2", "EPB41L5", "SOX7", "COL11A1", "MMP14", "ITGB5", "ITGA7", "LHX1", "NOTCH1")
GO_MIDGUT_DEVELOPMENT	0.138453	0.467838	-0.364909	-1.34183	722	11	c("EDNRB", "ASS1", "EGFR", "OTC", "SMO", "WNT5A", "REG1A", "RET")
GO_MESODERM_DEVELOPMENT	0.681012	0.834974	-0.101725	-0.848604	3876	99	c("TLX2", "INHBA", "EPHA2", "BMP4", "VEGFA", "SMAD3", "ETV2", "MIXL1", "ZFP36L1", "TBX19", "TXNRD1", "PALB2", "SMAD1", "TBX3", "PUS7", "SHH", "JAK2", "SRF", "OSR1", "HES7", "EXOC4", "TEAD2", "EXT1", "GJA1", "ACVR1", "MESP1", "SMO", "CRB2", "WNT5A", "DLL3", "WNT3", "BTK", "ITGB4", "ITGB3", "FOXC2", "EYA1", "NF2", "IKZF3", "EPB41L5", "SCX", "SNAI1", "LEF1", "SECTM1", "TBX6", "AMH", "LHX1", "ITGB1",…
GO_MESODERMAL_CELL_FATE_SPECIFICATION	0.452834	0.706876	-0.281953	-0.996724	2356	10	c("ETV2", "MESP1", "EYA1", "EYA2", "DKK1", "SFRP2", "NODAL", "PAX2", "FGFR1", "BMPR1A")
GO_HEART_DEVELOPMENT	0.0163962	0.200611	-0.11916	-1.48315	98	488	c("MSX1", "ID1", "SPARC", "ID2", "TH", "CLDN5", "EPOR", "ID3", "CDKN1A", "TNFRSF1A", "SCUBE1", "TBC1D32", "MAPK1", "BMP4", "REST", "FGFRL1", "HIF1A", "PDLIM7", "SHC1", "DSG2", "SETDB2", "OLFM1", "AP2B1", "NOTCH2", "CFC1B", "CFC1", "SRI", "CDKN1B", "JAG1", "EP300", "HES1", "NPY5R", "ALPK2", "NKX3-1", "RBM24", "IGF1", "VEGFA", "SMAD3", "LUZP1", "SALL4", "ERBB3", "NIPBL", "MIXL1", "AKAP13", "ZFPM1",…
GO_ADULT_HEART_DEVELOPMENT	0.747071	0.86791	0.204487	0.766722	3570	11	c("MYH10", "NKX2-5", "MNAT1")
GO_MUSCLE_ORGAN_DEVELOPMENT	0.360149	0.650325	-0.0930591	-1.06145	2130	317	c("MSX1", "ID3", "FHL1", "XBP1", "YBX3", "FOXP2", "MAPK1", "BMP4", "ASS1", "FGFRL1", "PHOX2B", "UQCC2", "ATF3", "SRI", "EP300", "CAV1", "RBM24", "IGF1", "VAMP5", "MYOM2", "SMAD3", "ERBB3", "BTG2", "ZFPM1", "TBX2", "RXRA", "TGFB2", "PROX1", "KCNK2", "HDAC9", "TPM1", "RBPJ", "LMOD3", "SHOX2", "SVIL", "MRTFB", "S100B", "SRPK3", "COPRS", "LAMA5", "PRKAA1", "LUC7L", "TEAD4", "CDK5", "DISP1", "CASQ1", …
GO_MYOBLAST_FUSION	0.135444	0.463525	-0.241964	-1.3558	735	31	c("GDF15", "JAM2", "ERVW-1", "CD9", "ERVFRD-1", "CAPN2", "EHD2", "CACNA1H", "PLEKHO1", "NOS1", "CDON", "KCNH1", "FLOT1", "MYH9", "MYOF", "NPHS1")
GO_NEUROMUSCULAR_JUNCTION_DEVELOPMENT	0.581467	0.778274	-0.139702	-0.902021	3193	47	c("TNC", "ETV5", "ERBB2", "NEDD4", "CACNB3", "PPFIBP2", "UNC13A", "PPFIBP1", "SIX4", "DNAJA3", "LRP4", "UNC13B", "LAMB2", "ALS2", "ANK3", "CACNA2D2")
GO_SEX_DETERMINATION	0.921765	0.958053	0.131602	0.622098	4323	19	c("SF1", "CITED2", "SOX9", "FGF9", "ZNF445", "SRD5A1")
GO_SEX_DIFFERENTIATION	0.626178	0.804791	-0.0867757	-0.901097	3654	218	c("CDKL2", "INHBA", "CCND1", "SOD1", "YBX3", "CST3", "FST", "ARRB1", "CBX2", "BOK", "NKX3-1", "VEGFA", "PRDX4", "ADCYAP1", "NIPBL", "BAK1", "NRIP1", "LRRC6", "ADAM29", "TGFB2", "DNAJC19", "AR", "PTPN11", "ASB1", "DHH", "EIF2S2", "LGR4", "IMMP2L", "PTPRN", "GAS2", "BMPR1B", "DACH2", "ARID4A", "EIF2B2", "FKBP4", "KITLG", "TIPARP", "REC8", "INHA", "TBX3", "BIK", "WNT7A", "ROR2", "SIX4", "GATA3", "EI…
GO_DOSAGE_COMPENSATION	0.228772	0.556525	0.28386	1.21119	1074	15	c("RBM15B", "RLIM", "HNRNPU", "YTHDC1")
GO_EMBRYO_IMPLANTATION	0.0158263	0.198552	-0.292429	-1.7854	85	40	c("IGFBP7", "SOD1", "CST3", "STC2", "VEGFA", "PRLR", "CALR", "SYDE1", "RXRA", "STC1", "TPPP3", "BSG", "FKBP4", "DDR1", "TIMP1", "RPL29", "POLR1B", "PTGIS", "TRIM28", "SPP1")
GO_PARTURITION	0.374128	0.659701	-0.252098	-1.05965	1983	15	c("PTGFR", "PLA2G4C", "ARNTL", "PTAFR", "LDOC1", "HPGD", "CYP1A1", "EDN1", "PLA2G4B", "OXTR", "CRHR1")
GO_AGING	0.0139559	0.187838	-0.146006	-1.58885	80	259	c("EDNRB", "ID2", "FBXO5", "TH", "NFE2L2", "CDKN1A", "SERPINE1", "SOD1", "GSS", "MAPK1", "CTC1", "SERPINF1", "ASS1", "DDC", "SMC6", "RPN2", "CX3CL1", "B2M", "RWDD1", "NPY5R", "AMFR", "ROMO1", "IGFBP5", "IDE", "AGER", "PRKCD", "BAK1", "ENO3", "CALR", "HRAS", "TBX2", "TP53", "CLDN1", "HLA-G", "TSPO", "LITAF", "ADA", "PAWR", "SREBF1", "PTH1R", "ATG7", "SLC30A10", "NUAK1", "ILK", "MORC3", "BGLAP", "L…
GO_CELL_AGING	0.0222768	0.230772	-0.19877	-1.6391	126	95	c("ID2", "FBXO5", "CDKN1A", "SERPINE1", "SOD1", "CTC1", "SMC6", "B2M", "RWDD1", "ROMO1", "PRKCD", "CALR", "HRAS", "TBX2", "TP53", "HLA-G", "PAWR", "SLC30A10", "NUAK1", "ILK", "MORC3", "BGLAP", "LMNA", "YBX1", "KAT6A", "SMC5", "BCL6", "TBX3")
GO_RESPONSE_TO_NUTRIENT	0.667128	0.828674	-0.0926535	-0.864982	3857	146	c("SPARC", "CCND1", "XBP1", "FOXA2", "MAP1B", "ASS1", "COL1A1", "TNC", "STC2", "MT-CYB", "STC1", "TSPO", "ADA", "CYP24A1", "HAT1", "BGLAP", "ALPL", "ALAD", "ENSA", "HMOX1", "NQO1", "ASCL1", "PEMT", "EGFR", "IL15", "APOA1", "PPARG", "GCLM", "STAT1", "MDM2", "DAD1", "GSTP1", "NCOA1", "ARSB", "TRIM25", "OXCT1", "OTC", "PIM1", "SPP1", "SRF", "APAF1", "CDKN2B", "FKBP1B", "PTN", "CAT", "ERCC1", "CD40",…
GO_RESPIRATORY_GASEOUS_EXCHANGE_BY_RESPIRATORY_SYSTEM	0.120697	0.449049	0.179714	1.3474	539	62	c("NLGN1", "YWHAZ", "RAB3A", "MAFB", "GRIN1", "HOXA5", "TRAF4", "KDM6A", "GLS", "SLC5A3", "ZFAND5", "STK40", "GAA", "DACH1", "JAG2", "FUT8", "SFTPC", "PASK", "ADORA1", "NLGN2", "BPGM", "ECEL1", "TSHZ3", "MECP2", "MAN1A2", "MAN2A1", "PHOX2A", "PBX3", "NLGN3", "AP3B1", "ADH5")
GO_DIGESTION	0.396696	0.674196	-0.133869	-1.04937	2232	81	c("TAC1", "LIMA1", "PNLIP", "ADM2", "NPR3", "ADRA2A", "STRAP", "COPA", "SNX10", "UCN", "TYMP", "LDLR", "OPRK1", "APOA1", "PIR", "CYP39A1", "HRH2", "EPB41", "WNK4", "VSIG1", "AKR1C1", "TFF1", "ACO1", "SGK1", "MUC6", "KCNQ1", "PNLIPRP2", "UGCG", "OPRL1", "AKR1C2", "SST", "AQP1", "NR1H2", "CEL", "AQP5", "SLC46A1", "KCNN4", "CAPN8", "HIP1R", "TFF3", "ARX", "PTGER1", "CTRB1", "TJP2", "INAVA")
GO_EXCRETION	0.568178	0.772663	-0.14147	-0.913437	3120	47	c("EDNRB", "TAC1", "CHRNA3", "CHRNB4", "STC1", "PSAP", "NPPB", "HMOX1", "SNX5", "AGT")
GO_BODY_FLUID_SECRETION	0.0193306	0.215678	-0.223212	-1.69424	107	74	c("TAC1", "ANXA2", "CCND1", "XBP1", "HIF1A", "NPR3", "SOCS2", "CAV1", "VEGFA", "NME1", "COPA", "PRLR", "MT-CO2", "CAD", "UCN", "ADA", "NPPB", "APRT", "DDR1", "OPRK1", "JHY", "SYTL2", "CYBA", "SLC22A4", "WNK4", "ATG5", "NCOA1")
GO_LACTATION	0.0261857	0.247644	-0.270579	-1.68116	142	42	c("CCND1", "XBP1", "HIF1A", "SOCS2", "CAV1", "VEGFA", "NME1", "PRLR", "MT-CO2", "CAD")
GO_BLOOD_COAGULATION_INTRINSIC_PATHWAY	0.92639	0.960575	-0.152796	-0.605444	4882	13	c("APOH", "A2M", "PRCP", "GP1BA", "GP5", "KLKB1", "SERPINC1", "F11")
GO_SENSORY_PERCEPTION	0.0952064	0.403766	-0.103661	-1.27426	571	459	c("EDNRB", "TAC1", "TH", "GNAS", "LHFPL5", "ALDH7A1", "SOD1", "CRYM", "MAPK1", "COL1A1", "OPRM1", "ZFHX2", "PDYN", "GUCA1A", "SLC17A8", "WHRN", "CDKN1B", "RETREG1", "RPGR", "UCHL1", "SERPINB6", "NDUFB9", "DRGX", "GRM8", "ADCYAP1", "NIPBL", "DRAM2", "ALOXE3", "OLFM2", "DNAJC19", "PAX6", "UCN", "WDR1", "CNGB1", "NIPSNAP1", "PRCD", "CEMIP", "OPRD1", "HEXB", "MYO7A", "SCN9A", "PSAP", "CHM", "SLC24A2"…
GO_PHOTOTRANSDUCTION	0.208204	0.537411	-0.199398	-1.2389	1136	42	c("GUCA1A", "ARRB1", "FNTB", "CNGB1", "METAP2", "PDE6B", "OPN3", "NMT2", "OPN4", "NMT1", "GUCY2D", "PPEF1", "TRPC3", "OPN1SW", "PLEKHB1", "SAG", "PDC", "GUCA1B", "CNGA1", "GPR88", "METAP1", "PITPNM1", "PDE6G", "NR2E3", "PDE6A", "CABP4")
GO_PHOTOTRANSDUCTION_VISIBLE_LIGHT	0.615299	0.800093	-0.163577	-0.871008	3313	27	c("GUCA1A", "FNTB", "CNGB1", "METAP2", "PDE6B", "NMT2", "NMT1", "GUCY2D", "PPEF1", "SAG", "GUCA1B", "CNGA1", "METAP1", "PDE6G", "PDE6A", "PDE6C", "CAMKMT", "GRK1", "GNGT1")
GO_SENSORY_PERCEPTION_OF_CHEMICAL_STIMULUS	0.0426465	0.28991	-0.183252	-1.5214	242	97	c("GNAS", "CNGB1", "TAS2R10", "P2RX3", "SLC24A4", "TAS2R14", "SCNN1D", "FFAR4", "PDE4A", "OR2W3", "RTP2", "OR56A4", "OR13A1", "OR10H1", "OR1I1", "GNAT3", "OR1D2", "LPO", "SYT10", "OR7A17", "NXNL2", "OR2T8", "OR4D1", "OR10G4", "OR1F1", "OR13C5", "OR2T33", "OR2T12", "TRPA1", "OR2I1P", "NAV2", "OR2L5", "OR11G2", "TAS2R4", "TAS1R3", "LEF1", "OR2AG2", "OR56A1", "OR5A1", "PKD2L1", "OR2L2", "OR5AS1", "O…
GO_SENSORY_PERCEPTION_OF_SMELL	0.00904486	0.16588	-0.25513	-1.82284	49	62	c("CNGB1", "SLC24A4", "PDE4A", "OR2W3", "OR56A4", "OR13A1", "OR10H1", "OR1I1", "OR1D2", "SYT10", "OR7A17", "NXNL2", "OR2T8", "OR4D1", "OR10G4", "OR1F1", "OR13C5", "OR2T33", "OR2T12", "OR2I1P", "NAV2", "OR2L5", "OR11G2", "OR2AG2", "OR56A1", "OR5A1", "OR2L2", "OR5AS1", "OR51M1", "OR10A3", "FZD2", "OR2G6", "OR14J1", "OR2AG1", "SLC6A3", "OR2B11", "OR7G2", "OR7D2", "OR2M4", "OR10G3", "OR2A25", "OR6K3"…
GO_LEARNING	0.0250879	0.245015	0.165156	1.58153	106	133	c("NRXN2", "SNAP25", "BRSK1", "GRIN2A", "CLN3", "NDRG4", "GMFB", "GRIN1", "NPTN", "KALRN", "MEIS2", "PPP3CB", "DDHD2", "ACTR2", "ADGRB3", "CREB1", "PIAS1", "NRGN", "DGKI", "DEAF1", "PPP1R9B", "CNTNAP2", "ASIC1", "YTHDF1", "HMGCR", "GABRA5", "PAK5", "FOS", "ATAD1", "HRH1", "SLC8A3", "SLC8A2", "MAPK8IP2", "NEUROD2", "RELN", "ATP8A1", "PRKAR2B", "APP", "KRAS")
GO_MEMORY	0.0785731	0.370504	0.154276	1.39174	336	111	c("GRIN2A", "PRKCZ", "ADNP", "MAPT", "CNR1", "GRIN1", "KALRN", "PPP3CB", "PTCHD1", "CREB1", "CHRNA7", "NTF3", "ASIC1", "YTHDF1", "CAMK4", "MDK", "RASGRF1", "PJA2", "PAK5", "ADCY8", "KMT2B", "ADCY1", "ATAD1", "KCNK4", "HRH1", "SLC8A3", "SLC8A2", "BRINP1", "PLK2", "RELN")
GO_SHORT_TERM_MEMORY	0.19205	0.525862	0.338445	1.269	917	11	c("ADNP", "PTCHD1", "CHRNA7", "MDK", "BRINP1")
GO_LONG_TERM_MEMORY	0.670381	0.830695	-0.145767	-0.832727	3609	33	c("TAC1", "ARC", "APOE", "EIF2AK4", "NFATC4", "SLC2A4", "LDLR", "CTNS", "GRIA1", "BTBD9")
GO_MATING_BEHAVIOR	0.463441	0.710146	0.207088	0.978927	2173	19	c("NHLH2", "GRIN1", "PPP1R9B", "HDAC4", "MAPK8IP2", "APP", "HDAC2", "MTNR1A", "UBE2Q1", "THRB")
GO_MATING	0.456202	0.706885	-0.177226	-0.993053	2478	31	c("EDNRB", "TAC1", "TH", "FUOM", "ADA", "HEXB")
GO_COPULATION	0.290396	0.601438	-0.297847	-1.13798	1523	12	c("EDNRB", "TAC1", "ADA")
GO_RHYTHMIC_BEHAVIOR	0.163329	0.494042	-0.211291	-1.30361	888	41	c("ID2", "TH", "CST3", "TP53", "HCRTR2", "C3orf70", "PER3", "NCOR1", "ADA")
GO_CIRCADIAN_RHYTHM	0.0691316	0.350398	-0.13705	-1.38705	401	197	c("ID1", "ID2", "TH", "ID3", "RELB", "SERPINE1", "KLF10", "ASS1", "CARTPT", "CST3", "DDC", "THRAP3", "TOP1", "EP300", "BHLHE40", "ATF5", "HNF1B", "ATOH7", "NRIP1", "BHLHE41", "TP53", "ATF4", "HCRTR2", "PRMT5", "PROX1", "CDK4", "C3orf70", "PER3", "NDUFA9", "NCOR1", "ADA", "SREBF1", "LGR4", "ATG7", "METTL3", "PRKAA1", "HDAC1", "CREM", "EZH2", "FBXL22", "IMPDH2", "MAPK8", "FBXW7", "EGFR", "PPARA", "…
GO_GROOMING_BEHAVIOR	0.732192	0.859981	0.194004	0.779178	3463	13	c("SLITRK5", "NMU", "CNTNAP4", "DRD2", "PPT1", "HOXB8", "NRXN1")
GO_LOCOMOTORY_BEHAVIOR	0.107852	0.422012	0.128514	1.31328	455	169	c("SNAP25", "SNCG", "MEIS1", "ARCN1", "ZFHX3", "INPP5F", "HIPK2", "GMFB", "GRIN1", "CEND1", "FGF12", "KALRN", "PPP3CB", "NOVA1", "DDHD2", "LRRTM1", "CLN6", "EPHA4", "NCOA2", "EFNB3", "PAK5", "ADCY8", "MTA1", "ABHD12", "HTR2C", "APBA2", "SLC25A46", "ZMPSTE24", "PAFAH1B1", "APBA1", "SLC4A10", "ESPN", "RELN", "KLHL1", "ARRDC3", "GAA", "APP", "NRG1", "PRKCE", "EPS8", "DAB1", "PREX2", "SOBP", "ABAT", …
GO_FEEDING_BEHAVIOR	0.0121711	0.178093	-0.233562	-1.7728	67	74	c("GDF15", "TH", "GAL", "HCRT", "ADM2", "MC4R", "CARTPT", "OPRM1", "NPY5R", "MRAP2", "UCHL1", "MCHR1", "HCRTR2", "UCN", "RMI1", "PPY", "NPW", "OPRD1", "EIF2AK4")
GO_VISUAL_BEHAVIOR	0.137893	0.467582	0.195266	1.31647	622	46	c("GRIN2A", "NDRG4", "GRIN1", "NPTN", "MEIS2", "DDHD2", "CREB1", "PIAS1", "DEAF1", "HMGCR", "HRH1", "APP", "KRAS", "DRD2", "MECP2", "NF1", "SLC1A2", "MTOR", "NETO1", "NLGN3", "RIC8A", "HOXA1", "NPHP1", "CCK", "CHRNB2", "SLC7A11")
GO_CHEMOSENSORY_BEHAVIOR	0.89907	0.946131	-0.16146	-0.639775	4738	13	c("WFS1", "P2RX3", "NTRK1", "CHD7", "SHANK1", "PRKCG", "ATP6V1B1", "CASR")
GO_MECHANOSENSORY_BEHAVIOR	0.774771	0.881023	-0.195091	-0.745384	4065	12	c("FOXP2", "SLC1A3", "STRBP", "ETV1", "HTT", "STRA6")
GO_TRNA_PROCESSING	0.962247	0.980406	0.0632491	0.592437	4128	124	c("ADAT2", "ADAT1", "THUMPD2", "RPP30", "LAGE3", "GTPBP3", "DDX1", "TRDMT1", "TRMT11", "THUMPD1", "TPRKB", "LSM6", "TRMT10C", "LCMT2", "TRMT1", "RPP38", "FAM98B", "TRUB1", "CDK5RAP1", "NSUN2", "NAT10", "RPP14", "ELAC2", "NSUN6", "POLR3K", "TRIT1", "ELP1", "MTFMT", "ZBTB8OS")
GO_CELL_RECOGNITION	0.223828	0.553238	0.131467	1.18598	959	111	c("ALDOA", "VSTM2L", "CCT7", "VDAC2", "YWHAZ", "CNR1", "NCAM2", "ROBO1", "NPTN", "CD81", "EPHB1", "CASP3", "CRTAC1", "CNTNAP2", "CCT4", "EPHA4", "ARHGAP35", "EFNB3", "EPHB3", "OVGP1", "VCAN", "SEMA5A", "JMJD6", "CLGN", "SCARB1", "CCT2", "CELSR3", "APP", "NCK2", "POMZP3", "CDK5R1", "MEGF8", "IGSF9", "NRCAM", "CADM1")
GO_NEURON_RECOGNITION	0.0201863	0.220946	0.255942	1.70839	90	45	c("VSTM2L", "YWHAZ", "CNR1", "NCAM2", "ROBO1", "NPTN", "CASP3", "CRTAC1", "CNTNAP2", "EPHA4", "ARHGAP35", "EFNB3", "EPHB3", "SEMA5A", "CELSR3", "APP", "CDK5R1", "MEGF8", "IGSF9", "NRCAM")
GO_MOTOR_NEURON_AXON_GUIDANCE	0.414426	0.684295	0.178711	1.02253	1895	30	c("RNF165", "MYCBP2", "LHX4", "EPHA4", "PLXNA3", "SLIT2", "SLIT1", "TMEFF1", "FGF8", "NTN1", "RAC1", "NOG", "SEMA3A")
GO_MITOCHONDRIAL_FUSION	0.30091	0.60722	0.205149	1.12843	1388	27	c("FIS1", "GDAP1", "MFF", "OPA1", "MFN2", "SPG7", "BNIP3", "AFG3L2", "PID1", "MIGA2")
GO_AXO_DENDRITIC_TRANSPORT	0.0137884	0.186105	0.219316	1.71122	60	70	c("NEFL", "MAPT", "TRIM46", "AGBL4", "HNRNPU", "WASF1", "SFPQ", "OPA1", "FEZ1", "RAB21", "AP3S2", "AP3S1", "SPAST", "SPG7", "TERF2", "PAFAH1B1", "DTNBP1", "APBA1", "KIF5A", "TRAK1", "APP", "ARL8B", "FBXW11", "MAPK8IP3", "FLOT2", "HAP1", "HSPA8", "SYBU", "SPG11", "BLOC1S6", "TRAK2", "BLOC1S2", "BLOC1S3")
GO_ANTEROGRADE_AXONAL_TRANSPORT	0.18586	0.522419	0.183048	1.25007	835	48	c("NEFL", "TRIM46", "AGBL4", "FEZ1", "RAB21", "AP3S2", "AP3S1", "SPAST", "SPG7", "TERF2", "DTNBP1", "KIF5A", "TRAK1", "ARL8B", "MAPK8IP3", "HAP1", "SYBU", "BLOC1S6", "TRAK2", "BLOC1S2", "BLOC1S3")
GO_RETROGRADE_AXONAL_TRANSPORT	0.786466	0.886676	-0.155983	-0.735994	4183	20	c("SOD1", "ACTR10", "SNAPIN", "KIF1A", "KIF1C", "KIF5B")
GO_ACTIN_POLYMERIZATION_OR_DEPOLYMERIZATION	0.450853	0.706876	0.0959611	1.01268	1875	192	c("CAPZA2", "DBN1", "BAIAP2", "TMSB4Y", "CAPZA1", "SPTAN1", "ENAH", "ARF1", "GMFB", "MLST8", "CORO7", "BIN1", "WASF1", "NCKAP1", "ACTR2", "VILL", "EVL", "WASHC5", "PPP1R9B", "SPTBN1", "LATS1", "ARHGAP35", "TWF1", "CTTN", "ABI2", "WASL", "DIAPH1", "MKKS", "WHAMM", "ADD1", "COTL1", "PAK3", "WASHC1", "SEMA5A", "SLIT2")
GO_NEGATIVE_REGULATION_OF_DNA_REPLICATION	0.055576	0.31964	-0.276764	-1.55079	301	31	c("S100A11", "FBXO5", "HCRT", "TP53", "WAPL", "RAD17", "ATG7", "CDC6", "SMARCAL1", "BCL6", "ZRANB3", "GMNN", "TTF1", "TERF1")
GO_STEROID_METABOLIC_PROCESS	0.45448	0.706876	0.0873869	1.0035	1906	265	c("HSD17B12", "TM7SF2", "DHCR24", "SF1", "ACACA", "FASN", "MT3", "IDI1", "FGF23", "MVD", "ELOVL6", "SCD", "LSS", "MSMO1", "MED1", "SQLE", "NSDHL", "HMGCS1", "ACLY", "ERG28", "YWHAH", "KPNB1", "FDFT1", "CLN6", "EBP", "DDX20", "OSBPL6", "MVK", "HMGCR", "POR", "NFYC", "ACOT8", "FDX2", "STS", "PIP4P1", "CNBP", "SEC14L2", "CYP46A1", "OSBPL9", "ABCA1", "SULT1A3", "SREBF2", "CYP2C8", "ACAT2", "DHRS11", …
GO_BILE_ACID_METABOLIC_PROCESS	0.953279	0.974976	0.0897992	0.580688	4345	41	c("OSBPL6", "ACOT8", "CYP46A1", "OSBPL9", "SIRT1", "SLC27A2", "SLC27A5", "SCP2", "MALRD1", "ACAA1", "AMACR", "OSBPL7", "NR1D1", "FGFR4", "HSD3B7", "HSD17B4", "CES1", "AKR1C4", "KIT", "STAR", "ARV1", "STARD4", "PANK2", "FGF19", "NR5A2", "OSBP", "BAAT", "ABCB11", "SULT2A1", "CYP7B1", "CH25H")
GO_C21_STEROID_HORMONE_METABOLIC_PROCESS	0.635628	0.808843	-0.152886	-0.856668	3453	31	c("FDXR", "REST", "TSPO", "AKR1B1", "DHRS2", "CACNA1H", "AKR1C1", "DKK3", "CYP11A1", "BMP2", "BMP6", "AKR1C2", "WNT4", "LHB", "ADM", "HSD3B1")
GO_ANDROGEN_METABOLIC_PROCESS	0.065965	0.344683	-0.311251	-1.52525	350	22	c("HSD17B11", "SRD5A3", "HSD17B7", "HSD17B8", "TIPARP", "PLEKHA1", "SHH", "SPP1", "WNT4", "CYP3A4", "UGT2B7", "SGPL1", "ADM", "HSD3B1", "ESR1", "HSD17B6")
GO_ESTROGEN_METABOLIC_PROCESS	0.410323	0.68159	-0.193457	-1.03011	2209	27	c("HSD17B14", "HSD17B11", "HSD17B7", "HSD17B8", "TIPARP", "CYP2D6", "PLEKHA1", "SULT1E1", "PDGFRA", "CYP1A1", "CYP1B1", "COMT", "CYP3A4", "SGPL1", "CYP3A7", "HSD3B1")
GO_GLUCOCORTICOID_METABOLIC_PROCESS	0.0707965	0.355091	-0.328051	-1.51917	375	19	c("GAL", "REST", "STUB1", "HSD11B2", "H6PD", "APOA1", "CACNA1H", "DKK3", "CYP11A1", "BMP2", "CYP21A2", "WNT4")
GO_REGULATION_OF_BLOOD_PRESSURE	0.0351906	0.273635	-0.166048	-1.52733	203	138	c("TAC3", "EDNRB", "TAC1", "ID2", "UTS2", "SOD1", "ADM2", "CARTPT", "NPR3", "SCPEP1", "F2RL1", "SMAD3", "HSD11B2", "ACTA2", "GNB3", "RENBP", "AR", "UCN", "TPM1", "AGTRAP", "RNLS", "CYP4A11", "NPPB", "GUCY1A1", "PDGFB", "ATP1A2", "HMOX1", "SNX5", "GRIP2", "DRD5", "AGT", "ADRA1D", "ERAP1", "PPARA", "LRP5")
GO_SULFATE_TRANSPORT	0.701706	0.846735	0.193589	0.805045	3330	14	c("SLC25A10", "RACGAP1", "SLC26A6", "SLC25A14", "SLC26A11")
GO_REGULATION_OF_G_PROTEIN_COUPLED_RECEPTOR_SIGNALING_PATHWAY	0.457679	0.707725	0.10898	1.00586	1951	119	c("MGLL", "UBQLN2", "RNF157", "RGS12", "GRK6", "PHB", "GPRASP1", "CALM1", "GNG4", "GSK3A", "GRK2", "ZDHHC3", "RGS16", "PPP1R9B", "RGS4", "USP20", "USP33", "RIC8B", "KCTD8", "HOMER2", "CRY1", "DGKQ", "ARRDC3", "RGS3", "GPR27", "FGF8", "ROCK2", "RGS6", "GNAI2", "SYP", "CHGA", "RGS11", "GNG7", "DRD2", "TUB", "ZDHHC7", "HTR1B", "GRK4", "PLCB1", "RGS5")
GO_INSULIN_RECEPTOR_SIGNALING_PATHWAY	0.026794	0.247644	0.168514	1.57568	114	123	c("BAIAP2", "PRKCZ", "RARRES2", "SESN3", "GSK3A", "PRKCB", "BCAR3", "ATP6V0A1", "OPA1", "SOGA1", "RELA", "IRS1", "ATP6V1D", "PIK3R3", "SORBS1", "ATP6V0C", "NCOA5", "AP3S1", "SRC", "ATP6V1G1", "IGF1R", "ZNF106", "RPS6KB1", "SIK2", "PHIP", "APPL1", "PAK1", "IRS2", "ATP6V1H", "SIRT1", "GRB2", "GSK3B", "AKT1", "ATP6V1B2", "PIK3C2A", "ATP6AP1", "ATP6V1G2", "PID1", "GNAI2", "IGF2", "ATP6V1E1", "EIF4EBP…
GO_INTRACELLULAR_MRNA_LOCALIZATION	0.0344893	0.27123	-0.43371	-1.65708	180	12	c("ZFP36", "EXOSC3", "ZFP36L1", "PRPF18", "BICD1", "ZNF385A", "EXOSC10")
GO_ISOPRENOID_BIOSYNTHETIC_PROCESS	0.013037	0.182632	0.370651	1.83617	60	21	c("IDI1", "MVD", "NUS1", "LSS", "PDSS1", "HMGCS1", "MVK", "HMGCR", "COQ2")
GO_ASSOCIATIVE_LEARNING	0.00880361	0.165354	0.231337	1.78754	38	68	c("SNAP25", "BRSK1", "GRIN2A", "CLN3", "NDRG4", "GRIN1", "NPTN", "MEIS2", "DDHD2", "ACTR2", "CREB1", "PIAS1", "NRGN", "DEAF1", "ASIC1", "HMGCR", "GABRA5")
GO_ENDOSOME_TO_LYSOSOME_TRANSPORT	0.174267	0.511359	0.184236	1.27283	790	49	c("SNX27", "VCP", "RNF157", "SCYL2", "GPRASP1", "BIN1", "RAB12", "HOOK3", "CLEC16A", "MVB12A")
GO_HISTONE_MRNA_METABOLIC_PROCESS	0.0461736	0.298991	0.297176	1.58578	215	25	c("SNRPF", "SLBP", "CPSF2", "LSM1", "NCBP2", "NCBP1", "ATM", "MTPAP", "LSM11", "SNRPB")
GO_DETERMINATION_OF_ADULT_LIFESPAN	0.554164	0.765862	-0.230581	-0.913661	2920	13	c("IDE", "TP53", "MSH6", "CGAS", "TFCP2L1", "RAD54L", "COQ7", "LRRK2", "INPP5D")
GO_ADULT_LOCOMOTORY_BEHAVIOR	0.106998	0.422012	0.17691	1.36698	473	68	c("SNCG", "ARCN1", "INPP5F", "HIPK2", "GRIN1", "CEND1", "FGF12", "KALRN", "EPHA4", "EFNB3", "ABHD12", "ZMPSTE24", "PAFAH1B1", "KLHL1", "APP", "EPS8", "DAB1", "PREX2", "FXN", "GLRB", "PUM1", "HOXD9", "DRD2", "ADAM22", "GRIN2D", "TSC1", "PPT1", "MECP2", "PBX3", "DRD4", "GIGYF2", "HOXB8", "PARK7", "PRKN")
GO_GLIAL_CELL_MIGRATION	0.330051	0.631328	-0.171586	-1.10049	1809	46	c("CX3CL1", "TIAM1", "AZU1", "CD9", "TGFB2", "CSF1", "TSPO", "HEXB", "SYNE2", "CDK5", "SUN2", "CCL2")
GO_ASYMMETRIC_CELL_DIVISION	0.327606	0.629155	-0.244188	-1.10555	1734	18	c("FGF13", "ETV5", "PAX6", "TEAD3", "ARHGEF2", "INSC", "ACTR3", "PARD3", "ZBTB16")
GO_REGULATION_OF_CELL_SHAPE	0.0500172	0.305655	-0.159823	-1.47364	289	139	c("MSN", "RHOC", "ARHGAP18", "MYL12B", "ANXA7", "VEGFA", "FGD6", "CYFIP1", "FMNL3", "CDC42EP1", "PRAG1", "TBCCD1", "PRPF40A", "WDR1", "BAMBI", "TPM1", "FAM171A1", "RND1", "HEXB", "S100B", "WDPCP", "RND3", "GAS2", "RHOH", "ARHGEF18", "PTK2B", "FGD5", "DAPK3", "ARAP1", "DNMBP", "CCL2", "DMTN", "PDPN", "FN1", "MYO10", "RHOG")
GO_REGULATION_OF_CELL_SIZE	0.0936613	0.399683	0.131689	1.33419	395	164	c("DPYSL2", "RUFY3", "CLN3", "DBN1", "EFNA5", "SLC12A2", "MT3", "ADNP", "MAPT", "TRIM46", "SEMA3C", "BMPR2", "TTL", "SEMA4F", "CREB1", "SEMA6B", "EPHA7", "VAV3", "DCC", "SLC12A7", "PLXNA3", "CTTN", "WDR36", "SEMA6A", "ABL1", "PTPRS", "RAB21", "SHTN1", "ADD1", "SLC9A3R1", "SEMA4B", "SEMA5A", "SEMA3E", "RPTOR", "SEMA3B", "ULK2", "CDH4", "PAFAH1B1", "PAK1")
GO_RNA_SPLICING	0.000248942	0.0329272	0.150528	1.92316	0	431	c("RBFOX1", "LSM7", "QKI", "C1QBP", "RBM3", "CCDC130", "PTBP2", "SRSF3", "HNRNPH1", "SF1", "PRPF8", "CDK12", "SNRPF", "ELAVL2", "POLR2K", "FMR1", "SRSF2", "TRA2A", "PRMT7", "SCAF1", "PLRG1", "U2AF1L5", "U2AF1", "SREK1IP1", "PRCC", "RBM15B", "CPSF2", "CACTIN", "HNRNPA1", "LSM1", "SUPT6H", "DHX38", "PSPC1", "RBFOX3", "YJU2", "SNRNP40", "SRSF6", "HNRNPA1L2", "SNRPB2", "DDX5", "HNRNPU", "RBM5", "AAR2…
GO_RESPIRATORY_CHAIN_COMPLEX_IV_ASSEMBLY	0.570543	0.773258	0.170559	0.910131	2668	25	c("COA1", "COX16", "SCO2", "FASTKD3", "PET117", "SCO1", "OXA1L", "COX18")
GO_FIBROBLAST_GROWTH_FACTOR_RECEPTOR_SIGNALING_PATHWAY	0.0611059	0.334104	0.166837	1.4432	262	97	c("HNRNPH1", "RAB14", "PRKD2", "FRS3", "POLR2K", "FGF23", "HNRNPA1", "NPTN", "FGF12", "POLR2J", "POLR2D", "NCBP2", "GTF2F2", "NGFR", "POLR2B", "CTNNB1", "NCBP1", "FLRT2", "TIA1", "FLRT3", "SETX", "FGF9", "GRB2", "FGF7", "CEP57", "MAPK3", "POLR2I", "GTF2F1", "FGF8", "CRKL")
GO_EPIDERMIS_DEVELOPMENT	0.0279022	0.252011	-0.137517	-1.50269	161	265	c("LHFPL5", "TMEM79", "GAL", "INHBA", "SOD1", "EPHA2", "BMP4", "GRHL1", "CRABP2", "KRT18", "DSG2", "ATP2A2", "WHRN", "FST", "HLA-DRB1", "JAG1", "HES1", "FOSL2", "IGFBP5", "COL7A1", "ZFP36", "RUNX1", "MYCL", "TNFRSF19", "TGFB2", "ERCC3", "PERP", "KRTAP5-1", "PAX6", "NOM1", "EXPH5", "ZFP36L1", "KRT8", "RBPJ", "SHARPIN", "TXNIP", "EDA", "LGR4", "MYO7A", "WDPCP", "PSAP", "LAMA5", "FUZ", "SVEP1", "HDA…
GO_REGULATION_OF_SMOOTHENED_SIGNALING_PATHWAY	0.298198	0.603809	0.138874	1.12549	1306	79	c("VCP", "PRKACB", "CREBBP", "SCUBE3", "WDR11", "RB1", "UCHL5", "KCTD21", "POR", "BTRC", "EVC", "DLG5", "CHSY1", "FGF9", "GPR161", "IFT81", "IFT122", "INTU", "PRKACA", "GLIS2", "MOSMO", "MKS1", "MEGF8", "STK36", "KCTD6", "SALL3", "TEDC2", "SFRP1", "ENPP1", "RFX4", "RPGRIP1L", "ARL6", "FGFR2")
GO_REGULATION_OF_NOTCH_SIGNALING_PATHWAY	0.066139	0.344683	-0.177103	-1.44682	375	92	c("CHAC1", "DLK1", "NOTCH2NLA", "JAG1", "ARRB1", "EP300", "HES1", "LLGL1", "PRAG1", "TGFB2", "ITGB1BP1", "ADAM10", "SLC35C1", "RBPJ", "METTL3", "GAS2", "RFNG", "KAT2B", "ASCL1", "FBXW7", "EGFR", "BCL6", "HEY1", "ENHO", "STAT3")
GO_ATTACHMENT_OF_SPINDLE_MICROTUBULES_TO_KINETOCHORE	0.410656	0.68159	0.172933	1.03081	1895	33	c("CDC42", "BECN1", "RACGAP1", "HNRNPU", "RB1", "CCNB1")
GO_EXTRINSIC_APOPTOTIC_SIGNALING_PATHWAY_VIA_DEATH_DOMAIN_RECEPTORS	0.398825	0.674884	-0.134677	-1.04595	2240	79	c("GABARAP", "TNFRSF1A", "SERPINE1", "LGALS3", "ATF3", "TNFRSF10B", "DELE1", "MAL", "BAG3", "PMAIP1", "STK3", "FAIM2", "BMPR1B", "CASP8AP2", "HMOX1", "ARHGEF2", "FAF1")
GO_INTRINSIC_APOPTOTIC_SIGNALING_PATHWAY_IN_RESPONSE_TO_DNA_DAMAGE	0.044226	0.292291	-0.182115	-1.51196	251	97	c("CDKN1A", "TNFRSF1A", "EPHA2", "USP28", "CLU", "ERCC6", "RPS27L", "BOK", "EP300", "MLH1", "PHLDA3", "BAK1", "TOPORS", "TP53", "MAEL", "SHISA5", "ATAD5", "NFATC4", "BCL2L10", "NACC2", "HMOX1", "AEN", "IKBKE", "CD44", "RAD9A", "BCL2A1", "USP47", "DDIT4", "IFI16", "CCAR2", "ZNF385A")
GO_INTRINSIC_APOPTOTIC_SIGNALING_PATHWAY_IN_RESPONSE_TO_OXIDATIVE_STRESS	0.414565	0.684295	0.159416	1.03087	1889	41	c("GSKIP", "BAG5", "NONO", "SFPQ", "SOD2", "ZNF622", "STK25", "SIRT1", "MCL1", "AKT1", "STK24", "PML", "P4HB", "NOL3")
GO_APOPTOTIC_MITOCHONDRIAL_CHANGES	0.454439	0.706876	0.11005	1.00481	1939	115	c("TMEM14A", "FIS1", "YWHAE", "BNIP3L", "YWHAZ", "SLC25A5", "BID", "HIGD1A", "MLLT11", "MPV17L", "BCL2L11", "GSK3A", "YWHAH", "MFF", "OPA1", "SOD2", "RTL10", "BAD", "GCLC", "TIMM50", "BNIP3", "SLC25A4", "YWHAQ", "GSK3B", "AKT1", "PSMD10", "TP53BP2", "ATF2", "FXN", "NOL3", "CHCHD10", "RHOT1", "TFDP1", "TRIAP1", "BMF", "PPP1R13B", "PAM16", "BLOC1S2", "STPG1", "MOAP1", "BCL2L2", "DNM1L", "PRELID1", …
GO_CARBOHYDRATE_TRANSPORT	0.121688	0.449232	0.141748	1.3083	518	119	c("SLC35B1", "SLC35A5", "MFSD2B", "MAPK14", "MFSD12", "GSK3A", "SLC45A1", "PRKCB", "SLC35A3", "RTN2", "SLC37A3", "IRS1", "PRKCI", "SIRT6", "SORBS1", "SLC2A6", "MFSD4B", "SLC45A4", "ASPSCR1", "CLIP3", "SLC35A4", "APPL1", "SLC5A3", "IRS2", "ARPP19", "SLC26A6", "AKT1", "SLC2A1", "SELENOS", "PID1", "RAP1A", "SLC5A2", "MEF2A", "SLC23A2", "CAPN10", "PLS1")
GO_CELLULAR_AMINO_ACID_BIOSYNTHETIC_PROCESS	0.752447	0.869496	-0.101946	-0.791754	4227	79	c("SHMT2", "ASS1", "PSAT1", "SDSL", "SERINC5", "CAD", "PYCR3", "DPYD", "AASS", "MTHFD1", "ATP2B4", "GLUD2", "GAD1", "PLOD3", "ALDH18A1", "SLC1A3", "AASDHPPT", "GOT1", "OTC", "GGT1", "PYCR2", "NAALAD2", "GLS2", "MTAP", "GLUD1", "ACCS", "ENOPH1", "CBSL", "BCAT2", "NOXRED1", "CBS", "PLOD2", "GPT", "GADL1", "MRI1", "ASPG", "ASPA", "SEPHS1", "BHMT", "SEPHS2", "SDS", "BHMT2", "PAH", "ASNS", "AGXT", "SE…
GO_PHOSPHOLIPID_BIOSYNTHETIC_PROCESS	0.0433553	0.289937	0.126019	1.41757	183	244	c("IDH1", "RAB14", "SPTLC2", "CLN3", "DGKD", "INPP5F", "PIK3CD", "LPCAT1", "IDI1", "MVD", "ARF1", "NUS1", "CSNK2A1", "FITM2", "LPIN1", "DDHD2", "HMGCS1", "SLC44A2", "MTMR2", "MTMR9", "ETNK1", "PCYT2", "MVK", "SLC44A5", "TAZ", "DPM1", "PIK3R3", "HDHD5", "MTMR7", "AGPAT5", "HTR2C", "PIGZ", "PTPMT1", "LPIN2", "DOLPP1", "PI4KB", "PGAP1", "PIGC", "FAR1", "PLA2G12A", "AGPAT4", "RAB5A", "OCRL", "ACSL3",…
GO_PYRIMIDINE_CONTAINING_COMPOUND_SALVAGE	0.151969	0.481333	-0.374885	-1.32525	790	10	c("UPP2", "TYMP", "UPP1", "UCKL1", "TK2", "UCK2", "UCK1", "TK1")
GO_AEROBIC_RESPIRATION	0.287438	0.599305	-0.143359	-1.1338	1619	83	c("COX6A1", "SHMT2", "SDHC", "HIF1A", "CS", "MT-CO3", "FH", "IDE", "NDUFA4", "MT-CO2", "MDH1B", "COX7B", "SUCLG1", "UCN")
GO_FATTY_ACID_CATABOLIC_PROCESS	0.064386	0.341786	-0.171525	-1.44839	366	103	c("BDH2", "IVD", "AIG1", "ECHDC2", "PEX2", "SESN2", "ETFB", "HADH", "PCK2", "ABHD1", "DECR1", "HADHB", "MCEE", "GCDH", "ACAA2", "CYP4A11", "ETFBKMT", "ACOX1", "ALDH3A2", "ECHS1", "PPARA", "SLC25A17", "ACADS", "NUDT7", "CPT1A", "MFSD2A", "LONP2", "PCCA", "MMAA", "PLA2G15", "ACOX3", "AUH")
GO_CELLULAR_AMINO_ACID_CATABOLIC_PROCESS	0.611334	0.79648	-0.104296	-0.896079	3505	109	c("ENOSF1", "ALDH7A1", "CRYM", "SHMT2", "IVD", "TXN2", "SDSL", "HIBADH", "PHYKPL", "PCBD1", "AASS", "GCDH", "SARDH", "ALDH8A1", "ATP2B4", "PPM1K", "FAH", "HYKK", "BCKDK", "GLUD2", "GAD1")
GO_GLUTAMINE_FAMILY_AMINO_ACID_METABOLIC_PROCESS	0.92811	0.961529	-0.0845501	-0.621305	5176	67	c("ASS1", "GMPS", "DGLUCY", "CAD", "PYCR3", "NIT2", "ATP2B4", "SLC7A7", "FAH", "GLUD2", "GAD1", "ALDH18A1", "GOT1", "NOS1", "GCLM", "ADHFE1", "ALDH4A1", "OTC", "GGT1", "PYCR2")
GO_GLUTAMINE_FAMILY_AMINO_ACID_CATABOLIC_PROCESS	0.578075	0.7774	-0.177242	-0.898222	3068	24	c("ATP2B4", "FAH", "GLUD2", "GAD1", "GOT1", "NOS1", "ADHFE1", "ALDH4A1", "GLS2", "GLUD1")
GO_ASPARTATE_FAMILY_AMINO_ACID_METABOLIC_PROCESS	0.380387	0.66464	-0.167238	-1.05633	2082	44	c("ALDH7A1", "CRYM", "ASS1", "SDSL", "ATF4", "PHYKPL", "AASS", "MTHFD1", "GCDH", "NIT2", "HYKK", "PLOD3")
GO_ASPARTATE_FAMILY_AMINO_ACID_BIOSYNTHETIC_PROCESS	0.345152	0.642108	0.223036	1.08073	1615	20	c("MTRR", "APIP", "MTHFD2L", "MTHFR", "ADI1", "ASNSD1", "MTR")
GO_ASPARTATE_FAMILY_AMINO_ACID_CATABOLIC_PROCESS	0.148308	0.480246	-0.284527	-1.34252	788	20	c("ALDH7A1", "CRYM", "SDSL", "PHYKPL", "AASS", "GCDH", "HYKK")
GO_SERINE_FAMILY_AMINO_ACID_METABOLIC_PROCESS	0.913043	0.953112	-0.10664	-0.622801	4934	35	c("SHMT2", "PSAT1", "SDSL", "SERINC5")
GO_SERINE_FAMILY_AMINO_ACID_BIOSYNTHETIC_PROCESS	0.437276	0.698757	-0.233884	-1.01187	2317	16	c("SHMT2", "PSAT1", "SERINC5", "MTHFD1")
GO_SERINE_FAMILY_AMINO_ACID_CATABOLIC_PROCESS	0.978334	0.988244	0.134404	0.523261	4650	12	c("GCSH", "SHMT1", "AMT", "GLDC", "DAO", "CDO1", "CSAD", "AGXT", "SDS")
GO_AROMATIC_AMINO_ACID_FAMILY_METABOLIC_PROCESS	0.904736	0.949804	-0.113777	-0.630071	4909	30	c("TH", "PCBD1", "MTHFD1", "GCDH", "FAH", "TPH2", "GSTZ1", "ATP7A", "IDO2", "HNMT", "KYNU", "DCT", "HPD", "TDO2", "FTCD")
GO_AROMATIC_AMINO_ACID_FAMILY_CATABOLIC_PROCESS	0.691585	0.840431	0.168255	0.81529	3237	20	c("AADAT", "ASRGL1", "KYAT1", "QDPR", "AFMID", "AMDHD1", "CARNMT1", "TAT", "CARNS1", "ACMSD", "PAH", "FTCD", "TDO2", "HPD", "KYNU", "HNMT", "IDO2")
GO_BRANCHED_CHAIN_AMINO_ACID_METABOLIC_PROCESS	0.53287	0.752628	-0.180407	-0.930379	2836	25	c("IVD", "SDSL", "HIBADH", "PPM1K", "BCKDK", "HSD17B10", "ALDH6A1", "AUH")
GO_GLUTAMINE_FAMILY_AMINO_ACID_BIOSYNTHETIC_PROCESS	0.561133	0.769115	-0.206614	-0.911576	2950	17	c("ASS1", "PYCR3", "GLUD2", "ALDH18A1", "OTC", "PYCR2", "GLS2", "GLUD1", "NOXRED1")
GO_METHIONINE_BIOSYNTHETIC_PROCESS	0.0771981	0.368925	0.383457	1.49288	366	12	c("MTRR", "APIP", "MTHFD2L", "MTHFR", "ADI1", "MTR")
GO_GLYCOPROTEIN_METABOLIC_PROCESS	0.305481	0.611853	-0.0931204	-1.0934	1816	364	c("RAMP1", "TUSC3", "TET2", "CST3", "HIF1A", "STT3A", "OSTC", "RPN2", "AMFR", "IGF1", "TET1", "NGLY1", "NCSTN", "GAL3ST4", "ALG3", "SRD5A3", "DHDDS", "TRIP11", "DPY19L2", "B3GALT4", "UGGT1", "HEXA", "POMT2", "MAN1C1", "SLC35C1", "BCAN", "TCF7L2", "HS3ST4", "EGFLAM", "JAK3", "PAWR", "HEXB", "MAN2B1", "IDUA", "NUDT14", "CHST7", "ADAMTS9", "OS9", "GALNT17", "ST3GAL4", "DPM3", "BMPR1B", "CSGALNACT1",…
GO_GLYCOPROTEIN_BIOSYNTHETIC_PROCESS	0.40656	0.678791	-0.0916426	-1.03448	2379	304	c("RAMP1", "TUSC3", "TET2", "STT3A", "OSTC", "RPN2", "IGF1", "TET1", "NCSTN", "GAL3ST4", "ALG3", "SRD5A3", "DHDDS", "TRIP11", "DPY19L2", "B3GALT4", "UGGT1", "POMT2", "MAN1C1", "SLC35C1", "BCAN", "TCF7L2", "JAK3", "PAWR", "NUDT14", "CHST7", "GALNT17", "ST3GAL4", "DPM3", "BMPR1B", "CSGALNACT1", "XYLT1", "CHST15", "B3GALT2", "NDST4", "MUC12", "FUT4", "DPM2", "FUT2", "B3GNT4", "B3GNT7", "IL15", "PLOD…
GO_VITAMIN_BIOSYNTHETIC_PROCESS	0.134314	0.461762	-0.313817	-1.3577	711	16	c("PLTP", "PSAT1", "AKR1A1", "UBIAD1", "PNPO", "CYP27A1", "PDXK")
GO_NUCLEOBASE_METABOLIC_PROCESS	0.0574349	0.323534	-0.273778	-1.54648	308	32	c("SHMT2", "MAPK1", "GMPS", "CAD", "DPYD", "ADA", "TYMP", "APRT", "PRPS1", "TTR", "ALDH6A1", "GMPR", "GDA", "HPRT1", "DPYS", "PAICS")
GO_PURINE_NUCLEOBASE_BIOSYNTHETIC_PROCESS	0.0520653	0.310775	-0.446718	-1.57918	270	10	c("SHMT2", "GMPS", "ADA", "APRT", "PRPS1", "HPRT1", "PAICS")
GO_NUCLEOSIDE_METABOLIC_PROCESS	0.0112498	0.175429	-0.212735	-1.74678	63	94	c("APOBEC3G", "APOBEC3F", "NME9", "NME5", "GMPS", "RAN", "NME1", "PNP", "CAD", "MACROD2", "APOBEC3C", "DPYD", "ADA", "PRPS1L1", "UPP2", "NT5C2", "DERA", "TYMP", "RAB23", "MFN1", "APRT", "DGUOK", "IMPDH2", "NME2", "PEMT", "PRPS1", "UPP1", "GUK1", "UCKL1", "ATIC", "ENPP4", "NME6", "TK2", "DLG1", "EFL1", "NUDT18", "AMPD3", "ADAL", "UCK2", "HPRT1", "MTAP", "DPYS")
GO_RIBONUCLEOSIDE_METABOLIC_PROCESS	0.0115774	0.175429	-0.249094	-1.77972	63	62	c("APOBEC3G", "APOBEC3F", "NME9", "NME5", "GMPS", "RAN", "NME1", "PNP", "APOBEC3C", "ADA", "UPP2", "NT5C2", "RAB23", "MFN1", "APRT", "DGUOK", "IMPDH2", "NME2", "PEMT", "UPP1", "GUK1", "ENPP4", "NME6", "DLG1", "EFL1", "NUDT18", "AMPD3", "ADAL")
GO_NUCLEOSIDE_MONOPHOSPHATE_METABOLIC_PROCESS	0.0654206	0.343547	-0.203389	-1.4794	363	65	c("AK7", "GMPS", "DCTD", "CAD", "AK6", "AK1", "ADA", "PRPS1L1", "UPP2", "NT5C2", "AK8", "APRT", "DGUOK", "IMPDH2", "PRPS1", "UPP1", "GUK1", "RAD50", "UCKL1", "NUDT2", "ATIC")
GO_NUCLEOSIDE_MONOPHOSPHATE_BIOSYNTHETIC_PROCESS	0.061903	0.336213	-0.250321	-1.5149	336	39	c("GMPS", "DCTD", "CAD", "ADA", "PRPS1L1", "UPP2", "APRT", "DGUOK", "IMPDH2", "PRPS1", "UPP1", "UCKL1", "NUDT2", "ATIC")
GO_PURINE_NUCLEOSIDE_MONOPHOSPHATE_METABOLIC_PROCESS	0.617761	0.800093	-0.148571	-0.867684	3338	35	c("GMPS", "AK1", "ADA", "NT5C2", "APRT", "DGUOK", "IMPDH2", "GUK1", "NUDT2", "ATIC")
GO_PURINE_NUCLEOSIDE_MONOPHOSPHATE_BIOSYNTHETIC_PROCESS	0.284692	0.597356	-0.247443	-1.14588	1511	19	c("GMPS", "ADA", "APRT", "DGUOK", "IMPDH2", "NUDT2", "ATIC", "AMPD3", "HPRT1", "PAICS")
GO_PYRIMIDINE_NUCLEOSIDE_MONOPHOSPHATE_METABOLIC_PROCESS	0.45842	0.708015	-0.23539	-0.989418	2430	15	c("DCTD", "CAD", "UPP2", "UPP1", "UCKL1")
GO_NUCLEOSIDE_DIPHOSPHATE_METABOLIC_PROCESS	0.299637	0.605432	-0.119839	-1.11379	1733	143	c("ENO1", "NUDT16", "HIF1A", "EIF6", "AK7", "ENTPD3", "NME9", "EP300", "NME5", "IGF1", "NME1", "NUP88", "ENO3", "ZBTB20", "AAAS", "NCOR1", "AK1", "NUDT9", "RAE1", "ARNT", "AK8", "PRKAA1", "HTR2A", "GCK", "NME2", "STAT3", "PPARA", "GUK1", "NUP188", "NUP37", "SLC4A4", "NUDT7", "PFKP", "DDIT4", "PGK1", "NDC1")
GO_NUCLEOSIDE_TRIPHOSPHATE_METABOLIC_PROCESS	0.00894737	0.165354	-0.208893	-1.75148	50	101	c("ENO1", "ATP5MC2", "NUDT16", "ATP5F1E", "AK7", "ENTPD3", "NME9", "ATP5PO", "NME5", "RAN", "NME1", "MT-ATP8", "MT-CO2", "CAD", "AK1", "ADA", "ATP5ME", "ATP5F1B", "ATP5MF", "AK8", "RAB23", "MFN1", "DGUOK", "IMPDH2", "NME2", "STOML2", "TBPL1", "MT-ATP6", "STAT3", "GUK1", "UCKL1", "NUDT2")
GO_NUCLEOSIDE_TRIPHOSPHATE_BIOSYNTHETIC_PROCESS	0.0382484	0.281877	-0.206775	-1.5789	213	75	c("ENO1", "ATP5MC2", "ATP5F1E", "AK7", "NME9", "ATP5PO", "NME5", "NME1", "MT-ATP8", "MT-CO2", "CAD", "AK1", "ATP5ME", "ATP5F1B", "ATP5MF", "AK8", "IMPDH2", "NME2", "STOML2", "TBPL1", "MT-ATP6", "STAT3", "UCKL1", "NUDT2")
GO_NUCLEOSIDE_TRIPHOSPHATE_CATABOLIC_PROCESS	0.497142	0.731732	-0.250512	-0.95713	2608	12	c("NUDT16", "ENTPD3", "ADA")
GO_PURINE_NUCLEOSIDE_TRIPHOSPHATE_METABOLIC_PROCESS	0.0307884	0.263104	-0.207185	-1.60908	172	79	c("ENO1", "ATP5MC2", "NUDT16", "ATP5F1E", "NME9", "ATP5PO", "NME5", "RAN", "NME1", "MT-ATP8", "MT-CO2", "ADA", "ATP5ME", "ATP5F1B", "ATP5MF", "RAB23", "MFN1", "DGUOK", "IMPDH2", "NME2", "STOML2", "MT-ATP6", "STAT3", "GUK1", "NUDT2")
GO_PYRIMIDINE_NUCLEOSIDE_TRIPHOSPHATE_METABOLIC_PROCESS	0.301146	0.60722	-0.234021	-1.12417	1602	21	c("NME9", "NME5", "NME1", "CAD", "NME2", "TBPL1", "UCKL1", "NME6")
GO_PYRIMIDINE_NUCLEOSIDE_TRIPHOSPHATE_BIOSYNTHETIC_PROCESS	0.110461	0.42769	-0.309844	-1.4028	584	18	c("NME9", "NME5", "NME1", "CAD", "NME2", "TBPL1", "UCKL1", "NME6")
GO_PURINE_DEOXYRIBONUCLEOTIDE_METABOLIC_PROCESS	0.375953	0.661182	-0.276675	-1.05709	1972	12	c("NUDT16", "ADA", "DGUOK", "GUK1", "NUDT18")
GO_RIBONUCLEOSIDE_MONOPHOSPHATE_BIOSYNTHETIC_PROCESS	0.0426941	0.28991	-0.288308	-1.61548	231	31	c("GMPS", "CAD", "ADA", "PRPS1L1", "UPP2", "APRT", "IMPDH2", "PRPS1", "UPP1", "UCKL1", "NUDT2", "ATIC")
GO_RIBONUCLEOSIDE_MONOPHOSPHATE_METABOLIC_PROCESS	0.152922	0.481333	-0.202566	-1.30792	839	47	c("GMPS", "CAD", "AK1", "ADA", "PRPS1L1", "UPP2", "NT5C2", "APRT", "IMPDH2", "PRPS1", "UPP1", "GUK1", "UCKL1", "NUDT2", "ATIC")
GO_DEOXYRIBONUCLEOSIDE_MONOPHOSPHATE_METABOLIC_PROCESS	0.767364	0.877494	0.20058	0.752075	3667	11	c("DCK", "NT5M", "DUT")
GO_NUCLEOSIDE_CATABOLIC_PROCESS	0.0432603	0.28991	-0.30326	-1.61479	232	27	c("APOBEC3G", "APOBEC3F", "PNP", "APOBEC3C", "DPYD", "ADA", "UPP2", "DERA", "TYMP", "UPP1", "ENPP4", "NUDT18", "ADAL", "HPRT1", "DPYS")
GO_PYRIMIDINE_RIBONUCLEOSIDE_MONOPHOSPHATE_METABOLIC_PROCESS	0.205764	0.536492	-0.352475	-1.24603	1070	10	c("CAD", "UPP2", "UPP1", "UCKL1", "UCK2", "UCK1")
GO_CYCLIC_NUCLEOTIDE_METABOLIC_PROCESS	0.520833	0.743495	0.154167	0.946919	2374	36	c("NPPC", "PDE5A", "ADCY8", "GUCY1A2", "PDE8A", "PDE4B", "ADCY1", "ADCY2", "PDE10A", "PDE7A", "PDE9A", "AMPD2")
GO_CYCLIC_NUCLEOTIDE_BIOSYNTHETIC_PROCESS	0.839906	0.915551	0.1495	0.706705	3939	19	c("NPPC", "ADCY8", "GUCY1A2", "ADCY1", "ADCY2", "AMPD2", "NPR2", "ADCY7")
GO_RIBONUCLEOSIDE_TRIPHOSPHATE_METABOLIC_PROCESS	0.0906485	0.39538	-0.182083	-1.40008	505	77	c("ENO1", "ATP5MC2", "ATP5F1E", "NME9", "ATP5PO", "NME5", "RAN", "NME1", "MT-ATP8", "MT-CO2", "CAD", "ATP5ME", "ATP5F1B", "ATP5MF", "RAB23", "MFN1", "IMPDH2", "NME2", "STOML2", "MT-ATP6", "STAT3", "UCKL1", "NUDT2")
GO_DEOXYRIBONUCLEOSIDE_TRIPHOSPHATE_METABOLIC_PROCESS	0.50599	0.73514	-0.21586	-0.952367	2660	17	c("NUDT16", "ADA", "DGUOK", "TBPL1", "GUK1")
GO_RIBONUCLEOSIDE_TRIPHOSPHATE_BIOSYNTHETIC_PROCESS	0.0837243	0.380049	-0.197415	-1.42734	463	64	c("ENO1", "ATP5MC2", "ATP5F1E", "NME9", "ATP5PO", "NME5", "NME1", "MT-ATP8", "MT-CO2", "CAD", "ATP5ME", "ATP5F1B", "ATP5MF", "IMPDH2", "NME2", "STOML2", "MT-ATP6", "STAT3", "UCKL1", "NUDT2")
GO_PYRIMIDINE_RIBONUCLEOSIDE_TRIPHOSPHATE_METABOLIC_PROCESS	0.138412	0.467838	-0.320581	-1.3475	733	15	c("NME9", "NME5", "NME1", "CAD", "NME2", "UCKL1", "NME6")
GO_CYCLIC_NUCLEOTIDE_CATABOLIC_PROCESS	0.292185	0.602134	0.275828	1.14704	1386	14	c("PDE5A", "PDE8A", "PDE4B", "PDE10A", "PDE7A", "PDE9A")
GO_PYRIMIDINE_RIBONUCLEOTIDE_METABOLIC_PROCESS	0.132605	0.459061	-0.27287	-1.36019	703	23	c("NME9", "NME5", "NME1", "CAD", "UPP2", "NME2", "UPP1", "UCKL1", "NME6")
GO_PYRIMIDINE_DEOXYRIBONUCLEOTIDE_METABOLIC_PROCESS	0.133234	0.460237	0.293504	1.35926	626	18	c("TDG", "CMPK2", "NT5M", "DUT", "MBD4", "SHMT1", "NEIL1", "DTYMK", "DCTPP1", "TYMS", "NT5C", "NTHL1", "OGG1")
GO_NUCLEOTIDE_SUGAR_METABOLIC_PROCESS	0.377442	0.661799	-0.178801	-1.062	2047	37	c("NAGK", "RENBP", "UGGT1", "CSGALNACT1", "GUK1", "MPI", "AMDHD2", "UGDH", "UAP1", "MGAT1", "UAP1L1", "GNPDA1", "DPAGT1", "NANS", "PGM3", "EXTL2", "UGP2")
GO_NUCLEOTIDE_SUGAR_BIOSYNTHETIC_PROCESS	0.329825	0.631147	-0.223474	-1.09511	1754	22	c("NAGK", "RENBP", "MPI", "AMDHD2", "UGDH", "UAP1", "UAP1L1", "GNPDA1", "NANS", "PGM3", "UGP2")
GO_COBALAMIN_METABOLIC_PROCESS	0.564366	0.77079	-0.205884	-0.908357	2967	17	c("TCN2", "MMADHC", "CUBN", "CD320", "MMAA", "MMAB")
GO_GLYCOLIPID_BIOSYNTHETIC_PROCESS	0.0389962	0.283475	-0.221758	-1.56611	215	60	c("PIGN", "GAL3ST4", "B3GALT4", "PIGP", "MPPE1", "ST3GAL4", "PRKAA1", "DPM3", "SCCPDH", "B3GALT2", "PIGU", "DPM2", "PIGO", "PIGG", "PIGV", "PIGA", "A4GALT", "B4GALT3", "ST3GAL5", "ST8SIA4", "GBGT1", "ST8SIA5", "PIGM", "PIGS", "PGAP3", "ST6GALNAC5", "UGCG", "PIGW", "ST3GAL2")
GO_RIBONUCLEOTIDE_CATABOLIC_PROCESS	0.957594	0.977324	0.0977454	0.57519	4425	32	c("HINT1", "PDE5A", "ITPA", "PDE8A", "PDE4B", "NUDT4", "PDE10A", "PDE7A", "PDE9A")
GO_DEOXYRIBONUCLEOTIDE_METABOLIC_PROCESS	0.702037	0.846921	-0.140196	-0.809487	3790	34	c("NUDT16", "DCTD", "ADA", "DERA", "DGUOK", "TBPL1", "GUK1", "SMUG1")
GO_DEOXYRIBONUCLEOTIDE_BIOSYNTHETIC_PROCESS	0.854988	0.922715	-0.162435	-0.682763	4533	15	c("DCTD", "DGUOK", "TBPL1", "GUK1")
GO_RESPONSE_TO_TEMPERATURE_STIMULUS	0.0656019	0.344124	-0.134638	-1.39126	381	213	c("HSP90AA1", "CDKN1A", "IGFBP7", "SOD1", "PIRT", "DNAJA1", "MAPK1", "ATP2A2", "DNAJC3", "STUB1", "RPA1", "EP300", "BAG2", "IGF1", "HSPB8", "UCP2", "DRGX", "IER5", "SLU7", "NUP88", "MT-CYB", "MT-CO2", "SLC27A1", "BAG3", "CAMK2A", "TGFB1I1", "AAAS", "HSPA2", "CIRBP", "HSP90AB1", "EIF2B3", "FGF16", "RAE1", "DNAJC7", "EIF2AK4", "PRKAA1", "HTR2A", "HMOX1", "TRPV2", "EIF2B2", "FKBP4", "MICA", "CASQ1",…
GO_CELLULAR_RESPONSE_TO_STARVATION	0.129553	0.457721	-0.139759	-1.30169	746	145	c("GABARAPL1", "STK26", "GABARAP", "NFE2L2", "CDKN1A", "XBP1", "MAPK1", "KLF10", "CARTPT", "ATF3", "SESN2", "MAP1LC3C", "MAP1LC3B2", "TP53", "ATF4", "PMAIP1", "GCN1", "TBL2", "SREBF1", "ATG7", "EIF2AK4", "NUAK1", "RRAGA", "PRKAA1", "RRAGD", "SZT2", "IMPACT", "PIK3C3", "MAPK8", "MAP1LC3B", "SESN1", "XPR1", "UPP1", "PPARA", "MFSD2A", "IFI16", "RRAGB", "MIOS", "WRN", "PRKD1", "FOXO1", "DAP", "C12orf…
GO_RESPONSE_TO_PH	0.725554	0.857318	0.13228	0.795858	3338	34	c("GPR4", "ASIC2", "ASIC1", "SLC9A1", "SRC", "KCNK4", "GNA11", "TRPV1", "HYAL1", "GPLD1", "ASIC3", "HVCN1", "CA2", "RAB11FIP5", "RAB11B", "LGMN", "PKD1L3", "TTPA", "CHP1", "NOX1", "PKD2L1", "SST", "GIP", "GJA1", "SLC38A3", "GPR68", "CTSS", "PAM", "CLCN7", "ARSB", "GBA", "MCOLN1")
GO_MRNA_TRANSCRIPTION	0.307299	0.613266	0.264108	1.12691	1443	15	c("SUPT6H", "DDX5", "MED1", "HSF1", "TFCP2")
GO_SNRNA_TRANSCRIPTION	0.0737798	0.362858	0.182665	1.43431	324	72	c("POLR2K", "TAF9", "RPRD1A", "MEPCE", "INTS7", "POLR2J", "POLR2D", "INTS6", "TAF5", "TAF13", "NCBP2", "GTF2F2", "ZNF143", "POLR2B", "SNAPC4", "GTF2A2", "INTS11", "NCBP1", "TAF6", "POLR2I", "GTF2F1", "INTS1", "LARP7", "TBP")
GO_RRNA_TRANSCRIPTION	0.00765027	0.154766	0.332002	1.89961	34	30	c("NOP53", "GTF3C2", "BRF1", "SPIN1", "NOL11", "NCL", "POLR1E", "GTF3C6", "PWP1", "GTF3C5", "DDX11", "GTF3C1", "IPPK", "ANG", "SIRT7")
GO_AMINE_METABOLIC_PROCESS	0.389949	0.671579	-0.118327	-1.04844	2226	122	c("PSMA7", "ALDH7A1", "PSMB1", "PSMC4", "DDC", "PSMD13", "PSMA5", "NR4A2", "PSMD14", "PSME1", "PSMC6", "PAOX", "GPR37", "PSMD1", "GCDH", "SRM", "SARDH", "CHKA", "ATP2B4", "DHPS", "SLC7A7", "NQO1", "AZIN2", "PSMA6", "PSMD9", "PSMD7", "MAOA", "MOXD1", "PSMA4", "PSMC2", "PSMB2", "PSMB4", "CHDH", "OAZ3", "PSMD3", "TPH2", "MAOB", "VPS35", "HPRT1", "GDPD3", "DBH", "PSMB8", "PSMA3", "ATP7A", "PSMB5", "A…
GO_AMINE_BIOSYNTHETIC_PROCESS	0.327447	0.629101	-0.228641	-1.09833	1742	21	c("DDC", "PAOX", "SRM", "AZIN2", "MOXD1", "OAZ3", "TPH2", "DBH", "ASMT", "AANAT", "SMOX", "SAT1", "AGMAT", "AMD1")
GO_AMINE_CATABOLIC_PROCESS	0.162305	0.492967	-0.282228	-1.30697	861	19	c("ALDH7A1", "PAOX", "SARDH", "ATP2B4", "CHDH", "IDO2", "HNMT", "SMOX", "SAT1", "KYNU", "DMGDH", "TDO2", "BHMT")
GO_OLIGOSACCHARIDE_METABOLIC_PROCESS	0.268706	0.58264	-0.180678	-1.16659	1475	47	c("NEU3", "GANC", "GAL3ST4", "NEU1", "NAGA", "HEXB", "MAN2B1", "IDUA", "ST3GAL4", "CTBS", "B3GALT2", "FUT4")
GO_OLIGOSACCHARIDE_BIOSYNTHETIC_PROCESS	0.673335	0.831706	0.19445	0.829693	3163	15	c("FBP1", "B3GALT1", "MGAT2", "SLC2A1", "FUT8")
GO_OLIGOSACCHARIDE_CATABOLIC_PROCESS	0.0714697	0.356237	-0.426177	-1.50657	371	10	c("NEU3", "NEU1", "HEXB", "MAN2B1", "CTBS")
GO_RESPONSE_TO_RADIATION	0.299364	0.60521	-0.0917962	-1.09577	1788	395	c("ID2", "TH", "CDKN1A", "DYNLRB1", "CCND1", "USP28", "HIF1A", "OPRM1", "ERCC6", "GUCA1A", "RAD18", "ABRAXAS1", "ARRB1", "EP300", "NABP1", "BHLHE40", "FNTB", "MYC", "MAP3K20", "ATOH7", "NIPBL", "BAK1", "HRAS", "INTS3", "ERCC3", "TP53", "ATF4", "PER3", "TXN", "CIRBP", "NEDD4", "CNGB1", "COPS9", "FANCD2", "ELK1", "DUSP1", "EIF2AK4", "METTL3", "BRAT1", "MAPK13", "PTPRK", "PRKAA1", "ALAD", "NFATC4", …
GO_PHOSPHOLIPID_CATABOLIC_PROCESS	0.52358	0.745864	0.14647	0.947151	2386	41	c("IDH1", "INPP5F", "SMPD4", "ABHD16A", "LIPG", "PRDX6", "ABHD12", "PNPLA8", "SCARB1", "NAPEPLD")
GO_TOXIN_METABOLIC_PROCESS	0.0760766	0.367016	-0.377186	-1.49457	400	13	c("TH", "NFE2L2", "DDC", "ARL1", "AS3MT", "PAM", "CYP1A1", "CYP1B1")
GO_RESPONSE_TO_HEAT	0.049548	0.304837	-0.156919	-1.47629	284	150	c("HSP90AA1", "CDKN1A", "IGFBP7", "SOD1", "PIRT", "DNAJA1", "MAPK1", "ATP2A2", "STUB1", "RPA1", "EP300", "BAG2", "IGF1", "HSPB8", "IER5", "SLU7", "NUP88", "MT-CYB", "BAG3", "CAMK2A", "TGFB1I1", "AAAS", "HSPA2", "HSP90AB1", "EIF2B3", "RAE1", "DNAJC7", "HMOX1", "TRPV2", "EIF2B2", "FKBP4", "MICA", "CASQ1", "NUP188", "CPB2", "IRAK1", "NUP37", "RPA2", "CCAR2", "NDC1", "EIF2B4", "P2RX3", "DNAJA3", "NOS…
GO_RESPONSE_TO_COLD	0.158336	0.487877	-0.207684	-1.3031	867	43	c("HSP90AA1", "DNAJC3", "UCP2", "MT-CO2", "SLC27A1", "HSPA2", "CIRBP", "EIF2AK4", "PRKAA1", "THRA", "P2RX3", "PPARG", "HSPD1", "FOXO1", "SLC25A27", "GMPR", "APPL2")
GO_RESPONSE_TO_XENOBIOTIC_STIMULUS	0.944045	0.970957	0.0711701	0.604627	4065	91	c("SLITRK5", "MGST1", "GSTO2", "GRIN1", "RB1", "ACSL1", "AOC2", "MGST3", "POR", "GCLC", "AIP", "CYP46A1", "SULT1A3", "CYP2C8", "CYP26B1", "CYB5B", "CYP3A5", "SULT1A1", "SULT1A2", "GSTO1", "NQO2", "FMO1", "EPHX1", "CRYZ", "AKR7L", "ACAA1", "ACY1", "CES3", "CYP2E1", "CYP2R1", "GPX1", "RHBDD3", "GSTM2", "GSTM4", "CES1", "AKR7A2", "AKR7A3", "GSTM1", "N6AMT1", "SULT1A4", "STAR", "MGST2", "TIGAR", "CYP…
GO_RESPONSE_TO_UV	0.105878	0.421203	-0.151132	-1.35917	606	128	c("CDKN1A", "CCND1", "USP28", "ERCC6", "RAD18", "EP300", "MYC", "BAK1", "ERCC3", "TP53", "ATF4", "CIRBP", "NEDD4", "COPS9", "EIF2AK4", "METTL3", "MAPK13", "PTPRK", "PRKAA1", "NFATC4", "PPID", "IMPACT", "RHBDD1", "UVSSA", "ERCC4", "MAPK8", "HYAL2", "EGFR", "INO80", "SCARA3", "ZRANB3", "USP47", "CCAR2", "POLK", "DDB1", "ST20", "UBE4B", "WRN", "MDM2", "SDF4", "YY1", "TMEM161A", "RPL26", "GTF2H2", "T…
GO_RESPONSE_TO_WATER	0.0397716	0.284803	-0.401051	-1.63158	208	14	c("TH", "CD9", "SIPA1", "KRT8", "AKR1B1", "ATP2B4")
GO_RESPONSE_TO_LIGHT_STIMULUS	0.442977	0.702157	-0.0914333	-1.01037	2582	278	c("ID2", "TH", "CDKN1A", "DYNLRB1", "CCND1", "USP28", "HIF1A", "ERCC6", "GUCA1A", "RAD18", "ARRB1", "EP300", "BHLHE40", "FNTB", "MYC", "ATOH7", "BAK1", "ERCC3", "TP53", "ATF4", "PER3", "CIRBP", "NEDD4", "CNGB1", "COPS9", "ELK1", "DUSP1", "EIF2AK4", "METTL3", "MAPK13", "PTPRK", "PRKAA1", "NFATC4", "FECH", "PPID", "CDK5", "IMPACT", "FBXL22", "ATP1A2", "METAP2", "RHBDD1", "UVSSA", "KCNC1", "ERCC4", …
GO_NAD_BIOSYNTHETIC_PROCESS	0.0568845	0.322323	-0.310253	-1.54653	301	23	c("NNMT", "NAXE", "RNLS", "NMRK1", "NUDT12", "NMNAT1", "NADSYN1", "PARP9", "PTGIS", "NMNAT3", "QPRT", "IDO2", "NAMPT", "PARP10", "KYNU", "SLC22A13")
GO_CARNITINE_METABOLIC_PROCESS	0.456174	0.706885	-0.258924	-0.98927	2393	12	c("ALDH9A1", "CPT1A", "SLC22A4", "TMLHE", "CPT1C", "CPT1B")
GO_RNA_MODIFICATION	0.500609	0.732113	-0.102342	-0.975074	2875	157	c("NUDT16", "METTL14", "APOBEC3G", "NOP10", "METTL5", "ADARB2", "APOBEC3F", "QTRT2", "THUMPD3", "PUS1", "TRMT5", "APOBEC3C", "TFB1M", "THG1L", "RPUSD3", "TRMT10B", "QTRT1", "MRM1", "FTSJ1", "METTL3", "ZCCHC4", "ZC3H13", "TRMT61B", "TRMT112", "TRMT44", "NSUN4", "HSD17B10", "MOCS3", "PUS7", "EMG1", "ALKBH5", "CBLL1", "SSB", "TSR3", "ALKBH8", "TRMT2A", "TYW5", "PUSL1", "RRNAD1", "KTI12", "PUS3", "AA…
GO_FERTILIZATION	0.300123	0.60592	-0.126479	-1.12067	1713	122	c("MFGE8", "YBX3", "TCP1", "SYT6", "SLIRP", "CD9", "PLB1", "AR", "AAAS", "ROPN1B", "ATP8B3", "MAEL", "HEXB", "SPA17", "CCT8", "TARBP2", "REC8", "MEIOB", "RIMS1", "CATSPER2", "CACNA1H", "AKAP3", "CATSPERG", "UNC13B", "ADAM21", "ADAM20", "GNPDA1", "CD46", "SPAG1", "GLIPR1L2", "BCL2L1", "CLIC4", "KDM5B", "ZP3", "TRPC3", "CATSPER3", "TRPC7", "SPAG8", "TDRKH", "CECR2", "TRIM36", "INTS13", "UBXN8", "PR…
GO_DETECTION_OF_ABIOTIC_STIMULUS	0.14358	0.476451	-0.147403	-1.29379	822	117	c("TAC1", "LHFPL5", "PIEZO1", "GUCA1A", "WHRN", "ARRB1", "FNTB", "DRGX", "NPFFR2", "CNGB1", "HTR2A", "METAP2", "STRC", "CXCR4", "CACNB3", "PDE6B", "OPN3", "NMT2", "LXN", "JUP", "NTRK1", "SCN1A", "OPN4", "CEP250", "NMT1", "CCDC66", "ATP8A2", "ARRB2", "GUCY2D", "PPEF1", "CXCL12", "CRB1", "TCAP", "SERPINE2", "TRPC3", "OPN1SW", "PLEKHB1", "FYN", "CHRNA9", "PKD1L2", "PHF24", "REEP6", "KCNA1", "SAG", "…
GO_DETECTION_OF_LIGHT_STIMULUS	0.0428935	0.28991	-0.229918	-1.56947	235	55	c("GUCA1A", "ARRB1", "FNTB", "CNGB1", "METAP2", "PDE6B", "OPN3", "NMT2", "OPN4", "CEP250", "NMT1", "CCDC66", "ATP8A2", "GUCY2D", "PPEF1", "CRB1", "TRPC3", "OPN1SW", "PLEKHB1", "REEP6", "SAG", "PDC", "GUCA1B", "CNGA1", "GPR88", "METAP1", "RGS9BP", "PITPNM1", "PDE6G", "GRM6", "NR2E3", "TULP1", "PDE6A", "CABP4", "CACNA2D4", "PDE6C", "SEMA5B", "EYS", "BEST1", "CAMKMT", "GRK1", "GNGT1", "RRH")
GO_DETECTION_OF_VISIBLE_LIGHT	0.0407718	0.286603	-0.249351	-1.58942	223	45	c("GUCA1A", "FNTB", "CNGB1", "METAP2", "PDE6B", "OPN3", "NMT2", "OPN4", "CEP250", "NMT1", "CCDC66", "ATP8A2", "GUCY2D", "PPEF1", "CRB1", "OPN1SW", "REEP6", "SAG", "GUCA1B", "CNGA1", "GPR88", "METAP1", "RGS9BP", "PDE6G", "GRM6", "TULP1", "PDE6A", "CACNA2D4", "PDE6C", "SEMA5B", "EYS", "BEST1", "CAMKMT", "GRK1", "GNGT1", "RRH")
GO_DETECTION_OF_BIOTIC_STIMULUS	0.393387	0.672427	-0.217508	-1.04484	2093	21	c("HLA-B", "HLA-DRB1", "TSPO", "SRPX", "HLA-A")
GO_RESPONSE_TO_MECHANICAL_STIMULUS	0.274119	0.587473	-0.11447	-1.13589	1593	182	c("LHFPL5", "CNN2", "TNFRSF1A", "FOXP2", "MAP1B", "PIEZO1", "COL1A1", "IRF1", "TNC", "WHRN", "TNFRSF10B", "BTG2", "BAK1", "BAG3", "PTPN11", "KCNK2", "UCN", "FOSL1", "TXNIP", "MAP3K1", "BGLAP", "HTR2A", "CASP8AP2", "PTK2B", "ATP1A2", "GADD45A", "KCNC1", "MAPK8", "KCNJ2", "STRC", "AGT", "CXCR4", "EGFR", "CACNB3", "RYR2", "SLC1A3", "USP53", "DAG1", "CYBA", "P2RX3", "ANGPT2", "GOT1", "PPARG", "JUP", …
GO_RESPONSE_TO_VIRUS	0.201071	0.534629	-0.109628	-1.1878	1163	256	c("ENO1", "LAMTOR5", "ISG15", "APOBEC3G", "CLU", "IRF1", "MX1", "DNAJC3", "APOBEC3F", "F2RL1", "HTRA1", "AZU1", "UFD1", "ACTA2", "MOV10", "SERINC5", "PMAIP1", "APOBEC3C", "FOSL1", "CFL1", "MAVS", "HSPB1", "STAT2", "IKBKB", "TTC4", "SPON2", "ATG7", "EIF2AK4", "IFI27", "IRF3", "UNC93B1", "ZMYND11", "IFI44", "IRF2", "TRIM56", "TRIM5", "MICA", "ABCC9", "TRAF3IP2", "POU2F2", "IKBKE", "HYAL2", "CXCR4",…
GO_RESPONSE_TO_BACTERIUM	0.0011692	0.0638643	-0.146807	-1.75282	6	394	c("EDNRB", "SPARC", "TAC1", "TH", "RPL39", "TNFRSF1A", "SERPINE1", "XBP1", "PTGFR", "ISG15", "HLA-B", "FKBP5", "MAPK1", "TF", "EPHA2", "HLA-E", "ASS1", "OPRM1", "SHC1", "ATP2A2", "NOTCH2", "ANXA3", "F2RL1", "HLA-DRB1", "MAPKAPK3", "CX3CL1", "TENT5A", "B2M", "GRN", "ROMO1", "CAV1", "RPS19", "RAB29", "CITED1", "MAPKBP1", "MLH1", "AZU1", "PRLR", "ZFP36", "PRKCD", "TMEM255A", "LIAS", "MACROD2", "CLDN…
GO_RESPONSE_TO_FUNGUS	0.608639	0.794455	-0.167454	-0.877682	3254	26	c("IL17RC", "BAK1", "SPON2", "SYK", "ATG5", "CARD9", "JAGN1", "BCL10", "DEFA3", "DEFA1B", "DEFA1", "BTK", "DCD", "MPO", "HTN1")
GO_RESPONSE_TO_TOXIC_SUBSTANCE	0.0055068	0.13507	-0.16908	-1.73777	31	209	c("TH", "GPX3", "NFE2L2", "CDKN1A", "SOD1", "MAPK1", "MAP1B", "ASS1", "CST3", "DDC", "TXNDC17", "ERCC6", "CYGB", "SLC18A2", "SESN2", "DUOX1", "AKR1A1", "UBA52", "PRDX4", "PRDX1", "ESD", "BAK1", "BPHL", "MT-CYB", "ATF4", "WAPL", "GSTM3", "CLDN1", "TXNRD3", "CDK4", "TXN", "SLC30A1", "APOE", "ALOX5AP", "OPRD1", "TXNRD1", "UBIAD1", "SCN9A", "PRDX2", "MT2A", "ALAD", "CHKA", "FECH", "SZT2", "SRSF9", "T…
GO_RESPONSE_TO_LIGHT_INTENSITY	0.826897	0.907547	-0.199339	-0.704678	4303	10	c("KCNC1", "RDH13", "CAT", "AKT2", "SLC24A1", "TENT2", "MT-ND3", "KCNC2", "RS1")
GO_PHOTOPERIODISM	0.151475	0.481333	0.228977	1.31013	692	30	c("PPP1CB", "NMU", "PPP1CA", "PPP1CC", "MTA1", "RBM4", "CRY1", "FBXL3", "PML", "NR2F6", "FBXL6", "CLOCK", "FBXL12", "SIK1", "PER2", "PER1")
GO_ENTRAINMENT_OF_CIRCADIAN_CLOCK	0.0207702	0.223771	0.296498	1.74476	95	32	c("SOX14", "PPP1CB", "GNAQ", "PPP1CA", "PPP1CC", "MTA1", "RBM4", "GNA11", "CRY1", "FBXL3", "PML", "PHLPP1", "NR2F6", "FBXL6", "ARNTL2", "FBXL12", "SIK1", "PER2", "PER1")
GO_UV_PROTECTION	0.722633	0.856289	-0.198598	-0.78693	3808	13	c("ERCC3", "ERCC4", "SCARA3", "SDF4", "CAT", "ERCC1")
GO_RESPONSE_TO_SALT_STRESS	0.00413534	0.118984	-0.431195	-2.03456	21	20	c("TH", "SLC12A6", "ANXA7", "MT-CYB", "TP53", "CLDN1", "HSP90AB1", "ZFP36L1", "AKR1B1")
GO_RESPONSE_TO_CARBOHYDRATE	0.00137433	0.0675702	-0.181773	-1.84334	7	198	c("SPARC", "MAP2K6", "TH", "XBP1", "FOXA2", "MAP1B", "KAT7", "SERPINF1", "RAB11FIP2", "CST3", "HIF1A", "TXN2", "SRI", "HLA-DRB1", "CDKN1B", "ARRB1", "C2CD2L", "SESN2", "ADRA2A", "TIAM1", "HNF1B", "NME1", "PHPT1", "AGER", "PCK2", "ZBTB20", "CDT1", "SLC30A8", "NDUFA9", "ILDR2", "RMI1", "CDK16", "ZFP36L1", "TXNIP", "TCF7L2", "EIF2B3", "SREBF1", "ATG7", "PTPRN", "MAPK13", "PRKAA1", "ME1", "PIH1D1", "…
GO_HORMONE_MEDIATED_SIGNALING_PATHWAY	0.806893	0.897129	-0.0798109	-0.774115	4658	167	c("BMP4", "PRMT2", "EP300", "RWDD1", "NKX3-1", "SSTR2", "PAQR8", "PRLR", "RUNX1", "AKAP13", "CALR", "SLC27A1", "RXRA", "CNOT2", "AR", "PTPN11", "NCOR1", "NEDD4", "DDX54", "RXRG", "LGR4", "RXRB", "NR3C1", "HDAC1", "RARG", "TAF7", "LMO3", "FKBP4", "PPARGC1B", "CALCOCO1")
GO_POST_EMBRYONIC_DEVELOPMENT	0.193658	0.52751	-0.160688	-1.23557	1080	77	c("GNAS", "SCUBE1", "FOXP2", "BMP4", "CCDC47", "SLC18A2", "ATF5", "VEGFA", "NR4A2", "BAK1", "IGF2R", "CSRNP1", "MYO7A", "SCN9A", "MORC3", "SZT2", "TIPARP", "INPPL1", "GATA3", "MYO1E", "NDN", "MFAP2", "BCL11B", "CHST11", "PLEKHA1", "ACO1", "CRB1", "KDM5B", "TAL2", "BCL2", "AGO2", "HEG1", "ERCC1")
GO_AXIS_SPECIFICATION	0.572607	0.773945	-0.122828	-0.916415	3193	70	c("FOXA2", "MDFI", "BMP4", "SETDB2", "NOTCH2", "CITED1", "STC1", "PAX6", "WDR77", "ARL13B", "FRS2", "TBX3", "DDIT3", "MNS1", "WNT7A", "COBL", "SHH", "PLD6", "PCSK6", "SRF", "AHI1", "HOXD8", "SIX3", "PTCH1", "MESP1", "SMO", "WNT5A", "WNT3", "TDRD5", "EPB41L5", "TTC8", "TDGF1", "STIL", "TBX6", "LHX1", "NOTCH1", "NRARP", "HEY2", "PKD1L1", "FGF10", "GPC3", "IFT172", "ETS2")
GO_SPECIFICATION_OF_SYMMETRY	0.587794	0.782802	-0.106285	-0.913165	3370	109	c("TBC1D32", "BMP4", "HIF1A", "SETDB2", "NOTCH2", "CFC1B", "CFC1", "DPCD", "SMAD3", "LRRC6", "TBX2", "ARL13B", "DRC1", "DISP1", "TTC25", "CCDC151", "TBX3", "DDIT3", "MEF2C", "NEK8", "IFT57", "SUFU", "BBS7", "DNAAF1", "RTTN", "SHH", "MICAL2", "PCSK6", "ARMC4", "ENKUR", "SRF", "AHI1", "RNF207", "RFX3", "LEFTY1", "GALNT11", "CFAP53", "ACVR1", "MESP1", "SMO", "DYNC2H1", "NOTO", "WNT5A")
GO_EMBRYONIC_PATTERN_SPECIFICATION	0.871578	0.930203	0.0943038	0.682814	3915	56	c("MEIS1", "SMAD5", "TMED2", "MEIS2", "BASP1", "SMAD4", "KDM6A", "CTNNB1", "PGAP1", "CXXC4")
GO_POST_EMBRYONIC_ANIMAL_MORPHOGENESIS	0.596608	0.788856	-0.23059	-0.881014	3130	12	c("GNAS", "BAK1", "MYO7A")
GO_NEGATIVE_REGULATION_OF_CATABOLIC_PROCESS	0.00311154	0.0990128	0.14733	1.71497	12	282	c("RPL23", "YOD1", "GRIN2A", "FMR1", "FBP1", "MT3", "MAPK14", "RIC1", "TAF9", "NOP53", "HIPK2", "BAG6", "LRPPRC", "CNR1", "CSNK2A1", "PHB", "SMG1", "BAG5", "STYX", "PIN1", "CPTP", "NELL1", "HNRNPU", "PLIN5", "MYCBP2", "ZKSCAN3", "RPL5", "GSK3A", "TARDBP", "UCHL5", "CLEC16A", "GABARAPL2", "PDE3B", "MTMR2", "MTMR9", "TRDMT1", "EPHA4", "RELA", "UBE2J1", "TBC1D14", "HMGCR", "FURIN", "SLC25A12", "FEZ1…
GO_POSITIVE_REGULATION_OF_CATABOLIC_PROCESS	0.0717668	0.356976	0.10328	1.30577	287	409	c("PAFAH1B2", "ANKIB1", "SUPT5H", "SPTLC2", "VCP", "CSNK1E", "FMR1", "MAPK9", "BNIP3L", "UBQLN2", "LPCAT1", "HDAC6", "NEDD4L", "NOP53", "COP1", "NDUFA13", "APC2", "BAG6", "ZER1", "AGBL4", "SOCS5", "CSNK2A1", "ARIH1", "CD81", "SGSM3", "TNRC6B", "TRIM67", "PLIN5", "RAB12", "OAZ2", "BCL2L11", "ARIH2", "SESN3", "GSK3A", "TARDBP", "HSF1", "CLEC16A", "AMBRA1", "RC3H1", "TNRC6A", "PIAS1", "PNPT1", "TRIM…
GO_EPIDERMAL_CELL_DIFFERENTIATION	0.0501897	0.305655	-0.148382	-1.4571	290	176	c("LHFPL5", "TMEM79", "SOD1", "EPHA2", "BMP4", "GRHL1", "KRT18", "DSG2", "WHRN", "JAG1", "HES1", "FOSL2", "ZFP36", "RUNX1", "MYCL", "ERCC3", "PERP", "KRTAP5-1", "PAX6", "EXPH5", "ZFP36L1", "KRT8", "RBPJ", "SHARPIN", "TXNIP", "MYO7A", "WDPCP", "PSAP", "HDAC1", "EZH2", "MAFG", "NME2", "CD109", "TGM1", "SULT2B1", "STRC", "SAV1", "SPINK6", "ASAH1", "KRTAP19-5", "KRTAP5-4", "OVOL3", "KRTAP9-4", "CDH3"…
GO_HORMONE_TRANSPORT	0.340131	0.63916	-0.0987584	-1.07669	1967	263	c("TAC1", "RAB11FIP1", "GNAS", "GAL", "INHBA", "CRYM", "ITSN1", "FOXA2", "MC4R", "SLC16A10", "SYT9", "REST", "RAB11FIP2", "CARTPT", "HIF1A", "UQCC2", "SRI", "HLA-DRB1", "ARRB1", "C2CD2L", "NKX3-1", "ADRA2A", "TIAM1", "HNF1B", "PHPT1", "DOC2B", "ADCYAP1", "HADH", "PTPN11", "UCN", "SLC30A8", "BMP8A", "ILDR2", "CDK16", "RPH3AL")
GO_ANTERIOR_POSTERIOR_AXIS_SPECIFICATION	0.890018	0.941761	-0.109496	-0.655511	4814	38	c("FOXA2", "BMP4", "WDR77", "FRS2", "TBX3", "DDIT3", "SHH", "PLD6", "PCSK6", "SRF", "HOXD8", "MESP1", "WNT5A", "WNT3", "TDRD5", "EPB41L5", "TDGF1", "TBX6", "LHX1", "NRARP", "HEY2", "GPC3", "ETS2")
GO_DORSAL_VENTRAL_AXIS_SPECIFICATION	0.0927663	0.398528	0.399161	1.43905	444	10	c("SENP2", "VAX2", "CTNNB1", "CXXC4", "SMAD2", "SFRP1", "BMPR1A")
GO_ANTERIOR_POSTERIOR_PATTERN_SPECIFICATION	0.482536	0.722159	0.0968528	0.990011	2016	171	c("HOXB6", "HOXA3", "HOXB3", "HOXB2", "HIPK2", "SEMA3C", "TMED2", "BMPR2", "HOXD3", "TSHZ1", "HES4", "CELSR2", "HOXA5", "BASP1", "HOXB5", "SKI", "GBX2", "NEUROD1", "CTNNBIP1", "HOXC6", "HOXC5", "SMAD4", "PCSK5", "TGFBR1", "KDM6A", "KDM2B", "CTNNB1", "HOXB4", "ACVR2B", "PGAP1", "VANGL2", "HOXB9", "ATM", "PRKDC", "PCDH8", "NLE1", "PBX1", "AURKA", "MLLT3", "FGF8", "SCMH1", "CRKL", "HES6", "MED12", "…
GO_DORSAL_VENTRAL_PATTERN_FORMATION	0.860997	0.924651	-0.0930427	-0.700076	4818	72	c("TBC1D32", "MDFI", "BMP4", "NKX6-2", "PAX6", "ARL13B", "BMPR1B", "DISP1", "ASCL1", "GLI2", "DDIT3", "WNT7A", "TCTN1", "HHIP", "SUFU", "DLL4", "NKX2-2", "LRP4")
GO_PROXIMAL_DISTAL_PATTERN_FORMATION	0.265363	0.581601	0.215438	1.16465	1234	26	c("GREM1", "IRX3", "IRX1", "CTNNB1", "CHSY1", "CYP26B1", "HOXB9", "PBX1")
GO_CELL_CELL_RECOGNITION	0.712573	0.852773	-0.124052	-0.806926	3921	48	c("MSN", "LGALS3", "PCDHA7", "TCP1", "CD9", "ATP8B3", "SPA17", "CCT8", "CATSPER2", "CATSPERG", "FUT3", "ADAM21", "ADAM20", "DLG1", "GLIPR1L2", "ZP3", "CATSPER3")
GO_RESPONSE_TO_EXTRACELLULAR_STIMULUS	0.0471588	0.300038	-0.113106	-1.37219	282	428	c("SPARC", "GDF15", "TH", "OMA1", "GABARAPL1", "STK26", "GABARAP", "NFE2L2", "CDKN1A", "CCND1", "XBP1", "HCRT", "SOD1", "GSS", "FOXA2", "MAPK1", "MAP1B", "MC4R", "KLF10", "EIF4EBP1", "ASS1", "CARTPT", "CST3", "COL1A1", "OPRM1", "TNC", "STC2", "TXN2", "ATF3", "SESN2", "RPS19", "NR4A2", "MAP1LC3C", "SSTR2", "HSD11B2", "MAP1LC3B2", "ZFP36", "ADCYAP1", "PCK2", "MT-CYB", "STC1", "TP53", "CAD", "ATF4",…
GO_OOCYTE_DIFFERENTIATION	0.32146	0.62323	0.167556	1.10086	1452	43	c("NPPC", "NPM2", "PDE5A", "CCNB1", "WASHC5", "SOHLH2", "TUBB8", "CTNNB1", "KMT2B", "KMT2D", "ATM", "YTHDF2", "AURKA")
GO_GLIAL_CELL_DIFFERENTIATION	0.448069	0.706543	-0.100326	-1.00674	2609	190	c("ID2", "GAP43", "METTL14", "SOD1", "SOX13", "MAPK1", "CLU", "PHOX2B", "BOK", "GRN", "HES1", "MXRA8", "NCSTN", "AGER", "NKX6-2", "CD9", "ERBB3", "ERBB2", "PRMT5", "PTPN11", "PRPF19", "PAX6", "WDR1", "EIF2B3", "S100B", "NDRG1", "NFIB", "NCMAP", "ILK", "METTL3", "HDAC1", "CDK5", "EIF2B2", "ASCL1", "LDLR", "CXCR4", "EGFR")
GO_CARDIOBLAST_DIFFERENTIATION	0.404377	0.677959	-0.254038	-1.03349	2124	14	c("REST", "TBX2", "TGFB2", "RBPJ")
GO_RESPONSE_TO_INORGANIC_SUBSTANCE	0.083761	0.380049	-0.103279	-1.29045	505	497	c("SPARC", "MT-ND6", "ID2", "TH", "FUS", "STK26", "MT-ND5", "NFE2L2", "SYT17", "CCND1", "CPNE3", "SOD1", "GSS", "MAPK1", "MAP1B", "TF", "SYT9", "SERPINF1", "ASS1", "CST3", "HIF1A", "COL1A1", "ERCC6", "GUCA1A", "CDKN1B", "B2M", "SYT6", "CAV1", "CPNE1", "ANXA7", "NCSTN", "PRDX1", "SIGMAR1", "CD9", "PRKCD", "BAK1", "JUNB", "MT-CYB", "CALR", "ATF4", "CLDN1", "CDK4", "SIPA1", "TXN", "TSPO", "SLC30A1",…
GO_RESPONSE_TO_METAL_ION	0.224713	0.553433	-0.100825	-1.15696	1332	328	c("SPARC", "ID2", "TH", "FUS", "NFE2L2", "SYT17", "CCND1", "CPNE3", "SOD1", "GSS", "MAPK1", "TF", "SYT9", "SERPINF1", "ASS1", "HIF1A", "GUCA1A", "CDKN1B", "B2M", "SYT6", "CAV1", "CPNE1", "ANXA7", "NCSTN", "JUNB", "MT-CYB", "CALR", "ATF4", "CLDN1", "CDK4", "TSPO", "SLC30A1", "SLC30A8", "PTGES", "ARL13B", "ALOX5AP", "NEDD4", "TXNIP", "S100A16", "NDRG1", "DUSP1", "SLC30A10", "MT2A", "SLC41A1", "BGLA…
GO_RESPONSE_TO_IRON_ION	0.264971	0.581099	-0.211212	-1.16965	1437	30	c("CCND1", "TF", "HIF1A", "B2M", "ALAD", "HMOX1", "MDM2", "APBB1", "TFF1", "ACO1", "BCL2", "ATP7A", "TFAP2A", "SLC40A1", "BMP6", "CYP1A1")
GO_RESPONSE_TO_MANGANESE_ION	0.376344	0.661182	-0.246106	-1.06475	1994	16	c("TH", "ATF4", "TSPO", "SLC30A10", "D2HGDH")
GO_RESPONSE_TO_ZINC_ION	0.660884	0.825797	-0.133913	-0.845839	3618	44	c("TH", "ASS1", "TSPO", "SLC30A8", "MT2A", "BGLAP", "ALAD", "ZNF658", "D2HGDH", "KCNK3", "OTC", "MT1G", "PAM", "SLC39A13", "P2RX4", "ATP7A", "AANAT", "PLN", "CRIP1")
GO_SPECIFICATION_OF_ANIMAL_ORGAN_IDENTITY	0.777408	0.882468	-0.136219	-0.746989	4204	29	c("BMP4", "AR", "RBPJ", "FRS2", "MEF2C", "AXIN2", "WNT2B", "MESP1", "SMARCD3", "BMP2", "WNT5A", "SIX1", "LRP2", "PAX8", "FGF1", "FGF10", "GLI3", "GDNF", "DKK1", "SPRY1")
GO_REGULATION_OF_PROTON_TRANSPORT	0.787892	0.886676	0.158041	0.747079	3695	19	c("SLC9A3R1", "TWIST1", "SLC30A5", "DRD4", "PARK7", "PPIF", "COX17", "PHB2", "SPHK2", "CHP1", "IL13", "TCIRG1", "DNAJC30", "TACO1", "ATP7A", "TESC", "PM20D1", "TMSB4X")
GO_RESPONSE_TO_X_RAY	0.48572	0.724358	-0.174426	-0.965932	2635	30	c("CDKN1A", "CCND1", "ERCC6", "NIPBL", "TP53")
GO_BODY_MORPHOGENESIS	0.0627279	0.338375	-0.233216	-1.49576	343	46	c("MSX1", "RRAS", "GNAS", "CLDN5", "COL1A1", "MAB21L2", "EP300", "NIPBL", "PTPN11", "CSRNP1", "PHLDB1", "FUZ", "TIPARP", "ANKRD11", "DAG1")
GO_EMBRYONIC_BODY_MORPHOGENESIS	0.297779	0.603779	-0.309572	-1.13835	1554	11	c("MAB21L2", "PHLDB1", "FUZ", "DAG1", "CDON", "CLASP1", "PHLDB2")
GO_RESPONSE_TO_IONIZING_RADIATION	0.46311	0.710146	-0.109249	-0.997995	2673	135	c("CDKN1A", "CCND1", "USP28", "ERCC6", "ABRAXAS1", "NABP1", "MYC", "MAP3K20", "NIPBL", "BAK1", "HRAS", "INTS3", "TP53", "FANCD2", "ELK1", "BRAT1", "PRKAA1", "ALAD", "GADD45A", "AEN", "INO80", "SWI5", "RAD9A", "LZIC", "EYA3", "POLG", "IFI16", "GATA3", "CYBA", "FIGNL1", "TOPBP1", "TANK", "WRN", "MDM2", "XRRA1", "NOX4", "TMEM109", "ECT2", "IKBIP", "BCL2L1", "BABAM2", "RPL26", "BCL2", "UIMC1", "RAD51…
GO_RESPONSE_TO_UV_B	0.782873	0.885316	-0.183092	-0.744865	4113	14	c("CDKN1A", "ERCC6")
GO_RESPONSE_TO_UV_C	0.28267	0.596134	-0.275918	-1.15977	1498	15	c("BAK1", "TP53", "IMPACT", "ST20", "WRN", "MDM2", "YY1", "POLH")
GO_RESPONSE_TO_LITHIUM_ION	0.23609	0.56202	-0.255215	-1.20421	1255	20	c("ID2", "CDKN1B", "CALR", "ARL13B", "NFATC4", "PTK2B", "ASCL1")
GO_ESTABLISHMENT_OR_MAINTENANCE_OF_TRANSMEMBRANE_ELECTROCHEMICAL_GRADIENT	0.395825	0.67414	-0.283892	-1.04392	2066	11	c("BAK1", "ATP1B3", "ATP1A2", "FXYD2")
GO_ENDOMEMBRANE_SYSTEM_ORGANIZATION	0.205956	0.536492	0.0905369	1.1485	822	418	c("CDC42", "ARHGEF7", "COG3", "MYH10", "RTN3", "DMPK", "CLN3", "RAB2A", "BAIAP2", "SYNE1", "VAPB", "CLASP2", "YWHAZ", "GOLPH3", "RAB3A", "RFX2", "CAMSAP2", "REEP2", "BAG6", "SMPD4", "TMED7", "COG4", "TMED2", "BAG5", "VPS4A", "SYT7", "CHMP1A", "LPIN1", "DYM", "RAB1A", "BIN1", "MAP2K1", "EXOC8", "CHMP2A", "HOOK3", "CNEP1R1", "TARDBP", "PRKCB", "MTSS1", "CCNB1", "CREB1", "NEK9", "SH3GL2", "STAM", "M…
GO_NADH_DEHYDROGENASE_COMPLEX_ASSEMBLY	0.1711	0.506553	-0.174956	-1.27259	951	65	c("MT-ND6", "NDUFA1", "MT-ND5", "NDUFB8", "NDUFC2", "NDUFB9", "NDUFB10", "TMEM126B", "NDUFV2", "NDUFA9", "ACAD9", "NDUFB2", "TIMMDC1", "NDUFB3", "NDUFS8", "NDUFAF7", "NDUFAF3", "MT-ND4", "NDUFS1", "NDUFA12", "TIMM21", "NDUFS5", "NDUFAF6", "DMAC1", "NDUFAF2", "NDUFA10", "TMEM126A", "NDUFA7", "MT-ND2", "NDUFS2")
GO_MULTICELLULAR_ORGANISM_AGING	0.444075	0.70287	-0.182449	-1.00051	2401	29	c("TH", "DDC", "IDE", "TP53", "HYAL2", "WRN", "MSH6", "ERCC1", "CGAS", "TFCP2L1", "RAD54L", "COMP", "COQ7", "NR5A1", "EDN1", "LRRK2", "INPP5D", "CRYAB", "CTSV")
GO_RESPONSE_TO_LEAD_ION	0.555451	0.766277	-0.192531	-0.908442	2954	20	c("SPARC", "CLDN1", "CDK4", "ALAD", "FECH")
GO_REGULATION_OF_HYDROGEN_PEROXIDE_METABOLIC_PROCESS	0.694645	0.842871	0.175071	0.810778	3268	18	c("MT3", "HDAC6", "MPV17L", "NOXA1")
GO_MEMBRANE_INVAGINATION	0.626676	0.804791	0.118869	0.875363	2804	59	c("CDC42", "MSR1", "ARF1", "CHMP2A", "ELMO1", "HGS", "ABCA1", "SNX18", "FCHO2", "XKR8", "XKR7", "VAMP7", "GULP1", "SPIRE2", "SPIRE1", "XKR4", "RAC1", "GSN", "CD36", "ALKBH4", "CHMP4A", "RHOBTB2", "ALOX15", "RHOA", "RHOBTB1", "FNBP1L", "THBS1", "ANO6")
GO_RESPONSE_TO_GAMMA_RADIATION	0.14708	0.480246	-0.199042	-1.31131	805	50	c("CDKN1A", "ERCC6", "MYC", "MAP3K20", "BAK1", "HRAS", "TP53", "FANCD2", "ELK1", "PRKAA1", "POLG", "GATA3", "CYBA", "WRN", "MDM2", "NOX4", "TMEM109", "BCL2L1", "RPL26", "BCL2", "CHEK2", "XRCC2")
GO_HISTONE_MONOUBIQUITINATION	0.00566079	0.13507	0.351678	1.986	25	29	c("BMI1", "PAF1", "SKP1", "KDM2B", "PCGF6", "LEO1", "TRIM37", "UBE2E1", "RYBP", "PCGF3", "BCOR", "RNF40", "WAC", "ATXN7L3")
GO_RESPONSE_TO_ACIDIC_PH	0.514524	0.738878	0.194252	0.94126	2408	20	c("GPR4", "ASIC2", "ASIC1", "SLC9A1", "SRC")
GO_HISTONE_H3_K36_METHYLATION	0.80709	0.897129	-0.17232	-0.724316	4279	15	c("NSD1", "NSD3", "IWS1", "PAXIP1", "PRDM7", "SETD5", "SMYD2", "NSD2", "ZNF711", "ASH1L", "SETD2", "BRD4", "SETD3", "BCOR", "SETMAR")
GO_REGULATION_OF_CELL_FATE_COMMITMENT	0.294869	0.603779	-0.230785	-1.13094	1568	22	c("BMP4", "HES1", "NKX6-2", "AR", "RBPJ")
GO_NEGATIVE_REGULATION_OF_CELL_FATE_COMMITMENT	0.343324	0.641396	-0.308902	-1.09199	1786	10	c("HES1", "NKX6-2", "MESP1", "FZD7", "GLIS1", "SPDEF", "SOSTDC1", "DKK1", "SFRP2")
GO_CENTRIOLE_CENTRIOLE_COHESION	0.345475	0.642108	-0.273381	-1.08325	1820	13	c("CEP135", "KIF3A", "CNTLN", "RTTN", "NEK2", "CEP250")
GO_EXIT_FROM_MITOSIS	0.00714905	0.1512	0.353945	1.94688	32	27	c("NPM2", "CLASP2", "CDC14B", "CDC23", "UBE2S", "CHMP2A", "PPP1R9B", "SPAST", "CHMP7", "KNTC1", "PPP2R2D", "EPS8", "SIRT7", "MAD2L1BP", "CTDP1")
GO_POSITIVE_REGULATION_OF_HEART_RATE	0.922584	0.958348	-0.120357	-0.60994	4897	24	c("ATP2A2", "TPM1", "ADA", "ADRA1D", "RYR2", "ADRA1A", "KCNQ1", "HRC", "ADM", "EDN1", "NPPA", "AVPR1A", "HEY2", "TACR3")
GO_MESENCHYMAL_CELL_PROLIFERATION	0.104925	0.420094	-0.237955	-1.40346	570	36	c("MSX1", "FOXP2", "BMP4", "ZEB1", "MYC", "VEGFA", "FAT4", "SHOX2", "NFIB", "LMNA")
GO_REGULATION_OF_MESENCHYMAL_CELL_PROLIFERATION	0.17954	0.518442	-0.238595	-1.27046	966	27	c("FOXP2", "BMP4", "ZEB1", "MYC", "VEGFA", "SHOX2", "NFIB", "LMNA")
GO_NEGATIVE_REGULATION_OF_PEPTIDASE_ACTIVITY	0.346253	0.642108	-0.10972	-1.07549	2009	174	c("ANXA2", "LAMTOR5", "SERPINE1", "PTTG1", "SERPINF1", "CST3", "PROS1", "ARRB1", "VEGFA", "COL7A1", "SERPINB6", "USP14", "RENBP", "RPS6KA3", "ECM1", "TIMP4", "WNT9A", "SORL1", "IGBP1", "PEBP1", "UBE2Z", "CAST", "PIH1D1", "SPOCK2", "SERPINH1", "CD109", "AGT", "CD44", "SPINK6", "TIMP1", "HERPUD1", "USP47", "IFI16", "BEX3", "WFIKKN1", "TIMP2", "PAPLN", "LXN", "MDM2", "WFDC3", "CSTB", "IFI6", "A2M", …
GO_REGULATION_OF_SIGNALING_RECEPTOR_ACTIVITY	0.332147	0.632654	0.111969	1.08983	1399	143	c("NEFL", "GREM1", "GRIN2A", "NLGN1", "LYNX1", "SOCS5", "LRRC7", "GRIN1", "MED1", "GRIA3", "LYPD6", "CACNG3", "ADAM17", "DLGAP3", "DLGAP2", "GRIN2B", "ERRFI1", "RASGRF1", "CAPN1", "DLGAP1", "CNIH3", "GRIA4", "NEURL1", "SRC", "LY6H", "SHISA6", "GSG1L", "DAPK1", "MAPK8IP2", "RELN", "ACTN2", "PPP2R5B", "PPARGC1A", "APP", "NCK2", "ADORA1", "NLGN2", "MUC4", "PHLDA2", "CACNG2", "DLG3", "CACNG4", "SHANK…
GO_REGULATION_OF_GASTRULATION	0.241636	0.565744	-0.212398	-1.19977	1299	32	c("FOXA2", "COL5A1", "PHLDB1", "APOA1", "DAG1", "MAP2K5", "OSR1", "CLASP1", "MYADM", "MAPK7", "GJA1", "MESP1", "PHLDB2", "CRB2", "FZD7", "SCX", "LHX1", "ADIPOQ", "KLF4", "POGLUT1", "TENM4", "DKK1", "SFRP2", "NODAL", "TGIF2", "MBP", "RACK1", "COL5A2")
GO_PROTEASOMAL_PROTEIN_CATABOLIC_PROCESS	0.00050226	0.0433643	0.13906	1.80142	1	461	c("PPP2R5C", "YOD1", "ANKIB1", "VCP", "CSNK1E", "FMR1", "MAPK9", "UBQLN2", "CCNF", "NEDD4L", "FBXO6", "TAF9", "NOP53", "STT3B", "COP1", "PSMA1", "ZNRF1", "UBE2W", "BAG6", "ZER1", "SOCS5", "CDC23", "SEL1L", "ARIH1", "TRIM2", "BAG5", "STYX", "RNF216", "BIRC2", "UBE2D1", "UBE2S", "PSMA2", "DNAAF4", "CDC26", "UGGT2", "TBL1XR1", "FBXL15", "FBXL20", "ARIH2", "GSK3A", "UCHL5", "CLEC16A", "GABARAPL2", "R…
GO_PROTEASOMAL_UBIQUITIN_INDEPENDENT_PROTEIN_CATABOLIC_PROCESS	0.131015	0.458408	-0.290497	-1.37069	696	20	c("NFE2L2", "PSMA7", "PSMB1", "ENC1", "PSMA5", "PSMA6", "PSMA4", "PSMB2", "PSMB4", "PSMB8", "PSMA3", "PSMB5")
GO_REGULATION_OF_AUTOPHAGY	0.0307427	0.263104	0.120534	1.4485	124	324	c("PAFAH1B2", "SUPT5H", "CISD2", "SPTLC2", "CLN3", "BNIP3L", "UBQLN2", "MT3", "HDAC6", "MAPT", "SMG1", "MLST8", "CPTP", "MFSD8", "VPS26A", "EXOC8", "DEPDC5", "RAB12", "XPA", "ZKSCAN3", "BCL2L11", "SESN3", "GSK3A", "CLEC16A", "AMBRA1", "CASP3", "ATP6V0A1", "MTMR9", "TRIM8", "EEF1A2", "SOGA1", "SCOC", "TBC1D14", "ATP6V1D", "TRIM13", "TP53INP2", "CTTN", "ABL1", "RAB3GAP1", "FEZ1", "BAD", "USP33", "C…
GO_NEGATIVE_REGULATION_OF_AUTOPHAGY	0.642629	0.814302	0.108486	0.874856	2815	78	c("MT3", "SMG1", "CPTP", "ZKSCAN3", "CLEC16A", "MTMR9", "TBC1D14", "FEZ1", "WASHC1", "TAB3", "MCL1", "HERC1", "KDM4A", "WDR6", "RUBCN", "AKT1", "GOLGA2", "USP36", "PTK2", "QSOX1", "TSC2", "POLDIP2", "BMF", "MTM1", "EIF4G2", "TSC1", "MTMR8", "KLHL22", "CHMP4A")
GO_POSITIVE_REGULATION_OF_AUTOPHAGY	0.0892272	0.391183	0.148296	1.3604	380	117	c("PAFAH1B2", "SUPT5H", "SPTLC2", "BNIP3L", "HDAC6", "RAB12", "BCL2L11", "SESN3", "GSK3A", "CLEC16A", "AMBRA1", "TRIM8", "SCOC", "TRIM13", "TP53INP2", "RAB3GAP1", "BAD", "NPRL2", "C9orf72", "MFN2", "KAT5", "BNIP3", "ULK2", "RNF152", "CDC37", "SIRT1", "DAPK1", "GSK3B", "PLK2", "MAPK3", "PIK3C2A", "STK11", "WAC", "LARP1", "RALB")
GO_REGULATION_OF_PHOSPHOLIPASE_ACTIVITY	0.808068	0.897129	-0.105855	-0.738091	4466	58	c("ITK", "PDPK1", "HRAS", "ARF4", "HTR2A", "AGT", "EGFR", "BICD1", "BDNF", "ARL1", "PTAFR", "HPCA", "ADRA1A", "FGFR3", "PLA2R1", "RGS2", "ANXA1", "ANXA8", "PDGFRA", "FLT1", "S1PR4", "P2RY12", "NMUR1", "TXK", "ANGPTL3", "P2RY6", "ESR1", "ARHGAP6", "LRP1", "AVPR1A", "EDNRA")
GO_POSITIVE_REGULATION_OF_PHOSPHOLIPASE_ACTIVITY	0.978743	0.988244	-0.0787378	-0.512171	5386	48	c("ITK", "PDPK1", "HRAS", "ARF4", "HTR2A", "AGT", "EGFR", "BDNF", "ARL1", "PTAFR", "HPCA", "ADRA1A", "FGFR3", "PDGFRA", "FLT1", "S1PR4", "P2RY12", "NMUR1", "TXK", "P2RY6", "ESR1", "ARHGAP6", "AVPR1A", "EDNRA", "HTR2B", "PLA2G1B", "C5AR1")
GO_REGULATION_OF_CALCIUM_ION_TRANSPORT_INTO_CYTOSOL	0.106762	0.422012	-0.176158	-1.36197	599	78	c("SRI", "CX3CL1", "CAV1", "PDPK1", "BAK1", "CEMIP", "ANK2", "PTK2B", "ATP1A2", "CASQ1", "JPH4", "CALM3", "RYR2", "SELENON", "CYBA", "P2RX3", "FKBP1A", "NOS1", "CHD7", "ATG5", "PRNP", "AKAP6", "TRPC3", "BCL2", "FYN", "FKBP1B", "HTT", "JPH1", "TMEM38B", "HRC", "P2RX4", "TRPC1", "F2R", "PLN", "GPER1", "RAMP3", "LYN", "UBASH3B", "PTPN6", "IL13", "CLIC2", "NTSR1", "P2RY6", "XCL1", "BDKRB1", "CD4")
GO_NEGATIVE_REGULATION_OF_CALCIUM_ION_TRANSPORT_INTO_CYTOSOL	0.946734	0.971723	0.144695	0.581141	4478	13	c("CALM1", "PKD2", "GSTO1", "CALM2", "TMBIM6")
GO_POSITIVE_REGULATION_OF_CALCIUM_ION_TRANSPORT_INTO_CYTOSOL	0.38299	0.666281	-0.174289	-1.05477	2084	39	c("SRI", "CX3CL1", "CAV1", "PDPK1", "BAK1", "CEMIP", "CASQ1", "CALM3", "P2RX3", "AKAP6", "TRPC3", "HTT", "P2RX4", "TRPC1", "F2R", "GPER1", "RAMP3", "IL13", "NTSR1", "P2RY6", "XCL1", "BDKRB1", "CD4")
GO_REGULATION_OF_TRANSPOSITION	0.392749	0.672086	-0.230444	-1.04332	2079	18	c("APOBEC3G", "APOBEC3F", "MOV10", "APOBEC3C", "TUT4", "ZNF91", "PIWIL2", "APOBEC3A", "APOBEC3B", "APOBEC3D", "BTBD18", "TUT7", "MYBL1", "DDX4")
GO_REGULATION_OF_PLATELET_ACTIVATION	0.0177482	0.207575	-0.331062	-1.81546	95	29	c("CD9", "PRKCD", "APOE", "SH2B3", "SYK", "PDGFB", "DMTN", "PDPN", "ADAMTS18", "PRKCA", "PRKG1", "SERPINE2", "PDGFRA", "NOS3", "BLK", "LYN", "UBASH3B", "TXK", "CEACAM1", "FCER1G")
GO_NEGATIVE_REGULATION_OF_PLATELET_ACTIVATION	0.0758699	0.367016	-0.341195	-1.50535	398	17	c("CD9", "PRKCD", "APOE", "SH2B3", "PDGFB", "ADAMTS18", "PRKG1", "SERPINE2", "PDGFRA", "NOS3", "UBASH3B", "CEACAM1")
GO_POSITIVE_REGULATION_OF_GLYCOPROTEIN_BIOSYNTHETIC_PROCESS	0.0117069	0.175429	-0.411798	-1.8644	61	18	c("RAMP1", "IGF1", "NCSTN", "POMT2", "TCF7L2", "PAWR", "IL15", "SOAT1", "ABCA2", "PXYLP1", "ARFGEF1")
GO_REGULATION_OF_CELLULAR_KETONE_METABOLIC_PROCESS	0.55338	0.765617	-0.0979859	-0.940065	3192	161	c("PSMA7", "PSMB1", "REST", "PSMC4", "EIF6", "PSMD13", "PSMA5", "CAV1", "PSMD14", "PSME1", "PSMC6", "TRIB3", "PROX1", "PRKAB2", "NCOR1", "PSMD1", "SREBF1", "ERLIN2", "ETFBKMT", "ATP2B4", "SLC7A7", "H6PD", "NQO1", "PDPR", "PPARA", "APOA1", "PSMA6", "INSIG2", "CPT1A", "PSMD9", "PSMD7", "MFSD2A", "LONP2", "RDH10", "PPARG", "PSMA4", "PSMC2", "PSMB2", "PSMB4", "DKK3", "APPL2", "CD74", "OAZ3", "PSMD3",…
GO_REGULATION_OF_KETONE_BIOSYNTHETIC_PROCESS	0.42558	0.691784	-0.236442	-1.02294	2255	16	c("REST", "H6PD", "DKK3", "SIRT5", "BMP2", "BMP6", "WNT4", "DKKL1", "ADM")
GO_REGULATION_OF_DOUBLE_STRAND_BREAK_REPAIR_VIA_HOMOLOGOUS_RECOMBINATION	0.850901	0.921586	-0.10717	-0.691972	4673	47	c("FUS", "ERCC6", "RMI2", "MMS19", "MAD2L2", "RADX", "TERF2IP", "RPA2", "SHLD1", "FIGNL1", "PARPBP", "RTEL1")
GO_VASCULAR_ENDOTHELIAL_GROWTH_FACTOR_PRODUCTION	0.039454	0.283679	-0.311032	-1.63023	210	26	c("HIF1A", "ATF4", "CCBE1", "ARNT", "ADAMTS3", "NUTF2", "SULF2", "FLT4", "RORA", "NDRG2", "SULF1", "C5", "IL6R", "CYP1B1", "IL1A", "TGFB1", "NOX1", "BRCA1", "ADORA2B", "C5AR1")
GO_POSITIVE_REGULATION_OF_VASCULAR_ENDOTHELIAL_GROWTH_FACTOR_PRODUCTION	0.0747699	0.365327	-0.310879	-1.49338	397	21	c("HIF1A", "ATF4", "CCBE1", "ARNT", "SULF2", "FLT4", "RORA", "SULF1", "C5", "CYP1B1", "IL1A", "TGFB1", "NOX1", "BRCA1", "ADORA2B", "C5AR1")
GO_MIRNA_METABOLIC_PROCESS	0.565246	0.77079	0.159905	0.914924	2585	30	c("RC3H1", "PNPT1", "RELA", "DROSHA", "RC3H2", "AGO4", "DDX17", "XPO5", "DIS3L2", "PRKRA")
GO_MIRNA_CATABOLIC_PROCESS	0.962893	0.980441	0.15288	0.551159	4618	10	c("PNPT1", "DIS3L2", "LIN28A", "TENT4B", "TENT2", "PARN", "ZC3H12A", "LIN28B", "SND1", "TUT4")
GO_REGULATION_OF_LAMELLIPODIUM_ASSEMBLY	0.188485	0.524447	0.216446	1.25471	860	31	c("CDC42", "NCKAP1", "ACTR2", "FSCN1", "TWF1", "AUTS2", "SLIT2", "HDAC4", "AKIRIN1", "TWF2", "ARPC2", "RAC1", "OCLN", "PLCE1", "BIN3", "MTOR")
GO_POSITIVE_REGULATION_OF_LAMELLIPODIUM_ASSEMBLY	0.0463576	0.298991	0.315117	1.5937	216	22	c("CDC42", "NCKAP1", "ACTR2", "FSCN1", "AUTS2", "HDAC4", "AKIRIN1", "TWF2", "ARPC2", "RAC1", "OCLN", "PLCE1", "MTOR")
GO_REGULATION_OF_ENDOTHELIAL_CELL_MIGRATION	0.013537	0.185865	-0.177463	-1.65894	77	147	c("SPARC", "RRAS", "NFE2L2", "EPHA2", "BMP4", "SERPINF1", "HIF1A", "ANXA3", "GRN", "ANGPT1", "VEGFA", "PDPK1", "JCAD", "CALR", "STC1", "SMOC2", "PROX1", "CCBE1", "ITGB1BP1", "APOE", "HDAC9", "HSPB1", "FGF16", "SASH1", "APOH", "SP1", "ADAMTS9", "ATP5F1B", "ATP2B4", "PDGFB", "PTK2B", "HMOX1", "GADD45A", "NRP1", "FBXW7", "AGT", "MEF2C", "WNT7A", "GATA3", "DLL4", "PRKCA", "ANGPT2", "PPARG", "CIB1", "…
GO_POSITIVE_REGULATION_OF_ENDOTHELIAL_CELL_MIGRATION	0.0227352	0.232927	-0.195897	-1.63254	129	98	c("SPARC", "RRAS", "NFE2L2", "BMP4", "HIF1A", "ANXA3", "GRN", "ANGPT1", "VEGFA", "PDPK1", "JCAD", "CALR", "SMOC2", "PROX1", "CCBE1", "ITGB1BP1", "HDAC9", "HSPB1", "FGF16", "SASH1", "SP1", "ATP5F1B", "PDGFB", "PTK2B", "HMOX1", "NRP1", "AGT")
GO_REGULATION_OF_CYTOPLASMIC_MRNA_PROCESSING_BODY_ASSEMBLY	0.410465	0.68159	0.285521	1.02936	1968	10	c("PAN3", "CNOT6", "CNOT1", "ATXN2")
GO_REGULATION_OF_EPITHELIAL_CELL_MIGRATION	0.143055	0.475389	-0.12383	-1.26151	826	203	c("SPARC", "TAC1", "RRAS", "PFN1", "NFE2L2", "EPHA2", "BMP4", "SERPINF1", "MCC", "HIF1A", "ANXA3", "CTSH", "GRN", "ANGPT1", "VEGFA", "STRAP", "PDPK1", "JCAD", "CALR", "TGFB2", "STC1", "SMOC2", "PROX1", "CCBE1", "ITGB1BP1", "APOE", "HDAC9", "HSPB1", "FGF16", "SASH1", "APOH", "SP1", "ADAMTS9", "ATP5F1B", "ATP2B4", "PDGFB", "PTK2B", "HMOX1", "GADD45A", "NRP1", "FBXW7", "AGT", "MAP4K4", "MEF2C", "WNT…
GO_NEGATIVE_REGULATION_OF_EPITHELIAL_CELL_MIGRATION	0.617716	0.800093	-0.127595	-0.882894	3402	57	c("SERPINF1", "MCC", "STRAP", "STC1", "ITGB1BP1", "APOE", "APOH", "ADAMTS9", "ATP2B4", "GADD45A", "MEF2C", "DLL4", "ANGPT2", "PPARG", "JUP", "MAP2K5", "SYNJ2BP", "CARD10")
GO_POSITIVE_REGULATION_OF_EPITHELIAL_CELL_MIGRATION	0.102675	0.418193	-0.147376	-1.35265	594	137	c("SPARC", "TAC1", "RRAS", "PFN1", "NFE2L2", "BMP4", "HIF1A", "ANXA3", "CTSH", "GRN", "ANGPT1", "VEGFA", "PDPK1", "JCAD", "CALR", "TGFB2", "SMOC2", "PROX1", "CCBE1", "ITGB1BP1", "HDAC9", "HSPB1", "FGF16", "SASH1", "SP1")
GO_REGULATION_OF_MITOCHONDRIAL_FUSION	0.91937	0.957013	-0.154895	-0.613759	4845	13	c("OMA1", "ADCK1")
GO_NEGATIVE_REGULATION_OF_ORGANELLE_ORGANIZATION	0.529807	0.749856	-0.0819606	-0.963883	3154	368	c("FBXO5", "NBDY", "OMA1", "PFN1", "LIMA1", "PTTG1", "CTC1", "MAP1B", "TMEFF2", "CARMIL2", "BMP4", "ATAD2", "FGF13", "CLU", "CAPG", "TMSB15A", "TMOD1", "BOK", "IGF1", "TET1", "CHMP4B", "PRKCD", "MTBP", "ADCK1", "HNRNPC", "CAPZB", "BAG3", "TP53", "CDT1", "WAPL", "TJP1", "SWAP70", "PFN4", "GMFG", "SSH3", "TBC1D30", "TSPO", "UCN", "LCMT1", "KDM4C", "LMOD3", "SVIL", "CDK10", "ACAA2", "DUSP1", "STMN2"…
GO_REGULATION_OF_PLATELET_DERIVED_GROWTH_FACTOR_RECEPTOR_SIGNALING_PATHWAY	0.318986	0.622519	0.215789	1.11333	1496	23	c("NDRG4", "PHF14", "HGS", "SLC9A3R1", "SRC", "PTPRJ", "PTPN12", "CBLB", "HIP1", "SNCA", "ADIPOQ", "F7", "APOD", "LRP1", "MYOCD", "CBL", "F3", "HIP1R", "LRIG2", "IFT20", "PTGIR")
GO_NEGATIVE_REGULATION_OF_PLATELET_DERIVED_GROWTH_FACTOR_RECEPTOR_SIGNALING_PATHWAY	0.103995	0.419912	0.354022	1.42186	491	13	c("NDRG4", "PHF14", "HGS", "SLC9A3R1", "PTPRJ", "PTPN12")
GO_CELL_COMMUNICATION_BY_ELECTRICAL_COUPLING	0.561992	0.769554	0.17166	0.916009	2628	25	c("ATP1A3", "DBN1", "ATP1B2", "CALM1", "GJC1", "ATP1A1", "PRKACA", "SLC8A1")
GO_REGULATION_OF_CELL_COMMUNICATION_BY_ELECTRICAL_COUPLING	0.459211	0.708015	-0.268573	-0.987587	2397	11	c("SRI", "CAV1", "CALM3", "ANK3", "GJA1", "HRC")
GO_NEGATIVE_REGULATION_OF_MUSCLE_CELL_APOPTOTIC_PROCESS	0.322109	0.62323	-0.190147	-1.1105	1740	35	c("NFE2L2", "IGF1", "PDPK1", "ADCYAP1", "BAG3", "APOH", "ILK", "PTK2B", "HMOX1", "ARRB2", "JAK2", "DNMT1", "SIRT5", "HSPB6", "CFLAR", "ZC3H12A", "PAX8", "EDN1", "HAND2", "MYOCD", "NUPR1", "HEY2", "SIRT4")
GO_MUSCLE_CELL_APOPTOTIC_PROCESS	0.432736	0.69677	-0.142296	-1.0228	2389	63	c("NFE2L2", "ARRB1", "IGF1", "PDPK1", "ADCYAP1", "BAG3", "TP53", "ATF4", "CAMK2A", "APOH", "ILK", "CAPN2", "PTK2B", "HMOX1", "AGT")
GO_STRIATED_MUSCLE_CELL_APOPTOTIC_PROCESS	0.731294	0.859767	-0.132434	-0.786601	3967	37	c("NFE2L2", "PDPK1", "BAG3", "TP53", "CAMK2A", "ILK", "CAPN2", "AGT", "JAK2", "APAF1", "MAP3K5", "SIRT5", "CXCR2", "HSPB6", "CFLAR", "PAX8", "LTK", "HAND2", "MYOCD", "NUPR1", "HEY2", "SIRT4", "PTEN")
GO_POSITIVE_REGULATION_OF_MUSCLE_CELL_APOPTOTIC_PROCESS	0.492371	0.7294	-0.193019	-0.962155	2613	23	c("ARRB1", "TP53", "ATF4", "CAMK2A", "CAPN2", "AGT", "PDCD4", "PPARG")
GO_POSITIVE_REGULATION_OF_STRIATED_MUSCLE_CELL_APOPTOTIC_PROCESS	0.476562	0.718903	-0.254978	-0.974195	2500	12	c("TP53", "CAMK2A", "CAPN2", "AGT")
GO_NEGATIVE_REGULATION_OF_STRIATED_MUSCLE_CELL_APOPTOTIC_PROCESS	0.578734	0.777851	0.173746	0.896414	2715	23	c("NKX2-5", "HSF1", "AMBRA1", "HMGCR", "MDK")
GO_EPITHELIAL_STRUCTURE_MAINTENANCE	0.0599019	0.330838	0.322811	1.52597	280	19	c("CXADR", "LDB2", "RBP4", "PBLD", "NEUROD1", "SOX9", "SLC22A5", "MKS1", "MUC4", "ZNF830")
GO_REGULATION_OF_CELLULAR_CARBOHYDRATE_METABOLIC_PROCESS	0.042733	0.28991	0.157442	1.48933	181	129	c("NLN", "FBP1", "FAM3C", "MIDN", "PPP1CB", "PGAM1", "WDR5", "GSK3A", "EPM2AIP1", "ESRRB", "PPP1CA", "SOGA1", "PPP4R3B", "IRS1", "PFKFB2", "NCOA2", "MST1", "SLC25A12", "BAD", "SIRT6", "SORBS1", "SRC", "HDAC4", "HRH1", "ZMPSTE24", "IRS2", "USP7", "SIRT1", "CRY1", "DGKQ", "ARPP19", "GSK3B", "C1QTNF1", "AKT1", "ADCYAP1R1", "PPARGC1A", "SELENOS", "PRKCE", "RGN", "FAM3A", "DYRK2", "PASK", "IGF2", "SIR…
GO_POSITIVE_REGULATION_OF_CELLULAR_CARBOHYDRATE_METABOLIC_PROCESS	0.0154799	0.195923	0.250424	1.74236	69	50	c("WDR5", "EPM2AIP1", "ESRRB", "PPP4R3B", "IRS1", "PFKFB2", "SLC25A12", "BAD", "SORBS1", "SRC", "HRH1", "IRS2", "SIRT1", "ARPP19", "AKT1", "ADCYAP1R1", "PPARGC1A", "PRKCE", "RGN", "DYRK2", "IGF2")
GO_REGULATION_OF_COLLAGEN_METABOLIC_PROCESS	0.494796	0.730332	-0.170809	-0.964845	2661	32	c("BMP4", "CST3", "CYGB", "UCN", "GOT1", "PPARG", "EMILIN1", "ARRB2", "MYB", "SERPINF2", "RGCC", "F2R", "WNT4", "PPARD", "CREB3L1", "SCX", "ITGB1", "ENG", "TGFB1", "ITGA2", "VSIR", "LARP6")
GO_NEGATIVE_REGULATION_OF_COLLAGEN_METABOLIC_PROCESS	0.296638	0.603779	-0.32312	-1.14225	1543	10	c("CST3", "CYGB", "GOT1", "PPARG", "EMILIN1")
GO_POSITIVE_REGULATION_OF_COLLAGEN_METABOLIC_PROCESS	0.364474	0.651851	-0.22503	-1.06179	1938	20	c("BMP4", "UCN", "ARRB2", "MYB", "SERPINF2", "RGCC", "F2R", "WNT4", "CREB3L1", "SCX", "ENG", "TGFB1", "ITGA2", "VSIR", "LARP6")
GO_REGULATION_OF_EXTRACELLULAR_MATRIX_DISASSEMBLY	0.463479	0.710146	-0.249285	-0.987775	2442	13	c("CARMIL2", "CST3", "DDR1", "PDPN", "ETS1", "CLASP1")
GO_REGULATION_OF_EPITHELIAL_TO_MESENCHYMAL_TRANSITION	0.172469	0.508414	-0.16169	-1.26054	965	80	c("FOXA2", "BMP4", "COL1A1", "OLFM1", "JAG1", "SMAD3", "STRAP", "TIAM1", "TGFB2", "TGFB1I1", "IL17RD", "BAMBI", "TCF7L2", "PHLDB1", "LOXL2", "FUZ", "EZH2", "USF3", "PDPN", "MAD2L2", "DAG1", "GATA3", "WWTR1", "BCL9L", "EPHA3", "LDLRAD4", "AXIN2", "CLASP1", "SMAD7", "ACVR1", "VASN", "DAB2IP", "PHLDB2", "BMP2", "RGCC", "CRB2")
GO_POSITIVE_REGULATION_OF_EPITHELIAL_TO_MESENCHYMAL_TRANSITION	0.0845999	0.382051	-0.231217	-1.43659	461	42	c("BMP4", "COL1A1", "OLFM1", "JAG1", "SMAD3", "TIAM1", "TGFB2", "TGFB1I1", "BAMBI", "TCF7L2", "LOXL2", "EZH2", "PDPN")
GO_NEGATIVE_REGULATION_OF_EPITHELIAL_TO_MESENCHYMAL_TRANSITION	0.627418	0.804791	-0.155368	-0.860396	3404	30	c("FOXA2", "STRAP", "TGFB2", "IL17RD", "FUZ", "USF3", "MAD2L2", "GATA3")
GO_POSITIVE_REGULATION_OF_CELL_DEVELOPMENT	0.00428643	0.121684	0.120416	1.58258	16	496	c("MMD", "SOX11", "CDC42", "C1QBP", "RUFY3", "ARHGEF7", "NEFL", "NLGN1", "FZD3", "PTPRD", "DBN1", "MAPK6", "CSNK1E", "BAIAP2", "EFNA5", "FMR1", "P3H1", "NEDD4L", "RNF157", "ADNP", "MAPT", "NDRG4", "ATP1B2", "TUBB2B", "CAMK2B", "ARF1", "SEMA3C", "CNR1", "BMPR2", "LRRC7", "RAPGEF1", "ROBO1", "PIN1", "CAPRIN1", "BHLHB9", "NPTN", "NKX2-5", "KALRN", "BIN1", "SPEN", "ASPM", "MAP2K1", "TRIM67", "HOXD3",…
GO_NEGATIVE_REGULATION_OF_CELL_DEVELOPMENT	0.0122449	0.178093	0.135709	1.59055	50	289	c("FRZB", "SOX11", "RUFY3", "CRMP1", "MEIS1", "PAQR3", "NLGN1", "NPPC", "EFNA5", "INPP5F", "MT3", "PPP3CA", "ISL2", "ID4", "PTPN9", "LSM1", "TRIM46", "ATP1B2", "VIM", "SEMA3C", "PMP22", "BAG5", "BCL11A", "ASPM", "MED1", "HOOK3", "SEMA4F", "ARHGDIA", "GSK3A", "DPYSL3", "SRGAP2", "YWHAH", "SKI", "SEMA6B", "EPHA7", "SRGAP2C", "EPHA4", "NGFR", "NRG3", "DCC", "SMAD4", "PLXNA3", "SOX9", "DENND5A", "EFN…
GO_PROTEIN_KINASE_A_SIGNALING	0.0329218	0.267664	0.276218	1.64647	151	33	c("AKAP12", "PRKAR1A", "TTN", "PRKACB", "ADGRV1", "PRKAR1B", "PJA2", "AIP", "AKAP5", "PRKAR2A", "PRKACA", "PRKAR2B", "PDE10A", "MIF")
GO_REGULATION_OF_PROTEIN_KINASE_A_SIGNALING	0.0245674	0.242395	0.339606	1.71755	114	22	c("AKAP12", "PRKAR1A", "ADGRV1", "PRKAR1B", "PJA2", "AIP", "AKAP5", "PRKAR2A", "PRKAR2B", "PDE10A", "MIF")
GO_REGULATION_OF_MACROPHAGE_DERIVED_FOAM_CELL_DIFFERENTIATION	0.891644	0.943009	0.132497	0.656376	4171	21	c("MAPK9", "MSR1", "ABCA1", "NFKBIA", "ABCA5", "CD36", "NFKB1", "ITGAV", "NR1H3")
GO_POSITIVE_REGULATION_OF_MACROPHAGE_DERIVED_FOAM_CELL_DIFFERENTIATION	0.611215	0.79648	0.241307	0.869959	2931	10	c("MAPK9", "MSR1")
GO_NEGATIVE_REGULATION_OF_MACROPHAGE_DERIVED_FOAM_CELL_DIFFERENTIATION	0.979916	0.988244	0.137899	0.517053	4683	11	c("ABCA1", "NFKBIA", "ABCA5", "ITGAV", "NR1H3")
GO_REGULATION_OF_CGMP_MEDIATED_SIGNALING	0.924274	0.959416	0.156573	0.60957	4393	12	c("NPPC", "PDE10A", "NPR2", "RUNDC3A", "THBS1", "PDE2A", "ADORA2B", "MTNR1B", "NPPA")
GO_REGULATION_OF_PLASMINOGEN_ACTIVATION	0.12862	0.455482	-0.359021	-1.37171	674	12	c("ENO1", "SERPINE1", "PLGRKT", "CPB2", "SERPINE2", "SERPINF2", "CTSZ", "HPN", "CLEC3B")
GO_REGULATION_OF_MACROPHAGE_CHEMOTAXIS	0.135839	0.464231	0.27779	1.34605	635	20	c("MAPK14", "RARRES2", "MTUS1", "MDK", "MST1", "AKIRIN1", "MAPK3", "PTK2", "MIF")
GO_POSITIVE_REGULATION_OF_MACROPHAGE_CHEMOTAXIS	0.157683	0.487199	0.327621	1.31582	745	13	c("MAPK14", "RARRES2", "MDK", "AKIRIN1", "MAPK3", "PTK2")
GO_FIBROBLAST_MIGRATION	0.17146	0.507307	0.194092	1.2752	774	43	c("ARHGEF7", "AKAP12", "CLN3", "TMEM201", "PAK3", "APPL1", "PAK1", "ZFAND5", "AKT1", "PML", "SLC8A1", "PRKCE", "PTK2", "LAMTOR2", "FGF2", "PDLIM1", "RFFL", "BAG4", "MTA2", "CORO1C", "GNA12", "RCC2", "ARID5B", "THBS1")
GO_REGULATION_OF_FIBROBLAST_MIGRATION	0.211164	0.541388	0.207191	1.21923	975	32	c("ARHGEF7", "AKAP12", "CLN3", "PAK3", "APPL1", "PAK1", "AKT1", "SLC8A1", "PRKCE", "PTK2", "FGF2", "RFFL", "BAG4", "MTA2", "CORO1C", "GNA12", "RCC2")
GO_POSITIVE_REGULATION_OF_FIBROBLAST_MIGRATION	0.00884769	0.165354	0.452915	1.88346	41	14	c("ARHGEF7", "AKAP12", "PAK3", "PAK1", "AKT1", "SLC8A1", "PRKCE", "PTK2")
GO_POSITIVE_REGULATION_OF_SODIUM_ION_TRANSPORT	0.104737	0.420094	0.231243	1.39126	481	34	c("AHCYL1", "ATP1B2", "ARF1", "FGF12", "NKX2-5", "DMD", "WNK2", "WNK1", "SLC9A1", "CNTN1", "AKT1", "SCN3B", "WNK3", "CNKSR3")
GO_NEGATIVE_REGULATION_OF_SODIUM_ION_TRANSPORT	0.134092	0.461762	0.298907	1.35266	635	17	c("NEDD4L", "WNK2", "COMMD1", "SLC9A3R1", "WNK1", "PRKCE", "HECW2", "WNK3")
GO_REGULATION_OF_CELL_MORPHOGENESIS_INVOLVED_IN_DIFFERENTIATION	0.000240848	0.0329272	0.218577	2.56653	0	293	c("DPYSL2", "CDC42", "C1QBP", "RUFY3", "ARHGEF7", "NEFL", "BRSK1", "NLGN1", "PTPRD", "DBN1", "BAIAP2", "EFNA5", "MT3", "NEDD4L", "PPP3CA", "ADNP", "MAPT", "TRIM46", "UST", "TUBB2B", "CAMK2B", "SEMA3C", "SRCIN1", "BMPR2", "ROBO1", "TTL", "GRIN1", "CAPRIN1", "BHLHB9", "KALRN", "MAP2K1", "MYCBP2", "SEMA4F", "ARHGDIA", "ACTR2", "ADGRB3", "DOCK5", "ZSWIM4", "YWHAH", "PLXNA1", "SEMA6B", "EPHA7", "OPA1"…
GO_POSITIVE_REGULATION_OF_CELL_MORPHOGENESIS_INVOLVED_IN_DIFFERENTIATION	0.000236518	0.0329272	0.225415	2.22515	0	149	c("CDC42", "C1QBP", "RUFY3", "ARHGEF7", "NEFL", "PTPRD", "DBN1", "BAIAP2", "EFNA5", "ADNP", "MAPT", "TUBB2B", "CAMK2B", "BMPR2", "ROBO1", "CAPRIN1", "BHLHB9", "KALRN", "MAP2K1", "ARHGDIA", "ACTR2", "DOCK5", "PLXNA1", "OPA1", "EPHA4", "NGFR", "PLXNA3", "MDK", "ABL1", "IL1RAPL1", "CSPG5", "SLITRK1", "RAB21", "MAP6", "SHTN1", "PAK3", "SEMA5A", "SLIT2", "PARP6", "STK25", "CDH4", "OBSL1", "PAFAH1B1", …
GO_NEGATIVE_REGULATION_OF_CELL_MORPHOGENESIS_INVOLVED_IN_DIFFERENTIATION	0.0132159	0.183532	0.200235	1.71163	56	93	c("RUFY3", "NLGN1", "EFNA5", "MT3", "PPP3CA", "TRIM46", "SEMA3C", "SEMA4F", "ARHGDIA", "YWHAH", "SEMA6B", "EPHA7", "NGFR", "DCC", "PLXNA3", "EFNB3", "SEMA6A", "UBE3A", "PTPRS", "SEMA4B", "THY1", "SEMA5A", "SEMA3E", "SLIT2", "SEMA3B", "ULK2", "LINGO1", "SEMA7A", "RAPGEF2", "SEMA4G", "RNF6", "DAB1", "PTK2", "NTN1", "CDK5R1")
GO_REGULATION_OF_PEPTIDYL_THREONINE_PHOSPHORYLATION	0.496688	0.731632	-0.157231	-0.95996	2698	40	c("MAPK1", "UBE2K", "AZU1", "CEMIP", "DMTN", "CALM3", "TRPC5", "DDIT4", "PLK1", "SPHK1", "EIF4G1", "PPEF2", "SMAD7", "RIPK2", "PARD3", "TNKS1BP1", "WNT5A", "INPP5K", "CHI3L1")
GO_POSITIVE_REGULATION_OF_PEPTIDYL_THREONINE_PHOSPHORYLATION	0.637115	0.809663	-0.165806	-0.85508	3391	25	c("MAPK1", "UBE2K", "AZU1", "CEMIP", "CALM3", "TRPC5", "PLK1", "SPHK1")
GO_NEGATIVE_REGULATION_OF_PEPTIDYL_THREONINE_PHOSPHORYLATION	0.853591	0.922715	0.148029	0.685543	4016	18	c("CALM1", "CADM4", "DGKQ", "SPRED3", "CALM2", "SPRED2", "SPRY2", "SPRED1", "SIRT2", "PPP2R5D", "INPP5K", "PARD3", "SMAD7", "PPEF2", "EIF4G1", "DDIT4", "CALM3", "DMTN")
GO_REGULATION_OF_TUMOR_NECROSIS_FACTOR_MEDIATED_SIGNALING_PATHWAY	0.418796	0.686796	-0.156621	-1.03184	2294	50	c("TNFRSF1A", "F2RL1", "UBE2K", "CPNE1", "TAX1BP1", "SHARPIN", "IKBKB", "SYK", "OTULIN", "APOA1", "SPPL2A", "RNF31", "PTPN2", "TRAF2", "SPHK1", "GSTP1", "CCDC3", "PIAS4")
GO_NEGATIVE_REGULATION_OF_TUMOR_NECROSIS_FACTOR_MEDIATED_SIGNALING_PATHWAY	0.775222	0.881023	-0.177515	-0.746153	4110	15	c("F2RL1", "APOA1", "PTPN2", "GSTP1", "CCDC3", "PIAS4")
GO_REGULATION_OF_CELL_SUBSTRATE_ADHESION	0.162575	0.493012	-0.123907	-1.24337	946	190	c("RRAS", "ACTN4", "SERPINE1", "COL1A1", "AP1AR", "CX3CL1", "JAG1", "VEGFA", "SMAD3", "CALR", "CSF1", "SMOC2", "LDB1", "ITGB1BP1", "PLEKHA2", "RSU1", "S100A10", "EGFLAM", "FMN1", "NINJ1", "WDPCP", "PLG", "ILK", "IQGAP1", "SKAP1", "BST1", "PTK2B", "DAPK3", "SPOCK2", "PIK3CB", "DDR1", "DMTN", "ONECUT1", "NRP1", "PDPN", "BCL6", "FN1", "NEDD9", "MAP4K4", "DUSP22", "EPHA1", "APOA1", "LIMS2", "DAG1", "…
GO_POSITIVE_REGULATION_OF_CELL_SUBSTRATE_ADHESION	0.0562862	0.32197	-0.172839	-1.4735	320	107	c("RRAS", "CX3CL1", "VEGFA", "SMAD3", "CALR", "CSF1", "SMOC2", "ITGB1BP1", "PLEKHA2", "RSU1", "S100A10", "EGFLAM", "FMN1", "NINJ1", "ILK", "IQGAP1", "SKAP1", "PTK2B", "SPOCK2", "DMTN", "NRP1", "FN1", "NEDD9", "MAP4K4", "EPHA1", "APOA1", "LIMS2", "DAG1", "COL8A1", "EMILIN1", "CIB1", "JUP", "EDIL3", "VWC2", "PPM1F", "VTN", "FLNA", "JAK2", "MYADM", "SDC4", "HAS2", "PTN", "COL16A1", "LIMS1", "OLFM4",…
GO_NEGATIVE_REGULATION_OF_CELL_SUBSTRATE_ADHESION	0.404611	0.678114	-0.151655	-1.04243	2228	56	c("ACTN4", "SERPINE1", "COL1A1", "AP1AR", "CX3CL1", "JAG1", "ITGB1BP1", "PLG", "DMTN", "BCL6", "MAP4K4", "DUSP22", "ANGPT2", "ADAM15", "FAM107A", "PIK3R1", "ACER2", "DLC1", "PHLDB2", "SPOCK1", "FZD7", "NF2", "GBP1", "KANK1", "MMP14", "POSTN", "ARHGAP6", "CDKN2A", "LRP1", "NOTCH1", "MEN1", "APOD", "FBLN1", "PTPRO", "PTEN")
GO_REGULATION_OF_HORMONE_LEVELS	0.27573	0.589622	-0.0919518	-1.11153	1652	421	c("TAC1", "RAB11FIP1", "GNAS", "FDXR", "GAL", "HSD17B14", "INHBA", "CRYM", "ITSN1", "FOXA2", "MC4R", "SLC16A10", "SYT9", "REST", "DIO3", "RAB11FIP2", "CARTPT", "CRABP2", "HIF1A", "STC2", "SCPEP1", "STUB1", "UQCC2", "SRI", "HLA-DRB1", "ARRB1", "C2CD2L", "NKX3-1", "DUOX1", "ADRA2A", "RBP1", "TIAM1", "IDE", "HNF1B", "HSD17B11", "PHPT1", "SRD5A3", "DOC2B", "ADCYAP1", "GNB3", "HADH", "PLB1", "PTPN11",…
GO_T_CELL_CHEMOTAXIS	0.657945	0.824576	0.191909	0.842184	3092	16	c("PIK3CD", "SLC12A2", "ADAM17", "WNK1")
GO_REGULATION_OF_MITOCHONDRION_ORGANIZATION	0.239333	0.565744	0.110853	1.15257	1003	181	c("TMEM14A", "FIS1", "YWHAE", "BNIP3L", "YWHAZ", "HDAC6", "GOLPH3", "SLC25A5", "MAPT", "BID", "HIGD1A", "FNIP1", "UBE2L3", "DDHD2", "MLLT11", "MPV17L", "BCL2L11", "ARIH2", "GSK3A", "CLEC16A", "YWHAH", "MFF", "OPA1", "MCU", "CTTN", "FNIP2", "BAD", "GCLC", "TMEM135", "UBE2J2", "MFN2", "UBE2D3", "BNIP3", "SREBF2", "CDC37", "YWHAQ", "GSK3B", "HPS4", "AKT1", "PSMD10", "PPARGC1A", "TP53BP2", "USP36", "…
GO_POSITIVE_REGULATION_OF_MITOCHONDRION_ORGANIZATION	0.5218	0.744212	0.105657	0.953142	2237	111	c("FIS1", "YWHAE", "YWHAZ", "HDAC6", "BID", "UBE2L3", "DDHD2", "MLLT11", "BCL2L11", "ARIH2", "GSK3A", "YWHAH", "MFF", "OPA1", "MCU", "BAD", "UBE2J2", "MFN2", "UBE2D3", "BNIP3", "SREBF2", "CDC37", "YWHAQ", "GSK3B")
GO_NEGATIVE_REGULATION_OF_MITOCHONDRION_ORGANIZATION	0.260277	0.578535	0.158433	1.16672	1164	59	c("TMEM14A", "SLC25A5", "MAPT", "HIGD1A", "FNIP1", "MPV17L", "CLEC16A", "OPA1", "FNIP2", "GCLC", "BNIP3", "AKT1", "PSMD10", "PPARGC1A", "FXN", "NOL3", "TSC2", "TRIAP1", "PAM16", "TFRC", "IAPP", "BCL2L2", "BAG4", "DNM1L", "PRELID1", "FZD9")
GO_REGULATION_OF_CENTROSOME_DUPLICATION	0.0109673	0.174642	0.278388	1.8002	49	41	c("CCNF", "CHORDC1", "RAB6C", "CHMP1A", "CHMP2A", "NUBP1", "FBXW5", "PDCD6IP", "CEP131", "GEN1", "TRIM37", "PLK2", "ROCK2", "ALMS1", "CENPJ", "CHMP3", "MDM1", "KAT2A", "PLK4", "CEP120", "NUP62", "RBM14", "VPS4B", "CEP76", "TMEM67")
GO_REGULATION_OF_GLUCOSE_TRANSMEMBRANE_TRANSPORT	0.224631	0.553433	0.160302	1.20186	1004	62	c("MAPK14", "GSK3A", "PRKCB", "RTN2", "IRS1", "PRKCI", "SIRT6", "SORBS1", "ASPSCR1", "CLIP3", "APPL1", "IRS2", "ARPP19", "AKT1", "SLC2A1", "SELENOS", "PID1", "RAP1A", "MEF2A", "CAPN10")
GO_POSITIVE_REGULATION_OF_GLUCOSE_TRANSMEMBRANE_TRANSPORT	0.45307	0.706876	0.161961	0.994791	2065	36	c("MAPK14", "IRS1", "PRKCI", "SORBS1", "CLIP3", "APPL1", "IRS2", "ARPP19", "AKT1", "RAP1A", "MEF2A", "CAPN10")
GO_NEGATIVE_REGULATION_OF_GLUCOSE_TRANSMEMBRANE_TRANSPORT	0.21729	0.548938	0.306362	1.23044	1027	13	c("GSK3A", "PRKCB", "SIRT6", "SELENOS", "PID1", "ENPP1", "STXBP3")
GO_REGULATION_OF_MYOTUBE_DIFFERENTIATION	0.55916	0.767844	-0.154031	-0.914881	3033	37	c("GDF15", "XBP1", "RBM24", "BHLHE41", "HDAC9", "LMOD3", "SHOX2")
GO_POSITIVE_REGULATION_OF_MYOTUBE_DIFFERENTIATION	0.437218	0.698757	-0.213044	-1.00523	2325	20	c("GDF15", "RBM24", "LMOD3", "SHOX2", "CAPN2", "EHD2", "FLOT1", "MAMSTR", "BCL2")
GO_NEGATIVE_REGULATION_OF_MYOTUBE_DIFFERENTIATION	0.84144	0.915769	-0.187938	-0.691078	4393	11	c("XBP1", "BHLHE41", "BDNF", "PLPP7")
GO_TELOMERE_MAINTENANCE_VIA_TELOMERE_LENGTHENING	0.659744	0.82554	0.107277	0.865103	2890	78	c("SMG5", "CCT7", "HNRNPA1", "HNRNPU", "XRCC5", "CCT4", "MAP2K7", "CTNNB1", "GAR1", "SRC", "PNKP", "TERF2", "PKIB", "ATM", "ACD", "MAPKAPK5", "CCT2", "MAPK3", "NAT10", "FBXO4", "GNL3L", "DHX36", "WRAP53", "NAF1", "SLX1B", "XRN1", "PRKCQ", "PINX1", "SLX1A", "TEN1", "MAP3K4")
GO_REGULATION_OF_KERATINOCYTE_PROLIFERATION	0.194387	0.528417	-0.24822	-1.25792	1031	24	c("NOTCH2", "ZFP36", "ZFP36L1", "PTPRK", "CD109", "TGM1", "EFNB2", "CDH3", "PRKD1", "BCL11B")
GO_NEGATIVE_REGULATION_OF_KERATINOCYTE_PROLIFERATION	0.258078	0.578119	0.328022	1.18258	1237	10	c("MED1", "CASK", "INTU", "SNAI2", "FGFR2", "EPPK1")
GO_RETINA_LAYER_FORMATION	0.921077	0.95796	-0.123762	-0.616922	4889	23	c("TOPORS", "SDK1", "MEGF11", "SDK2", "ATP8A2", "RDH13", "CRB1", "AHI1", "TFAP2A", "PROM1")
GO_REGULATION_OF_CHROMATIN_ASSEMBLY	0.634151	0.808463	-0.194295	-0.857224	3334	17	c("SETDB2", "MPHOSPH8", "TET1")
GO_POSITIVE_REGULATION_OF_PATHWAY_RESTRICTED_SMAD_PROTEIN_PHOSPHORYLATION	0.351947	0.6462	-0.179371	-1.08553	1915	39	c("GDF15", "INHBA", "RBPMS", "BMP4", "TGFB2", "BMP8A", "BMP8B")
GO_REGULATION_OF_TRIGLYCERIDE_BIOSYNTHETIC_PROCESS	0.690491	0.840431	0.178928	0.809712	3274	17	c("FITM2", "PLIN5", "CNEP1R1", "SCARB1", "RGN", "SIK1", "NR1H3", "GPLD1")
GO_POSITIVE_REGULATION_OF_TRIGLYCERIDE_BIOSYNTHETIC_PROCESS	0.856574	0.922715	-0.171998	-0.681531	4514	13	c("SLC27A1", "SREBF1", "LDLR", "MFSD2A")
GO_POSITIVE_REGULATION_OF_RECEPTOR_BIOSYNTHETIC_PROCESS	0.554812	0.766046	0.242017	0.90744	2651	11	c("HDAC6", "HOXA5", "SCAP", "HNRNPK", "HDAC2", "NR1H3")
GO_REGULATION_OF_CHOLESTEROL_EFFLUX	0.0909766	0.39555	-0.272585	-1.45145	489	27	c("PLTP", "CAV1", "ZDHHC8", "ABCG1", "NAXE", "APOE", "LAMTOR1", "APOA1", "ABCA2", "SHH", "PON1", "PTCH1", "TTC39B", "YJEFN3")
GO_POSITIVE_REGULATION_OF_CHOLESTEROL_EFFLUX	0.154773	0.483855	-0.285013	-1.31987	821	19	c("PLTP", "CAV1", "ZDHHC8", "ABCG1", "APOE")
GO_LIPID_LOCALIZATION	0.871739	0.930203	-0.0661554	-0.765341	5178	341	c("MAP2K6", "TAC1", "ANXA2", "LRP10", "LIMA1", "GAL", "PNLIP", "INHBA", "PLTP", "CLU", "PLIN3", "C2CD2L", "CAV1", "NKX3-1", "PRELID2", "SIGMAR1", "PLA2G4C", "ZDHHC8", "PRKCD", "BSCL2", "NRIP1", "SLC27A1", "RXRA", "ABCG1", "PTPN11", "NAXE", "PRKAB2", "TSPO", "APOE", "LAMTOR1", "ESYT1", "FABP6", "OSBPL1A", "APOL2", "PDZD8", "ATP8B3", "APOH", "HEXB", "SPNS1", "PLSCR3", "SYK", "PSAP", "CYP4A11", "ABC…
GO_CHOLESTEROL_STORAGE	0.627873	0.804943	0.189181	0.856113	2977	17	c("MSR1", "ABCA1", "SREBF2", "SCARB1", "EHD1")
GO_REGULATION_OF_CARDIAC_MUSCLE_CONTRACTION_BY_REGULATION_OF_THE_RELEASE_OF_SEQUESTERED_CALCIUM_ION	0.989341	0.993892	0.101461	0.479617	4640	19	c("CALM1", "DMD", "PRKACA", "SLC8A1", "GSTO1", "CALM2")
GO_REGULATION_OF_CARDIAC_MUSCLE_CONTRACTION_BY_CALCIUM_ION_SIGNALING	0.918176	0.956289	0.11938	0.625351	4308	24	c("CALM1", "DMD", "SLC9A1", "HDAC4", "PRKACA", "SLC8A1", "GSTO1", "CALM2")
GO_REGULATION_OF_LIPID_STORAGE	0.212547	0.542666	0.188295	1.21761	968	41	c("MSR1", "HILPDA", "FITM2", "PLIN5", "MEST", "ABCA1", "ALKBH7", "SREBF2", "SIRT1", "NFKBIA", "SCARB1", "EHD1")
GO_POSITIVE_REGULATION_OF_LIPID_STORAGE	0.223195	0.552811	0.251016	1.21631	1044	20	c("MSR1", "HILPDA", "FITM2", "PLIN5", "SREBF2", "SCARB1", "EHD1")
GO_NEGATIVE_REGULATION_OF_LIPID_STORAGE	0.623503	0.803536	-0.195961	-0.864574	3278	17	c("ABCG1", "PPARA", "PTPN2", "PPARG", "OSBPL8", "TTC39B", "ITGB3", "PPARD", "NR1H2")
GO_REGULATION_OF_SEQUESTERING_OF_TRIGLYCERIDE	0.60992	0.795295	-0.238924	-0.878565	3184	11	c("PLIN3", "PPARA", "OSBPL11", "PPARG", "OSBPL8")
GO_POSITIVE_REGULATION_OF_STEROID_BIOSYNTHETIC_PROCESS	0.908278	0.951444	-0.154818	-0.629839	4772	14	c("ABCG1", "SREBF1", "PRKAA1")
GO_REGULATION_OF_GLUCOSE_METABOLIC_PROCESS	0.0353078	0.273635	0.171989	1.54103	151	108	c("NLN", "FBP1", "FAM3C", "MIDN", "PPP1CB", "WDR5", "GSK3A", "EPM2AIP1", "ESRRB", "PPP1CA", "SOGA1", "PPP4R3B", "IRS1", "PFKFB2", "NCOA2", "MST1", "SLC25A12", "BAD", "SORBS1", "SRC", "ZMPSTE24", "IRS2", "USP7", "SIRT1", "CRY1", "DGKQ", "ARPP19", "GSK3B", "C1QTNF1", "AKT1", "PPARGC1A", "SELENOS", "RGN", "FAM3A", "DYRK2", "PASK", "IGF2", "SIRT7", "SDHAF3", "PHLDA2", "PDK3")
GO_POSITIVE_REGULATION_OF_GLUCOSE_METABOLIC_PROCESS	0.0265102	0.247644	0.281757	1.69518	121	34	c("WDR5", "EPM2AIP1", "ESRRB", "PPP4R3B", "IRS1", "SLC25A12", "SORBS1", "SRC", "IRS2", "SIRT1", "ARPP19", "AKT1", "PPARGC1A", "RGN", "DYRK2", "IGF2")
GO_POSITIVE_REGULATION_OF_MITOCHONDRIAL_MEMBRANE_POTENTIAL	0.458828	0.708015	0.274423	0.989345	2200	10	c("VCP", "BID", "BAD", "AKT1")
GO_REGULATION_OF_INOSITOL_PHOSPHATE_BIOSYNTHETIC_PROCESS	0.736984	0.862408	-0.219524	-0.776036	3835	10	c("PTH1R", "PTK2B", "PTAFR", "GPER1", "NTSR1", "P2RY6")
GO_REGULATION_OF_PHOSPHATASE_ACTIVITY	0.452781	0.706876	-0.106029	-1.0085	2612	154	c("LGALS3", "IGFBP3", "PPP1R3B", "SMAD3", "PHACTR3", "ARFGEF3", "ZCCHC9", "HSP90B1", "TGFB2", "PPP4R1", "PPP1R14B", "HSP90AB1", "PPP2R2A", "IGBP1", "IKBKB", "PPME1", "PPP1R36", "NUAK1", "CNST", "WDR81", "PPP1R15B", "SHOC2", "ENSA", "BOD1L1", "ELL", "BOD1", "PTPA", "PPP1R12A", "PPP1R42", "PPARGC1B", "ELFN1", "PPP2R2C")
GO_POSITIVE_REGULATION_OF_PHOSPHATASE_ACTIVITY	0.295724	0.603779	-0.226554	-1.12932	1569	23	c("SMAD3", "HSP90AB1", "PPP1R15B", "PTPA", "PPP1R12A", "PPARGC1B", "CALM3", "MEF2C")
GO_CELLULAR_COMPONENT_ASSEMBLY_INVOLVED_IN_MORPHOGENESIS	0.182322	0.520094	0.149265	1.24132	789	86	c("MYH10", "PRKAR1A", "TTN", "CLASP2", "ERCC2", "RFX2", "PMP22", "ACTG1", "ACTA1", "NKX2-5", "KRT19", "ANKRD1", "MTMR2", "NEBL", "SMAD4", "TPPP", "TNNT1", "GNPAT", "OBSL1", "PAFAH1B1", "TMOD3", "NFASC", "ACTN2", "TBC1D20")
GO_MACROPHAGE_CYTOKINE_PRODUCTION	0.859562	0.923981	-0.167602	-0.681847	4516	14	c("TGFB2", "HLA-G", "SPON2")
GO_REGULATION_OF_NECROTIC_CELL_DEATH	0.12528	0.454186	-0.26039	-1.36479	669	26	c("HEBP2", "YBX3", "BOK", "CAV1", "MT-CO2", "TSPO", "UCN")
GO_NEGATIVE_REGULATION_OF_CELL_CYCLE_PROCESS	0.377044	0.661616	-0.0929583	-1.05182	2213	309	c("FBXO5", "CDKN1A", "FHL1", "PSMA7", "CCND1", "PTTG1", "PSMB1", "GPNMB", "BMP4", "PSMC4", "PHOX2B", "RPS27L", "PRMT2", "ABRAXAS1", "CDKN1B", "PSMD13", "EP300", "PSMA5", "ATF5", "PSMD14", "PSME1", "BTG2", "MTBP", "CALR", "PSMC6", "CNOT2", "TP53", "CDT1", "WAPL", "HLA-G", "CDK4", "LCMT1", "HSP90AB1", "PSMD1", "MDM4", "ZFP36L1", "RAD17", "CDC73", "CDK9", "RBBP4", "WEE1", "RBX1", "DUSP1", "CDC6", "N…
GO_POSITIVE_REGULATION_OF_PEPTIDASE_ACTIVITY	0.317859	0.621617	-0.112582	-1.0953	1834	170	c("CLDN3", "REST", "RPS27L", "CTSH", "ARRB1", "BOK", "TNFRSF10B", "GRN", "CAV1", "NKX3-1", "UACA", "MYC", "SMAD3", "AGER", "PSMD14", "PSME1", "BBC3", "BAK1", "MTCH1", "PERP", "PMAIP1", "FAM162A", "PSENEN", "SYK", "ATP2A3", "EFNA3", "BCL2L10", "CASP8AP2", "FN1", "STAT3", "WDR35", "CTSD", "ST18", "PDCD5", "TTBK1", "IFT57", "IFI16", "AIFM1", "BEX3", "ST20", "PPARG", "TANK", "TRAF2", "HSPD1", "DAP", …
GO_REGULATION_OF_AMINO_ACID_IMPORT_ACROSS_PLASMA_MEMBRANE	0.870046	0.929222	-0.175551	-0.670728	4565	12	c("ATP1A2", "AGT", "RGS2", "SLC43A1", "ITGB1", "ARL6IP1", "CLTRN", "PSEN1", "SLC43A2", "ARL6IP5", "PER2")
GO_REGULATION_OF_METAL_ION_TRANSPORT	0.0942533	0.40114	-0.114036	-1.30105	555	319	c("PLPP4", "GAL", "FHL1", "ACTN4", "LGALS3", "HCRT", "TF", "FGF13", "STC2", "KCNG1", "SRI", "CX3CL1", "B2M", "GEM", "STOM", "CAV1", "KCNE4", "GLRX", "ADRA2A", "ORAI1", "SARAF", "PDPK1", "MCHR1", "ADCYAP1", "BAK1", "STC1", "ATF4", "FXYD6", "CAMK2A", "TSPO", "UCN", "SLC30A1", "HSPA2", "NEDD4", "CEMIP", "ATP1B3", "OPRD1", "ANK2", "CD63", "FGF14", "SLC30A10", "SCN4B", "STAC2", "ATP2B4", "HTR2A", "CDK…
GO_MAGNESIUM_ION_HOMEOSTASIS	0.102978	0.418266	-0.4018	-1.42039	535	10	c("SLC41A1", "EGFR", "XK", "TRPM7", "ANK3", "CNNM4", "KCNA1")
GO_REGULATION_OF_GLUCAN_BIOSYNTHETIC_PROCESS	0.0112652	0.175429	0.339095	1.8652	51	27	c("PPP1CB", "GSK3A", "EPM2AIP1", "ESRRB", "PPP1CA", "IRS1", "SORBS1", "IRS2", "GSK3B", "AKT1", "SELENOS", "DYRK2", "PASK", "IGF2")
GO_TRANSPORT_ALONG_MICROTUBULE	0.0773936	0.368925	0.136029	1.36537	328	158	c("CDC42", "NEFL", "CLN3", "PRKCZ", "TCTEX1D2", "MAPT", "TRIM46", "AGBL4", "LRPPRC", "HNRNPU", "RAB1A", "RAB6A", "WASF1", "SFPQ", "OPA1", "KIF3C", "COPG2", "DYNLL2", "TMEM201", "FEZ1", "RAB21", "CEP131", "SUN1", "ARL3", "AP3S2", "AP3S1", "SPAST", "SPG7", "TERF2", "PAFAH1B1", "DTNBP1", "APBA1", "SSNA1", "IFT81", "KIF5A", "IFT122", "STK11", "ARHGAP21", "TRAK1", "PEX14", "APP", "ARL8B", "VAMP7", "FB…
GO_REGULATION_OF_NEURON_PROJECTION_DEVELOPMENT	0.000251889	0.0329272	0.174101	2.27704	0	483	c("DPYSL2", "RUFY3", "SNAP25", "CRMP1", "NEFL", "BRSK1", "PAQR3", "NLGN1", "PTPRD", "DBN1", "MAPK6", "BAIAP2", "EFNA5", "FMR1", "INPP5F", "MT3", "P3H1", "NEDD4L", "PPP3CA", "RNF157", "ADNP", "PTPN9", "CAMSAP2", "MAPT", "TRIM46", "NDRG4", "ATP1B2", "VIM", "UST", "TUBB2B", "CAMK2B", "ARF1", "SEMA3C", "SRCIN1", "CNR1", "PMP22", "BMPR2", "BAG5", "LRRC7", "RAPGEF1", "ROBO1", "TTL", "GRIN1", "CAPRIN1",…
GO_POSITIVE_REGULATION_OF_NEURON_PROJECTION_DEVELOPMENT	0.000238949	0.0329272	0.165857	1.91926	0	274	c("RUFY3", "NEFL", "NLGN1", "PTPRD", "DBN1", "MAPK6", "BAIAP2", "EFNA5", "FMR1", "P3H1", "NEDD4L", "RNF157", "ADNP", "MAPT", "NDRG4", "ATP1B2", "TUBB2B", "CAMK2B", "ARF1", "CNR1", "BMPR2", "LRRC7", "RAPGEF1", "ROBO1", "CAPRIN1", "BHLHB9", "NPTN", "KALRN", "MAP2K1", "TRIM67", "ARHGDIA", "ACTR2", "ANKRD1", "DPYSL3", "GRIP1", "ITGA6", "PLXNA1", "TMEM30A", "OPA1", "WASHC5", "EPHA4", "NGFR", "ARHGAP35…
GO_NEGATIVE_REGULATION_OF_NEURON_PROJECTION_DEVELOPMENT	0.000709555	0.0536656	0.208361	2.03487	2	144	c("RUFY3", "CRMP1", "PAQR3", "NLGN1", "INPP5F", "MT3", "PPP3CA", "PTPN9", "TRIM46", "VIM", "SEMA3C", "PMP22", "BAG5", "BCL11A", "SEMA4F", "ARHGDIA", "GSK3A", "DPYSL3", "YWHAH", "SEMA6B", "EPHA7", "SRGAP2C", "EPHA4", "NGFR", "DCC", "PLXNA3", "DENND5A", "EFNB3", "SEMA6A", "UBE3A", "PTPRS", "SEMA4B", "THY1", "SEMA5A", "SEMA3E", "SLIT2", "THOC2", "SEMA3B", "ULK2", "PAFAH1B1", "PTPRG", "RGMA", "KREMEN…
GO_REGULATION_OF_LIPOPROTEIN_PARTICLE_CLEARANCE	0.702934	0.847105	-0.209135	-0.799042	3688	12	c("ANXA2", "MYLIP", "CNPY2", "KHSRP")
GO_RESPONSE_TO_AUDITORY_STIMULUS	0.411942	0.682542	-0.205171	-1.02273	2186	23	c("FOXP2", "UCN", "ATP1A2", "KCNC1", "SLC1A3", "USP53", "ATP8A2", "KIAA0319", "HTT", "PTN", "STRA6", "SLC26A5")
GO_REGULATION_OF_TRANSLATIONAL_INITIATION_BY_EIF2_ALPHA_PHOSPHORYLATION	0.242075	0.565744	-0.339436	-1.19993	1259	10	c("DNAJC3", "EIF2AK4", "PPP1R15B", "IMPACT")
GO_ASTROCYTE_DEVELOPMENT	0.913346	0.953221	0.111328	0.628696	4194	29	c("MT3", "MAPT", "VIM", "ROR1", "EIF2B5", "APP", "KRAS")
GO_OLIGODENDROCYTE_DEVELOPMENT	0.582076	0.77836	-0.146701	-0.895666	3162	40	c("ID2", "CLU", "NCSTN", "NKX6-2", "CD9", "EIF2B3", "EIF2B2", "ASCL1", "NKX2-2", "EIF2B4", "ABCA2", "SHH", "GSTP1")
GO_GLIAL_CELL_PROLIFERATION	0.24364	0.566439	-0.207906	-1.18771	1311	33	c("CLU", "ETV5", "CX3CL1", "HES1", "ADCYAP1", "CSF1", "TSPO", "PTK2B", "LEPR", "DICER1", "PLAG1", "LGI4", "PRKCH", "MYB", "PTN", "E2F1", "CSF1R", "NF2", "LYN", "UFL1")
GO_REGULATION_OF_GLIOGENESIS	0.249956	0.572584	-0.142816	-1.16964	1421	93	c("ID2", "ETV5", "CX3CL1", "HES1", "TIAM1", "NKX6-2", "ADCYAP1", "CSF1", "PRMT5", "PRPF19", "TSPO", "WDR1", "HDAC1", "EZH2", "LDLR", "CXCR4", "RHEB", "TTBK1", "DAG1", "NKX2-2", "PPARG", "GJC2", "SHH", "DICER1", "PLAG1", "PTPRZ1", "SERPINE2", "PRKCH", "MYB", "PTN", "GPR183", "P2RX4", "BMP2", "GPR37L1", "ZNF365", "P2RY12", "E2F1", "LRP2", "SPINT1", "NF2", "CNTN2", "LYN", "TP73", "EGR2", "UFL1", "AS…
GO_NEGATIVE_REGULATION_OF_GLIOGENESIS	0.621375	0.802394	-0.153561	-0.867412	3342	32	c("ID2", "HES1", "NKX6-2", "ADCYAP1", "TSPO")
GO_POSITIVE_REGULATION_OF_GLIOGENESIS	0.00217155	0.0862902	-0.294563	-2.06549	11	59	c("ID2", "ETV5", "CX3CL1", "HES1", "TIAM1", "NKX6-2", "CSF1", "PRMT5", "PRPF19", "TSPO", "HDAC1", "CXCR4", "RHEB", "TTBK1", "DAG1", "NKX2-2", "PPARG", "GJC2", "SHH", "DICER1", "PLAG1", "PTPRZ1", "SERPINE2", "PRKCH", "MYB", "PTN", "P2RX4", "BMP2", "ZNF365", "P2RY12", "E2F1", "LRP2", "SPINT1", "LYN", "TP73", "EGR2", "UFL1", "ASPA", "ZNF488", "LRP1", "NOTCH1", "TNFRSF1B", "TGFB1")
GO_NEURAL_CREST_FORMATION	0.761768	0.874442	-0.21405	-0.756683	3964	10	c("FUZ", "KLHL12", "PEF1", "NOLC1")
GO_NEURAL_CREST_CELL_DIFFERENTIATION	0.448425	0.706543	0.125147	1.00921	1964	78	c("FRZB", "SOX11", "PHACTR4", "SEMA3C", "SEMA4F", "SEMA6B", "GBX2", "SMAD4", "SOX9", "SEMA6A", "ISL1", "SEMA4B", "SEMA5A", "SEMA3E", "SEMA3B", "TWIST1", "SEMA7A", "MAPK3", "SNAI2", "SEMA4G")
GO_SCHWANN_CELL_DIFFERENTIATION	0.729511	0.859142	-0.133118	-0.785133	3969	36	c("SOD1", "ERBB3", "NDRG1", "NCMAP", "ILK", "CDK5", "DAG1", "GPC1", "ADGRG6", "LAMB2", "DICER1", "LGI4")
GO_REGULATION_OF_NEURON_MATURATION	0.348511	0.64358	-0.307321	-1.0864	1813	10	c("EDNRB", "MAP3K13")
GO_SCHWANN_CELL_DEVELOPMENT	0.6137	0.798707	-0.161286	-0.869636	3305	28	c("SOD1", "NDRG1", "NCMAP", "ILK", "CDK5", "DAG1", "ADGRG6", "LAMB2", "DICER1", "LGI4")
GO_GLUTAMATE_SECRETION	0.242678	0.566426	0.181511	1.18297	1101	42	c("SNAP25", "CPLX1", "RAB3A", "PPFIA3", "RAB3GAP1", "SLC1A6", "STXBP1", "GLS", "SLC38A2", "APBA1", "VAMP2", "ADORA1", "TRPV1", "PPFIA1", "NTRK2", "GIPC1", "NF1", "SLC1A2", "GRM2")
GO_REGULATION_OF_GLUTAMATE_SECRETION	0.759882	0.873588	0.188956	0.758907	3594	13	c("RAB3GAP1", "STXBP1", "ADORA1", "ADORA2A", "CCK", "P2RX7", "GRM7", "SYT4", "TRH", "AVPR1A", "NTSR1")
GO_GAMMA_AMINOBUTYRIC_ACID_SECRETION	0.150928	0.481333	0.366641	1.32181	723	10	c("APBA1", "SV2A", "ABAT", "HTR1B", "SLC6A1", "NF1", "P2RX7")
GO_REGULATION_OF_DOPAMINE_SECRETION	0.263522	0.579866	0.196977	1.15912	1217	32	c("SNCG", "SYT15", "RAB3A", "CNR1", "SYT7", "SYT12", "KCNA2", "DTNBP1", "SYT2", "ABAT", "SYT13", "DRD2", "HTR1B")
GO_PHOSPHATIDYLINOSITOL_3_KINASE_SIGNALING	0.898392	0.946038	0.0737514	0.690809	3854	124	c("PPP2R5C", "C1QBP", "PIK3CD", "NOP53", "BECN1", "DIPK2A", "NYAP1", "NTF3", "IRS1", "SOX9", "UBE3A", "PIK3IP1", "ROR1", "SLC9A3R1", "SRC", "IGF1R", "TWIST1", "IRS2", "SIRT1", "RELN", "MAPK3", "AKT1", "PIK3C2A", "PPP2R5B", "MYO16", "PTK2", "PREX2", "INPP5E", "RGL2", "PIP4K2B", "UNC5B", "TSC2", "PLXNB1", "PIP4K2C", "MAZ", "NTRK2")
GO_REGULATION_OF_PHOSPHATIDYLINOSITOL_3_KINASE_SIGNALING	0.929914	0.962501	0.0732096	0.638131	4006	99	c("PPP2R5C", "PIK3CD", "NOP53", "BECN1", "DIPK2A", "NTF3", "SOX9", "UBE3A", "PIK3IP1", "ROR1", "SLC9A3R1", "SRC", "IGF1R", "TWIST1", "IRS2", "SIRT1", "RELN", "MAPK3", "PPP2R5B", "PTK2", "INPP5E", "RGL2", "PIP4K2B", "UNC5B", "TSC2", "PLXNB1", "PIP4K2C", "MAZ", "NTRK2")
GO_NEGATIVE_REGULATION_OF_PHOSPHATIDYLINOSITOL_3_KINASE_SIGNALING	0.291693	0.602134	0.284747	1.14363	1379	13	c("NOP53", "PIK3IP1", "SLC9A3R1", "TWIST1", "INPP5E", "TSC2")
GO_POSITIVE_REGULATION_OF_PHOSPHATIDYLINOSITOL_3_KINASE_SIGNALING	0.405689	0.678502	-0.141646	-1.03855	2281	66	c("EPOR", "F2RL1", "NKX3-1", "ANGPT1", "IGF1", "ERBB3", "TGFB2", "PDGFC", "NEDD4", "HAX1", "PDGFB", "PIK3CB", "AGT", "PDGFD", "MYDGF", "ROR2", "FLT3", "NTRK1", "JAK2", "HGF", "HCST", "FYN", "PIK3R1", "CAT", "PDGFRA", "F2R", "FLT1", "PIK3AP1", "GPER1", "PPARD", "LYN", "PTPN6", "PRR5", "KDR", "CBL", "CD28", "IL18")
GO_RESPONSE_TO_ISOQUINOLINE_ALKALOID	0.292222	0.602134	0.209869	1.13455	1359	26	c("CNR1", "GRIN1", "PPP1R9B", "PPP5C", "RELA", "RGS4", "ADCY8")
GO_RESPONSE_TO_PURINE_CONTAINING_COMPOUND	0.395597	0.674058	-0.117349	-1.04918	2263	126	c("SPARC", "SOD1", "ASS1", "COL1A1", "DUOX1", "CITED1", "IGFBP5", "NME1", "HSP90B1", "STC1", "CAD", "FOSL1", "ZFP36L1", "SREBF1", "DUSP1", "PTPRN", "PRKAA1", "BSG", "AKAP9", "PTK2B", "PDE3A", "ABCC9", "PPARGC1B", "DMTN", "HCN4", "RYR2", "P2RX3", "PPARG", "PANX1", "PTAFR", "HSPD1", "STAT1", "AHR", "EEF2K", "NOX4")
GO_RESPONSE_TO_AMINE	0.358359	0.648557	-0.173576	-1.07846	1956	42	c("TH", "SOD1", "ASS1", "SLC18A2", "NR4A2", "NME1", "CAD", "HDAC9")
GO_REGULATION_OF_SKELETAL_MUSCLE_ADAPTATION	0.70467	0.848136	0.206156	0.80261	3349	12	c("PPP3CA", "CAMK2B", "TNNT1", "GTF2IRD1")
GO_NEGATIVE_REGULATION_OF_MUSCLE_HYPERTROPHY	0.251271	0.572584	-0.235678	-1.1748	1333	23	c("TNFRSF1A", "GLRX3", "IGFBP5", "SMAD3", "LMNA", "ATP2B4", "PPARA", "FOXO1", "YY1", "RGS2", "MLIP", "P2RX4")
GO_POSITIVE_REGULATION_OF_MUSCLE_HYPERTROPHY	0.53266	0.752553	0.173395	0.937369	2478	26	c("PPP3CA", "PIN1", "PDE5A", "DDX39B", "SLC9A1", "MEF2A", "ROCK2", "PTK2", "PDE9A")
GO_REGULATION_OF_MUSCLE_HYPERTROPHY	0.386861	0.670102	-0.161139	-1.0616	2119	50	c("LMCD1", "TNFRSF1A", "GLRX3", "IGF1", "IGFBP5", "SMAD3", "CDK9", "LMNA", "ATP2B4", "AGT", "PARP2", "PPARA", "PRKCA", "FOXO1", "ADRA1A", "MTPN", "YY1", "RGS2", "AKAP6", "TRPC3")
GO_NEGATIVE_REGULATION_OF_MUSCLE_ADAPTATION	0.109702	0.425783	-0.396702	-1.40237	570	10	c("IGFBP5", "SMAD3", "LMNA", "ATP2B4", "FOXO1", "MLIP", "NOS3")
GO_MUSCLE_CELL_MIGRATION	0.0650581	0.342417	-0.192502	-1.46992	363	75	c("S100A11", "NFE2L2", "SERPINE1", "THBS4", "IGFBP3", "IGF1", "IGFBP5", "ITGB1BP1", "TPM1", "SORL1", "ILK", "IQGAP1", "PDGFB", "PLAT", "DDR1", "NRP1", "AGT", "PDGFD", "MEF2C", "SIX4", "DOCK4", "PARVA", "PRKG1", "PLEKHO1", "MDM2", "NOX4", "GSTP1", "VTN", "BCL2", "TRIB1", "ANXA1", "HAS2", "PLAU", "ATP7A", "SMO", "FOXO4", "SIX1", "ITGB3", "PPARD")
GO_REGULATION_OF_SKELETAL_MUSCLE_CONTRACTION	0.260879	0.578535	0.313943	1.17713	1246	11	c("C12orf57", "DMPK", "DMD", "SLC8A3", "GSTO1")
GO_TONIC_SMOOTH_MUSCLE_CONTRACTION	0.404803	0.67814	-0.293577	-1.03782	2106	10	c("HTR2A", "GRIP2", "AGT", "MYLK", "BBS2")
GO_PHASIC_SMOOTH_MUSCLE_CONTRACTION	0.546534	0.760526	-0.250917	-0.922663	2853	11	c("EDNRB", "SSTR2")
GO_RESPONSE_TO_ACTIVITY	0.597185	0.788967	0.121842	0.897261	2672	59	c("FIS1", "METRNL", "HSF1", "CREB1", "TOMM20", "OPA1", "SCO2", "GCLC", "COL4A2", "CAB39", "ATP5PF", "HDAC5", "CRY1", "PRKDC")
GO_VASCULAR_ASSOCIATED_SMOOTH_MUSCLE_CONTRACTION	0.48281	0.722159	-0.201559	-0.968232	2569	21	c("EDNRB", "ACTA2", "RAP1GDS1", "HTR2A", "GRIP2", "AGT", "DOCK4", "BBS2")
GO_RESPONSE_TO_MUSCLE_ACTIVITY	0.127052	0.454186	0.288807	1.36522	595	19	c("FIS1", "METRNL", "TOMM20", "OPA1", "ATP5PF", "PPARGC1A", "ADSL", "SRD5A1", "MTFP1", "FNDC5")
GO_RESPONSE_TO_INACTIVITY	0.396017	0.67414	-0.283864	-1.04381	2067	11	c("CASQ1", "DAG1", "CAT", "ACTN3", "SCN5A", "UTRN", "PKM", "FBXO32")
GO_STRIATED_MUSCLE_CELL_PROLIFERATION	0.340929	0.639305	0.148613	1.0944	1525	59	c("PRKAR1A", "MEIS1", "MAPK14", "CXADR", "NDRG4", "NKX2-5", "RBP4", "EPHB1", "CCNB1", "DIPK2A")
GO_SKELETAL_MUSCLE_CELL_PROLIFERATION	0.263368	0.579866	-0.287598	-1.17002	1383	14	c("ANGPT1", "PAXBP1", "STAT3", "SHH", "JAK2", "SIX1", "PPARD", "CFLAR", "MEGF10", "SIX5")
GO_RESPONSE_TO_STIMULUS_INVOLVED_IN_REGULATION_OF_MUSCLE_ADAPTATION	0.560423	0.768502	-0.257019	-0.908582	2916	10	c("CASQ1", "AGT", "DAG1", "ACTN3", "SCN5A", "UTRN", "FBXO32")
GO_STRIATED_MUSCLE_ADAPTATION	0.580538	0.778117	-0.150927	-0.896443	3149	37	c("ATP2A2", "IGFBP5", "SMAD3", "LMNA", "ATP2B4", "EZH2", "IL15", "MEF2C", "FOXO1", "KLF15", "TCAP", "TNNI1", "TRPC3", "TNNC1", "MLIP", "ACTN3", "GATA6", "CAMK2G", "CFLAR", "MYOZ1", "MYH6", "NPPA", "HEY2", "MYH7")
GO_MUSCLE_HYPERTROPHY	0.142015	0.474206	-0.172231	-1.30229	794	73	c("LMCD1", "TNFRSF1A", "ATP2A2", "GLRX3", "IGF1", "IGFBP5", "SMAD3", "TIAM1", "AKAP13", "CDK9", "PDLIM5", "LMNA", "ATP2B4", "EZH2", "AGT", "PARP2", "PPARA", "MEF2C", "RYR2", "CYBA", "PRKCA", "FOXO1", "ADRA1A", "KLF15", "MTPN", "YY1", "TCAP", "RGS2", "AKAP6", "TRPC3")
GO_MYOTUBE_DIFFERENTIATION	0.198302	0.533453	-0.153644	-1.22542	1120	85	c("GDF15", "PLD3", "XBP1", "JAM2", "RBM24", "IGF1", "ERVW-1", "CD9", "BHLHE41", "HDAC9", "LMOD3", "SHOX2", "ERVFRD-1", "CAPN2", "EHD2", "MEF2C", "BDNF", "XK", "SIX4", "SELENON", "CACNA1H", "PLEKHO1", "NOS1", "BCL9", "PLPP7", "SHH", "CDON", "KLHL41", "KCNH1", "FLOT1", "MAMSTR", "BCL2", "MYH9", "MYOF", "STAC3", "NPHS1", "SMO", "RYR1", "MYORG", "SIX1", "IL4R")
GO_MYOTUBE_CELL_DEVELOPMENT	0.746983	0.86791	-0.143349	-0.772921	4023	28	c("IGF1", "HDAC9", "LMOD3", "SHOX2", "XK", "SELENON", "KLHL41", "BCL2", "STAC3", "SMO", "RYR1", "MYORG", "SIX1", "CAV2")
GO_SMOOTH_MUSCLE_CELL_MIGRATION	0.0828509	0.379486	-0.200076	-1.4295	457	62	c("S100A11", "NFE2L2", "SERPINE1", "IGFBP3", "IGF1", "IGFBP5", "TPM1", "SORL1", "ILK", "IQGAP1", "PDGFB", "PLAT", "DDR1", "NRP1", "AGT", "PDGFD", "MEF2C", "DOCK4", "PARVA", "PRKG1", "MDM2", "NOX4", "GSTP1")
GO_POSITIVE_REGULATION_OF_SMOOTH_MUSCLE_CELL_MIGRATION	0.307335	0.613266	-0.196527	-1.12271	1654	33	c("S100A11", "IGF1", "IGFBP5", "IQGAP1", "PDGFB", "NRP1", "AGT", "PDGFD", "DOCK4", "MDM2", "NOX4", "VTN", "BCL2", "HAS2", "ATP7A", "FOXO4", "DOCK7", "P2RY6", "POSTN", "LRP1")
GO_NEGATIVE_REGULATION_OF_SMOOTH_MUSCLE_CELL_MIGRATION	0.178847	0.516751	-0.266016	-1.27787	951	21	c("NFE2L2", "SERPINE1", "IGFBP3", "IGFBP5", "TPM1", "ILK", "MEF2C", "PRKG1", "GSTP1")
GO_HEPARAN_SULFATE_PROTEOGLYCAN_BIOSYNTHETIC_PROCESS	0.256983	0.577922	0.217255	1.17448	1195	26	c("HS6ST2", "HS6ST3", "HS3ST3B1", "B3GAT3", "CTNNB1", "HS6ST1", "VANGL2", "EXTL3", "HS3ST5", "XYLT2")
GO_DNA_INTEGRATION	0.779445	0.883519	0.205481	0.740798	3738	10	c("ZNF93", "SETMAR", "KRBA2", "NYNRIN", "RLF", "SMARCB1", "GIN1", "THAP9", "ZBED9", "ZNF91")
GO_GAS_TRANSPORT	0.0405328	0.285572	-0.399563	-1.62552	212	14	c("CYGB", "MYC", "NGB", "HBQ1", "AQP1", "AQP5", "HBZ", "HBD", "HBB", "HBA1", "AQP6", "HBA2", "CA2")
GO_OXYGEN_TRANSPORT	0.0647454	0.342246	-0.431392	-1.52501	336	10	c("CYGB", "MYC", "NGB", "HBQ1", "HBZ", "HBD", "HBB", "HBA1", "HBA2")
GO_MONOVALENT_INORGANIC_CATION_TRANSPORT	0.295749	0.603779	-0.0891145	-1.09489	1780	457	c("MT-ND5", "COX6A1", "ATP5MC2", "GAL", "FHL1", "ACTN4", "HCRT", "ATP5F1E", "ATP6V0B", "FGF13", "COX7A2", "KCNG1", "SLC12A4", "ATP2A2", "SLC3A2", "SLC13A5", "SLC17A8", "CDKN1B", "SLC5A7", "ATP5PO", "SLC12A6", "STOM", "MT-CO3", "CAV1", "KCNE4", "ATP6V0E1", "GLRX", "ADRA2A", "KCNJ3", "UCP2", "NDUFA4", "ADCYAP1", "MT-CYB", "MT-ATP8", "MT-CO2", "CCDC51", "ATF4", "FXYD6", "RHCE", "COX7B", "KCNK2", "ND…
GO_MAGNESIUM_ION_TRANSPORT	0.627306	0.804791	-0.195388	-0.862047	3298	17	c("TUSC3", "SLC41A1", "KCNJ2", "MAGT1", "NIPAL3", "CNNM4", "NIPAL2", "NIPAL1", "CLDN16")
GO_ORGANIC_CATION_TRANSPORT	0.72917	0.859142	-0.126998	-0.78906	3981	42	c("CHRNA3", "SLC18A2", "SLC5A7", "SLC18A3", "HRH3")
GO_QUATERNARY_AMMONIUM_GROUP_TRANSPORT	0.239958	0.565744	0.320708	1.20249	1146	11	c("SLC25A29", "SLC38A2", "SLC22A5", "SLC25A20", "SLC25A45", "PDZK1", "SLC6A20", "SLC25A48")
GO_INORGANIC_ANION_TRANSPORT	0.930445	0.962702	-0.0696208	-0.638343	5390	136	c("GABRA2", "CLIC1", "SLC1A4", "SLC12A4", "ANO10", "SLC12A6", "GABRA3", "GABRE", "ATF4", "TSPO", "CLCN1", "SLC25A30", "LRRC8B", "ANO7", "SLC4A2", "ABCB1", "TG", "XPR1", "SLC12A8", "CLCC1", "SLC4A4", "SLC1A3", "SLC25A3", "PTAFR", "LRRC8C", "GABRG3", "WNK4", "GABRB1", "SLC12A9", "PRNP", "VDAC3", "SLC25A11", "SLC13A4", "CLCNKA", "SLC20A2", "CLIC4", "SLC26A8", "SLC26A1", "ANO2", "LRRC8A", "GLRA3", "C…
GO_BICARBONATE_TRANSPORT	0.204255	0.536492	-0.212556	-1.24137	1103	35	c("CYB5RL", "CA14", "CA5B", "SLC4A2", "SLC4A4", "CA13", "CYB5R1", "SLC26A8", "SLC26A1", "SLC26A5", "CFTR", "SLC4A11", "CA9", "AQP1", "CA12", "SLC4A7", "HBB", "HBA1", "SLC26A4", "SLC4A1", "CYB5R2", "HBA2", "CA3", "SLC4A5", "CA2", "SLC4A9", "SLC26A10")
GO_ORGANIC_ANION_TRANSPORT	0.999751	0.999751	0.0384649	0.487043	4018	411	c("ATP9A", "SNAP25", "SLC35B1", "SLC25A29", "ACSL4", "LRRC8D", "SLC25A10", "SLC25A6", "CLN3", "ACACA", "SLC12A2", "CPLX1", "RAB3A", "MPC1", "SLC25A5", "SLC25A13", "PPFIA3", "ABCC4", "CPTP", "SLC16A9", "DBI", "SLC16A14", "ACSL1", "SLC35A3", "ABCD3", "SLC35C2", "SLC52A2", "SLC10A4", "TMEM30A", "CYB5R4", "SLC25A38", "SLC13A3", "NCOA2", "RGS4", "RAB3GAP1", "SLC25A12", "SLC1A6", "ANO4", "SLC2A6", "ATP…
GO_MONOCARBOXYLIC_ACID_TRANSPORT	0.788136	0.886676	0.0827014	0.792568	3347	134	c("ACSL4", "ACACA", "MPC1", "ABCC4", "SLC16A9", "SLC16A14", "ACSL1", "ABCD3", "SLC10A4", "NCOA2", "SLC9A3R1", "PLA2G12A", "ACSL3", "ATP5PF", "RPS6KB1", "PNPLA8", "APBA1", "SV2A", "IRS2", "SLCO1A2", "SLC6A6", "SLC26A6", "SLC6A8", "AKT1", "SLC27A2", "SLC2A1", "SLC25A20", "SLC5A12", "SLC27A5", "ABAT", "MIF", "FABP3", "SLC10A7", "DRD2", "HTR1B", "SLC27A3", "SLC27A4", "MPC2", "SLC5A6", "SLC6A1", "STAR…
GO_BILE_ACID_AND_BILE_SALT_TRANSPORT	0.688167	0.839889	0.168807	0.817964	3221	20	c("SLC10A4", "NCOA2", "SLCO1A2", "SLC27A5", "SLC10A7", "SLC51A", "SLCO2B1", "AKR1C4", "SLC10A3", "ABCC3", "STARD5", "ABCB11", "CEACAM1", "SLCO1B1", "ATP8B1", "AQP9", "SLC10A5", "AKR1C1", "NCOA1")
GO_PROSTAGLANDIN_TRANSPORT	0.948552	0.972225	-0.149593	-0.57155	4977	12	MAP2K6
GO_C4_DICARBOXYLATE_TRANSPORT	0.156829	0.487199	0.249621	1.3076	735	24	c("LRRC8D", "SLC25A10", "SLC12A2", "SLC25A13", "SLC13A3", "SLC25A12", "SLC1A6")
GO_ORGANOPHOSPHATE_ESTER_TRANSPORT	0.943652	0.970931	0.0695275	0.62904	4035	112	c("ATP9A", "SLC25A29", "SLC25A6", "SLC25A5", "SLC25A13", "CPTP", "DBI", "TMEM30A", "SLC25A33", "SLC25A12", "ANO4", "ATP11A", "ABCA1", "SLC25A4", "SCARB1", "PLEKHA3", "ATP8A1", "XKR8", "XKR7", "SLC25A16", "SLC37A1", "SLC25A24", "TRIAP1", "ABCG8", "ATP11C", "SLC25A44", "SLC25A45", "XKR4", "PLEKHA8", "SCP2", "APOC1", "PRELID3B", "PRELID3A", "PITPNB", "SLC35B3", "PRELID1", "SLC25A36", "ATP9B", "SLC25…
GO_NUCLEOTIDE_SUGAR_TRANSMEMBRANE_TRANSPORT	0.0792887	0.372673	0.396084	1.48512	378	11	c("SLC35B1", "SLC35A5", "SLC35A3", "SLC35C2", "SLC35A4")
GO_ACIDIC_AMINO_ACID_TRANSPORT	0.231013	0.557793	0.155723	1.19519	1021	67	c("SNAP25", "LRRC8D", "SLC12A2", "CPLX1", "RAB3A", "SLC25A13", "PPFIA3", "RAB3GAP1", "SLC25A12", "SLC1A6", "SLC9A3R1", "STXBP1", "GLS", "SLC38A2", "APBA1", "VAMP2", "SLC6A6", "ABAT", "ADORA1", "TRPV1", "PPFIA1", "NTRK2", "SLC6A1", "GIPC1", "NF1", "PER2", "SLC1A2", "GRM2")
GO_AROMATIC_AMINO_ACID_TRANSPORT	0.230372	0.557369	-0.329872	-1.213	1202	11	c("SLC16A10", "SLC3A2", "SLC7A5", "SLC38A7", "OCA2", "SLC38A3", "SLC15A4")
GO_BASIC_AMINO_ACID_TRANSPORT	0.469923	0.71455	-0.233207	-0.980242	2491	15	c("SLC7A4", "SLC3A1", "SLC7A7", "AGT", "SLC38A3", "SLC7A3", "SLC15A4", "SLC47A1", "SLC7A6", "SLC7A2")
GO_BRANCHED_CHAIN_AMINO_ACID_TRANSPORT	0.217988	0.549927	-0.322777	-1.23323	1143	12	c("SLC3A2", "SLC7A5", "SLC38A7", "SLC6A17")
GO_NEUTRAL_AMINO_ACID_TRANSPORT	0.559815	0.768107	-0.158017	-0.912383	3022	34	c("SLC1A4", "SLC3A2", "SLC1A5", "SLC3A1", "SLC7A5", "SLC38A7", "SLC6A17", "CTNS")
GO_L_AMINO_ACID_TRANSPORT	0.323625	0.624799	-0.159563	-1.11258	1788	58	c("SLC1A4", "SLC3A2", "SLC17A8", "SLC1A5", "SLC3A1", "SLC7A5", "SLC38A7", "SLC17A6", "SLC6A17", "ATP1A2", "SLC7A7", "AGT", "CTNS", "PRAF2", "SLC1A3")
GO_GAMMA_AMINOBUTYRIC_ACID_TRANSPORT	0.0959779	0.405249	0.332665	1.41944	450	15	c("SLC9A3R1", "APBA1", "SV2A", "SLC6A6", "ABAT", "HTR1B", "SLC6A1", "NF1", "SLC6A11")
GO_L_GLUTAMATE_TRANSMEMBRANE_TRANSPORT	0.504415	0.734681	-0.197579	-0.949114	2684	21	c("SLC17A8", "SLC38A7", "SLC17A6", "ATP1A2", "PRAF2", "SLC1A3")
GO_GLYCINE_TRANSPORT	0.955806	0.976328	0.156644	0.56473	4584	10	c("SLC25A38", "RGS4", "SLC7A8", "SLC6A20", "SLC36A2", "SLC6A9", "SLC6A5", "SLC36A1", "RGS2")
GO_AMINE_TRANSPORT	0.130751	0.458408	-0.168458	-1.3205	735	81	c("TH", "SYT17", "CHRNA3", "SYT9", "CARTPT", "DDC", "CHRNA6", "SLC18A2", "SYT6", "NPY5R", "ADRA2A", "HRH3")
GO_MONOAMINE_TRANSPORT	0.664574	0.827274	-0.115092	-0.853239	3704	69	c("SYT17", "SYT9", "CARTPT", "CHRNA6", "SLC18A2", "SYT6", "ADRA2A", "HRH3")
GO_ORGANIC_ACID_TRANSPORT	0.993766	0.995839	0.0479608	0.556353	4144	278	c("SNAP25", "SLC25A29", "ACSL4", "LRRC8D", "SLC25A10", "CLN3", "ACACA", "SLC12A2", "CPLX1", "RAB3A", "MPC1", "SLC25A13", "PPFIA3", "ABCC4", "SLC16A9", "SLC16A14", "ACSL1", "ABCD3", "SLC10A4", "SLC25A38", "SLC13A3", "NCOA2", "RGS4", "RAB3GAP1", "SLC25A12", "SLC1A6", "SLC9A3R1", "STXBP1", "GLS", "PLA2G12A", "SLC7A14", "ACSL3", "ATP5PF", "RPS6KB1", "PNPLA8", "SLC38A2", "SFXN1", "APBA1", "SV2A", "IRS…
GO_ORGANIC_HYDROXY_COMPOUND_TRANSPORT	0.439197	0.699872	-0.0998003	-1.0167	2538	203	c("TAC1", "ANXA2", "LIMA1", "GAL", "PNLIP", "SYT17", "PLTP", "SYT9", "EMB", "CARTPT", "CLU", "CHRNA6", "SLC18A2", "SYT6", "CAV1", "ADRA2A", "HRH3", "ZDHHC8", "RXRA", "ABCG1", "PTPN11", "NAXE", "TSPO", "APOE", "LAMTOR1")
GO_PURINE_NUCLEOTIDE_TRANSPORT	0.35082	0.645042	0.188414	1.07805	1604	30	c("SLC25A29", "SLC25A6", "SLC25A5", "SLC25A13", "SLC25A12", "SLC25A4", "SLC25A16", "SLC25A24", "SLC25A44", "SLC25A45", "SLC35B3", "SLC25A36", "SLC25A42", "SLC25A40")
GO_ATP_TRANSPORT	0.155622	0.485328	0.243736	1.30062	727	25	c("SLC25A29", "SLC25A6", "SLC25A5", "SLC25A13", "SLC25A12", "SLC25A4", "SLC25A16", "SLC25A24", "SLC25A44", "SLC25A45", "SLC25A36", "SLC25A42", "SLC25A40")
GO_DOPAMINE_TRANSPORT	0.656877	0.823453	-0.134642	-0.844803	3600	43	c("SYT17", "SYT9", "CHRNA6", "SLC18A2", "SYT6")
GO_NOREPINEPHRINE_TRANSPORT	0.821314	0.904927	-0.152455	-0.706008	4361	19	c("ADRA2A", "HRH3", "AGT", "SLC6A2", "STX1A", "P2RY12", "SLC22A1", "SLC6A3", "SLC22A3", "ADRA2C", "OXTR", "P2RY1", "SNCA", "CRH", "ADORA2A", "SLC29A4", "NISCH", "KCNB1")
GO_FATTY_ACID_TRANSPORT	0.961879	0.980269	0.0720785	0.573847	4238	75	c("ACSL4", "ACACA", "ABCC4", "ACSL1", "ABCD3", "PLA2G12A", "ACSL3", "ATP5PF", "RPS6KB1", "PNPLA8", "IRS2", "AKT1", "SLC27A2", "SLC2A1", "SLC25A20", "SLC27A5", "MIF", "FABP3")
GO_LONG_CHAIN_FATTY_ACID_TRANSPORT	0.581571	0.778274	0.125126	0.911095	2612	57	c("ACACA", "ACSL1", "ABCD3", "PLA2G12A", "ACSL3", "ATP5PF", "RPS6KB1", "PNPLA8", "IRS2", "AKT1", "SLC27A2", "SLC2A1", "SLC25A20", "SLC27A5", "MIF", "FABP3", "DRD2", "SLC27A3", "SLC27A4", "CD36", "MID1IP1", "DRD4", "ACE")
GO_PHOSPHOLIPID_TRANSPORT	0.854484	0.922715	-0.093108	-0.706714	4773	74	c("PLTP", "C2CD2L", "PRELID2", "PRKCD", "ABCG1", "APOE", "ATP8B3", "PLSCR3", "ANO7", "ABCB1", "LDLR", "ABCB4", "APOA1", "MFSD2A", "OSBPL2", "PLSCR1", "PITPNM2", "ATP10A", "OSBPL8", "ATP8A2", "SCARB2", "XKR9")
GO_STEROL_TRANSPORT	0.392712	0.672086	-0.131867	-1.05174	2219	85	c("ANXA2", "LIMA1", "PNLIP", "PLTP", "CLU", "CAV1", "ZDHHC8", "ABCG1", "NAXE", "TSPO", "APOE", "LAMTOR1", "OSBPL1A", "LDLR", "ABCB4", "GRAMD1C", "SOAT1", "APOA1", "OSBPL2", "OSBPL11", "PPARG", "ABCA2", "OSBPL3", "SHH", "AKR1C1", "OSBPL8", "PON1", "LCAT", "NPC1", "PTCH1", "OSBPL10", "TTC39B", "YJEFN3", "CFTR")
GO_PEROXISOMAL_MEMBRANE_TRANSPORT	0.493379	0.729442	0.197647	0.957713	2309	20	c("PEX19", "ABCD3", "RAB8B", "PEX14", "PEX1", "PEX3", "PEX16", "PEX6", "ABCD4", "PEX10", "ABCD1", "PEX12", "PEX13", "PEX5", "PEX7", "PEX26", "ABCD2", "PEX5L")
GO_NUCLEOBASE_CONTAINING_COMPOUND_TRANSPORT	0.000236686	0.0329272	0.19918	2.23156	0	241	c("RBFOX1", "QKI", "SRSF3", "SLC35B1", "SLC25A29", "SLC35A5", "SLC25A6", "DDX19A", "FMR1", "SMG5", "SRSF2", "RBM27", "U2AF1", "SLBP", "SENP2", "FYTTD1", "RBM15B", "CPSF2", "SLC25A5", "HNRNPA1", "TST", "SLC25A13", "LRPPRC", "ENY2", "SUPT6H", "DHX38", "SMG1", "SRSF6", "HNRNPA1L2", "NUP214", "MCM3AP", "HNRNPU", "DDX39B", "HSF1", "YTHDC1", "POLR2D", "SLC35A3", "SLC35C2", "SFPQ", "TOMM20", "PNPT1", "S…
GO_COENZYME_A_METABOLIC_PROCESS	0.268142	0.582207	0.273086	1.16522	1259	15	c("PANK1", "ACLY", "HMGCR", "PANK3", "PANK4", "MCCC2", "ACAT1")
GO_COENZYME_A_BIOSYNTHETIC_PROCESS	0.777361	0.882468	0.20586	0.742164	3728	10	c("PANK1", "PANK3", "PANK4", "ACAT1")
GO_NUCLEOBASE_CONTAINING_SMALL_MOLECULE_INTERCONVERSION	0.0393613	0.283679	-0.306555	-1.63233	211	27	c("AK7", "GLRX", "NME1", "DCTD", "AK6", "AK1", "TXNRD1", "AK8", "NME2", "GUK1")
GO_ENERGY_DERIVATION_BY_OXIDATION_OF_ORGANIC_COMPOUNDS	0.0228517	0.233299	0.132413	1.5036	95	254	c("CYCS", "NDUFA5", "IDH1", "UQCRH", "NDUFC1", "VCP", "UQCR11", "MT3", "NOP53", "NDUFA13", "MYBBP1A", "PPP1CB", "PHKB", "UQCRFS1", "SLC25A13", "BID", "GFPT1", "COX7A2L", "PPP1R2B", "NDUFA11", "CALM1", "GSK3A", "ME2", "EPM2AIP1", "CCNB1", "UQCR10", "SUCLA2", "DLD", "PNPT1", "ESRRB", "MDH1", "PGM2L1", "PPP1CA", "NDUFB4", "TAZ", "UQCC3", "PPP1CC", "IRS1", "SCO2", "NDUFB5", "COQ10B", "SDHD", "SLC25A1…
GO_ATP_SYNTHESIS_COUPLED_PROTON_TRANSPORT	0.12168	0.449232	-0.271747	-1.37715	645	24	c("ATP5MC2", "ATP5F1E", "ATP5PO", "MT-ATP8", "ATP5ME", "ATP5F1B", "ATP5MF", "STOML2", "MT-ATP6")
GO_LIPID_CATABOLIC_PROCESS	0.126831	0.454186	-0.115664	-1.26486	735	267	c("NEU3", "BDH2", "HSD17B14", "PNLIP", "IVD", "AIG1", "ECHDC2", "PEX2", "SESN2", "ADRA2A", "HSD17B11", "ABHD4", "PLA2G4C", "SRD5A3", "PRKCD", "ETFB", "HADH", "BSCL2", "PCK2", "PLB1", "ABHD1", "HEXA", "NEU1", "PLCB4", "DECR1", "CDK4", "APOE", "FABP6", "PLBD2", "SORL1", "NAGA", "PLD1", "CYP24A1", "HEXB", "HADHB", "MCEE", "PLCXD3", "GCDH", "ACAA2", "PSAP", "CYP4A11", "ETFBKMT", "GBA2", "PRKAA1", "SM…
GO_DETECTION_OF_TEMPERATURE_STIMULUS	0.564196	0.77079	0.178566	0.903098	2640	22	c("TRPM3", "MMP24", "EPHB1", "NGFR", "CALCA", "NR2F6", "ADORA1", "TRPV1")
GO_CELL_GROWTH	0.00124224	0.0641822	0.136175	1.73911	4	429	c("FRZB", "DPYSL2", "CDC42", "RUFY3", "GREM1", "DBN1", "PRKCZ", "EFNA5", "FBP1", "MT3", "HDAC6", "NEDD4L", "RNF157", "SLC9A6", "ADNP", "NDUFA13", "MAPT", "TRIM46", "VCL", "ING1", "SEMA3C", "CSNK2A1", "PHB", "BMPR2", "TTL", "PIN1", "BCL11A", "ACVR1B", "PPP3CB", "MEX3C", "GNG4", "WASF1", "SEMA4F", "ARIH2", "RB1", "GSK3A", "SERTAD2", "RASGRP2", "DDX39B", "PLXNA1", "NET1", "SEMA6B", "EPHA7", "EBAG9",…
GO_VESICLE_ORGANIZATION	0.320787	0.62323	0.0905955	1.08044	1320	312	c("SNAP25", "RAB14", "SNAP91", "CLN3", "VAPB", "CPLX1", "GOLPH3", "RAB3A", "RFX2", "STX12", "ARF1", "TMED2", "SEC24A", "VPS4A", "PRRT2", "SYT7", "CHMP1A", "RAB1A", "EXOC8", "TFG", "CHMP2A", "HOOK3", "TRAPPC2", "SEC23A", "CREB1", "SDC1", "STXBP6", "VAV3", "STAM", "TRIM9", "MVB12A", "CSNK1D", "PLEKHJ1", "PRKCI", "VPS37A", "STX2", "WASL", "HGS", "PDCD6IP", "ARFGAP2", "TRAPPC10", "ZDHHC2", "ANKRD28",…
GO_CARBOHYDRATE_BIOSYNTHETIC_PROCESS	0.399235	0.674884	0.0992103	1.04046	1669	186	c("ALDOC", "ALDOA", "SLC25A10", "NLN", "FBP1", "B3GALT1", "FAM3C", "PPP1CB", "SLC25A13", "PGAM1", "WDR5", "RBP4", "GSK3A", "EPM2AIP1", "ESRRB", "MDH1", "PGM2L1", "PPP1CA", "SOGA1", "FUT9", "PPP4R3B", "IRS1", "GPI", "MST1", "CHST12", "SLC25A12", "SORBS1", "HRH1", "IRS2", "USP7", "SIRT1", "CRY1", "DGKQ", "ARPP19", "GSK3B", "IMPA1", "MGAT2", "AKT1", "SLC2A1", "ADCYAP1R1", "CLTC", "PDXP", "PPARGC1A",…
GO_CARBOHYDRATE_CATABOLIC_PROCESS	0.437306	0.698757	-0.102716	-1.01071	2531	177	c("NEU3", "ENO1", "ENOSF1", "HIF1A", "EIF6", "EP300", "GUSB", "AKR1A1", "IGF1", "PPP1R3B", "NUP88", "ENO3", "ZBTB20", "TP53", "PPP1R3D", "NEU1", "AAAS", "NCOR1", "NAGA", "PHKA1", "STBD1", "HEXB", "MAN2B1", "RAE1", "ARNT", "DERA", "PRKAA1", "HTR2A", "CTBS", "GCK", "FUT4", "FUT2", "STAT3", "PPARA", "NUP188", "LRP5", "NUP37", "SLC4A4", "PFKP", "DDIT4", "PGK1", "NDC1")
GO_ORGANIC_ACID_BIOSYNTHETIC_PROCESS	0.701465	0.846656	-0.0769149	-0.870289	4118	309	c("XBP1", "SHMT2", "ASS1", "EIF6", "MTHFD1L", "PSAT1", "SDSL", "AKR1A1", "RBP1", "ALOXE3", "SERINC5", "ABHD1", "HAS3", "LIAS", "CAD", "TRIB3", "PROX1", "PYCR3", "PRKAB2", "LTA4H", "PTGES", "DPYD", "ALOX5AP", "OSBPL1A", "BCAN", "CEMIP", "HSD17B8", "AASS", "MTHFD1", "CBR4", "SYK", "CYP4A11", "ERLIN2", "ALDH8A1", "PRKAA1", "DEGS1", "ATP2B4", "GGT7", "PDGFB", "ELOVL1", "GLUD2", "EPHX2", "GAD1", "PLOD…
GO_ORGANIC_ACID_CATABOLIC_PROCESS	0.0776026	0.369189	-0.125644	-1.35313	447	250	c("ENOSF1", "BDH2", "ALDH7A1", "CRYM", "SHMT2", "IVD", "TXN2", "AIG1", "SDSL", "ECHDC2", "PEX2", "SESN2", "GUSB", "AKR1A1", "NAGK", "ALDH1L2", "RENBP", "ETFB", "HADH", "PCK2", "ABHD1", "HEXA", "HIBADH", "DECR1", "PHYKPL", "PCBD1", "CEMIP", "AASS", "HEXB", "HADHB", "MCEE", "GCDH", "IDUA", "ACAA2", "SARDH", "CYP4A11", "ALDH8A1", "ETFBKMT", "ATP2B4", "PPM1K", "FAH", "HYKK", "BCKDK", "GLUD2", "GAD1",…
GO_RHODOPSIN_MEDIATED_SIGNALING_PATHWAY	0.211716	0.541402	-0.242953	-1.23123	1123	24	c("GUCA1A", "FNTB", "CNGB1", "METAP2", "PDE6B", "NMT2", "NMT1", "GUCY2D", "PPEF1", "SAG", "GUCA1B", "CNGA1", "METAP1", "PDE6G")
GO_RRNA_METABOLIC_PROCESS	0.286154	0.598298	-0.106238	-1.11965	1671	230	c("RPL7", "NUDT16", "WBP11", "RPL7L1", "NOP10", "METTL5", "EIF6", "RCL1", "RPS27", "TSR1", "RPS19", "RPS15", "NOP56", "BMS1", "RPL10A", "SRFBP1", "RPS9", "UTP14A", "NOP58", "RPS17", "EXOSC3", "SBDS", "NOL6", "RRS1", "UTP20", "TFB1M", "DDX54", "RPUSD3", "UTP6", "ZNHIT6", "MRM1", "ZCCHC4", "WDR46", "RPL35A", "NOC4L", "FAM207A", "PIH1D1", "ERI1", "TRMT61B", "DDX56", "RPF1", "POP4", "KAT2B")
GO_SNRNA_METABOLIC_PROCESS	0.349342	0.644533	0.175662	1.07895	1592	36	c("EXOSC6", "MEPCE", "INTS7", "INTS6", "INTS11", "ZCCHC8", "INTS1", "LARP7", "MTREX", "INTS14", "INTS8", "INTS6L", "METTL16", "EXOSC8", "TUT1", "DKC1", "INTS4", "INTS9", "INTS5", "METTL4")
GO_SNORNA_METABOLIC_PROCESS	0.979438	0.988244	-0.118183	-0.511305	5191	16	c("NUDT16", "EXOSC3", "EXOSC10", "NOLC1", "EXOSC5", "EXOSC4", "EXOSC2", "PARN", "FBLL1", "TENT4A", "RNF113A", "TENT4B", "DKC1", "FBL")
GO_RRNA_CATABOLIC_PROCESS	0.261793	0.578974	0.253405	1.17355	1231	18	c("EXOSC6", "DIS3L", "DIS3", "DROSHA", "DDX49", "TRIR", "PELO")
GO_SYNAPTIC_VESICLE_EXOCYTOSIS	0.000932618	0.0608066	0.227034	2.0481	3	111	c("SNAP25", "NAPB", "NLGN1", "FMR1", "DNAJC5", "CPLX1", "RAB3A", "PPFIA3", "CNR1", "PRRT2", "SYT7", "CASK", "FBXL20", "PRKCB", "TRIM9", "DGKI", "PREPL", "SYN1", "STX2", "RAB3GAP1", "CSPG5", "APBA2", "STXBP1", "SYT12", "ADCY1", "RAB5A", "CTBP2", "RIMS4", "DTNBP1", "APBA1", "SV2A", "GSK3B", "VAMP2", "NAPA", "BACE1", "SNAP23", "CHRNA5", "SNAP47", "SYT2", "RAP1A", "SLC4A8", "SYP")
GO_SYNAPTIC_VESICLE_DOCKING	0.692678	0.840909	0.215578	0.808309	3310	11	c("SNAP25", "PPFIA3", "CTBP2")
GO_SYNAPTIC_VESICLE_PRIMING	0.0788744	0.37156	0.311935	1.47455	369	19	c("SNAP25", "NAPB", "RAB3A", "STXBP1", "SV2A", "NAPA", "SNAP23", "SNAP47")
GO_TERPENOID_BIOSYNTHETIC_PROCESS	0.545821	0.760195	-0.260281	-0.920114	2840	10	c("RBP1", "ALDH8A1", "GGPS1", "RDH10")
GO_STEROL_METABOLIC_PROCESS	0.0368609	0.277618	0.155763	1.50243	154	138	c("TM7SF2", "DHCR24", "ACACA", "FASN", "MT3", "IDI1", "MVD", "ELOVL6", "SCD", "LSS", "MSMO1", "SQLE", "NSDHL", "HMGCS1", "ACLY", "ERG28", "KPNB1", "FDFT1", "CLN6", "EBP", "MVK", "HMGCR", "POR", "NFYC", "FDX2", "PIP4P1", "CNBP", "SEC14L2", "CYP46A1", "ABCA1", "SREBF2", "ACAT2", "FDX1", "CYP26B1", "DGKQ", "SCARB1", "DHCR7", "SCAP", "CYP4V2", "APP", "STARD3")
GO_STEROL_BIOSYNTHETIC_PROCESS	0.000225734	0.0329272	0.313343	2.4212	0	68	c("TM7SF2", "DHCR24", "ACACA", "FASN", "IDI1", "MVD", "ELOVL6", "SCD", "LSS", "MSMO1", "SQLE", "NSDHL", "HMGCS1", "ACLY", "ERG28", "KPNB1", "FDFT1", "EBP", "MVK", "HMGCR", "POR", "NFYC", "CNBP", "SEC14L2", "SREBF2", "ACAT2")
GO_GLYCOSIDE_METABOLIC_PROCESS	0.00779616	0.155438	-0.433012	-1.91044	40	17	c("TH", "GUSB", "AKR1A1", "NAGA", "CBR4", "AKR1B1", "GBA2", "GBA", "AKR1C1")
GO_SNRNA_PROCESSING	0.423044	0.690487	0.191489	1.02182	1978	25	c("EXOSC6", "INTS7", "INTS6", "INTS11", "INTS1", "INTS14", "INTS8", "INTS6L", "EXOSC8", "TUT1", "INTS4", "INTS9", "INTS5", "USB1", "INTS2", "INTS10", "EXOSC2", "EXOSC9", "EXOSC7", "EXOSC4", "INTS12", "TOE1")
GO_SYNAPTIC_VESICLE_MATURATION	0.600757	0.790667	0.22508	0.876283	2855	12	c("RAB3A", "ZDHHC2", "STXBP1", "PICALM", "SYP")
GO_ENDOSOMAL_TRANSPORT	0.0105617	0.1746	0.146006	1.61242	43	229	c("AP5M1", "RAB14", "SNX27", "VCP", "INPP5F", "RIC1", "RAB6D", "NDRG4", "RAB6C", "VPS4A", "CHMP1A", "VPS26A", "RAB6A", "SNX2", "CHMP2A", "GRIPAP1", "CLEC16A", "GRIP1", "STAM", "WASHC5", "MVB12A", "TBC1D14", "VPS50", "PLEKHJ1", "VPS29", "PREPL", "DENND5A", "VPS37A", "SPAG9", "REPS1", "HGS", "DENND1B", "TRAPPC10", "ZDHHC2", "DPY30", "AP1S1", "NUMA1", "WASHC1", "TMEM87B", "CHMP7", "DENND2A", "VPS26B…
GO_IRON_SULFUR_CLUSTER_ASSEMBLY	0.103558	0.419912	0.273022	1.40861	485	23	c("CIAO2A", "NFU1", "BOLA2B", "NUBP1", "ISCU", "CIAO3", "FXN", "NUBPL", "NUBP2", "NFS1", "HSPA9", "ISCA1")
GO_TELOMERE_CAPPING	0.149982	0.481269	-0.216346	-1.32088	814	40	c("MAPK1", "CTC1", "TFIP11", "MAPK15", "XRCC1", "ERCC4", "STN1", "RAD50", "TERF2IP", "NBN", "DCLRE1B", "RTEL1", "SMG6", "TINF2", "NEK2", "TERF1", "HNRNPD", "MRE11", "ERCC1", "TNKS2")
GO_MACROAUTOPHAGY	0.0036162	0.110674	0.145411	1.70927	14	294	c("YOD1", "PAFAH1B2", "LIX1L", "SUPT5H", "SPTLC2", "CLN3", "VCP", "BNIP3L", "UBQLN2", "HDAC6", "BECN1", "STX12", "CSNK2A1", "SMG1", "VPS4A", "TMEM41B", "MLST8", "MFSD8", "VPS26A", "RAB1A", "LIX1", "EXOC8", "RAB12", "CHMP2A", "SESN3", "CLEC16A", "AMBRA1", "GABARAPL2", "CASP3", "ATP6V0A1", "TOMM20", "TECPR1", "STAM", "MVB12A", "SCOC", "TBC1D14", "ATP6V1D", "TRIM13", "TP53INP2", "ATG12", "VPS37A", "…
GO_POSITIVE_REGULATION_OF_MACROAUTOPHAGY	0.0266637	0.247644	0.219686	1.62578	118	60	c("PAFAH1B2", "SUPT5H", "SPTLC2", "BNIP3L", "HDAC6", "RAB12", "SESN3", "CLEC16A", "SCOC", "TRIM13", "RAB3GAP1", "C9orf72", "MFN2", "BNIP3", "CDC37", "SIRT1", "MAPK3", "WAC", "LARP1", "RALB", "PIP4K2B", "TSC2", "EPM2A", "PIP4K2C", "SPTLC1")
GO_REGULATION_OF_MACROAUTOPHAGY	0.0227058	0.232927	0.153009	1.55728	95	167	c("PAFAH1B2", "SUPT5H", "SPTLC2", "CLN3", "BNIP3L", "UBQLN2", "HDAC6", "SMG1", "MLST8", "VPS26A", "EXOC8", "RAB12", "SESN3", "CLEC16A", "CASP3", "ATP6V0A1", "SCOC", "TBC1D14", "ATP6V1D", "TRIM13", "RAB3GAP1", "FEZ1", "CAPN1", "NPRL2", "C9orf72", "ATP6V0C", "MFN2", "ATP6V1G1", "VPS26B", "RAB5A", "RPTOR", "CAPNS1", "BNIP3", "CDC37", "ATP6V1H", "SIRT1", "MTMR3", "RUBCN", "MAPK3", "AKT1", "PRKACA", "…
GO_NEGATIVE_REGULATION_OF_MACROAUTOPHAGY	0.822034	0.905056	0.120395	0.72435	3782	34	c("SMG1", "CLEC16A", "FEZ1", "RUBCN", "AKT1", "USP36", "QSOX1", "TSC2", "POLDIP2", "MTM1", "TSC1", "CHMP4A", "MTOR", "PHF23", "PIK3CA")
GO_RNA_INTERFERENCE	0.0876782	0.387575	0.337215	1.43885	411	15	c("TSNAX", "DHX9", "CELF1", "DROSHA", "MRPL44", "XPO5", "PRKRA", "TSN")
GO_PREASSEMBLY_OF_GPI_ANCHOR_IN_ER_MEMBRANE	0.299755	0.605432	-0.261878	-1.13299	1588	16	c("PIGN", "PIGP", "DPM2", "PIGG", "PIGV", "PIGA")
GO_O_GLYCAN_PROCESSING	0.398983	0.674884	-0.159927	-1.04029	2195	48	c("ST3GAL4", "MUC12", "B3GNT4", "B3GNT7", "GALNT1", "GALNT2", "GALNT8", "GCNT1", "POMGNT1", "GALNT10", "GALNT14", "MUC6", "ST3GAL2", "GALNT11", "POFUT1", "GALNT15", "GXYLT2", "GCNT4", "MUC1", "GALNT12", "C1GALT1C1", "B3GNT8", "GALNT6", "MUC5B", "B3GNT3", "MUC5AC", "A4GNT", "MUC16")
GO_DEPHOSPHORYLATION	0.00646927	0.146627	0.121952	1.56966	25	444	c("PPP2R5C", "CYCS", "SGPP1", "PTPRT", "DMPK", "MYO1D", "PTPRD", "YWHAE", "SMG5", "INPP5F", "FBP1", "PHACTR4", "PPP3CA", "CDC14B", "PTPN9", "PPP6R2", "DUSP3", "PPP1CB", "RPRD1A", "PPP1R2B", "STYX", "PIN1", "LPIN1", "MARF1", "PPM1B", "CALM1", "PPP3CB", "PPP2R2B", "CTDSPL2", "CNEP1R1", "CSRNP3", "NANP", "MTMR2", "MTMR9", "PHACTR1", "APEX1", "PPP1CA", "PPP1R9B", "PPP5C", "ILKAP", "PPP4R3B", "PPP1CC"…
GO_NEURON_REMODELING	0.393305	0.672427	0.278037	1.0425	1879	11	c("BCL11A", "ANKS1A", "ADGRB3", "FARP2", "APP")
GO_MORPHOGENESIS_OF_EMBRYONIC_EPITHELIUM	0.576271	0.775843	0.097174	0.931265	2447	134	c("SOX11", "SOX4", "GREM1", "FZD3", "PRKACB", "PHACTR4", "STK4", "NPHP3", "TMED2", "CASP3", "SKI", "DEAF1", "ARHGAP35", "SOX9", "ABL1", "IRX3", "KDM6A", "KDM2B", "IRX1", "CTNNB1", "MTHFR", "VANGL2", "TWIST1", "PCDH8", "KIF20B", "RPS7", "IFT122", "PRKACA", "ARID1A", "FGF8", "JAG2", "CTHRC1", "MKS1", "MED12", "CC2D2A", "SETD2", "TSC2", "RALA", "DVL2", "LRP6", "ZEB2", "SFRP1", "KAT2A", "NOG", "MIB1"…
GO_CALCIUM_INDEPENDENT_CELL_CELL_ADHESION_VIA_PLASMA_MEMBRANE_CELL_ADHESION_MOLECULES	0.0169234	0.203801	-0.403642	-1.78086	88	17	c("CLDN5", "CLDN3", "CX3CL1", "CLDN9", "CLDN1", "CLDN11", "CLDN10", "BMP2", "CLDN23", "CLDN18", "CLDN16", "CLDN19")
GO_CALCIUM_DEPENDENT_CELL_CELL_ADHESION_VIA_PLASMA_MEMBRANE_CELL_ADHESION_MOLECULES	0.0207605	0.223771	0.274075	1.70333	94	37	c("NLGN1", "CDH11", "PCDHB9", "CDH7", "PCDHB11", "CDH24", "CDH18", "PCDHB16", "PCDHB14", "PCDHB13", "CDH13", "PCDHB10", "CDH12", "ATP2C1", "CDH9", "PCDHB4", "DCHS1")
GO_DENDRITE_DEVELOPMENT	0.000238436	0.0329272	0.240045	2.67671	0	236	c("CDC42", "ACSL4", "NLGN1", "PTPRD", "DBN1", "MAPK6", "BAIAP2", "FMR1", "SLITRK5", "HDAC6", "NEDD4L", "PPP3CA", "SLC9A6", "CAMSAP2", "CAMK2B", "ARF1", "SRCIN1", "DOCK10", "GRIN1", "CAPRIN1", "BHLHB9", "BCL11A", "KALRN", "CTNND2", "ACTR2", "GSK3A", "ADGRB3", "CELSR2", "GRIP1", "SRGAP2", "EPHB1", "YWHAH", "OPA1", "PHACTR1", "SRGAP2C", "PPP1R9B", "CHRNA7", "EPHA4", "IQSEC1", "DCC", "LZTS3", "RERE",…
GO_SOMATIC_DIVERSIFICATION_OF_IMMUNOGLOBULINS	0.869834	0.929222	0.097254	0.694784	3935	54	c("EXOSC6", "RIF1", "SUPT6H", "MCM3AP", "PMS2", "KMT5B", "LIG4", "POLB", "PRKDC", "HMCES", "NDFIP1", "SHLD3", "SAMHD1", "RNF8", "KMT5C", "CLCF1", "IL27RA", "TFRC", "MSH3", "TP53BP1")
GO_SOMATIC_RECOMBINATION_OF_IMMUNOGLOBULIN_GENE_SEGMENTS	0.925177	0.959732	-0.0943067	-0.608914	5081	47	c("MLH1", "SWAP70", "EXOSC3", "THOC1", "ATAD5", "BCL6", "MAD2L2", "NBN", "SHLD1", "HSPD1", "APLF", "TCF3", "TNFSF4", "SHLD2", "PARP3", "MSH6", "ERCC1", "CD40")
GO_GENE_SILENCING	0.00863309	0.165354	0.158426	1.66417	35	188	c("BMI1", "POLR2K", "FMR1", "PPP3CA", "RIF1", "TSNAX", "NUP214", "CHMP1A", "DDX5", "MARF1", "MAP2K1", "TNRC6B", "POLR2J", "HELZ", "POLR2D", "TNRC6A", "CNOT9", "NCBP2", "CTBP1", "POLR2B", "NUP107", "SOX6", "SIRT6", "MTHFR", "NCBP1", "DPY30", "KMT2B", "DHX9", "CNOT6", "CELF1", "MYCN", "DROSHA", "RBM4", "TNRC6C", "CNOT1", "UBR2", "SEC13", "KMT2D", "ZMPSTE24", "CNOT3", "AGO4", "HDAC5", "SIRT1", "NUP5…
GO_CYTOSOLIC_TRANSPORT	0.00165602	0.0737872	0.183979	1.84676	6	159	c("RAB14", "MYO1D", "CLN3", "RIC1", "BECN1", "RAB6D", "TRIM46", "RAB6C", "SYT7", "CORO7", "VPS26A", "MAP2K1", "RAB6A", "SNX2", "HOOK3", "ACTR2", "MTMR2", "TBC1D14", "PLEKHJ1", "VPS29", "PREPL", "DENND5A", "SPAG9", "RAB21", "KLHL20", "TRAPPC10", "AP1S1", "NUMA1", "WASHC1", "TMEM87B", "SRC", "DENND2A", "VPS26B", "RAB5A", "CLN5", "SNX12", "STX10", "RNF126", "KIF5A", "MAPK3", "GOSR1", "PHETA2", "CLTC…
GO_PROTEIN_PROCESSING	0.604571	0.792463	-0.0916439	-0.911805	3517	184	c("CHAC1", "OMA1", "ENO1", "MMP16", "SERPINE1", "ADAMTS2", "CTSH", "CPXM1", "BAG2", "NCSTN", "ASPRV1", "BAK1", "PERP", "MIPEP", "CCBE1", "INPP5B", "PCSK7", "DHH", "ADAM10", "ADAM8", "APOH", "PSENEN", "PMPCB", "IMMP2L", "CAST", "PLGRKT", "DISP1", "PLAT", "PIK3C3", "METAP2", "RHBDD1", "SEC11A", "STOML2")
GO_PROTEIN_AUTOPROCESSING	0.98189	0.989717	-0.116602	-0.504467	5204	16	c("OMA1", "DHH", "SHH", "MYRFL", "CTSL", "MYRF", "KLK6", "PCSK9", "HTRA2", "PISD")
GO_BASE_CONVERSION_OR_SUBSTITUTION_EDITING	0.0411243	0.287545	-0.374125	-1.61861	217	16	c("NUDT16", "APOBEC3G", "ADARB2", "APOBEC3F", "APOBEC3C", "METTL3")
GO_MRNA_MODIFICATION	0.513656	0.738294	-0.190449	-0.949341	2726	23	c("METTL14", "PUS1", "METTL3", "ZC3H13", "TRMT61B", "PUS7", "CBLL1")
GO_PROTEIN_IMPORT_INTO_PEROXISOME_MATRIX	0.760197	0.873588	-0.192257	-0.761804	4006	13	c("PEX2", "LONP2", "PEX5L", "PEX26", "PEX7", "PEX5", "PEX13", "PEX12", "PEX10", "PEX6", "PEX16", "PEX1", "PEX14")
GO_COVALENT_CHROMATIN_MODIFICATION	0.000747757	0.054439	0.142984	1.83273	2	439	c("USP22", "WBP2", "PRKD2", "BMI1", "MYSM1", "FMR1", "PRMT7", "MT3", "HDAC6", "TAF9", "RIF1", "ENY2", "C6orf89", "SUPT6H", "PHB", "CREBBP", "WDR5", "MSL1", "PHF14", "ZNF451", "PHF8", "MCM3AP", "TBL1XR1", "TAF6L", "NAA50", "NOC2L", "TET3", "PRKCB", "DR1", "MAP3K12", "KDM1B", "HDAC11", "OTUB1", "CCNB1", "TAF5", "SKI", "SFPQ", "PAF1", "KAT6B", "KMT5B", "MEAF6", "BAZ2A", "PPP5C", "MBIP", "SKP1", "KAN…
GO_HISTONE_METHYLATION	0.579808	0.777989	0.0988004	0.930061	2480	126	c("PRMT7", "RIF1", "SUPT6H", "CREBBP", "WDR5", "TET3", "PAF1", "KMT5B", "SMAD4", "KDM6A", "SETD1A", "AUTS2", "CTNNB1", "MTHFR", "DPY30", "KMT2B", "SUZ12", "KMT2D", "PAX5", "PWP1", "SIRT1", "SETMAR", "BCOR", "SETD3", "PRMT1", "ZNF335", "PHF19", "PRDM11", "CHD5", "SUV39H2", "KMT5C", "PAGR1", "SIRT7", "BRD4", "NTMT1", "SETD2", "RTF1", "SETD7", "ZNF304", "ATRX", "FBL", "MECP2", "DOT1L", "SUV39H1", "R…
GO_HISTONE_PHOSPHORYLATION	0.166084	0.497527	0.207135	1.28731	759	37	c("FMR1", "PRKCB", "MAP3K12", "CCNB1", "MST1", "TWIST1", "ZMPSTE24", "ATM", "UBE2B", "CHEK1", "HMGA2", "MAPK3", "AURKA")
GO_HISTONE_UBIQUITINATION	0.000887115	0.0600364	0.34305	2.32795	3	47	c("USP22", "BMI1", "OTUB1", "PAF1", "SKP1", "PHC1", "KDM2B", "PCGF6", "LEO1", "SUZ12", "UBR2", "TRIM37", "UBE2E1", "RYBP", "UBE2B", "PCGF3", "WDR70", "BCOR", "RNF40", "WAC", "RNF8", "ATXN7L3")
GO_HISTONE_DEACETYLATION	0.659632	0.82554	0.108098	0.860614	2906	75	c("PRKD2", "HDAC6", "C6orf89", "PHB", "TBL1XR1", "HDAC11", "SKI", "SFPQ", "BAZ2A", "CTBP1", "HDAC7", "SIRT6", "MTA1", "HDAC4", "HDAC5", "SIRT1", "ING2", "RCOR3")
GO_HISTONE_DEUBIQUITINATION	0.495632	0.730749	0.185534	0.957231	2325	23	c("USP22", "MYSM1", "ENY2", "USP15", "TRRAP", "USP7", "USP36", "ATXN7L3")
GO_RAC_PROTEIN_SIGNAL_TRANSDUCTION	0.206798	0.536536	0.199955	1.22815	942	36	c("WASF1", "NCKAP1", "CADM4", "ELMO1", "ABI2", "RASGRF1", "AUTS2", "ARHGAP44", "CDH13", "FARP2", "KRAS", "EPS8", "HACE1", "NISCH", "RAC1", "NF1", "OGT", "SSX2IP")
GO_PROTEIN_SUMOYLATION	0.0285909	0.255827	0.200117	1.59321	125	75	c("SENP2", "NUP214", "ZNF451", "BCL11A", "ZMIZ1", "UBE2I", "SUMO4", "RNF4", "ZBED1", "PIAS1", "KIAA1586", "TOLLIP", "RELA", "NUP107", "CTNNB1", "CBX4", "TRPM4", "HDAC4", "NSMCE2", "NUP50", "NUP58", "SUMO2", "NUP155", "GNL3L", "POM121", "GNL3", "PIAS3", "NUP160", "SEH1L")
GO_POLY_A_PLUS_MRNA_EXPORT_FROM_NUCLEUS	0.479898	0.721464	0.22308	0.978978	2255	16	c("DDX19A", "ENY2", "MCM3AP")
GO_CYTOCHROME_COMPLEX_ASSEMBLY	0.151316	0.481333	0.214252	1.31597	689	36	c("COA1", "COX16", "UQCR10", "SLC25A33", "UQCC3", "SCO2", "FASTKD3", "PET117", "C12orf73", "SCO1", "OXA1L", "TTC19", "COX18")
GO_PROTEIN_NITROSYLATION	0.767149	0.877494	-0.196672	-0.751424	4025	12	c("TXN", "ATP2B4", "OXR1", "NOS1")
GO_PROTEIN_IMPORT	0.74687	0.86791	-0.0828392	-0.825532	4354	185	c("HSP90AA1", "CDKN1A", "MAPK1", "BMP4", "CLU", "KPNA2", "NUP62CL", "PEX2", "ROMO1", "ANGPT1", "RAN", "SMAD3", "PRKCD", "NUP88", "PTTG1IP", "BAG3", "TP53", "DNAJC19", "APOE", "HSP90AB1", "MAVS", "TXNIP", "KPNA3", "SYK", "TNPO3", "IPO4", "LMNA", "RAB23", "AGT", "HYAL2", "STAT3", "NUP188", "PDCD5", "LONP2", "SAMM50", "IPO13", "AIFM1", "SUFU", "TNPO2", "NPAP1", "ARNTL", "JUP", "HSPD1", "NUTF2", "NOL…
GO_RESPONSE_TO_INSECTICIDE	0.041172	0.287545	-0.435893	-1.60285	214	11	c("TH", "MAP1B", "DDC", "UBA52", "FECH")
GO_PLASMA_MEMBRANE_PHOSPHOLIPID_SCRAMBLING	0.991326	0.994638	-0.109658	-0.460928	5256	15	c("PLSCR3", "ANO7", "PLSCR1", "XKR9", "PLSCR5", "XKR5", "SLC4A1", "XKR6", "ANO3", "P2RX7", "ANO6", "XKR4", "XKR7", "XKR8", "ANO4")
GO_DRUG_METABOLIC_PROCESS	0.170961	0.506553	-0.231745	-1.29854	928	31	c("CAD", "NT5C2", "CYP2D7", "NOS1", "CYP2A6", "CYP2D6", "ADAL", "FMO5", "CYP2A13", "CYP2A7", "CYP1A1", "VKORC1", "CYP2J2", "CYP3A4", "ABCB11", "AOX1", "ADH1A", "CYP2S1", "CYP2U1", "CYP2C9", "CYP1A2", "CYP2F1", "NUDT15", "CBR1", "BCHE", "CYP2R1", "CYP2E1", "TPMT")
GO_STEM_CELL_DIVISION	0.523739	0.745871	-0.153533	-0.937382	2845	40	c("FGF13", "ETV5", "TGFB2", "AKNA", "TEAD3", "ARHGEF2", "NAP1L2", "TIAL1", "NUMBL", "WNT7A", "WWTR1")
GO_CALCIUM_ION_REGULATED_EXOCYTOSIS	0.660873	0.825797	-0.118125	-0.849062	3649	63	c("SYT17", "SYT9", "REST", "ATP2A2", "SYT6", "RIMS3", "ADRA2A", "DOC2B")
GO_REGULATION_OF_EXOCYTOSIS	0.00167384	0.0737872	0.171984	1.82792	6	196	c("NAPB", "RAPGEF4", "NLGN1", "FMR1", "CLASP2", "SYT15", "CPLX1", "RAB3A", "BCR", "ARF1", "CNR1", "RAB2B", "VPS4A", "PRRT2", "SYT7", "CASK", "RAB12", "CHMP2A", "FBXL20", "PRKCB", "SDC1", "STXBP6", "STAM", "SCAMP5", "TRIM9", "DGKI", "PREPL", "SYN1", "VSNL1", "IL1RAPL1", "RAB3GAP1", "HGS", "CSPG5", "RAB21", "PDCD6IP", "APBA2", "STXBP1", "SYT12", "ADCY1", "RAB8B", "RAB5A", "SDCBP", "GAB2", "RIMS4", …
GO_REGULATION_OF_CALCIUM_ION_DEPENDENT_EXOCYTOSIS	0.312397	0.616632	-0.180609	-1.12216	1705	42	c("SYT17", "SYT9", "REST", "ATP2A2", "SYT6", "ADRA2A", "DOC2B", "RPH3AL", "CDK5", "SYT5", "DOC2A", "CACNA1H", "BAIAP3")
GO_PEPTIDYL_LYSINE_METHYLATION	0.858944	0.923699	0.0786457	0.720508	3677	116	c("RIF1", "SUPT6H", "WDR5", "TET3", "KMT5B", "SMAD4", "KDM6A", "SETD1A", "AUTS2", "CTNNB1", "DPY30", "KMT2B", "SUZ12", "KMT2D", "PAX5", "PWP1", "SIRT1", "VCPKMT", "SETMAR", "BCOR", "SETD3", "ZNF335", "PHF19", "SETD4", "CHD5", "METTL21A", "SUV39H2", "KMT5C", "PAGR1", "BRD4", "SETD2", "RTF1", "SETD7", "ZNF304", "ATRX", "MECP2", "DOT1L", "SUV39H1", "RBBP5", "ASH1L", "OGT", "EED", "WDR61", "SETD1B", …
GO_PEPTIDYL_LYSINE_TRIMETHYLATION	0.176094	0.514373	0.191357	1.26889	796	44	c("TET3", "KMT5B", "SETD1A", "KMT2B", "KMT2D", "PWP1", "SIRT1", "VCPKMT", "SETD3", "ZNF335", "SETD4", "SUV39H2", "KMT5C", "BRD4", "SETD2", "RTF1", "ZNF304", "ATRX", "MECP2", "SUV39H1", "OGT", "WDR61", "SETD1B")
GO_PEPTIDYL_LYSINE_MONOMETHYLATION	0.0264749	0.247644	0.479477	1.72861	126	10	c("SETD3", "SETD4", "SETD2", "SETD7", "EEF1AKMT2", "EHMT1", "KMT5A", "CSKMT", "SETD6", "SMYD2")
GO_PEPTIDYL_LYSINE_DIMETHYLATION	0.014533	0.190276	0.365593	1.81111	67	21	c("SETD1A", "KMT2B", "KMT2D", "SETMAR", "SETD3", "SUV39H2", "SETD2", "SETD7", "SUV39H1", "ASH1L", "SETD1B", "EEF1AKMT2", "EHMT1", "EHMT2", "SMARCB1", "PRDM12", "CSKMT", "KMT2A")
GO_PROTEIN_POLYGLUTAMYLATION	0.177386	0.515008	-0.324823	-1.28709	934	13	c("TPGS2", "TTLL1", "TTLL4", "TTLL7", "TTLL6", "TTLL11", "TTLL5", "TTLL13P", "TTLL2")
GO_PROTEIN_HYDROXYLATION	0.993284	0.995771	0.0842381	0.463353	4584	27	c("EGLN1", "P3H1", "ERO1A", "JMJD6", "P4HA1", "P4HB", "P3H3", "VIPAS39", "HIF1AN", "P3H2", "EGLN2", "ERO1B", "VPS33B", "ASPH", "JMJD7", "EGLN3", "P4HA3", "PLOD2", "PLOD1", "JMJD4", "P4HTM")
GO_KERATAN_SULFATE_BIOSYNTHETIC_PROCESS	0.116594	0.440091	-0.273881	-1.38797	618	24	c("ST3GAL4", "SLC35D2", "B3GNT4", "B3GNT7", "B4GALT2", "B4GALT3", "CHST1", "B4GALT4", "ST3GAL6", "ST3GAL2", "CHST6", "LUM", "B4GALT6", "OGN", "B3GNT3", "CHST5", "ACAN")
GO_PEPTIDE_CROSS_LINKING	0.190835	0.525554	-0.300176	-1.26173	1011	15	c("EGFLAM", "SPOCK2", "TGM1", "FN1", "DSP", "ANXA1", "TGM3", "TGM2", "SPRR2E")
GO_PROTEIN_OXIDATION	0.320433	0.623099	-0.280257	-1.1105	1688	13	c("SUMF1", "LOXL2", "LOXL1", "APOA1", "LOXL4")
GO_PEPTIDYL_ARGININE_MODIFICATION	0.21126	0.541388	-0.265923	-1.23147	1121	19	c("PRMT2", "PRMT5", "COPRS", "PRDM4", "PRMT9", "NDUFAF7", "PRMT6", "PADI2", "ART3")
GO_PEPTIDYL_ASPARAGINE_MODIFICATION	0.134697	0.462299	-0.24538	-1.35886	730	30	c("TUSC3", "STT3A", "OSTC", "RPN2", "UGGT1", "NUDT14", "DPM3", "DPM2", "OST4", "MAGT1", "DAD1", "MGAT1")
GO_PEPTIDYL_CYSTEINE_MODIFICATION	0.17236	0.508414	0.189854	1.26727	776	45	c("ZDHHC18", "RAB6A", "DMD", "ZDHHC3", "PRDX3", "ZDHHC11B", "ZDHHC2", "GOLGA7B", "ZDHHC14", "CLIP3", "ZDHHC4", "NOS1AP", "RAB3D", "ZDHHC22", "ZDHHC1", "ZDHHC7", "TMX3", "GOLGA7", "GAPDH", "ACE", "PARK7", "ZDHHC11", "NCOA7", "ADH5", "MAP6D1", "CHCHD4", "HMBS")
GO_PEPTIDYL_GLUTAMIC_ACID_MODIFICATION	0.477188	0.719224	-0.185834	-0.974019	2551	26	c("TPGS2", "TTLL1", "TTLL4", "TTLL7", "TTLL6", "TTLL11", "NAA10", "TTLL5", "AGBL5", "TTLL13P", "TTLL3", "AGBL2", "VKORC1", "TTLL2", "AGBL1", "AGBL3")
GO_PEPTIDYL_HISTIDINE_MODIFICATION	0.168619	0.502927	0.348753	1.30765	805	11	c("DPH7", "SETD3", "METTL18", "DPH2", "DPH6", "DNAJC24", "HIF1AN", "DPH1")
GO_PEPTIDYL_LYSINE_MODIFICATION	0.00297767	0.0979979	0.133521	1.65375	11	370	c("USP22", "WBP2", "SOX4", "HDAC6", "SENP2", "TAF9", "RIF1", "GLRX5", "BAG6", "CTH", "SUPT6H", "GCSH", "CREBBP", "WDR5", "NUP214", "MSL1", "PHF14", "ZNF451", "BCL11A", "MCM3AP", "ZMIZ1", "TAF6L", "UBE2I", "NAA50", "NOC2L", "TET3", "SUMO4", "DR1", "RNF4", "ZBED1", "TAF5", "PIAS1", "KIAA1586", "KAT6B", "KMT5B", "TOLLIP", "MEAF6", "RELA", "MBIP", "KANSL1L", "MRGBP", "CTBP1", "SMAD4", "GLYR1", "ISL1"…
GO_PEPTIDYL_METHIONINE_MODIFICATION	0.752477	0.869496	-0.199157	-0.760921	3948	12	c("METAP2", "NAA25", "APOA1", "METAP1D", "NAA35", "METAP1", "NAA15")
GO_PEPTIDYL_PROLINE_MODIFICATION	0.218241	0.549927	-0.172781	-1.21155	1205	59	c("PPIE", "FKBP5", "FKBP10", "PRDX4", "PPIG", "FKBP3", "PPIB", "PPIL4", "CRTAP", "PPID", "CWC27", "PTPA", "FKBP4", "PPIL1", "FKBP9", "OGFOD1", "FKBP1A", "P4HA2", "PPIA", "FKBP11", "PPIC", "FKBP15", "PPIAL4H", "NKTR", "FKBP1B", "PPIL3")
GO_PEPTIDYL_SERINE_MODIFICATION	0.0306367	0.263104	0.12587	1.46336	127	281	c("CSNK1A1L", "BRSK1", "PRKD2", "DMPK", "PAQR3", "CSNK1E", "PRKCZ", "MAPK9", "INPP5F", "STK4", "HDAC6", "MAPK14", "MAST4", "HIPK2", "CSNK1G2", "CSNK2A1", "FNIP1", "SMG1", "MAST1", "RAF1", "STK32C", "NLK", "MARK3", "MAPK12", "GSK3A", "GRK2", "AKT3", "PRKCB", "DMD", "PRKX", "MAP3K12", "MGAT5B", "BCAR3", "CCNB1", "CNOT9", "NTF3", "LATS1", "CSNK1D", "STK32B", "PRKCI", "STK38L", "CAMK4", "MST1", "FNIP…
GO_PEPTIDYL_THREONINE_MODIFICATION	0.514379	0.738878	0.106297	0.961701	2199	112	c("PRKD2", "HIPK2", "CSNK2A1", "NLK", "CALM1", "ACVR1B", "MAP2K1", "GSK3A", "GRK2", "PRKCB", "CADM4", "MAP3K12", "TGFBR1", "WNK1", "RPTOR", "CAB39", "DGKQ", "GSK3B", "PRKDC", "CHEK1", "AKT1", "PRKACA", "SPRED3", "APP", "GALNT13", "ROCK2", "WNK3", "CDC42BPA", "DYRK2", "MARK2", "CDK5R1", "GALNTL6", "CIT", "MAP3K10", "CALM2", "DCAF1", "STOX1", "HIPK1", "STK39", "DYRK1B", "SPRED2", "GALNT16", "SBK1")
GO_PEPTIDYL_TYROSINE_MODIFICATION	0.203066	0.536132	-0.104583	-1.1754	1191	298	c("MAP2K6", "TNFRSF1A", "MVP", "EPHA2", "THBS4", "SHC1", "ERCC6", "CRLF1", "HES1", "CAV1", "ANGPT1", "IGF1", "VEGFA", "ADRA2A", "ITK", "PRLR", "ERBB3", "PRKCD", "TMEM102", "ERBB2", "TP53", "PTPN11", "PDGFC", "JAK1", "ALKAL2", "EPHA6", "GPRC5A", "JAK3", "SH2B3", "LRRK1", "WEE1", "SOCS1", "HAX1", "SYK", "CAMKK2", "NEK1", "RYK", "HTR2A", "IQGAP1", "PDGFB", "BST1", "PTK2B", "ARHGEF2", "KITLG", "DDR1"…
GO_PEPTIDYL_ARGININE_METHYLATION	0.0434453	0.289937	-0.40676	-1.61176	228	13	c("PRMT2", "PRMT5", "COPRS", "PRDM4", "PRMT9", "NDUFAF7", "PRMT6")
GO_PEPTIDYL_L_CYSTEINE_S_PALMITOYLATION	0.224377	0.553433	0.233554	1.20498	1052	23	c("ZDHHC18", "ZDHHC3", "ZDHHC11B", "ZDHHC2", "GOLGA7B", "ZDHHC14", "CLIP3", "ZDHHC4", "ZDHHC22", "ZDHHC1", "ZDHHC7")
GO_PROTEIN_PALMITOYLATION	0.0780944	0.369308	0.239121	1.45225	358	35	c("ZDHHC18", "ZDHHC3", "ZDHHC11B", "ZDHHC2", "ABHD17C", "GOLGA7B", "ABHD17B", "ZDHHC14", "ZDHHC5", "CLIP3", "ABHD17A", "ZDHHC4", "GLUL", "ZDHHC22", "ZDHHC1", "ZDHHC7")
GO_PEPTIDYL_LYSINE_ACETYLATION	0.00212665	0.0862902	0.182416	1.83786	8	161	c("USP22", "WBP2", "SOX4", "TAF9", "BAG6", "CREBBP", "WDR5", "MSL1", "PHF14", "ZNF451", "MCM3AP", "TAF6L", "NAA50", "NOC2L", "DR1", "TAF5", "KAT6B", "MEAF6", "MBIP", "KANSL1L", "MRGBP", "CTBP1", "SMAD4", "GLYR1", "ISL1", "POR", "ING5", "DPF2", "DPF3", "AUTS2", "JADE1", "TAF6", "TRRAP", "KANSL3", "KAT5", "TWIST1", "DPF1", "ING3", "TRIM16", "HCFC1", "ZMPSTE24", "BRPF3", "JADE3", "PHF10", "SIRT1", "…
GO_PEPTIDYL_PROLINE_HYDROXYLATION_TO_4_HYDROXY_L_PROLINE	0.695188	0.843104	0.215005	0.806159	3322	11	c("EGLN1", "ERO1A", "P4HA1", "P4HB")
GO_C_TERMINAL_PROTEIN_AMINO_ACID_MODIFICATION	0.206276	0.536492	0.332135	1.24534	985	11	c("AGBL4", "TTL", "AGTPBP1", "ATG12")
GO_ETHER_METABOLIC_PROCESS	0.626672	0.804791	-0.170341	-0.863251	3326	24	c("TXN2", "PLA2G4C", "TXN", "EPHX3", "TMEM86B", "EPHX2")
GO_PHENOL_CONTAINING_COMPOUND_METABOLIC_PROCESS	0.239648	0.565744	-0.145511	-1.17555	1359	89	c("TH", "CRYM", "SLC16A10", "DIO3", "DDC", "DUOX1", "CITED1", "NR4A2", "TGFB2", "CPQ", "PNMT", "GPR37", "CTSB", "AKR1B1", "DDT", "FAH", "TG", "CTNS", "GATA3", "MAOA", "BTBD9", "CGA", "CDH3", "MOXD1", "OCA2", "MTPN", "TPH2", "MAOB", "VPS35", "HPRT1", "BCL2", "DBH", "ATP7A", "TRPC1", "GCNT4", "WNT5A", "CTSK", "INSM1", "HPN", "COMT", "DCT", "SULT1B1", "PAX8", "EPAS1", "HAND2", "SLC45A2", "SLC5A5", "…
GO_VIRAL_LATENCY	0.339749	0.639084	0.293045	1.09877	1623	11	c("XRCC5", "LIG4", "HCFC1", "HMGA1", "BANF1", "NUCKS1", "XRCC6")
GO_MODULATION_BY_VIRUS_OF_HOST_PROCESS	0.284879	0.597409	0.208344	1.146	1314	27	c("VAPB", "HIPK2", "KPNA1", "BCL2L11", "KPNB1", "KPNA5", "BAD")
GO_MODULATION_BY_VIRUS_OF_HOST_CELLULAR_PROCESS	0.367191	0.653948	0.229683	1.0637	1727	18	c("KPNA1", "BCL2L11", "KPNB1", "KPNA5", "BAD")
GO_VIRAL_LIFE_CYCLE	0.0798969	0.372723	-0.120285	-1.33537	464	285	c("RPS27A", "SNF8", "LAMTOR5", "PPIE", "ISG15", "APOBEC3G", "EPHA2", "TRIM14", "KPNA2", "MX1", "APOBEC3F", "HLA-DRB1", "EEA1", "DYNLT1", "STOM", "CAV1", "RAB29", "MPHOSPH8", "UBA52", "SLC1A5", "RAN", "IDE", "ATG16L2", "CHMP4B", "NUP88", "CLDN9", "CHMP2B", "CLDN1", "PROX1", "AAAS", "APOBEC3C", "APOE", "PPIB", "HSP90AB1", "MAVS", "NEDD4", "CTSB", "CD55", "KPNA3", "RAE1", "EIF2AK4", "IFI27", "HTR2A"…
GO_VIRION_ASSEMBLY	0.463446	0.710146	-0.1629	-0.985844	2522	39	c("RPS27A", "SNF8", "UBA52", "CHMP4B", "CHMP2B", "APOE", "NEDD4", "DDX6", "CHMP1B", "UBC", "VPS37B", "UBB", "PPIA")
GO_VIRAL_RELEASE_FROM_HOST_CELL	0.304012	0.609419	-0.201511	-1.12913	1651	31	c("CHMP4B", "CHMP2B", "MID2", "PPID", "TRIM5", "TRIM21", "VAPA", "DDB1", "VPS37B", "TRIM11", "PPIA", "TRIM25", "TRIM28")
GO_VIRAL_GENOME_REPLICATION	0.344369	0.64203	-0.127816	-1.08689	1965	106	c("LAMTOR5", "PPIE", "ISG15", "APOBEC3G", "MX1", "APOBEC3F", "EEA1", "STOM", "RAB29", "MPHOSPH8", "ATG16L2", "PROX1", "APOBEC3C", "PPIB", "MAVS", "EIF2AK4", "IFI27", "PPID", "CCL2", "VAPA", "TARBP2", "CCNK", "MORC2", "IFI16", "RAD23A", "IFITM2", "DDB1", "PLSCR1", "IFITM3", "TNIP1", "ATG5", "PPIA")
GO_VIRAL_GENE_EXPRESSION	0.0322747	0.267347	-0.151572	-1.52098	187	190	c("RPS4X", "RPS27A", "RPL39", "RPL7", "POLR2G", "RPL41", "RPL12", "REST", "RPS3A", "TRIM14", "RPL36A", "EP300", "RPS27", "NELFCD", "RPS19", "RPS15", "UBA52", "RPS10", "ZFP36", "RPL10A", "NUP88", "RPL21", "RPS26", "RPS9", "AAAS", "RPS17", "EIF3A", "RSF1", "RPS4Y1", "POLR2A", "CDK9", "SP1", "RPL32", "RAE1", "EIF2AK4", "POLR2F", "POLR2E", "RPL35A", "MID2", "HDAC1", "RPL13", "TRIM21", "EIF3F", "POLR2…
GO_VIRAL_TRANSLATION	0.786489	0.886676	-0.182265	-0.741498	4132	14	c("EIF3A", "EIF2AK4", "EIF3F", "SSB", "MCTS1", "PCBP2")
GO_REPRODUCTIVE_BEHAVIOR	0.272239	0.58607	0.213882	1.15624	1266	26	c("NHLH2", "GRIN1", "KALRN", "PPP1R9B", "CREBRF", "HDAC4", "BRINP1", "MAPK8IP2", "APP", "HDAC2", "MTNR1A", "UBE2Q1", "THRB")
GO_NONRIBOSOMAL_PEPTIDE_BIOSYNTHETIC_PROCESS	0.0840464	0.380206	-0.333743	-1.47247	441	17	c("CHAC1", "BDH2", "NFE2L2", "GSS", "HAGH", "GGT7")
GO_REGULATION_OF_LIPID_METABOLIC_PROCESS	0.205695	0.536492	0.0940345	1.15379	837	354	c("CDC42", "TM7SF2", "IDH1", "SF1", "ACACA", "FASN", "LPCAT1", "IDI1", "RARRES2", "MVD", "ELOVL6", "SOCS5", "ARF1", "SCD", "CNR1", "LSS", "CREBBP", "CD81", "FITM2", "MED1", "SQLE", "TBL1XR1", "PLIN5", "HMGCS1", "SOCS7", "CNEP1R1", "RB1", "ANKRD1", "ACSL1", "ALAS1", "AMBRA1", "KPNB1", "CREB1", "PDE3B", "FDFT1", "MTMR2", "MTMR9", "VAV3", "EEF1A2", "DDX20", "MVK", "TAZ", "PPP4R3B", "IRS1", "SOX9", "…
GO_REGULATION_OF_FATTY_ACID_METABOLIC_PROCESS	0.825801	0.907172	-0.0947075	-0.732229	4640	78	c("EIF6", "CAV1", "TRIB3", "PRKAB2", "NCOR1", "SREBF1", "ERLIN2", "ETFBKMT", "PDPR", "PPARA", "APOA1", "INSIG2", "CPT1A", "MFSD2A", "LONP2", "PPARG", "APPL2", "CD74", "HPGD", "GSTZ1", "DGAT2", "ANXA1", "ACADVL", "INSIG1", "MLXIPL", "GIP", "ABCD2", "ERFE", "AKT2", "PDK4", "PPARD", "ACACB", "NR1H2", "SLC22A13", "ADIPOR1", "CEACAM1")
GO_REGULATION_OF_STEROID_METABOLIC_PROCESS	0.332456	0.632654	-0.130202	-1.09945	1894	103	c("GAL", "IGFBP7", "SOD1", "REST", "STUB1", "RAN", "GNB3", "ABCG1", "PROX1", "TSPO", "APOE", "LAMTOR1", "DHH", "SP1", "SREBF1", "ERLIN2", "PRKAA1", "PMVK", "H6PD", "EPHX2", "LDLR", "AGT", "ASAH1", "APOA1", "INSIG2", "GGPS1")
GO_TRANSMISSION_OF_NERVE_IMPULSE	0.953329	0.974976	-0.0803637	-0.574179	5269	62	c("HCRT", "SOD1", "CARTPT", "CHRNB4", "CLCN1", "SCN9A", "TYMP", "CACNG5", "DRD5", "AGT", "S1PR1", "CACNA1H", "P2RX3", "SCN1A", "GBA", "ANK3", "FKBP1B", "KCNMB3", "P2RX4", "KCNA1", "CACNG7", "SCN5A", "GPER1", "GPR88", "SCN2A", "SCN11A", "CLDN19", "DMRT3", "AVPR1A", "OTOA", "ITGA2", "MTNR1B", "GRIK2", "GPR35")
GO_NEURONAL_ACTION_POTENTIAL	0.651208	0.819018	0.14978	0.845842	2990	29	c("FMR1", "MYH14", "FGF12", "KCNA2", "SCN8A", "KCNMB4", "KCNMB2", "SCN3A", "CACNA1G", "SCN7A", "KCND2", "CACNA1I", "GPR35", "GRIK2", "MTNR1B", "SCN11A", "SCN2A", "GPR88", "GPER1", "SCN5A", "KCNA1", "P2RX4", "KCNMB3", "ANK3", "GBA", "SCN1A", "P2RX3", "CACNA1H")
GO_REGULATION_OF_VASOCONSTRICTION	0.997082	0.998121	-0.066412	-0.425941	5467	46	c("CAV1", "ADRA2A", "HTR2A", "ATP1A2", "AGT", "EGFR", "ADRA1D", "HRH2", "DOCK4", "PTAFR", "ADRA1A", "GJA1", "ECE1", "DBH", "SMTNL1", "F2R", "FGB", "TBXA2R", "BDKRB2", "ADM", "EDN1", "CASR", "AVPR1A")
GO_SENSORY_PERCEPTION_OF_PAIN	0.297812	0.603779	-0.140383	-1.12757	1687	87	c("EDNRB", "TAC1", "MAPK1", "OPRM1", "ZFHX2", "RETREG1", "UCHL1", "ADCYAP1", "ALOXE3", "NIPSNAP1", "OPRD1", "SCN9A", "HTR2A", "CDK5", "CCL2", "CXCR4", "CACNB3", "OPRK1", "P2RX3", "NDN", "PTAFR", "LXN", "NTRK1", "SCN1A", "NPY1R", "POMK", "CHRNA4", "GRM1", "ARRB2", "CXCL12", "FYN", "OPRL1", "PHF24", "P2RX4", "KCNA1", "F2R", "GIP", "PROK2", "TRPA1", "COMT", "SCN11A", "TMEM100", "MME", "NTSR1", "EDN1…
GO_HEXOSE_CATABOLIC_PROCESS	0.341442	0.639621	0.156726	1.09045	1543	50	c("ALDOC", "ALDOA", "PGAM1", "PFKL", "PGM2L1", "FUT9", "PFKFB2", "GPI", "SLC25A12", "BAD")
GO_PENTOSE_METABOLIC_PROCESS	0.845587	0.918825	0.166129	0.690852	4013	14	c("DCXR", "RPIA", "G6PD", "PGD", "TKT", "DHDH", "RPEL1", "RPE", "TALDO1", "OTOG", "RBKS", "NUDT5", "XYLB")
GO_PHENOL_CONTAINING_COMPOUND_CATABOLIC_PROCESS	0.251334	0.572584	-0.310755	-1.1873	1318	12	c("DIO3", "FAH", "MAOA", "MOXD1", "MAOB", "DBH", "COMT", "SLC6A3", "DIO2")
GO_ARACHIDONIC_ACID_METABOLIC_PROCESS	0.800655	0.893232	-0.114394	-0.738616	4397	47	c("PLA2G4C", "ALOXE3", "PTGES", "CYP4A11", "CYP2D7", "EPHX2", "CYP4A22", "CYP2A6", "CYP2D6", "PTGIS", "ALOX5", "TBXAS1", "PTGS1", "CYP2A13", "CYP2A7", "CYP1A1", "CYP1B1", "FAAH2", "CYP2J2", "ALOX12B", "PTGES3", "PLA2G4B", "CYP4F3", "PLA2G10", "CYP2S1", "CYP2U1", "DAGLB", "CYP2C9", "PTGDS", "CYP1A2", "CYP2F1")
GO_LEUKOTRIENE_BIOSYNTHETIC_PROCESS	0.0324467	0.267347	-0.38538	-1.66731	171	16	c("LTA4H", "ALOX5AP", "SYK", "GGT7", "GGTLC2", "GGT1", "ALOX5", "GGT2", "GGTLC3", "LTC4S", "GGTLC1")
GO_LIPOXYGENASE_PATHWAY	0.73174	0.85987	-0.196838	-0.779959	3856	13	c("ALOXE3", "ALOX5AP", "ALOX5", "PON1", "HPGD", "LTC4S")
GO_EPOXYGENASE_P450_PATHWAY	0.246622	0.569207	-0.292196	-1.18873	1295	14	c("CYP4A11", "EPHX2", "CYP2A6", "CYP2A13", "CYP2A7", "CYP1A1", "CYP1B1", "CYP2J2", "CYP2S1", "CYP2C9", "CYP1A2", "CYP2F1")
GO_GLYCOLIPID_CATABOLIC_PROCESS	0.00188573	0.0795116	-0.507431	-2.13289	9	15	c("NEU3", "PRKCD", "HEXA", "NEU1", "NAGA", "HEXB", "PSAP", "GBA2")
GO_ALDITOL_METABOLIC_PROCESS	0.807381	0.897129	-0.154919	-0.717417	4287	19	c("PCK2", "AKR1B1", "GOT1", "DYSF", "DGAT2", "MYOF", "ANGPTL3", "GALK1", "PGP", "GPD2", "TPI1", "SORD", "PLA2G4A", "COQ3", "GK5", "TKFC", "GK")
GO_TRIGLYCERIDE_BIOSYNTHETIC_PROCESS	0.344656	0.64203	0.183285	1.07855	1592	32	c("ACSL4", "FITM2", "LPIN1", "PLIN5", "CNEP1R1", "ACSL1", "LPIN2", "SCARB1", "RGN", "GPAM", "GK", "SIK1", "NR1H3", "GPLD1", "DGAT1")
GO_TRIGLYCERIDE_CATABOLIC_PROCESS	0.310675	0.616399	0.217202	1.12062	1457	23	c("MGLL", "PLIN5", "DDHD2", "LIPG", "CPS1", "FABP3", "ABHD5", "FABP7", "LIPE", "PNPLA2", "GPLD1")
GO_PEPTIDYL_PROLINE_HYDROXYLATION	0.632419	0.807875	0.197065	0.864811	2972	16	c("EGLN1", "P3H1", "ERO1A", "P4HA1", "P4HB", "P3H3")
GO_UREA_METABOLIC_PROCESS	0.797373	0.890618	0.202036	0.728377	3824	10	c("ARG2", "NMRAL1")
GO_AEROBIC_ELECTRON_TRANSPORT_CHAIN	0.0577795	0.324103	-0.345481	-1.56415	305	18	c("COX6A1", "MT-CO3", "NDUFA4", "MT-CO2", "COX7B", "MT-CO1", "COX10")
GO_NAD_METABOLIC_PROCESS	0.506211	0.73514	0.143699	0.959181	2281	45	c("ALDOC", "ALDOA", "PGAM1", "PFKL", "MDH1", "PGM2L1", "GPI", "SLC25A12", "NMNAT2")
GO_RIBOSE_PHOSPHATE_METABOLIC_PROCESS	0.348106	0.643473	0.0845192	1.05894	1405	391	c("HSD17B12", "ALDOC", "ACSL4", "ALDOA", "VCP", "ACACA", "NPPC", "FASN", "AK3", "FBP1", "SCD5", "MPC1", "MVD", "ELOVL6", "DMAC2L", "SLC25A13", "AADAT", "SCD", "PGAM1", "NUP214", "HINT1", "ATP5PD", "PANK1", "TECR", "CASK", "DBI", "HMGCS1", "ACLY", "PDE5A", "ACSL1", "ATP5MGL", "SUCLA2", "DLD", "OPA1", "MAGI3", "ESRRB", "PFKL", "PGM2L1", "RNASEH2B", "MVK", "TAZ", "UQCC3", "PFKFB2", "HMGCR", "GPI", "…
GO_CALCIUM_MEDIATED_SIGNALING	0.509967	0.737412	0.0964288	0.975411	2148	163	c("P2RY11", "FIS1", "GRIN2A", "DMPK", "PPP3CA", "TMBIM4", "MAPT", "CHRM3", "GRIN1", "HINT1", "CALM1", "PKD2", "PPP3CB", "DMD", "CHERP", "PPP1R9B", "MCU", "GRIN2B", "ADGRB2", "SLC9A1", "TRPM4", "NUDT4", "SULT1A3", "HDAC4", "HOMER2", "ZMPSTE24", "PTPRJ", "CDH13", "SLC8A2", "GSK3B", "RCAN2", "NEUROD2", "PPP1R9A", "RCAN1", "EIF2AK3", "PRKACA", "TPCN2", "NRG1", "SLC8A1", "RGN", "GSTO1", "DYRK2", "NCAL…
GO_B_CELL_MEDIATED_IMMUNITY	0.037467	0.278252	-0.190186	-1.5537	212	92	c("HLA-E", "CLU", "HLA-DRB1", "MLH1", "PRKCD", "SWAP70", "HLA-G", "EXOSC3", "CD55", "THOC1", "ATAD5", "POU2F2", "BCL6", "MAD2L2", "NBN", "IRF7", "SHLD1", "HSPD1", "HPX", "APLF", "TNFSF4", "CD46", "CD74", "ZP3", "C1R", "C1S", "BCL10", "SHLD2", "SUSD4", "PARP3", "MSH6", "ERCC1", "CD40", "PAXIP1", "CFI", "C5", "BTK", "IL4R", "FOXP3", "FGL2", "TNFSF13", "MASP2", "TCIRG1", "PTPN6", "FOXJ1", "EXO1", "F…
GO_ANTIMICROBIAL_HUMORAL_RESPONSE	0.0274346	0.249652	-0.253609	-1.64966	150	48	c("RPL39", "CXCL14", "TF", "HLA-E", "CLU", "ROMO1", "RPS19", "AZU1", "SFTPD", "PDZD11", "HLA-A", "SPON2", "HMGN2", "PPP2R3C", "WFDC3", "PLA2G6", "CXCL5", "ATP7A", "REG1A", "DEFA3", "DEFA1B", "DEFA1", "DCD", "SPAG11A", "FGB", "SPAG11B", "BPIFB1", "CXCL3", "HTN1", "REG1B", "CXCL6", "BCL3", "PLA2G1B", "PRSS2", "PRTN3")
GO_ANTIBACTERIAL_HUMORAL_RESPONSE	0.0341445	0.269843	-0.382563	-1.65512	180	16	c("RPL39", "TF", "HLA-E", "SFTPD", "HLA-A", "SPON2", "WFDC3", "PLA2G6", "DEFA3", "DEFA1B", "DEFA1", "FGB")
GO_SECONDARY_METABOLIC_PROCESS	0.0287796	0.25656	-0.247073	-1.6396	157	51	c("TH", "BDH2", "NFE2L2", "DDC", "AKR1A1", "CITED1", "TP53", "CBR4", "AKR1B1", "DDT", "CTNS", "ARL1", "CDH3", "CYP2A6", "CYP2D6", "OCA2", "AKR1C1", "AS3MT", "BCL2", "PAM", "TRPC1", "CYP2A13", "CYP2A7", "WNT5A", "AKR1C2", "CYP1A1", "CYP1B1")
GO_POLYOL_METABOLIC_PROCESS	0.794214	0.889143	0.0862894	0.781852	3376	113	c("SGPP1", "SPTLC2", "IPMK", "CALM1", "MTMR2", "MTMR7", "GCH1", "PLCD1", "COQ2", "PTS", "PLCH2", "NUDT4", "OCRL", "PLPP2", "INPP4A", "HRH1", "SLC5A3", "IP6K2", "IMPA1", "PPIP5K2", "ADCYAP1R1", "PLCD4", "MINPP1", "PDXP", "PCBD2", "ACER3", "ISYNA1", "IP6K1", "IPPK", "INPP5E", "FGF2", "SPTLC1", "PLPP1", "PLCB1", "GK", "MECP2", "QDPR", "ASAH2B", "TKFC", "PLCE1", "NUDT4B")
GO_CYTOLYSIS	0.452317	0.706876	-0.270184	-0.99351	2361	11	c("ROMO1", "MICA", "C5", "C8G", "MICB", "C7", "GZMM", "TGFB1", "APOL1")
GO_L_ASCORBIC_ACID_METABOLIC_PROCESS	0.137029	0.466307	0.362448	1.359	654	11	c("GSTO2", "GCLC", "SLC2A1", "RGN", "SLC23A2", "GSTO1")
GO_ANTIGEN_PROCESSING_AND_PRESENTATION	0.0458636	0.298207	-0.142944	-1.45161	264	201	c("TAP1", "CTSF", "HLA-C", "PSMA7", "RELB", "DYNLL1", "RAB4A", "PSMB1", "HLA-F", "HLA-B", "HLA-E", "PSMC4", "AP2B1", "HLA-DRB1", "CTSH", "PSMD13", "B2M", "PSMA5", "ACTR10", "KIF3A", "IDE", "DCTN2", "PSMD14", "PSME1", "CALR", "PSMC6", "CAPZB", "HLA-G", "SEC24C", "PSMD1", "OSBPL1A", "IKBKB", "RAB27A", "HLA-A", "PSAP", "RFTN1", "DCTN3", "HLA-DPA1")
GO_ANTIGEN_PROCESSING_AND_PRESENTATION_OF_ENDOGENOUS_ANTIGEN	0.000376577	0.0433643	-0.504525	-2.33641	1	19	c("TAP1", "HLA-C", "HLA-F", "HLA-B", "HLA-E", "B2M", "IDE", "HLA-G", "HLA-A")
GO_AXONAL_TRANSPORT_OF_MITOCHONDRION	0.0206446	0.223771	0.419026	1.74253	97	14	c("NEFL", "MAPT", "AGBL4", "OPA1", "FEZ1", "SPAST", "TRAK1", "HAP1", "SYBU", "TRAK2")
GO_LIPID_STORAGE	0.85704	0.922715	-0.0942486	-0.698717	4777	69	c("PLIN3", "CAV1", "PLA2G4C", "BSCL2", "NRIP1", "ABCG1", "APOE", "HEXB", "IKBKE", "FBXW7", "PPARA", "SOAT1", "APOA1", "OSBPL11", "PTPN2", "CDS2", "PPARG")
GO_SECOND_MESSENGER_MEDIATED_SIGNALING	0.223069	0.552811	0.0939216	1.1438	906	343	c("GPR4", "P2RY11", "FIS1", "GRIN2A", "RAPGEF4", "GNB1", "EPHA5", "PRKAR1A", "DMPK", "DGKD", "NPPC", "PPP3CA", "TMBIM4", "RNF157", "ADNP", "MAPT", "MAFA", "CNR1", "CHRM3", "GNAQ", "GRIN1", "GNA13", "HINT1", "CALCB", "CALM1", "PKD2", "PPP3CB", "PRKAR1B", "PDE5A", "GNG2", "GSK3A", "DMD", "ADGRB3", "PDE3B", "NEUROD1", "CHERP", "PPP1R9B", "MCU", "SOX9", "GRIN2B", "ADCY8", "HTR2C", "GUCY1A2", "SLC9A3R…
GO_CGMP_MEDIATED_SIGNALING	0.789632	0.887172	-0.143906	-0.742139	4203	25	c("EDNRB", "APOE", "NPPB", "PTK2B", "PDE3A", "PDE11A", "PRKG1")
GO_CYCLIC_NUCLEOTIDE_MEDIATED_SIGNALING	0.691322	0.840431	-0.0879281	-0.855446	3990	170	c("EDNRB", "GNAS", "GAL", "PTGFR", "RAMP1", "ADM2", "MC4R", "RIT2", "OPRM1", "ADCY9", "MRAP2", "ADRA2A", "ADCYAP1", "AKAP13", "UCN", "APOE", "MGRN1", "ADGRG5", "LGR4", "PTH1R", "ADGRG2", "GPR61", "NPPB", "ATP2B4", "GPR26", "ADGRL2", "PTK2B", "PDE3A", "NME2", "DRD5")
GO_TRANSLESION_SYNTHESIS	0.160044	0.490632	-0.209613	-1.30236	873	42	c("RPS27A", "ISG15", "RPA1", "POLD4", "FAAP20", "UBA52", "UFD1", "POLD2", "POLN", "MAD2L2", "POLE2", "RPA2", "POLK", "UBC", "UBB", "TRIM25")
GO_HEMOGLOBIN_METABOLIC_PROCESS	0.392761	0.672086	-0.284422	-1.04587	2050	11	c("INHBA", "HIF1A", "LDB1", "INHA", "HPX")
GO_SPINAL_CORD_DEVELOPMENT	0.00996062	0.172161	0.206901	1.76223	42	92	c("SOX11", "PTBP2", "NEFL", "SOX4", "ERCC2", "ISL2", "MDGA2", "PKD2", "ABT1", "LHX4", "DCC", "ISL1", "PLXDC1", "PTPRS", "SOX6", "SOX12", "SCYL1", "SCYL3", "RELN", "AKT1", "IFT122", "INTU", "LOXL3", "DAB1", "ACTL6B", "VLDLR", "MED12", "DCTN1", "PKD1", "MNX1", "SRD5A1", "TBX20", "NOG", "VSTM5", "PHGDH", "RFX4", "NF1", "PHOX2A", "DLL1", "PBX3", "LMO4", "MTOR", "EED", "GIGYF2", "HOXB8")
GO_SPINAL_CORD_PATTERNING	0.24272	0.566426	-0.247673	-1.18975	1291	21	c("NKX6-2", "PAX6", "ASCL1", "GLI2", "SUFU", "DLL4", "NKX2-2", "SHH", "SMO", "DMRT3", "SOX1", "TULP3", "LHX3", "CHRD", "GLI3", "GDF11")
GO_VENTRAL_SPINAL_CORD_INTERNEURON_DIFFERENTIATION	0.0312084	0.263543	-0.411251	-1.67307	163	14	c("NKX6-2", "PAX6", "ASCL1", "GLI2", "SUFU", "DLL4", "NKX2-2")
GO_CELL_DIFFERENTIATION_IN_SPINAL_CORD	0.744808	0.867378	0.11865	0.786767	3370	44	c("SOX4", "ISL2", "MDGA2", "ABT1", "LHX4", "ISL1", "SOX6", "SCYL1")
GO_DORSAL_SPINAL_CORD_DEVELOPMENT	0.138035	0.467582	-0.3207	-1.348	731	15	c("DRGX", "PROX1", "ASCL1", "DRAXIN", "GDF7", "LHX5", "UNCX", "LHX1", "LHX3", "GDNF", "DAAM2", "MDGA1", "HOXB8", "LMO4", "PBX3")
GO_VENTRAL_SPINAL_CORD_DEVELOPMENT	0.511561	0.737501	0.146673	0.955922	2322	42	c("SOX4", "ISL2", "MDGA2", "ABT1", "LHX4", "ISL1", "SCYL1", "SCYL3", "RELN", "DAB1", "VLDLR", "DCTN1", "MNX1", "TBX20", "VSTM5", "PHOX2A", "LMO4", "GIGYF2")
GO_SPINAL_CORD_MOTOR_NEURON_CELL_FATE_SPECIFICATION	0.609728	0.795262	-0.239024	-0.87893	3183	11	c("NKX6-2", "PAX6", "GLI2", "SUFU")
GO_SPINAL_CORD_MOTOR_NEURON_DIFFERENTIATION	0.400613	0.675377	0.178792	1.03644	1829	31	c("SOX4", "ISL2", "MDGA2", "ABT1", "LHX4", "ISL1", "SCYL1")
GO_NEURAL_TUBE_PATTERNING	0.822778	0.905056	-0.122692	-0.708417	4442	34	c("TBC1D32", "BMP4", "HES1", "PAX6", "ARL13B")
GO_CELL_DIFFERENTIATION_IN_HINDBRAIN	0.710017	0.851205	-0.163108	-0.799291	3777	22	c("PHOX2B", "PROX1", "FAIM2", "TTLL1", "PSAP")
GO_CELL_PROLIFERATION_IN_HINDBRAIN	0.565366	0.77079	-0.221771	-0.902221	2970	14	c("ATF5", "GLI2", "SHH", "RORA", "SMO", "GPR37L1", "LHX5", "PSMG1", "LHX1", "SLC6A4", "C5AR1")
GO_CELL_MIGRATION_IN_HINDBRAIN	0.524542	0.746571	0.225912	0.939462	2489	14	c("ATP1B2", "CEND1", "RERE", "TTBK2", "DAB1", "PLXNA2")
GO_DIENCEPHALON_DEVELOPMENT	0.714389	0.852829	-0.115078	-0.812709	3956	60	c("MSX1", "BMP4", "HES1", "NR4A2", "ADCYAP1", "PAX6", "RBPJ", "TBX19", "KCNC1", "NRP1", "GLI2", "OTX1", "SHH", "UBB", "NCOA1", "ETS1", "TAL2", "PTN", "SIX3", "SMO", "BMP2", "SOX2", "WNT5A", "WNT4", "GHRH", "POU3F2")
GO_TELENCEPHALON_DEVELOPMENT	0.0525684	0.311546	0.126185	1.39353	218	229	c("C12orf57", "NEFL", "MYH10", "EPHA5", "YWHAE", "TMEM14B", "SLITRK5", "ID4", "NSUN5", "ATP1B2", "ROBO1", "GRIN1", "ZMIZ1", "ASPM", "XRN2", "SRGAP2", "CASP3", "SKI", "AGTPBP1", "NEUROD1", "PHACTR1", "NRGN", "CRTAC1", "SRGAP2C", "PPP1R9B", "CNTNAP2", "NRG3", "PLXNA3", "PHLPP2", "MDK", "EPHB3", "PTPRS", "FEZ1", "KDM2B", "MKKS", "BAD", "DCLK2", "CTNNB1", "SUN1", "SLIT2", "EIF2B5", "TACC2", "BNIP3", …
GO_DENTATE_GYRUS_DEVELOPMENT	0.369207	0.655353	-0.291158	-1.07064	1927	11	c("ATAT1", "BTG2", "PROX1")
GO_PALLIUM_DEVELOPMENT	0.0350047	0.273355	0.152712	1.50747	147	149	c("NEFL", "EPHA5", "YWHAE", "TMEM14B", "ID4", "NSUN5", "ROBO1", "GRIN1", "ZMIZ1", "ASPM", "XRN2", "SRGAP2", "CASP3", "NEUROD1", "PHACTR1", "SRGAP2C", "PPP1R9B", "CNTNAP2", "PLXNA3", "PHLPP2", "MDK", "PTPRS", "FEZ1", "MKKS", "BAD", "DCLK2", "CTNNB1", "SUN1", "SLIT2", "EIF2B5", "TACC2", "BNIP3", "SLC38A2", "PAX5", "EFHC1", "PAFAH1B1", "FBXO45", "GSK3B", "RELN", "TACC1", "SLC2A1", "FGF8", "CRKL", "L…
GO_SUBPALLIUM_DEVELOPMENT	0.881203	0.936144	-0.138435	-0.653193	4687	20	c("INHBA", "FOXP2")
GO_CRANIAL_NERVE_DEVELOPMENT	0.257844	0.577922	0.176172	1.1682	1166	44	c("HOXA3", "HOXB3", "HOXB2", "MAFB", "HOXD3", "EPHB1", "PLXNA3", "ISL1", "CTNNB1", "KCNA2", "SLC25A46")
GO_OPTIC_NERVE_DEVELOPMENT	0.927288	0.961184	0.151115	0.606924	4386	13	c("EPHB1", "KCNA2", "SLC25A46", "LPAR1", "EPHB2", "CHRNB2", "PAX2")
GO_HINDBRAIN_MORPHOGENESIS	0.572874	0.774089	-0.147685	-0.901674	3112	40	c("WHRN", "HES1", "PTPN11", "PROX1", "FAIM2", "TTLL1", "PSAP", "CDK5", "XRCC1", "GLI2", "WNT7A", "MTPN", "TTC21B", "SERPINE2", "RORA", "ATP7A", "SMO", "DLC1", "ZNF365")
GO_VENTRICULAR_SYSTEM_DEVELOPMENT	0.691259	0.840431	0.13994	0.823485	3194	32	c("C12orf57", "MYH10", "ATP1B2", "CELSR2", "KDM2B", "MNAT1", "PAX5", "RAPGEF2", "NUMB", "TSKU", "MECP2", "RPGRIP1L", "CORO1C", "BBS4")
GO_CRANIAL_NERVE_MORPHOGENESIS	0.0117196	0.175429	0.354188	1.85535	54	24	c("HOXA3", "HOXB3", "HOXB2", "MAFB", "HOXD3", "EPHB1", "PLXNA3", "KCNA2", "SEMA3A", "PHOX2A", "NRP2", "ADARB1", "HOXA1", "EPHB2", "PLXNA4", "CHRNB2", "PAX2")
GO_CRANIAL_NERVE_STRUCTURAL_ORGANIZATION	0.182406	0.520094	0.355338	1.28106	874	10	c("HOXB2", "PLXNA3", "KCNA2", "SEMA3A", "NRP2", "PLXNA4", "PAX2", "SEMA3F")
GO_FACIAL_NERVE_MORPHOGENESIS	0.512821	0.737534	0.261646	0.943282	2459	10	c("HOXB2", "PLXNA3", "SEMA3A", "NRP2", "ADARB1", "PLXNA4", "SEMA3F")
GO_LATERAL_VENTRICLE_DEVELOPMENT	0.190997	0.525625	0.32467	1.26401	907	12	c("MYH10", "ATP1B2", "KDM2B", "PAX5", "NUMB", "TSKU", "RPGRIP1L")
GO_NERVE_DEVELOPMENT	0.277778	0.591632	0.14573	1.14166	1229	71	c("HOXA3", "HOXB3", "RNF165", "HOXB2", "MAFB", "HOXD3", "EPHB1", "NGFR", "NTF3", "PLXNA3", "GABRA5", "ISL1", "GABRB3", "CTNNB1", "KCNA2", "SLC25A46", "FBXO45", "AFG3L2")
GO_CEREBELLAR_PURKINJE_CELL_LAYER_DEVELOPMENT	0.277946	0.591729	0.209785	1.15392	1282	27	c("MYH10", "ARCN1", "CEND1", "AGTPBP1", "RERE", "SLC25A46", "HERC1", "COQ8B", "KLHL1")
GO_CEREBELLAR_GRANULAR_LAYER_DEVELOPMENT	0.296977	0.603779	0.283373	1.13811	1404	13	c("CEND1", "MDK", "KNDC1", "TTBK2", "CBLN1")
GO_CEREBELLAR_PURKINJE_CELL_LAYER_MORPHOGENESIS	0.740635	0.865034	-0.174984	-0.772026	3894	17	c("WHRN", "FAIM2", "TTLL1", "PSAP")
GO_CEREBELLAR_PURKINJE_CELL_LAYER_FORMATION	0.492506	0.7294	-0.243338	-0.96421	2595	13	c("WHRN", "FAIM2", "TTLL1", "PSAP")
GO_CEREBELLAR_CORTEX_DEVELOPMENT	0.153027	0.481333	0.190411	1.29213	689	47	c("MYH10", "ARCN1", "CEND1", "MAP2K1", "AGTPBP1", "RERE", "MDK", "KNDC1", "TTBK2", "CBLN1", "SLC25A46", "HERC1", "NEUROD2", "COQ8B", "KLHL1")
GO_CEREBELLAR_CORTEX_MORPHOGENESIS	0.47974	0.721464	-0.172766	-0.975896	2580	32	c("WHRN", "PTPN11", "PROX1", "FAIM2", "TTLL1", "PSAP", "CDK5", "GLI2", "WNT7A", "MTPN", "TTC21B", "SERPINE2", "RORA", "ATP7A", "SMO", "ZNF365")
GO_CEREBELLAR_CORTEX_FORMATION	0.380674	0.6649	-0.207125	-1.04966	2020	24	c("WHRN", "PTPN11", "PROX1", "FAIM2", "TTLL1", "PSAP", "CDK5")
GO_DEVELOPMENTAL_MATURATION	0.189264	0.524447	-0.113236	-1.20229	1092	237	c("EDNRB", "ID2", "FBXO5", "PFN1", "TMEM79", "GAL", "CDKN1A", "MAP3K13", "C1QL1", "XBP1", "MAP1B", "HIF1A", "CX3CL1", "ZDHHC15", "HES1", "ANAPC2", "IGF1", "VEGFA", "NR4A2", "TGFB2", "SNAPIN", "MTCH1", "BRD1", "NOM1", "WDR77", "ROPN1B", "BCAN", "FAT4", "RBPJ", "RND1", "FAM210B", "CD63", "PTH1R", "PTPRN", "ROPN1", "AKR1B1", "NFATC4", "XYLT1", "PTK2B", "PDE3A", "MAEA", "RAB32", "ASCL1", "POU2F2", "L…
GO_STRIATUM_DEVELOPMENT	0.767591	0.877494	-0.173608	-0.751099	4068	16	c("INHBA", "FOXP2")
GO_LIMBIC_SYSTEM_DEVELOPMENT	0.269045	0.582842	0.136255	1.15285	1168	90	c("NEFL", "EPHA5", "YWHAE", "ID4", "XRN2", "CASP3", "NEUROD1", "PPP1R9B", "CNTNAP2", "PLXNA3", "PHLPP2", "MDK", "RAB3GAP1", "PTPRS", "FEZ1", "MKKS", "DCLK2", "EIF2B5", "PAFAH1B1", "GSK3B", "RELN", "CRKL", "LRP8", "DAB1", "CDK5R2", "HAP1", "UQCRQ", "CDK5R1", "SRD5A1", "DRD2", "ALK", "ZEB2", "TSC1", "NF1", "SEMA3A", "FGFR2", "FGFR1", "HTR5A", "BBS4")
GO_SUBSTANTIA_NIGRA_DEVELOPMENT	0.00285213	0.0954737	0.332173	2.10519	12	39	c("CDC42", "YWHAE", "ACTB", "CKB", "CALM1", "YWHAH", "BASP1", "MAPKAP1", "POTEE", "INA", "ATP5PF", "NDUFS3", "FGF9", "YWHAQ", "CCDC14", "GNB4", "SEC16A", "CALM2", "G6PD", "ZNF148", "RAD1")
GO_HIPPOCAMPUS_DEVELOPMENT	0.130877	0.458408	0.170443	1.32988	578	70	c("NEFL", "EPHA5", "YWHAE", "ID4", "XRN2", "CASP3", "NEUROD1", "PPP1R9B", "PLXNA3", "PHLPP2", "MDK", "PTPRS", "FEZ1", "MKKS", "DCLK2", "EIF2B5", "PAFAH1B1", "GSK3B", "RELN", "CRKL", "LRP8", "DAB1", "CDK5R2", "UQCRQ", "CDK5R1")
GO_GLIAL_CELL_FATE_COMMITMENT	0.718763	0.855077	0.203162	0.79095	3416	12	c("SOX9", "SOX6", "CTNNB1", "NRG1")
GO_GLIAL_CELL_DEVELOPMENT	0.493146	0.7294	-0.118131	-0.976611	2805	96	c("ID2", "SOD1", "CLU", "GRN", "MXRA8", "NCSTN", "AGER", "NKX6-2", "CD9", "EIF2B3", "NDRG1", "NCMAP", "ILK", "CDK5", "EIF2B2", "ASCL1", "LDLR", "EGFR", "ROR2", "TTBK1", "DAG1", "NKX2-2", "EIF2B4", "ABCA2", "ADGRG6", "LAMB2", "SHH", "GSTP1", "DICER1")
GO_THALAMUS_DEVELOPMENT	0.237484	0.56378	0.309975	1.2068	1128	12	c("PTCHD1", "GBX2", "CNTNAP2", "UQCRQ", "SRD5A1", "LRP6")
GO_CEREBRAL_CORTEX_CELL_MIGRATION	0.0827526	0.379414	0.229961	1.44577	379	38	c("ROBO1", "ZMIZ1", "SRGAP2", "SRGAP2C", "CTNNB1", "SUN1", "SLIT2", "EFHC1", "PAFAH1B1", "FBXO45", "RELN", "LAMB1", "DAB1", "CDK5R2", "CDK5R1")
GO_CEREBRAL_CORTEX_RADIALLY_ORIENTED_CELL_MIGRATION	0.0981582	0.409418	0.254191	1.41926	452	28	c("ZMIZ1", "SRGAP2", "SRGAP2C", "CTNNB1", "SUN1", "PAFAH1B1", "FBXO45", "RELN", "LAMB1", "DAB1", "CDK5R2", "CDK5R1")
GO_LAYER_FORMATION_IN_CEREBRAL_CORTEX	0.31478	0.618336	0.310894	1.12083	1509	10	c("CTNNB1", "PAFAH1B1", "RELN", "CDK5R2", "CDK5R1", "ADGRG1")
GO_CELL_PROLIFERATION_IN_FOREBRAIN	0.746008	0.867775	-0.145885	-0.776804	4017	27	c("IGF2BP1", "AKNA", "NUMBL", "WNT7A", "KIF1A", "SIX3", "EMX2", "POU3F2", "LHX5", "DCT", "DOCK7", "PCM1", "ARX", "KIF14", "DIXDC1", "POU3F3", "GLI3", "RRM1", "DISC1", "FGFR1", "FGFR2", "CEP120", "ZEB2", "FABP7", "NUMB", "FGF8")
GO_HYPOTHALAMUS_DEVELOPMENT	0.899766	0.946448	0.150464	0.642011	4227	15	c("RAB3GAP1", "HAP1", "UQCRQ", "SRD5A1", "SEMA3A", "NRP2", "BAX", "CRH")
GO_FOREBRAIN_REGIONALIZATION	0.182493	0.520094	-0.312964	-1.27321	958	14	c("BMP4", "PAX6", "SHH", "TRA2B", "TTC21B", "SIX3", "WNT2B", "BMP2", "EMX2")
GO_FOREBRAIN_GENERATION_OF_NEURONS	0.707299	0.850475	-0.123154	-0.811351	3875	50	c("INHBA", "METTL14", "B2M", "HES1", "ATF5", "PROX1", "PAX6")
GO_FOREBRAIN_NEURON_DIFFERENTIATION	0.751694	0.869496	-0.124554	-0.773878	4104	42	c("INHBA", "B2M", "HES1", "ATF5", "PROX1", "PAX6")
GO_FOREBRAIN_NEURON_DEVELOPMENT	0.0592372	0.329365	0.291627	1.52764	277	24	c("ROBO1", "ZMIZ1", "GBX2", "PLXNA3", "DCLK2", "SLIT2", "SLC4A10", "RAPGEF2", "FGF8", "UQCRQ", "SALL3", "SEMA3A", "FGFR2", "NRP2", "DISC1")
GO_FOREBRAIN_CELL_MIGRATION	0.329122	0.630462	0.156852	1.09741	1484	51	c("ROBO1", "ZMIZ1", "SRGAP2", "SRGAP2C", "NRG3", "CTNNB1", "SUN1", "SLIT2", "EFHC1", "PAFAH1B1", "FBXO45", "RELN", "NRG1", "LAMB1", "DAB1", "CDK5R2", "CDK5R1")
GO_OLFACTORY_BULB_INTERNEURON_DIFFERENTIATION	0.745466	0.867724	0.213264	0.768856	3575	10	c("ROBO1", "SLIT2", "SALL3", "SALL1", "ERBB4", "ROBO2")
GO_CEREBRAL_CORTEX_NEURON_DIFFERENTIATION	0.825117	0.906629	0.153996	0.713178	3882	18	c("ID4", "PAFAH1B1", "ZNF335", "CHD5", "DRD2", "OPHN1", "TOX", "PSEN1", "RAC3", "GDPD5", "LHX6", "DLX2", "ARX", "CNTN2", "HPRT1", "SIN3A", "C21orf91")
GO_DORSAL_VENTRAL_NEURAL_TUBE_PATTERNING	0.926169	0.960553	-0.126324	-0.606826	4929	21	c("TBC1D32", "BMP4")
GO_NEURAL_TUBE_DEVELOPMENT	0.228558	0.556525	0.11844	1.16761	969	148	c("SOX11", "SOX4", "FZD3", "PRKACB", "PHACTR4", "STK4", "SEMA3C", "NPHP3", "TMED2", "PKD2", "AMBRA1", "CASP3", "SKI", "GBX2", "SALL2", "DEAF1", "ARHGAP35", "ABL1", "KDM6A", "KDM2B", "MTHFR", "VANGL2", "TWIST1", "INKA1", "GPR161", "KIF20B", "RPS7", "IFT122", "INTU", "PRKACA", "ARID1A", "FGF8", "FKBP8", "CTHRC1", "MKS1", "MED12", "SSBP3", "PLXNA2", "PKD1", "CC2D2A", "SETD2", "TSC2", "DCHS1", "ATP6A…
GO_HINDBRAIN_RADIAL_GLIA_GUIDED_CELL_MIGRATION	0.467167	0.711992	0.2727	0.983134	2240	10	c("ATP1B2", "CEND1", "RERE")
GO_CENTRAL_NERVOUS_SYSTEM_PROJECTION_NEURON_AXONOGENESIS	0.00213767	0.0862902	0.399472	2.13165	9	25	c("C12orf57", "CDH11", "MYCBP2", "EPHB1", "EPHA4", "DCC", "EPHB3", "SLIT2", "PAFAH1B1", "FBXO45", "TSKU", "DCLK1", "SCN1B", "ZEB2", "EPHB6", "ADARB1", "EPHB2", "PLXNA4", "NIN", "CHRNB2")
GO_CENTRAL_NERVOUS_SYSTEM_NEURON_DIFFERENTIATION	0.0474953	0.30016	0.143559	1.44637	200	161	c("C12orf57", "SOX4", "CSNK1E", "ISL2", "ID4", "MAPT", "AGBL4", "CDH11", "ROBO1", "MDGA2", "CEND1", "ZMIZ1", "MYCBP2", "ABT1", "EPHB1", "GBX2", "AGTPBP1", "LHX4", "EPHA4", "DCC", "ARHGAP35", "CSNK1D", "NANOS1", "PLXNA3", "ISL1", "EPHB3", "KNDC1", "DCLK2", "CTNNB1", "SCYL1", "SLIT2", "CBLN1", "SLC25A46", "PAFAH1B1", "SLC4A10", "FBXO45", "HERC1", "SCYL3", "RAPGEF2", "ZNF335", "FGF8", "CRKL", "CHD5"…
GO_CENTRAL_NERVOUS_SYSTEM_NEURON_DEVELOPMENT	0.0245065	0.242291	0.202631	1.61323	107	75	c("C12orf57", "MAPT", "AGBL4", "CDH11", "ROBO1", "ZMIZ1", "MYCBP2", "EPHB1", "GBX2", "EPHA4", "DCC", "ARHGAP35", "NANOS1", "PLXNA3", "EPHB3", "DCLK2", "SLIT2", "PAFAH1B1", "SLC4A10", "FBXO45", "RAPGEF2", "FGF8", "CRKL", "PTK2", "TSKU", "UQCRQ", "DCLK1", "DRD2", "NTRK2", "SALL3", "SCN1B", "ZEB2")
GO_CENTRAL_NERVOUS_SYSTEM_NEURON_AXONOGENESIS	0.0596041	0.33032	0.247666	1.50415	273	35	c("C12orf57", "CDH11", "MYCBP2", "EPHB1", "EPHA4", "DCC", "ARHGAP35", "EPHB3", "SLIT2", "PAFAH1B1", "FBXO45", "PTK2", "TSKU", "DCLK1", "SCN1B", "ZEB2", "EPHB6", "ADARB1", "EPHB2", "PLXNA4", "NIN", "B4GALT5", "CHRNB2")
GO_PITUITARY_GLAND_DEVELOPMENT	0.249396	0.572278	-0.206859	-1.18173	1342	33	c("MSX1", "BMP4", "HES1", "ADCYAP1", "PAX6", "RBPJ", "TBX19")
GO_CEREBRAL_CORTEX_DEVELOPMENT	0.0151093	0.194118	0.190669	1.67838	64	103	c("NEFL", "YWHAE", "TMEM14B", "NSUN5", "ROBO1", "GRIN1", "ZMIZ1", "ASPM", "SRGAP2", "PHACTR1", "SRGAP2C", "PPP1R9B", "CNTNAP2", "MDK", "PTPRS", "MKKS", "BAD", "CTNNB1", "SUN1", "SLIT2", "TACC2", "BNIP3", "SLC38A2", "PAX5", "EFHC1", "PAFAH1B1", "FBXO45", "GSK3B", "RELN", "TACC1", "SLC2A1", "CRKL", "LRP8", "LAMB1", "DAB1")
GO_OLFACTORY_LOBE_DEVELOPMENT	0.783579	0.885529	0.136045	0.748318	3616	27	c("ROBO1", "SKI", "AGTPBP1", "CRTAC1", "SLIT2", "SEMA7A", "SALL3", "SALL1", "FUT1", "RPGRIP1L", "SEMA3A")
GO_TELENCEPHALON_GLIAL_CELL_MIGRATION	0.0316307	0.264783	0.336897	1.66896	147	21	c("ZMIZ1", "SRGAP2", "SRGAP2C", "CTNNB1", "SUN1", "PAFAH1B1", "RELN", "LAMB1", "DAB1", "CDK5R2", "CDK5R1")
GO_METENCEPHALON_DEVELOPMENT	0.0488145	0.304116	0.169764	1.48894	209	101	c("PTBP2", "MYH10", "ARCN1", "CPLANE1", "GRIN1", "CEND1", "CKB", "MAP2K1", "GBX2", "AGTPBP1", "NEUROD1", "RERE", "NANOS1", "MDK", "ABL1", "PTPRS", "KNDC1", "TTBK2", "CNTN1", "CBLN1", "SLC25A46", "GNPAT", "PAK1", "HERC1", "NEUROD2", "COQ8B", "KLHL1", "PPARGC1A", "MYO16", "CRKL", "DAB1", "CDK5R2", "ABAT", "HAP1", "UQCRQ", "CDK5R1")
GO_CORPUS_CALLOSUM_DEVELOPMENT	0.015378	0.195923	0.37353	1.80997	71	20	c("C12orf57", "NSUN5", "EPHB3", "PTPRS", "PAFAH1B1", "HERC1", "TSKU", "ZEB2", "RTN4R", "RPGRIP1L", "CORO1C", "LPAR1", "EPHB2", "NIN", "WDR89", "RTN4RL2")
GO_MEMBRANE_DOCKING	0.32834	0.629969	0.104899	1.08618	1380	178	c("SNAP25", "MARK4", "CEP70", "CLN3", "CSNK1E", "YWHAE", "VAPB", "TUBB4B", "RAB3A", "EXOC6", "MAPRE1", "STX12", "NDRG4", "PPFIA3", "RAB12", "CSNK1D", "STX2", "CEP72", "CEP131", "STXBP1", "TUBB4A", "TTBK2", "MOSPD3", "RAB8B", "CTBP2", "PACS2", "PAFAH1B1", "STX10", "SSNA1", "HAUS7", "VPS33A", "CEP57", "PRKACA", "ESYT2", "PRKAR2B", "NINL", "HAUS2", "RALB", "RAB3D", "CETN2", "MKS1", "PEX16", "HAUS6",…
GO_REGULATION_OF_CELL_CELL_ADHESION	0.01417	0.189033	-0.134149	-1.54345	83	332	c("XBP1", "LGALS3", "SOX13", "FOXA2", "GPNMB", "PIEZO1", "BMP4", "HLA-E", "ASS1", "IRF1", "HLA-DRB1", "CX3CL1", "JAG1", "HES1", "CAV1", "IGF1", "VEGFA", "PNP", "NFKBIZ", "AGER", "PDPK1", "CD9", "PRKCD", "RUNX1", "ERBB2", "TJP1", "SWAP70", "HLA-G", "PTPN11", "SFTPD", "ZC3H8", "JAK1", "ADA", "ADAM8", "CD55", "JAK3", "PAWR", "SH2B3", "HLA-A", "AKNA", "SOCS1", "SYK", "PRDX2", "PLG", "METTL3", "HLA-DP…
GO_NEGATIVE_REGULATION_OF_CELL_CELL_ADHESION	0.00241922	0.0910508	-0.2016	-1.87369	13	143	c("LGALS3", "GPNMB", "BMP4", "ASS1", "IRF1", "HLA-DRB1", "JAG1", "VEGFA", "CD9", "PRKCD", "RUNX1", "ERBB2", "SWAP70", "HLA-G", "SFTPD", "ZC3H8", "JAK3", "PAWR", "SH2B3", "AKNA", "SOCS1", "PRDX2", "PLG", "METTL3", "BCL6", "MAD2L2", "PPARA", "DUSP22", "APOA1", "PELI1", "PTPN2", "ADAMTS18", "PRKG1", "BTN2A2", "SHH", "TIGIT", "MAP2K5", "TNFSF4", "DLG1", "SOCS6", "PPM1F", "PRNP", "FXYD5", "HLX", "CD74…
GO_POSITIVE_REGULATION_OF_CELL_CELL_ADHESION	0.0728248	0.359264	-0.135326	-1.37862	420	203	c("XBP1", "SOX13", "FOXA2", "PIEZO1", "HLA-E", "CX3CL1", "HES1", "CAV1", "IGF1", "PNP", "NFKBIZ", "AGER", "PDPK1", "RUNX1", "TJP1", "HLA-G", "PTPN11", "JAK1", "ADA", "ADAM8", "CD55", "JAK3", "HLA-A", "SOCS1", "SYK", "HLA-DPA1", "RHOH", "SKAP1", "FUT4", "CCL2", "DMTN", "GLI2", "PDPN", "CD44", "BCL6", "MYO10", "IL15", "CCDC88B", "YES1", "IRAK1", "GATA3", "EFNB2", "SIRPB1", "FUT3", "DNAJA3", "PTAFR"…
GO_CELLULAR_PROCESS_INVOLVED_IN_REPRODUCTION_IN_MULTICELLULAR_ORGANISM	0.766644	0.877494	-0.0752962	-0.827383	4444	273	c("FBXO5", "INHBA", "MLH3", "BMP4", "ARMC2", "ETV5", "ARRB1", "NME5", "RSPH1", "ETV6", "JAM2", "IGF1", "CELF4", "MLH1", "PAQR8", "SLIRP", "PRDX4", "CD9", "DZIP1", "DPY19L2", "IQCG", "ZGLP1", "YBX2", "WDR77", "HSPA2", "FOSL1", "ROPN1B", "DHH", "SLC2A8", "CCNA1", "EIF2S2", "MAEL", "HEXB", "TTLL1", "CFAP157", "ROPN1", "RAD51C", "BMPR1B", "PTK2B", "RHBDD1", "PDE3A", "CFAP43", "NANOS3", "TBPL1", "TIAL…
GO_DIGESTIVE_SYSTEM_PROCESS	0.490133	0.728003	-0.1329	-0.974422	2756	66	c("TAC1", "LIMA1", "PNLIP", "NPR3", "ADRA2A", "STRAP", "COPA", "SNX10", "UCN", "TYMP", "LDLR", "OPRK1", "APOA1", "HRH2", "EPB41", "WNK4", "VSIG1", "AKR1C1", "TFF1", "ACO1", "SGK1", "MUC6", "KCNQ1", "UGCG", "OPRL1", "AQP1", "NR1H2", "CEL", "AQP5", "SLC46A1", "KCNN4", "HIP1R", "TFF3")
GO_OVULATION_CYCLE_PROCESS	0.229082	0.556525	-0.203837	-1.21071	1242	37	c("MAP2K6", "INHBA", "ARRB1", "NPY5R", "NRIP1", "TGFB2", "PTPRN", "GAS2", "BMPR1B")
GO_REGULATION_OF_CELL_MORPHOGENESIS	0.000500626	0.0433643	0.135509	1.7589	1	463	c("DPYSL2", "CDC42", "C1QBP", "RUFY3", "ZMYM6", "BRWD1", "ARHGEF7", "NEFL", "BRSK1", "MYH10", "ALDOA", "NLGN1", "PTPRD", "DBN1", "BAIAP2", "EFNA5", "MT3", "NEDD4L", "PPP3CA", "RNF157", "ADNP", "MAPT", "TRIM46", "MYH14", "UST", "TUBB2B", "CAMK2B", "SEMA3C", "SRCIN1", "BMPR2", "ROBO1", "TTL", "GRIN1", "CAPRIN1", "GNA13", "BHLHB9", "FITM2", "BCL11A", "KALRN", "MAP2K1", "SH3KBP1", "MYCBP2", "SEMA4F",…
GO_GLAND_MORPHOGENESIS	0.0173684	0.207575	-0.197595	-1.66853	98	103	c("MSN", "XBP1", "EPHA2", "BMP4", "TNC", "ETV5", "NOTCH2", "CAV1", "NKX3-1", "IGFBP5", "TBX2", "RXRA", "TGFB2", "CSF1", "AR", "PROX1", "PAX6", "EDA", "NFIB", "LAMA5", "RARG", "DDR1", "NRP1", "FBXW7", "GLI2", "FRS2", "EGFR", "TBX3", "CPB2", "LRP5", "LIMS2", "DAG1", "LAMA1")
GO_RIBONUCLEOPROTEIN_COMPLEX_BIOGENESIS	0.0616461	0.335494	-0.109799	-1.33525	369	434	c("HSP90AA1", "RPL7", "NUDT16", "SNRPD3", "RPL12", "LSM4", "WBP11", "RPL7L1", "NOP10", "METTL5", "TXNL4A", "RPS27L", "EIF6", "RCL1", "SART3", "SF3A2", "RPS27", "TSR1", "RPS19", "RPS15", "CELF4", "NOP56", "RPS10", "RAN", "STRAP", "SRSF10", "PAK1IP1", "SNRPD2", "EIF4H", "BMS1", "SLU7", "RPL10A", "NUP88", "SRFBP1", "RPS9", "LUC7L3", "USP39", "PRMT5", "SMN2", "UTP14A", "LSM2", "NOP58", "PRPF19", "NOM…
GO_DNA_STRAND_ELONGATION	0.0753193	0.366676	-0.288189	-1.48622	400	25	c("MCM7", "MCM3", "POLD2", "GINS1", "RAD50", "NBN", "DNA2", "DCLRE1B", "POLE", "GINS4", "GINS2", "POLA1", "MRE11")
GO_EXTRACELLULAR_MATRIX_DISASSEMBLY	0.0611986	0.334104	-0.207023	-1.48805	337	63	c("MMP16", "SCUBE1", "BMP1", "CARMIL2", "CST3", "HTRA1", "ADAM10", "ADAM8", "PLG", "CAPN2", "BSG", "ADAMTS5", "DDR1", "LAMC1", "PDPN", "CD44", "TIMP1", "TLL2", "TIMP2", "ADAM15", "A2M", "ETS1", "FLOT1", "CLASP1", "CTSS", "CTSK", "CTSL", "MMP10", "MMP9", "HPN", "MMP2", "TLL1", "NOXO1", "KLK4", "KLKB1", "MMP14", "LCP1", "LRP1", "CTRB1", "TGFB1", "MMP3", "CTSV")
GO_ELECTRON_TRANSPORT_CHAIN	0.218604	0.549943	-0.12152	-1.18226	1261	170	c("MT-ND6", "NDUFA1", "MT-ND5", "COX6A1", "NDUFB8", "SDHC", "NDUFC2", "COX7A2", "GLRX3", "MT-CO3", "AKR1A1", "GLRX", "NDUFB9", "NDUFA4", "ETFB", "MT-CYB", "MT-CO2", "NDUFB10", "TXNRD3", "COX7B", "NDUFV2", "NDUFA9", "TXNRD1", "IMMP2L", "AKR1B1", "CYB561", "LOXL2", "MT-CO1", "ME1", "COX10", "DEGS1", "AIFM2")
GO_RESPIRATORY_ELECTRON_TRANSPORT_CHAIN	0.0360318	0.27548	0.16993	1.52556	153	110	c("CYCS", "NDUFA5", "UQCRH", "NDUFC1", "UQCR11", "NDUFA13", "MYBBP1A", "UQCRFS1", "SLC25A13", "BID", "COX7A2L", "NDUFA11", "CCNB1", "UQCR10", "DLD", "NDUFB4", "TAZ", "UQCC3", "SCO2", "NDUFB5", "SDHD", "SLC25A12", "NDUFB7", "ISCU", "COX5A")
GO_SIGNAL_TRANSDUCTION_INVOLVED_IN_REGULATION_OF_GENE_EXPRESSION	0.322519	0.623624	-0.279387	-1.10705	1699	13	c("MSX1", "SMAD3", "PAX6")
GO_CD40_SIGNALING_PATHWAY	0.744159	0.866833	-0.210722	-0.774859	3885	11	c("SHARPIN", "FANCD2", "RNF31", "TNIP2", "CD40", "ITGA5", "ITGB1", "TNFAIP3", "PHB2")
GO_ADAPTATION_OF_SIGNALING_PATHWAY	0.882278	0.936458	0.142288	0.658955	4151	18	c("UBQLN2", "GRK2", "DRD2", "HTR1B", "GRK4", "RS1", "DNM2", "APLN", "DNM1", "HTR2B", "ARR3", "ADM", "SAG", "GIPR", "GTF2H2", "ARRB2", "NECAB2")
[truncated: 3,341 more rows]

## Sheet: GSEA_MN_FUS_R495X
pathway	pval	padj	ES	NES	nMoreExtreme	size	leadingEdge
[truncated: 4,805 more rows]

[truncated: 15 more sheets: GSEA_MN_FUS_P525L_heteroz, GSEA_MN_FUS_P525L_homoz, GSEA_MN_TARDBP_M337V, GSEA_V2a_FUS_KO, GSEA_V2a_FUS_R495X, GSEA_V2a_FUS_P525L_heteroz, GSEA_V2a_FUS_P525L_homoz, GSEA_V2a_TARDBP_M337V, GSEA_Other_FUS_KO, GSEA_Other_FUS_R495X, GSEA_Other_FUS_P525L_heteroz, GSEA_Other_FUS_P525L_homoz, GSEA_Other_TARDBP_M337V, Mehta_GSEA_MN_C9orf72_1, Mehta_GSEA_MN_C9orf72_2]
