# Supplementary material for: Single-cell RNA-sequencing reveals early mitochondrial dysfunction unique to motor neurons shared across FUS- and TARDBP-ALS
Source: Nat Commun. 2025 May 19;16:4633. doi: 10.1038/s41467-025-59679-1 (PMC12089458; doi:10.1038/s41467-025-59679-1)
Supplement: Supplementary file 10 — Source Data [file 41467_2025_59679_MOESM10_ESM.xlsx]

## Sheet: Figure_1b-c
Figure 1b-c	UMAP of all cells, only FUS mutants and control
	Cell_ID	Line	Celltype	UMAP_1	UMAP_2
	P8524_1133	CTRL	Neuron	4.56454	0.624584
	P8524_1134	CTRL	Other	-5.26932	2.12673
	P8524_1135	CTRL	Other	-10.2889	2.54346
	P8524_1136	CTRL	Other	-9.81664	-0.155654
	P8524_1137	CTRL	Other	-5.20838	2.50823
	P8524_1139	CTRL	v2a	7.46613	-5.15244
	P8524_1140	CTRL	Other	-6.35438	3.09359
	P8524_1141	CTRL	Other	-8.56541	0.501311
	P8524_1142	CTRL	Motorneuron	1.499	6.15613
	P8524_1143	CTRL	Neuron	-0.0351616	-5.844
	P8524_1144	CTRL	Motorneuron	0.438511	3.39475
	P8524_1145	CTRL	Neuron	0.333475	5.94509
	P8524_1147	CTRL	Other	-5.25826	2.43863
	P8524_1148	CTRL	Other	-9.63128	2.69274
	P8524_1149	CTRL	Neuron	-0.422773	-5.63009
	P8524_1150	CTRL	Other	-6.73164	4.71671
	P8524_1151	CTRL	v2a	7.76613	-4.35724
	P8524_1152	CTRL	Other	-6.43528	2.6391
	P8524_1153	CTRL	Other	-0.451351	-0.538328
	P8524_1155	CTRL	Other	-10.1123	2.90266
	P8524_1156	CTRL	Other	-6.44795	4.15466
	P8524_1157	CTRL	Motorneuron	1.16764	6.31062
	P8524_1158	CTRL	Other	-6.77567	4.36208
	P8524_1159	CTRL	Neuron	-0.265934	-5.74443
	P8524_1160	CTRL	Other	-8.44751	0.481351
	P8524_1161	CTRL	Other	-10.1344	2.65531
	P8524_1165	CTRL	Motorneuron	1.19952	6.51862
	P8524_1166	CTRL	Neuron	5.45709	-1.70713
	P8524_1167	CTRL	Neuron	6.16402	0.113954
	P8524_1168	CTRL	Other	-11.0532	0.686588
	P8524_1169	CTRL	Neuron	5.96352	-1.31292
	P8524_1171	CTRL	Other	-8.94897	0.77742
	P8524_1172	CTRL	Neuron	7.13923	-1.22857
	P8524_1173	CTRL	Other	-10.4296	0.713655
	P8524_1174	CTRL	Motorneuron	6.47156	-0.323513
	P8524_1175	CTRL	Motorneuron	1.374	6.47299
	P8524_1176	CTRL	Other	-6.40504	2.97369
	P8524_1179	CTRL	Motorneuron	1.26801	6.05459
	P8524_1180	CTRL	Other	-8.78912	0.40231
	P8524_1181	CTRL	Other	-10.1629	0.266155
	P8524_1182	CTRL	Neuron	7.02232	-1.09964
	P8524_1183	CTRL	Neuron	4.70626	0.454647
	P8524_1184	CTRL	Neuron	0.559565	-4.37664
	P8524_1185	CTRL	Neuron	5.24888	-1.57581
	P8524_1187	CTRL	Other	-11.0244	0.641686
	P8524_1190	CTRL	Neuron	-1.10589	0.304667
	P8524_1191	CTRL	Other	-10.0252	2.6925
	P8524_1192	CTRL	Other	-8.9728	0.63453
	P8524_1193	CTRL	Motorneuron	0.193461	3.7323
	P8524_1195	CTRL	Other	-6.46495	3.33727
	P8524_1196	CTRL	Other	-6.63984	3.48339
	P8524_1197	CTRL	Other	-7.01849	4.23477
	P8524_1198	CTRL	Neuron	6.36059	-0.561039
	P8524_1199	CTRL	Neuron	6.83624	-1.29677
	P8524_1200	CTRL	Neuron	6.621	-0.37852
	P8524_1201	CTRL	Neuron	6.21203	0.140962
	P8524_1203	CTRL	Other	-10.1157	2.28421
	P8524_1348	CTRL	Other	-10.0641	2.54808
	P8524_1349	CTRL	Other	-10.908	0.789227
	P8524_1350	CTRL	Other	-5.24791	2.26784
	P8524_1351	CTRL	Neuron	-8.09989	2.7929
	P8524_1352	CTRL	Other	-5.42111	2.26536
	P8524_1353	CTRL	Neuron	5.68178	0.441054
	P8524_1355	CTRL	Motorneuron	-0.27208	3.72908
	P8524_1356	CTRL	v2a	7.49	-4.68811
	P8524_1357	CTRL	Other	-6.71229	2.81673
	P8524_1358	CTRL	Other	-8.25443	2.75554
	P8524_1359	CTRL	Neuron	4.54049	0.402996
	P8524_1360	CTRL	Other	-9.77011	2.68868
	P8524_1361	CTRL	Other	-8.57702	0.244813
	P8524_1363	CTRL	Other	-6.31361	2.73487
	P8524_1364	CTRL	Other	-7.25386	4.03771
	P8524_1365	CTRL	Other	-6.43631	3.03607
	P8524_1366	CTRL	Other	-9.0785	0.483555
	P8524_1367	CTRL	Other	-6.59884	4.62413
	P8524_1368	CTRL	v2a	7.16246	-4.64105
	P8524_1369	CTRL	Other	-6.11334	2.48268
	P8524_1371	CTRL	Other	-9.81384	0.408031
	P8524_1138	CTRL	Other	-5.62097	2.80676
	P8524_1146	CTRL	v2a	6.6374	-4.76527
	P8524_1154	CTRL	Other	-9.28675	0.688039
	P8524_1162	CTRL	Other	-9.91067	0.244068
	P8524_1170	CTRL	Other	-6.48953	4.38081
	P8524_1178	CTRL	Other	-8.03682	1.7851
	P8524_1186	CTRL	Neuron	-0.256576	-0.643951
	P8524_1194	CTRL	Neuron	6.64679	-0.276081
	P8524_1202	CTRL	Other	-4.19531	-1.07885
	P8524_1354	CTRL	Other	-9.70491	0.673266
	P8524_1362	CTRL	Neuron	0.31857	-6.19364
	P8524_1370	CTRL	Neuron	1.68114	-5.05414
	P10008_1001	CTRL	Other	-0.506933	-0.916132
	P10008_1002	CTRL	Other	-1.55216	-1.66121
	P10008_1003	CTRL	Neuron	0.837194	-3.23796
	P10008_1004	CTRL	Other	-5.24179	1.08253
	P10008_1005	CTRL	Neuron	-0.367484	-5.20062
	P10008_1006	CTRL	Neuron	0.0489705	-5.80728
	P10008_1007	CTRL	Neuron	3.16908	-0.535433
	P10008_1008	CTRL	Other	1.05114	-4.77359
	P10008_1010	CTRL	Other	2.63625	-3.47258
	P10008_1011	CTRL	Neuron	2.82614	-3.30427
	P10008_1012	CTRL	Neuron	3.66845	-1.10162
	P10008_1013	CTRL	Neuron	-0.259901	-5.78698
	P10008_1014	CTRL	Other	-5.38198	1.21888
	P10008_1015	CTRL	Other	-0.875891	-1.72323
	P10008_1016	CTRL	Neuron	1.60563	-3.05925
	P10008_1017	CTRL	Neuron	1.26849	-2.89043
	P10008_1019	CTRL	Neuron	0.676514	-3.00954
	P10008_1020	CTRL	Neuron	2.93722	-3.97427
	P10008_1021	CTRL	Neuron	0.474862	-4.55224
	P10008_1022	CTRL	Other	0.59307	-2.89775
	P10008_1023	CTRL	Neuron	-0.463065	-5.36065
	P10008_1024	CTRL	Other	-6.20782	2.28225
	P10008_1025	CTRL	Neuron	3.45778	5.85959
	P10008_1026	CTRL	Other	-6.75317	4.46201
	P10008_1027	CTRL	Other	-5.08532	0.971387
	P10008_1028	CTRL	Neuron	-0.0273773	-5.37285
	P10008_1029	CTRL	Neuron	0.150415	-4.82847
	P10008_1030	CTRL	Other	-5.37864	1.49669
	P10008_1031	CTRL	Neuron	3.07075	-4.13397
	P10008_1032	CTRL	Neuron	0.134274	-5.92132
	P10008_1033	CTRL	Other	0.771186	-3.79488
	P10008_1034	CTRL	Other	0.104897	-4.48077
	P10008_1035	CTRL	Neuron	0.070486	-5.08301
	P10008_1036	CTRL	Neuron	3.01427	-4.06011
	P10008_1037	CTRL	Other	-1.35322	-1.77548
	P10008_1038	CTRL	Neuron	1.36585	-3.12764
	P10008_1039	CTRL	Neuron	2.91336	-4.22774
	P10008_1040	CTRL	Neuron	2.91906	-4.30848
	P10008_1041	CTRL	Other	-1.26856	-1.58335
	P10008_1042	CTRL	Neuron	1.30246	-5.22205
	P10008_1043	CTRL	Motorneuron	1.58092	1.88004
	P10008_1044	CTRL	Neuron	1.16698	-3.89972
	P10008_1045	CTRL	Neuron	0.100291	-5.02611
	P10008_1046	CTRL	v2a	6.32087	-4.36937
	P10008_1047	CTRL	Neuron	3.23256	-0.770868
	P10008_1048	CTRL	Neuron	3.04237	-4.19818
	P10008_1049	CTRL	Other	-0.848122	-1.67595
	P10008_1050	CTRL	Neuron	-0.211038	-5.31807
	P10008_1051	CTRL	Neuron	0.111531	-2.31049
	P10008_1053	CTRL	Neuron	0.313273	-4.87081
	P10008_1054	CTRL	Motorneuron	0.608126	2.7111
	P10008_1055	CTRL	Other	-5.21451	1.05599
	P10008_1056	CTRL	Neuron	3.03407	-4.13399
	P10008_1057	CTRL	Neuron	1.04326	-3.075
	P10008_1058	CTRL	Neuron	0.106293	-5.84502
	P10008_1059	CTRL	Other	-7.03623	4.00076
	P10008_1060	CTRL	Neuron	0.670753	-4.85739
	P10008_1061	CTRL	Neuron	-0.0895474	-4.52968
	P10008_1062	CTRL	Neuron	-0.668438	-1.48096
	P10008_1063	CTRL	Neuron	1.18204	-2.51268
	P10008_1064	CTRL	Neuron	2.59043	-3.16103
	P10008_1065	CTRL	Other	-1.17655	-1.5138
	P10008_1066	CTRL	Other	-0.0525061	-4.70051
	P10008_1067	CTRL	Neuron	-0.40307	-5.61448
	P10008_1068	CTRL	Neuron	-0.211535	-4.73036
	P10008_1069	CTRL	Neuron	0.118294	-5.24493
	P10008_1070	CTRL	Neuron	-0.17638	-5.81918
	P10008_1071	CTRL	Neuron	1.61828	-2.90529
	P10008_1072	CTRL	Neuron	0.669565	-3.01602
	P10008_1145	CTRL	Other	-1.58701	-1.52512
	P10008_1146	CTRL	Neuron	-0.424515	-5.61685
	P10008_1147	CTRL	Neuron	-0.127228	-4.4402
	P10008_1148	CTRL	Neuron	-0.0335966	-5.30466
	P10008_1149	CTRL	Other	0.44037	-2.81399
	P10008_1150	CTRL	Other	0.726337	-2.88999
	P10008_1151	CTRL	Neuron	2.89841	-0.255166
	P10008_1152	CTRL	Other	-1.21518	-1.43319
	P10008_1153	CTRL	Other	2.21248	-2.91209
	P10008_1154	CTRL	Neuron	0.46018	-2.83614
	P10008_1155	CTRL	Other	-0.64662	-1.81217
	P10008_1156	CTRL	Other	0.749022	-3.06672
	P10008_1157	CTRL	Other	-0.0741638	-6.07225
	P10008_1158	CTRL	Neuron	4.50729	0.393178
	P10008_1159	CTRL	Neuron	-0.611165	-5.04658
	P10008_1160	CTRL	Neuron	4.33103	-1.3919
	P10008_1161	CTRL	Neuron	0.177593	-4.70383
	P10008_1162	CTRL	Neuron	-0.00551749	-5.97412
	P10008_1163	CTRL	Neuron	1.04938	-3.12262
	P10008_1164	CTRL	Neuron	0.688726	-4.21767
	P10008_1165	CTRL	Neuron	7.47503	-5.15811
	P10008_1167	CTRL	Neuron	6.87527	-1.83027
	P10008_1168	CTRL	Other	-0.970498	-1.72045
	P10814_1001	CTRL	Neuron	7.61163	-2.36793
	P10814_1002	CTRL	Other	-7.6011	2.51644
	P10814_1003	CTRL	Neuron	-0.154244	-1.85457
	P10814_1004	CTRL	Neuron	7.7899	-2.58054
	P10814_1005	CTRL	Other	-7.51263	2.80325
	P10814_1006	CTRL	Other	-7.74511	0.453551
	P10814_1007	CTRL	Neuron	7.76501	-2.54757
	P10814_1008	CTRL	Neuron	7.57087	-2.3633
	P10814_1009	CTRL	Other	-6.63124	1.80991
	P10814_1010	CTRL	Other	-7.90106	0.781471
	P10814_1011	CTRL	Other	-7.39002	3.32752
	P10814_1012	CTRL	Motorneuron	7.70466	-2.51309
	P10814_1013	CTRL	Other	-7.28634	3.17006
	P10814_1014	CTRL	Other	-6.31516	1.05976
	P10814_1015	CTRL	Other	-7.78514	0.905496
	P10814_1016	CTRL	Neuron	7.54083	-2.42929
	P10814_1017	CTRL	Neuron	7.68731	-2.47209
	P10814_1018	CTRL	Neuron	1.46853	-2.35861
	P10814_1019	CTRL	Other	-10.1135	0.077097
	P10814_1020	CTRL	Neuron	7.95975	-3.48306
	P10814_1021	CTRL	Other	-7.18321	3.30792
	P10814_1022	CTRL	Other	-6.3913	1.30652
	P10814_1023	CTRL	Other	-6.53526	0.860181
	P10814_1024	CTRL	Motorneuron	0.987872	5.24957
	P10814_1121	CTRL	Motorneuron	-6.17212	1.17821
	P10814_1122	CTRL	Other	-7.65677	2.42781
	P10814_1123	CTRL	Neuron	7.85041	-2.708
	P10814_1124	CTRL	Motorneuron	1.0474	5.27505
	P10814_1125	CTRL	Other	-6.94436	3.36701
	P10814_1126	CTRL	Neuron	1.5874	-2.17857
	P10814_1127	CTRL	Neuron	2.23474	2.88528
	P10814_1128	CTRL	Other	-7.39045	3.33272
	P10814_1129	CTRL	Neuron	-7.13998	3.26693
	P10814_1130	CTRL	Other	-7.49464	2.4837
	P10814_1131	CTRL	Neuron	1.62697	-2.4057
	P10814_1132	CTRL	Neuron	7.89613	-3.04014
	P10814_1133	CTRL	Motorneuron	1.17669	5.3636
	P10814_1134	CTRL	Neuron	7.5217	-2.42969
	P10814_1135	CTRL	Other	-9.77836	0.0864522
	P10814_1136	CTRL	Other	-6.26908	1.44812
	P10814_1137	CTRL	Other	-7.58002	2.61987
	P10814_1138	CTRL	Neuron	0.323221	-2.06958
	P10814_1139	CTRL	Neuron	7.82665	-2.50956
	P10814_1140	CTRL	Other	-7.56332	2.39389
	P10814_1141	CTRL	Neuron	7.58321	-2.52037
	P10814_1142	CTRL	Other	-7.87694	0.918381
	P10814_1143	CTRL	Motorneuron	0.843602	5.1467
	P10814_1144	CTRL	Neuron	7.60472	-2.36811
	P10814_1169	CTRL	Other	-8.16089	0.356277
	P10814_1170	CTRL	Other	-7.59045	2.49257
	P10814_1171	CTRL	Neuron	7.80557	-2.69384
	P10814_1172	CTRL	Neuron	7.91727	-2.97933
	P10814_1173	CTRL	Neuron	7.948	-3.24523
	P10814_1174	CTRL	Other	-7.83133	1.08973
	P10814_1175	CTRL	Other	-7.31364	2.7193
	P10814_1176	CTRL	Neuron	7.64054	-2.51068
	P10814_1177	CTRL	Other	-6.34636	1.20364
	P10814_1178	CTRL	Motorneuron	1.19842	5.32494
	P10814_1179	CTRL	Other	-7.95792	0.743043
	P10814_1180	CTRL	Other	-7.47837	3.08768
	P10814_1181	CTRL	Other	-0.771094	-1.44196
	P10814_1182	CTRL	Neuron	7.51512	-2.44916
	P10814_1183	CTRL	Other	-6.5195	1.3555
	P10814_1184	CTRL	Neuron	7.95885	-3.0035
	P10814_1185	CTRL	Other	-6.26634	1.17179
	P10814_1186	CTRL	Motorneuron	1.149	4.69949
	P10814_1187	CTRL	Other	-7.2545	2.90116
	P10814_1188	CTRL	Other	-8.53365	0.21402
	P10814_1189	CTRL	Neuron	1.20752	-2.44714
	P10814_1190	CTRL	Other	-7.84504	1.05159
	P10814_1191	CTRL	Other	-0.485816	-1.6522
	P10814_1192	CTRL	Other	-7.30551	3.45593
	P18001_1065	CTRL	Motorneuron	-0.374222	5.38677
	P18001_1066	CTRL	Other	-7.92178	1.58054
	P18001_1067	CTRL	Neuron	6.06747	-0.25666
	P18001_1068	CTRL	Neuron	5.73306	-0.267172
	P18001_1069	CTRL	Neuron	5.75556	-0.735647
	P18001_1070	CTRL	Motorneuron	1.0538	-4.57351
	P18001_1072	CTRL	Motorneuron	-7.7331	1.61269
	P18001_1081	CTRL	Neuron	5.23547	-0.533916
	P18001_1082	CTRL	Motorneuron	-3.51037	-1.38005
	P18001_1083	CTRL	v2a	7.93202	-3.68742
	P18001_1084	CTRL	Neuron	0.855479	-4.38251
	P18001_1086	CTRL	Neuron	6.17816	-2.25095
	P18001_1087	CTRL	Motorneuron	5.59758	-0.512911
	P18001_1088	CTRL	Other	-3.68212	-1.16155
	P18001_1089	CTRL	Motorneuron	-0.871112	1.33127
	P18001_1090	CTRL	Motorneuron	-0.63851	4.70223
	P18001_1091	CTRL	Motorneuron	-0.959599	1.20205
	P18001_1092	CTRL	Motorneuron	-3.60787	-1.34808
	P18001_1093	CTRL	Other	5.07423	-1.44565
	P18001_1094	CTRL	Neuron	-3.41749	-1.52118
	P18001_1095	CTRL	Neuron	5.90718	-1.49033
	P18001_1096	CTRL	Motorneuron	-0.187654	5.60125
	P18001_1233	CTRL	Neuron	-3.27454	-1.3325
	P18001_1234	CTRL	Motorneuron	-4.52932	3.65966
	P18001_1235	CTRL	Motorneuron	-1.12243	1.06395
	P18001_1236	CTRL	Motorneuron	-3.66169	-1.20142
	P18001_1237	CTRL	Motorneuron	5.66805	-0.0742621
	P18001_1238	CTRL	Motorneuron	5.58344	-0.328575
	P18001_1239	CTRL	Motorneuron	5.6191	-0.293619
	P18001_1241	CTRL	Neuron	-3.44762	-1.33218
	P18001_1242	CTRL	Motorneuron	1.35243	-5.39356
	P18001_1243	CTRL	Neuron	6.42464	-1.64497
	P18001_1244	CTRL	v2a	7.97518	-3.7942
	P18001_1245	CTRL	Motorneuron	1.37892	-4.92467
	P18001_1246	CTRL	Motorneuron	-0.697632	4.99727
	P18001_1247	CTRL	Motorneuron	1.64499	-4.97503
	P18001_1248	CTRL	Motorneuron	-1.1168	1.00883
	P18001_1249	CTRL	Motorneuron	-0.750724	5.48739
	P18001_1250	CTRL	Motorneuron	0.165874	-2.5177
	P18001_1251	CTRL	Motorneuron	1.46773	-4.70908
	P18001_1252	CTRL	Motorneuron	-3.20512	-1.3407
	P18001_1253	CTRL	Motorneuron	-1.01939	-0.0228388
	P18001_1254	CTRL	Motorneuron	-0.644528	5.55564
	P18001_1255	CTRL	Motorneuron	1.1912	-4.95336
	P18001_1256	CTRL	Motorneuron	2.29735	6.63695
	P18001_2001	CTRL	Neuron	5.18889	-0.883354
	P18001_2002	CTRL	Neuron	0.596317	-5.41048
	P18001_2003	CTRL	Neuron	1.15123	-5.28591
	P18001_2004	CTRL	v2a	7.87863	-3.86769
	P18001_2005	CTRL	Other	-7.77484	1.64727
	P18001_2007	CTRL	Other	-8.04532	1.49381
	P18001_2008	CTRL	Motorneuron	2.34902	6.74185
	P18001_2010	CTRL	Motorneuron	5.60358	-0.597719
	P18001_2011	CTRL	Motorneuron	1.60533	-4.59769
	P18001_2012	CTRL	Neuron	2.25919	-2.34216
	P18001_2013	CTRL	Neuron	5.33325	-1.32056
	P18001_2015	CTRL	Neuron	1.73904	-4.98668
	P18001_2016	CTRL	Other	5.73705	-0.192413
	P18001_2017	CTRL	Motorneuron	-4.81935	3.3342
	P18001_2018	CTRL	Motorneuron	0.866825	-4.33561
	P18001_2019	CTRL	Motorneuron	-0.495121	5.74605
	P18001_2021	CTRL	Motorneuron	-1.07978	1.00242
	P18001_2023	CTRL	Motorneuron	2.44464	6.82575
	P18001_2024	CTRL	Motorneuron	-1.09884	0.464979
	P18001_2025	CTRL	Motorneuron	1.8861	6.11686
	P18001_2026	CTRL	Neuron	5.67752	-0.626317
	P18001_2027	CTRL	Neuron	5.43221	-0.621157
	P18001_2028	CTRL	Neuron	1.01149	-4.73527
	P18001_2029	CTRL	Motorneuron	2.32907	6.70525
	P18001_2031	CTRL	Motorneuron	-0.515946	5.37085
	P18001_2032	CTRL	Neuron	7.70422	-3.74053
	P18001_2257	CTRL	Motorneuron	-5.37303	3.1273
	P18001_2258	CTRL	Motorneuron	-3.71063	-0.858738
	P18001_2259	CTRL	Motorneuron	-5.94439	2.95687
	P18001_2260	CTRL	Motorneuron	1.17967	-3.82784
	P18001_2261	CTRL	Motorneuron	-0.609137	5.50258
	P18001_2262	CTRL	Motorneuron	-7.96429	1.52178
	P18001_2263	CTRL	Neuron	1.66875	-4.95728
	P18001_2264	CTRL	v2a	7.54474	-3.96267
	P18001_2265	CTRL	Motorneuron	2.35119	6.52633
	P18001_2266	CTRL	Motorneuron	-0.852713	4.92749
	P18001_2267	CTRL	Motorneuron	1.37094	-4.95011
	P18001_2268	CTRL	Motorneuron	-3.48896	-1.24584
	P18001_2269	CTRL	v2a	7.80639	-3.80506
	P18001_2270	CTRL	Motorneuron	-0.506403	5.29611
	P18001_2271	CTRL	Motorneuron	-0.87746	0.87127
	P18001_2273	CTRL	Motorneuron	-5.30295	3.40479
	P18001_2274	CTRL	Motorneuron	6.79369	-2.64475
	P18001_2275	CTRL	Neuron	6.11503	-0.195478
	P18001_2276	CTRL	Motorneuron	-1.03643	0.757689
	P18001_2277	CTRL	v2a	7.50115	-4.12409
	P18001_2278	CTRL	Motorneuron	4.26615	-2.3689
	P18001_2279	CTRL	Motorneuron	-0.219257	3.90278
	P18001_2280	CTRL	v2a	4.40326	-3.11815
	P18001_2281	CTRL	Motorneuron	1.25293	-4.42417
	P18001_2282	CTRL	Motorneuron	-2.29247	4.32494
	P18001_2283	CTRL	Motorneuron	-0.932001	1.23495
	P18001_2284	CTRL	Motorneuron	-4.68748	3.49198
	P18001_2285	CTRL	Motorneuron	-3.65576	4.03095
	P18001_2288	CTRL	Motorneuron	-4.26048	3.73309
	P18001_3033	CTRL	Neuron	7.17567	-3.94535
	P18001_3034	CTRL	Motorneuron	2.39582	6.7575
	P18001_3035	CTRL	Motorneuron	-4.3017	3.72298
	P18001_3036	CTRL	Motorneuron	1.3132	-4.09228
	P18001_3037	CTRL	Other	-7.96701	1.54031
	P18001_3039	CTRL	Motorneuron	-0.534431	5.49425
	P18001_3040	CTRL	Motorneuron	-3.03379	4.66522
	P18001_3041	CTRL	Motorneuron	-4.22587	-0.139049
	P18001_3042	CTRL	Motorneuron	1.6743	-4.60842
	P18001_3043	CTRL	Neuron	1.36547	-4.53212
	P18001_3044	CTRL	Neuron	1.09499	-4.63074
	P18001_3045	CTRL	Motorneuron	5.55165	-0.443112
	P18001_3048	CTRL	Motorneuron	-1.13306	0.549206
	P18001_3049	CTRL	Motorneuron	0.993118	-3.99282
	P18001_3050	CTRL	Neuron	6.19186	-1.50488
	P18001_3051	CTRL	Motorneuron	5.53038	-0.532288
	P18001_3052	CTRL	Motorneuron	-1.1452	0.55369
	P18001_3053	CTRL	Motorneuron	1.05146	-4.43096
	P18001_3055	CTRL	Motorneuron	-0.559404	4.69038
	P18001_3056	CTRL	Motorneuron	1.08885	-4.43226
	P18001_3057	CTRL	Motorneuron	-0.646912	5.5027
	P18001_3058	CTRL	Motorneuron	-0.558714	5.58906
	P18001_3059	CTRL	Motorneuron	2.40529	6.74965
	P18001_3060	CTRL	Motorneuron	-4.41718	3.63987
	P18001_3061	CTRL	Motorneuron	-1.096	0.575617
	P18001_3062	CTRL	Motorneuron	-1.05024	-0.347466
	P18001_3063	CTRL	Neuron	5.93222	-1.79093
	P18001_3064	CTRL	Neuron	7.78918	-3.60955
	P18001_3193	CTRL	Motorneuron	-4.53137	0.50314
	P18001_3194	CTRL	v2a	7.60813	-3.95829
	P18001_3195	CTRL	Motorneuron	7.17162	-2.47112
	P18001_3196	CTRL	Motorneuron	2.21277	6.13457
	P18001_3197	CTRL	Motorneuron	-0.505167	4.85943
	P18001_3198	CTRL	Motorneuron	5.79113	-1.56245
	P18001_3199	CTRL	Motorneuron	-0.70068	4.71776
	P18001_3200	CTRL	Motorneuron	-1.16212	0.821595
	P18001_3201	CTRL	Motorneuron	7.85052	-3.54584
	P18001_3202	CTRL	Motorneuron	-0.779241	5.42798
	P18001_3203	CTRL	Motorneuron	-2.15778	3.66153
	P18001_3204	CTRL	Neuron	1.26757	-5.06422
	P18001_3206	CTRL	Neuron	5.4189	-0.712364
	P18001_3207	CTRL	Motorneuron	1.68334	-5.07665
	P18001_3208	CTRL	Motorneuron	-0.751956	5.34283
	P18001_3209	CTRL	Motorneuron	-4.21979	3.42861
	P18001_3210	CTRL	Neuron	6.30519	-1.42509
	P18001_3213	CTRL	Neuron	0.919352	-4.83237
	P18001_3217	CTRL	Neuron	1.47138	-5.24108
	P18001_3218	CTRL	Motorneuron	1.77749	4.0375
	P18001_3219	CTRL	Neuron	6.22577	-1.58477
	P18001_3220	CTRL	Motorneuron	-2.77205	4.31393
	P18001_3221	CTRL	Motorneuron	1.68666	-4.77807
	P18001_3222	CTRL	Neuron	6.06263	-0.584492
	P18001_3223	CTRL	Motorneuron	-1.07525	0.865724
	P18001_3224	CTRL	Neuron	1.2113	-4.24621
	P9504_5284	FUS_KO	Other	-10.2936	0.653094
	P9504_5285	FUS_KO	Motorneuron	-0.309288	2.92641
	P9504_5286	FUS_KO	Other	-7.13815	4.00032
	P9504_5287	FUS_KO	Other	-9.74583	0.743487
	P9504_5288	FUS_KO	Motorneuron	-0.0953603	3.12848
	P9504_5289	FUS_KO	Other	-5.31048	2.44905
	P9504_5290	FUS_KO	v2a	4.92799	-4.1308
	P9504_5291	FUS_KO	Neuron	-5.29906	2.60845
	P9504_5292	FUS_KO	Other	-9.88301	2.46636
	P9504_5293	FUS_KO	Other	-9.66645	0.929781
	P9504_5294	FUS_KO	v2a	4.91606	-4.08478
	P9504_5295	FUS_KO	Neuron	7.04255	-1.36325
	P9504_5296	FUS_KO	Other	-5.97809	2.55883
	P9504_5297	FUS_KO	Motorneuron	1.15819	-2.83316
	P9504_5298	FUS_KO	Other	-7.37617	4.01714
	P9504_5299	FUS_KO	Other	-7.42275	3.96967
	P9504_5300	FUS_KO	Neuron	7.00316	-1.32765
	P9504_5301	FUS_KO	Motorneuron	-0.22567	2.95659
	P9504_5302	FUS_KO	Other	-10.0322	0.661677
	P9504_5303	FUS_KO	Neuron	-6.981	4.35427
	P9504_5304	FUS_KO	Neuron	0.245593	-6.19869
	P9504_5305	FUS_KO	Other	-0.315298	-0.620645
	P9504_5306	FUS_KO	Neuron	7.50881	-4.18241
	P9504_5307	FUS_KO	Motorneuron	0.311232	2.82187
	P9504_5308	FUS_KO	Other	-10.1747	2.36727
	P9504_5309	FUS_KO	Other	-10.194	2.60933
	P9504_5310	FUS_KO	Other	-6.5082	2.72803
	P9504_5311	FUS_KO	Other	-9.40489	2.68174
	P9504_5312	FUS_KO	Other	-7.35706	4.00314
	P9504_5313	FUS_KO	Other	-6.7087	4.72552
	P9504_5314	FUS_KO	Motorneuron	-0.574571	3.29948
	P9504_5316	FUS_KO	Neuron	0.235257	-6.01437
	P9504_5317	FUS_KO	Neuron	6.5328	-0.437911
	P9504_5318	FUS_KO	Other	-7.30316	4.20844
	P9504_5319	FUS_KO	Other	1.50375	-4.63032
	P9504_5320	FUS_KO	Other	-9.83802	0.940193
	P9504_5321	FUS_KO	Other	-9.48883	2.63008
	P9504_5322	FUS_KO	Other	-6.07541	2.22374
	P9504_5323	FUS_KO	Other	-5.32557	2.55077
	P9504_5324	FUS_KO	Other	-6.83885	4.14415
	P9504_5325	FUS_KO	Other	-6.32652	2.87535
	P9504_5326	FUS_KO	Other	-10.1149	0.764073
	P9504_5327	FUS_KO	Other	-5.93283	2.61666
	P9504_5328	FUS_KO	Other	-6.69742	4.72044
	P9504_5329	FUS_KO	Motorneuron	0.0344858	2.98601
	P9504_5331	FUS_KO	Other	-9.58519	0.771784
	P9504_5332	FUS_KO	Other	-7.17554	4.05591
	P9504_5333	FUS_KO	Other	-7.31041	4.15123
	P9504_5334	FUS_KO	Other	-9.55917	0.680327
	P9504_5335	FUS_KO	Neuron	-0.2989	-0.677696
	P9504_5336	FUS_KO	Other	-8.93129	0.722112
	P9504_5337	FUS_KO	Other	-7.23669	4.13358
	P9504_5340	FUS_KO	Neuron	0.152651	5.61863
	P9504_5341	FUS_KO	Neuron	1.1108	-2.90281
	P9504_5342	FUS_KO	Other	-6.63201	4.54665
	P9504_5343	FUS_KO	Other	-6.47435	2.43291
	P9504_5344	FUS_KO	v2a	4.89224	-4.10592
	P9504_5345	FUS_KO	Other	-7.31138	4.20334
	P9504_5346	FUS_KO	Other	-9.46776	0.0109717
	P9504_5348	FUS_KO	Other	-6.27119	2.81535
	P9504_5349	FUS_KO	Neuron	4.79865	0.526145
	P9504_5350	FUS_KO	v2a	5.01221	-5.29511
	P9504_5351	FUS_KO	Other	-10.0287	0.84274
	P9504_5352	FUS_KO	Motorneuron	-0.900936	3.36491
	P9504_5353	FUS_KO	Motorneuron	-0.529711	2.94647
	P9504_5355	FUS_KO	Other	-5.64609	1.60252
	P9504_5404	FUS_KO	Other	2.03866	-2.21095
	P9504_5405	FUS_KO	Other	-6.52063	2.99975
	P9504_5406	FUS_KO	Other	-6.39428	2.92159
	P9504_5407	FUS_KO	Other	-6.78938	3.8688
	P9504_5408	FUS_KO	Other	-6.16524	2.63268
	P9504_5409	FUS_KO	v2a	7.10451	-4.559
	P9504_5411	FUS_KO	Other	-3.89588	-0.978021
	P9504_5412	FUS_KO	Other	-5.37392	2.45731
	P9504_5413	FUS_KO	Neuron	1.10495	-4.07142
	P9504_5414	FUS_KO	Neuron	6.55139	-0.362709
	P9504_5415	FUS_KO	v2a	7.0984	-4.46398
	P9504_5416	FUS_KO	v2a	-5.26979	2.64371
	P9504_5417	FUS_KO	Other	-9.51368	0.889398
	P9504_5418	FUS_KO	Other	-5.38856	2.51545
	P9504_5419	FUS_KO	Other	-5.30912	2.8089
	P9504_5420	FUS_KO	v2a	7.05091	-4.71077
	P9504_5421	FUS_KO	Other	-0.0736825	-0.877283
	P9504_5422	FUS_KO	Neuron	6.87377	-0.802396
	P9504_5423	FUS_KO	Neuron	4.95589	-5.34145
	P9504_5424	FUS_KO	Motorneuron	0.0780805	3.14785
	P9504_5425	FUS_KO	Other	-10.0941	2.64699
	P9504_5426	FUS_KO	Other	-8.9778	1.01995
	P9504_5427	FUS_KO	Other	-7.17855	3.95993
	P10008_1289	FUS_KO	Other	-4.49392	-0.671479
	P10008_1290	FUS_KO	Other	-4.49846	-0.658707
	P10008_1291	FUS_KO	Other	-3.97886	-0.88008
	P10008_1292	FUS_KO	Other	-4.23317	-0.734747
	P10008_1293	FUS_KO	Neuron	2.02341	-1.22421
	P10008_1294	FUS_KO	Neuron	1.59516	-1.71417
	P10008_1295	FUS_KO	Neuron	1.31079	-1.74915
	P10008_1296	FUS_KO	Other	1.64528	-1.40916
	P10008_1298	FUS_KO	Other	1.8915	-1.48059
	P10008_1299	FUS_KO	Other	-4.05332	-0.528075
	P10008_1300	FUS_KO	Other	1.76359	-1.45952
	P10008_1301	FUS_KO	Other	1.98755	-1.26168
	P10008_1302	FUS_KO	Neuron	1.77445	-1.56948
	P10008_1303	FUS_KO	Neuron	2.57638	-0.290154
	P10008_1304	FUS_KO	Neuron	1.68153	-1.91089
	P10008_1305	FUS_KO	Neuron	1.49017	-1.20288
	P10008_1306	FUS_KO	Other	1.6157	-1.86537
	P10008_1307	FUS_KO	Other	-3.42123	-0.649238
	P10008_1308	FUS_KO	Neuron	1.6323	-1.55512
	P10008_1309	FUS_KO	Other	-3.16761	-0.886758
	P10008_1310	FUS_KO	Other	-10.0343	2.72398
	P10008_1311	FUS_KO	Other	-0.739562	-1.7327
	P10008_1312	FUS_KO	Other	-3.95435	-0.549452
	P10008_1313	FUS_KO	Other	-4.38828	-0.572578
	P10008_1314	FUS_KO	Other	-3.22532	-0.816199
	P10008_1315	FUS_KO	Other	1.34102	-1.98645
	P10008_1316	FUS_KO	Motorneuron	2.25586	2.31311
	P10008_1317	FUS_KO	Other	1.58381	-1.61787
	P10008_1318	FUS_KO	Neuron	1.60125	-1.88044
	P10008_1319	FUS_KO	Neuron	4.05191	-0.87476
	P10008_1320	FUS_KO	Other	-3.28306	-0.725991
	P10008_1321	FUS_KO	Motorneuron	2.28009	2.33065
	P10008_1322	FUS_KO	Neuron	2.09438	-1.10456
	P10008_1323	FUS_KO	Motorneuron	3.68074	5.59128
	P10008_1324	FUS_KO	Neuron	1.67609	-1.64955
	P10008_1325	FUS_KO	Other	-4.28618	-0.624737
	P10008_1326	FUS_KO	Other	-3.24294	-0.926295
	P10008_1328	FUS_KO	Neuron	2.61202	-1.04312
	P10008_1329	FUS_KO	Neuron	1.51627	-2.04982
	P10008_1330	FUS_KO	v2a	1.898	-2.09364
	P10008_1331	FUS_KO	Other	-3.93264	-0.597135
	P10008_1332	FUS_KO	Other	-1.11025	-0.435031
	P10008_1333	FUS_KO	v2a	2.1144	-1.85992
	P10008_1334	FUS_KO	v2a	1.792	-1.82721
	P10008_1335	FUS_KO	Neuron	0.602243	-5.66551
	P10008_1336	FUS_KO	Neuron	-0.485741	-1.83887
	P10008_1481	FUS_KO	Neuron	1.83974	-1.11492
	P10008_1482	FUS_KO	Other	-2.39252	-1.31995
	P10008_1483	FUS_KO	Other	-2.92085	-1.00615
	P10008_1484	FUS_KO	Neuron	1.722	-1.36074
	P10008_1485	FUS_KO	Other	-4.36279	-0.67189
	P10008_1486	FUS_KO	Other	1.83285	-1.42121
	P10008_1487	FUS_KO	Other	-3.02626	-0.965843
	P10008_1488	FUS_KO	Other	-4.41659	-0.65981
	P10008_1489	FUS_KO	Neuron	1.92587	-1.0559
	P10008_1490	FUS_KO	Other	1.93105	-1.11031
	P10008_1491	FUS_KO	Other	1.53891	-1.35912
	P10008_1492	FUS_KO	Other	-2.69467	-1.22032
	P10008_1494	FUS_KO	Other	-4.51254	-0.650497
	P10008_1495	FUS_KO	Motorneuron	2.2351	2.55651
	P10008_1496	FUS_KO	Other	-4.4245	-0.631754
	P18001_1001	FUS_KO	Motorneuron	4.13349	-2.57595
	P18001_1002	FUS_KO	Motorneuron	-0.0218992	3.78813
	P18001_1003	FUS_KO	Neuron	-3.49848	-1.40828
	P18001_1004	FUS_KO	v2a	6.71513	-4.62571
	P18001_1005	FUS_KO	Motorneuron	-3.56017	3.93512
	P18001_1006	FUS_KO	Motorneuron	5.42032	-2.52678
	P18001_1007	FUS_KO	Motorneuron	-0.377137	-4.64718
	P18001_1008	FUS_KO	Motorneuron	-1.01753	0.97337
	P18001_1009	FUS_KO	Motorneuron	-0.725604	-0.175602
	P18001_1010	FUS_KO	Motorneuron	-3.29327	4.02626
	P18001_1011	FUS_KO	Neuron	6.15652	-1.69725
	P18001_1012	FUS_KO	Motorneuron	-4.67353	3.58349
	P18001_1013	FUS_KO	Neuron	7.22448	-4.72559
	P18001_1014	FUS_KO	Motorneuron	0.144559	5.99889
	P18001_1015	FUS_KO	v2a	5.97143	-4.17724
	P18001_1016	FUS_KO	Neuron	6.67366	-4.33854
	P18001_1017	FUS_KO	v2a	7.44382	-4.99559
	P18001_1018	FUS_KO	v2a	4.85813	-3.56527
	P18001_1019	FUS_KO	Motorneuron	-3.46921	4.24995
	P18001_1020	FUS_KO	v2a	7.29258	-5.11177
	P18001_1021	FUS_KO	Motorneuron	0.542637	6.26393
	P18001_1022	FUS_KO	Motorneuron	7.24162	-5.15403
	P18001_1023	FUS_KO	Motorneuron	0.0650855	3.90055
	P18001_1024	FUS_KO	Motorneuron	2.19704	6.60179
	P18001_1025	FUS_KO	Motorneuron	-3.88794	-0.866876
	P18001_1026	FUS_KO	Motorneuron	-3.77621	-1.15889
	P18001_1027	FUS_KO	Motorneuron	-3.54952	-1.47379
	P18001_1028	FUS_KO	Motorneuron	2.49005	-2.0173
	P18001_1029	FUS_KO	Motorneuron	-3.17482	-1.70667
	P18001_1030	FUS_KO	Motorneuron	-3.50271	-1.49271
	P18001_1031	FUS_KO	Motorneuron	-3.86978	-0.891196
	P18001_1032	FUS_KO	Motorneuron	-3.52023	-1.36573
	P18001_2033	FUS_KO	Neuron	7.38101	-5.12396
	P18001_2034	FUS_KO	Neuron	-5.71026	1.44489
	P18001_2035	FUS_KO	Motorneuron	-4.49565	3.60845
	P18001_2036	FUS_KO	Motorneuron	-1.13724	-0.324465
	P18001_2037	FUS_KO	Motorneuron	4.25809	-2.22234
	P18001_2038	FUS_KO	Motorneuron	0.521902	6.05002
	P18001_2039	FUS_KO	Motorneuron	-4.17909	3.95958
	P18001_2040	FUS_KO	Motorneuron	-0.941562	0.20341
	P18001_2041	FUS_KO	Motorneuron	-3.90117	4.27958
	P18001_2042	FUS_KO	Neuron	5.14709	-2.55634
	P18001_2043	FUS_KO	Motorneuron	6.13145	-2.27948
	P18001_2044	FUS_KO	v2a	7.18988	-4.98471
	P18001_2045	FUS_KO	v2a	5.77594	-4.14366
	P18001_2046	FUS_KO	Neuron	0.931207	-4.80329
	P18001_2047	FUS_KO	Motorneuron	-3.36989	-1.21308
	P18001_2048	FUS_KO	Motorneuron	-0.953909	-0.0501
	P18001_2049	FUS_KO	Motorneuron	5.31307	-2.27873
	P18001_2050	FUS_KO	v2a	4.81513	-3.46215
	P18001_2051	FUS_KO	Motorneuron	0.583614	6.22658
	P18001_2052	FUS_KO	Motorneuron	1.05788	-4.81049
	P18001_2053	FUS_KO	Neuron	6.40506	-4.35836
	P18001_2054	FUS_KO	v2a	6.38867	-4.16322
	P18001_2055	FUS_KO	Motorneuron	-3.17406	4.60104
	P18001_2056	FUS_KO	v2a	6.98659	-5.07242
	P18001_2057	FUS_KO	Motorneuron	-1.03486	-0.53331
	P18001_2058	FUS_KO	Motorneuron	-4.1799	0.109149
	P18001_2059	FUS_KO	Neuron	-0.741661	-0.184954
	P18001_2060	FUS_KO	Motorneuron	-0.232996	3.97311
	P18001_2061	FUS_KO	Motorneuron	-3.7287	4.36458
	P18001_2062	FUS_KO	Motorneuron	-1.13385	-0.211425
	P18001_2063	FUS_KO	Motorneuron	-0.723649	0.0457691
	P18001_2064	FUS_KO	Neuron	4.83973	-3.75692
	P18001_3065	FUS_KO	Neuron	4.52022	-2.08249
	P18001_3066	FUS_KO	Motorneuron	2.20222	2.985
	P18001_3067	FUS_KO	Neuron	1.22256	-4.46888
	P18001_3068	FUS_KO	Neuron	-3.16526	-1.56493
	P18001_3069	FUS_KO	Motorneuron	-0.957521	-0.110124
	P18001_3070	FUS_KO	Motorneuron	-3.50787	3.97938
	P18001_3071	FUS_KO	Motorneuron	-3.27341	-1.14254
	P18001_3072	FUS_KO	Neuron	5.51394	-1.86798
	P18001_3073	FUS_KO	Neuron	-3.30992	-1.37412
	P18001_3074	FUS_KO	Motorneuron	-0.760274	-0.440926
	P18001_3075	FUS_KO	Motorneuron	6.16094	-3.74711
	P18001_3076	FUS_KO	v2a	6.03819	-4.40067
	P18001_3077	FUS_KO	Motorneuron	-3.09811	4.70536
	P18001_3078	FUS_KO	Motorneuron	-3.42832	-1.40542
	P18001_3079	FUS_KO	Motorneuron	6.28446	-2.45943
	P18001_3080	FUS_KO	v2a	6.4137	-4.84251
	P18001_3081	FUS_KO	Motorneuron	-4.18544	3.65491
	P18001_3082	FUS_KO	Motorneuron	-0.80296	4.92849
	P18001_3083	FUS_KO	Motorneuron	0.0147737	4.93168
	P18001_3084	FUS_KO	Motorneuron	-5.07406	3.40652
	P18001_3085	FUS_KO	v2a	7.048	-4.68181
	P18001_3086	FUS_KO	v2a	6.85331	-4.77279
	P18001_3087	FUS_KO	Neuron	6.53094	-2.43648
	P18001_3088	FUS_KO	Motorneuron	2.20644	4.21073
	P18001_3089	FUS_KO	Neuron	1.52027	-5.38172
	P18001_3090	FUS_KO	Motorneuron	4.46913	-0.989804
	P18001_3091	FUS_KO	Motorneuron	-0.777743	4.729
	P18001_3092	FUS_KO	v2a	7.35407	-4.80892
	P18001_3093	FUS_KO	Motorneuron	-3.40437	4.29097
	P18001_3094	FUS_KO	v2a	7.51705	-4.62051
	P18001_3095	FUS_KO	Motorneuron	7.83832	-4.0991
	P18001_3096	FUS_KO	Motorneuron	-4.94521	3.3954
	P18001_1097	FUS_P525Lhe	Neuron	5.23258	-3.83423
	P18001_1098	FUS_P525Lhe	Motorneuron	1.35969	-5.48325
	P18001_1099	FUS_P525Lhe	Motorneuron	-3.28132	4.07709
	P18001_1100	FUS_P525Lhe	Motorneuron	1.20474	-5.32669
	P18001_1101	FUS_P525Lhe	Neuron	6.60933	-4.66629
	P18001_1103	FUS_P525Lhe	Neuron	5.24601	-3.94586
	P18001_1104	FUS_P525Lhe	Motorneuron	-7.29967	4.08151
	P18001_1105	FUS_P525Lhe	Motorneuron	-2.7951	4.16215
	P18001_1106	FUS_P525Lhe	Motorneuron	5.18605	-3.16059
	P18001_1107	FUS_P525Lhe	Motorneuron	-6.28115	2.9945
	P18001_1108	FUS_P525Lhe	Neuron	4.80282	-3.55399
	P18001_1109	FUS_P525Lhe	Other	4.81715	-3.64009
	P18001_1110	FUS_P525Lhe	v2a	5.40106	-3.52862
	P18001_1111	FUS_P525Lhe	Motorneuron	1.08705	-5.21296
	P18001_1112	FUS_P525Lhe	Motorneuron	-6.4053	3.51232
	P18001_1113	FUS_P525Lhe	Motorneuron	1.05841	6.00232
	P18001_1114	FUS_P525Lhe	Motorneuron	1.28211	6.24758
	P18001_1115	FUS_P525Lhe	Motorneuron	-0.0592081	3.04185
	P18001_1116	FUS_P525Lhe	Motorneuron	0.853853	-4.88933
	P18001_1117	FUS_P525Lhe	Neuron	7.00189	-1.20758
	P18001_1118	FUS_P525Lhe	Motorneuron	1.36934	6.49316
	P18001_1119	FUS_P525Lhe	Motorneuron	0.852711	6.00215
	P18001_1120	FUS_P525Lhe	Motorneuron	4.80736	-2.16593
	P18001_1121	FUS_P525Lhe	Motorneuron	5.90195	-3.86465
	P18001_1122	FUS_P525Lhe	Motorneuron	-6.1154	3.31226
	P18001_1123	FUS_P525Lhe	Neuron	6.35147	-1.35899
	P18001_1124	FUS_P525Lhe	Other	4.72179	-3.3835
	P18001_1125	FUS_P525Lhe	Motorneuron	0.815541	6.15968
	P18001_1126	FUS_P525Lhe	Motorneuron	5.3633	-0.833937
	P18001_1127	FUS_P525Lhe	Motorneuron	5.55347	-1.03513
	P18001_1128	FUS_P525Lhe	Motorneuron	1.40001	6.4383
	P18001_2129	FUS_P525Lhe	Motorneuron	1.40181	-5.18263
	P18001_2130	FUS_P525Lhe	Motorneuron	-4.15173	4.24438
	P18001_2131	FUS_P525Lhe	Neuron	6.11917	-1.52045
	P18001_2132	FUS_P525Lhe	v2a	5.40212	-4.20314
	P18001_2133	FUS_P525Lhe	Motorneuron	-2.6352	3.98811
	P18001_2134	FUS_P525Lhe	Motorneuron	-4.02566	4.19505
	P18001_2135	FUS_P525Lhe	Motorneuron	1.21315	-5.07725
	P18001_2136	FUS_P525Lhe	Neuron	5.71982	-1.63766
	P18001_2137	FUS_P525Lhe	v2a	6.20745	-4.61133
	P18001_2138	FUS_P525Lhe	Motorneuron	-0.413399	3.46829
	P18001_2139	FUS_P525Lhe	Motorneuron	-0.58329	-0.197082
	P18001_2140	FUS_P525Lhe	Motorneuron	-4.00532	4.19054
	P18001_2141	FUS_P525Lhe	Motorneuron	-3.30758	4.01182
	P18001_2142	FUS_P525Lhe	Motorneuron	4.95569	-1.27915
	P18001_2143	FUS_P525Lhe	Motorneuron	1.62379	-5.07513
	P18001_2144	FUS_P525Lhe	Motorneuron	5.32209	-4.12511
	P18001_2145	FUS_P525Lhe	Motorneuron	1.53995	6.49449
	P18001_2146	FUS_P525Lhe	Motorneuron	1.62084	6.24857
	P18001_2147	FUS_P525Lhe	Neuron	6.3409	-1.88892
	P18001_2148	FUS_P525Lhe	Motorneuron	1.12717	6.22428
	P18001_2149	FUS_P525Lhe	Neuron	1.41193	6.53044
	P18001_2150	FUS_P525Lhe	Motorneuron	1.01661	6.10571
	P18001_2151	FUS_P525Lhe	Neuron	5.21306	-3.45033
	P18001_2152	FUS_P525Lhe	Neuron	6.44599	-1.36438
	P18001_2153	FUS_P525Lhe	v2a	1.32441	6.3191
	P18001_2154	FUS_P525Lhe	Neuron	6.61	-1.64247
	P18001_2155	FUS_P525Lhe	Neuron	6.72452	-1.81116
	P18001_2156	FUS_P525Lhe	v2a	6.62942	-1.70354
	P18001_2157	FUS_P525Lhe	v2a	7.02858	-4.8291
	P18001_2158	FUS_P525Lhe	Neuron	1.4507	-5.3331
	P18001_2159	FUS_P525Lhe	Neuron	6.48721	-1.64147
	P18001_2160	FUS_P525Lhe	Motorneuron	7.75473	-2.58399
	P18001_3169	FUS_P525Lhe	Motorneuron	1.22485	6.489
	P18001_3170	FUS_P525Lhe	Motorneuron	-5.05862	3.17455
	P18001_3171	FUS_P525Lhe	Motorneuron	-5.86983	2.30331
	P18001_3172	FUS_P525Lhe	Motorneuron	1.05429	6.42704
	P18001_3173	FUS_P525Lhe	Neuron	-5.77764	1.96625
	P18001_3174	FUS_P525Lhe	Motorneuron	1.10397	-4.95945
	P18001_3175	FUS_P525Lhe	Motorneuron	1.80748	-4.98354
	P18001_3176	FUS_P525Lhe	Neuron	1.50479	-5.22528
	P18001_3177	FUS_P525Lhe	Motorneuron	-1.93689	3.71006
	P18001_3178	FUS_P525Lhe	v2a	1.66908	6.41491
	P18001_3179	FUS_P525Lhe	Motorneuron	2.3501	6.00419
	P18001_3180	FUS_P525Lhe	Motorneuron	1.8314	6.61865
	P18001_3181	FUS_P525Lhe	Motorneuron	4.54245	-1.05202
	P18001_3182	FUS_P525Lhe	Motorneuron	1.81818	3.18374
	P18001_3183	FUS_P525Lhe	Motorneuron	1.23258	6.19565
	P18001_3184	FUS_P525Lhe	Motorneuron	1.12178	5.46083
	P18001_3185	FUS_P525Lhe	Neuron	6.84161	-2.09424
	P18001_3186	FUS_P525Lhe	Motorneuron	1.2154	5.92075
	P18001_3187	FUS_P525Lhe	Neuron	-0.344398	2.7996
	P18001_3188	FUS_P525Lhe	Motorneuron	1.73732	6.59154
	P18001_3189	FUS_P525Lhe	Motorneuron	1.24055	6.22021
	P18001_3190	FUS_P525Lhe	Motorneuron	1.29358	5.81319
	P18001_3191	FUS_P525Lhe	Motorneuron	-2.89307	4.12418
	P18001_3192	FUS_P525Lhe	Motorneuron	7.79295	-2.52552
	P8524_1204	FUS_P525Lho	Neuron	7.33128	-4.59059
	P8524_1205	FUS_P525Lho	Motorneuron	0.387661	6.07496
	P8524_1206	FUS_P525Lho	Neuron	6.10189	0.114192
	P8524_1207	FUS_P525Lho	Other	-7.72049	2.47332
	P8524_1208	FUS_P525Lho	Other	-6.86661	4.64633
	P8524_1209	FUS_P525Lho	Other	-9.89358	-0.0437254
	P8524_1212	FUS_P525Lho	Other	-7.84347	1.73279
	P8524_1213	FUS_P525Lho	Other	-8.41652	2.13463
	P8524_1214	FUS_P525Lho	Motorneuron	0.205144	3.7985
	P8524_1215	FUS_P525Lho	v2a	7.2031	-5.07121
	P8524_1216	FUS_P525Lho	Motorneuron	0.209922	5.04499
	P8524_1217	FUS_P525Lho	Neuron	-0.629698	-0.790567
	P8524_1219	FUS_P525Lho	Other	-10.9952	0.871994
	P8524_1220	FUS_P525Lho	Neuron	7.56021	-5.15789
	P8524_1221	FUS_P525Lho	Other	-6.73127	2.80909
	P8524_1222	FUS_P525Lho	Neuron	6.1723	-0.89378
	P8524_1223	FUS_P525Lho	Other	-10.9796	0.651935
	P8524_1224	FUS_P525Lho	Motorneuron	5.99891	-2.70286
	P8524_1225	FUS_P525Lho	Motorneuron	0.391783	6.02921
	P8524_1227	FUS_P525Lho	Other	-0.118738	3.98754
	P8524_1228	FUS_P525Lho	v2a	7.17972	-5.05569
	P8524_1229	FUS_P525Lho	Neuron	5.04842	0.473799
	P8524_1230	FUS_P525Lho	Motorneuron	0.284776	5.87694
	P8524_1231	FUS_P525Lho	Motorneuron	0.360276	6.0357
	P8524_1232	FUS_P525Lho	Neuron	7.349	-4.49225
	P8524_1233	FUS_P525Lho	Other	-6.38113	3.45575
	P8524_1235	FUS_P525Lho	v2a	7.48476	-5.09035
	P8524_1236	FUS_P525Lho	Motorneuron	0.925346	6.23525
	P8524_1237	FUS_P525Lho	Other	-9.89958	0.903431
	P8524_1238	FUS_P525Lho	Motorneuron	0.241794	5.9518
	P8524_1239	FUS_P525Lho	Neuron	6.33481	-0.600881
	P8524_1240	FUS_P525Lho	Other	-6.44397	3.03336
	P8524_1241	FUS_P525Lho	Motorneuron	0.163829	5.31276
	P8524_1243	FUS_P525Lho	Other	-8.61199	0.22308
	P8524_1244	FUS_P525Lho	Neuron	3.17715	-3.22616
	P8524_1246	FUS_P525Lho	Neuron	6.50202	-0.155048
	P8524_1247	FUS_P525Lho	Neuron	-7.85147	2.99714
	P8524_1248	FUS_P525Lho	Other	-8.75909	2.75611
	P8524_1249	FUS_P525Lho	Neuron	5.40672	-1.84414
	P8524_1251	FUS_P525Lho	v2a	4.99169	-5.23047
	P8524_1252	FUS_P525Lho	Motorneuron	0.738433	5.86041
	P8524_1253	FUS_P525Lho	v2a	6.97892	-4.86375
	P8524_1254	FUS_P525Lho	Neuron	6.30203	0.107837
	P8524_1255	FUS_P525Lho	Motorneuron	0.363675	5.95451
	P8524_1256	FUS_P525Lho	Other	-8.52369	0.351221
	P8524_1257	FUS_P525Lho	Other	-8.50933	0.299271
	P8524_1260	FUS_P525Lho	Motorneuron	-6.76645	4.72588
	P8524_1261	FUS_P525Lho	Other	-10.8209	0.715281
	P8524_1262	FUS_P525Lho	Neuron	4.12532	-0.828112
	P8524_1263	FUS_P525Lho	Motorneuron	0.152305	5.47701
	P8524_1264	FUS_P525Lho	Neuron	6.33054	0.221305
	P8524_1265	FUS_P525Lho	Other	-10.8625	0.537604
	P8524_1267	FUS_P525Lho	Neuron	0.334661	5.40532
	P8524_1268	FUS_P525Lho	Motorneuron	0.528084	6.04406
	P8524_1269	FUS_P525Lho	Other	-6.74872	3.21321
	P8524_1270	FUS_P525Lho	Other	5.94004	-1.99998
	P8524_1271	FUS_P525Lho	Motorneuron	0.23135	5.77844
	P8524_1272	FUS_P525Lho	Neuron	-0.15008	5.45417
	P8524_1273	FUS_P525Lho	Other	-9.96947	-0.0736464
	P8524_1275	FUS_P525Lho	Other	4.38224	-1.72416
	P8524_1372	FUS_P525Lho	Neuron	1.01741	-3.28413
	P8524_1373	FUS_P525Lho	Other	-8.86398	0.622733
	P8524_1374	FUS_P525Lho	Motorneuron	0.288378	4.97052
	P8524_1375	FUS_P525Lho	Other	-7.90106	2.26488
	P8524_1376	FUS_P525Lho	Neuron	6.34953	0.215371
	P8524_1377	FUS_P525Lho	Other	-7.26089	2.85123
	P8524_1379	FUS_P525Lho	Other	-6.75185	3.15181
	P8524_1380	FUS_P525Lho	v2a	7.31635	-5.10205
	P8524_1381	FUS_P525Lho	Neuron	6.31813	0.024304
	P8524_1382	FUS_P525Lho	Neuron	5.66102	-2.04385
	P8524_1383	FUS_P525Lho	Other	-8.00319	2.67873
	P8524_1384	FUS_P525Lho	Motorneuron	0.130925	4.04247
	P8524_1387	FUS_P525Lho	Other	-10.5275	0.231988
	P8524_1389	FUS_P525Lho	Motorneuron	0.0872472	4.63463
	P8524_1390	FUS_P525Lho	v2a	7.53812	-4.95079
	P8524_1395	FUS_P525Lho	Motorneuron	0.218413	5.8205
	P8524_1218	FUS_P525Lho	Neuron	6.38858	-2.43867
	P8524_1226	FUS_P525Lho	Motorneuron	0.104021	4.22541
	P8524_1234	FUS_P525Lho	Motorneuron	0.195847	5.21021
	P8524_1242	FUS_P525Lho	v2a	7.39355	-4.74894
	P8524_1250	FUS_P525Lho	Other	-7.76105	1.51681
	P8524_1258	FUS_P525Lho	Motorneuron	0.207198	5.33645
	P8524_1274	FUS_P525Lho	v2a	7.24687	-4.9202
	P8524_1378	FUS_P525Lho	Other	5.62619	-1.31358
	P8524_1386	FUS_P525Lho	Other	-8.38369	0.280131
	P8524_1394	FUS_P525Lho	Neuron	6.2337	-2.73131
	P10008_1193	FUS_P525Lho	v2a	4.5626	-3.89758
	P10008_1194	FUS_P525Lho	Neuron	3.30144	-0.89011
	P10008_1195	FUS_P525Lho	Neuron	7.46374	-5.2051
	P10008_1196	FUS_P525Lho	Neuron	3.21501	-0.822494
	P10008_1197	FUS_P525Lho	v2a	4.35284	-3.82275
	P10008_1198	FUS_P525Lho	v2a	0.633622	-2.22315
	P10008_1199	FUS_P525Lho	Neuron	4.206	-1.21984
	P10008_1200	FUS_P525Lho	Neuron	3.38768	-1.04191
	P10008_1201	FUS_P525Lho	Neuron	3.7813	-1.63937
	P10008_1202	FUS_P525Lho	v2a	-0.379283	-1.25999
	P10008_1203	FUS_P525Lho	Neuron	3.80624	-1.10259
	P10008_1204	FUS_P525Lho	Neuron	0.88278	-2.52576
	P10008_1205	FUS_P525Lho	Neuron	1.0278	-5.58094
	P10008_1206	FUS_P525Lho	Neuron	3.08882	-0.672827
	P10008_1209	FUS_P525Lho	Neuron	3.54502	-1.27966
	P10008_1210	FUS_P525Lho	Other	-6.09357	2.05484
	P10008_1211	FUS_P525Lho	Other	-5.0966	0.833332
	P10008_1212	FUS_P525Lho	Neuron	5.78592	-2.41332
	P10008_1213	FUS_P525Lho	Neuron	2.94707	-0.839866
	P10008_1214	FUS_P525Lho	Neuron	4.09479	-1.52588
	P10008_1216	FUS_P525Lho	Neuron	4.00055	-1.62671
	P10008_1217	FUS_P525Lho	v2a	4.84729	-4.2403
	P10008_1218	FUS_P525Lho	Other	4.69435	0.748337
	P10008_1219	FUS_P525Lho	Other	-5.35227	1.14243
	P10008_1222	FUS_P525Lho	Neuron	3.99696	-1.30903
	P10008_1223	FUS_P525Lho	Motorneuron	0.859047	2.54836
	P10008_1224	FUS_P525Lho	Other	3.33882	-0.944854
	P10008_1225	FUS_P525Lho	Neuron	3.65319	-1.22033
	P10008_1226	FUS_P525Lho	Neuron	3.85004	-1.32738
	P10008_1227	FUS_P525Lho	Other	-0.853296	-0.545309
	P10008_1228	FUS_P525Lho	Neuron	1.24164	-2.68514
	P10008_1229	FUS_P525Lho	Neuron	0.504879	-5.83817
	P10008_1233	FUS_P525Lho	Other	-7.26312	3.84073
	P10008_1234	FUS_P525Lho	Neuron	3.2678	-0.829343
	P10008_1235	FUS_P525Lho	Neuron	3.40525	-1.05741
	P10008_1236	FUS_P525Lho	Other	-6.41085	3.935
	P10008_1237	FUS_P525Lho	Neuron	3.90246	-1.67393
	P10008_1238	FUS_P525Lho	Neuron	3.96155	-2.78392
	P10008_1239	FUS_P525Lho	v2a	4.05806	-3.69105
	P10008_1240	FUS_P525Lho	v2a	4.13651	-3.68745
	P18001_1289	FUS_P525Lho	Motorneuron	1.59781	3.23814
	P18001_1290	FUS_P525Lho	Motorneuron	1.68411	3.49863
	P18001_1291	FUS_P525Lho	Motorneuron	0.742733	3.02275
	P18001_1292	FUS_P525Lho	Motorneuron	4.32534	-1.93246
	P18001_1293	FUS_P525Lho	Motorneuron	2.24273	3.51007
	P18001_1294	FUS_P525Lho	v2a	-3.02247	-1.28496
	P18001_1295	FUS_P525Lho	Motorneuron	-9.78865	0.56399
	P18001_1296	FUS_P525Lho	Motorneuron	1.28829	3.15085
	P18001_1297	FUS_P525Lho	Neuron	6.62359	-1.95539
	P18001_1298	FUS_P525Lho	Motorneuron	6.21291	-1.38373
	P18001_1299	FUS_P525Lho	Motorneuron	2.15401	3.04901
	P18001_1300	FUS_P525Lho	Motorneuron	1.89099	4.5031
	P18001_1301	FUS_P525Lho	Neuron	5.97635	-1.62367
	P18001_1302	FUS_P525Lho	Motorneuron	-0.396367	3.02617
	P18001_1303	FUS_P525Lho	Motorneuron	1.53049	2.79808
	P18001_1304	FUS_P525Lho	Motorneuron	1.2934	2.96385
	P18001_1305	FUS_P525Lho	Neuron	-0.984361	3.16706
	P18001_1306	FUS_P525Lho	Neuron	6.19925	-1.6873
	P18001_1307	FUS_P525Lho	Motorneuron	2.01955	3.82924
	P18001_1308	FUS_P525Lho	Motorneuron	-3.01046	-1.11857
	P18001_1309	FUS_P525Lho	Motorneuron	2.13152	3.2317
	P18001_1310	FUS_P525Lho	Neuron	7.07329	-2.09229
	P18001_1311	FUS_P525Lho	Motorneuron	-2.88242	-1.45549
	P18001_1312	FUS_P525Lho	Motorneuron	-2.85674	-1.34521
	P18001_1313	FUS_P525Lho	Motorneuron	2.14765	4.26382
	P18001_1314	FUS_P525Lho	Other	-10.2451	2.31223
	P18001_1315	FUS_P525Lho	Neuron	6.07732	-1.76984
	P18001_1316	FUS_P525Lho	Motorneuron	2.31829	3.47224
	P18001_1317	FUS_P525Lho	Motorneuron	1.5508	3.55666
	P18001_1318	FUS_P525Lho	Motorneuron	1.61124	3.5005
	P18001_1319	FUS_P525Lho	Motorneuron	4.62782	-1.74102
	P18001_1320	FUS_P525Lho	Motorneuron	2.02965	4.89183
	P18001_2321	FUS_P525Lho	Motorneuron	1.99972	3.18519
	P18001_2322	FUS_P525Lho	Motorneuron	-1.07436	3.27937
	P18001_2323	FUS_P525Lho	Motorneuron	2.17012	3.31033
	P18001_2324	FUS_P525Lho	Motorneuron	1.79455	3.79442
	P18001_2325	FUS_P525Lho	Neuron	6.59804	-1.65737
	P18001_2326	FUS_P525Lho	Motorneuron	1.59434	3.47992
	P18001_2327	FUS_P525Lho	Motorneuron	1.73174	4.26581
	P18001_2328	FUS_P525Lho	Motorneuron	2.18121	3.13924
	P18001_2329	FUS_P525Lho	Neuron	6.34157	-1.62195
	P18001_2330	FUS_P525Lho	Motorneuron	-0.231648	3.28531
	P18001_2331	FUS_P525Lho	Motorneuron	1.81604	3.19637
	P18001_2332	FUS_P525Lho	Motorneuron	-0.343421	3.17593
	P18001_2333	FUS_P525Lho	Motorneuron	2.29624	3.15501
	P18001_2334	FUS_P525Lho	Motorneuron	1.9104	3.8694
	P18001_2335	FUS_P525Lho	Motorneuron	2.25567	3.66925
	P18001_2336	FUS_P525Lho	Motorneuron	1.76923	4.06213
	P18001_2337	FUS_P525Lho	Motorneuron	-0.650373	3.02665
	P18001_2338	FUS_P525Lho	Motorneuron	0.0693565	2.96938
	P18001_2339	FUS_P525Lho	Neuron	7.12775	-2.32137
	P18001_2340	FUS_P525Lho	Motorneuron	-0.771028	3.03283
	P18001_2341	FUS_P525Lho	Neuron	6.50806	-1.86392
	P18001_2342	FUS_P525Lho	Motorneuron	1.67264	3.0937
	P18001_2343	FUS_P525Lho	Motorneuron	-0.986242	3.10713
	P18001_2344	FUS_P525Lho	Motorneuron	1.59477	3.68926
	P18001_2345	FUS_P525Lho	Motorneuron	1.83403	4.24146
	P18001_2346	FUS_P525Lho	Motorneuron	2.1128	3.55366
	P18001_2347	FUS_P525Lho	Motorneuron	6.48223	-1.72671
	P18001_2348	FUS_P525Lho	Motorneuron	-1.06999	3.25466
	P18001_2349	FUS_P525Lho	Motorneuron	1.99304	4.07365
	P18001_2350	FUS_P525Lho	Motorneuron	2.08437	3.98646
	P18001_2351	FUS_P525Lho	Neuron	4.63147	-1.50586
	P18001_2352	FUS_P525Lho	Motorneuron	1.82038	3.27057
	P18001_3353	FUS_P525Lho	Neuron	6.82535	-1.87223
	P18001_3354	FUS_P525Lho	Motorneuron	0.998053	-2.8388
	P18001_3355	FUS_P525Lho	Other	-9.34302	0.185444
	P18001_3356	FUS_P525Lho	Motorneuron	2.06133	4.14652
	P18001_3357	FUS_P525Lho	Motorneuron	2.04131	4.74749
	P18001_3358	FUS_P525Lho	Motorneuron	0.0824193	3.11514
	P18001_3359	FUS_P525Lho	Other	-9.39042	0.451279
	P18001_3360	FUS_P525Lho	Motorneuron	1.80458	4.37709
	P18001_3361	FUS_P525Lho	Motorneuron	-0.863202	3.08884
	P18001_3362	FUS_P525Lho	Motorneuron	-0.958836	3.38402
	P18001_3364	FUS_P525Lho	Motorneuron	1.79561	3.8703
	P18001_3365	FUS_P525Lho	Neuron	6.28745	-1.48268
	P18001_3366	FUS_P525Lho	Motorneuron	2.19792	3.86228
	P18001_3367	FUS_P525Lho	Motorneuron	6.41304	-1.89244
	P18001_3368	FUS_P525Lho	Motorneuron	-0.259435	3.03537
	P18001_3369	FUS_P525Lho	Motorneuron	-0.281912	3.26172
	P18001_3370	FUS_P525Lho	Motorneuron	-0.378211	3.01973
	P18001_3371	FUS_P525Lho	Motorneuron	-2.69785	4.20903
	P18001_3372	FUS_P525Lho	Neuron	6.48025	-2.01784
	P18001_3373	FUS_P525Lho	Motorneuron	4.44454	-1.37772
	P18001_3374	FUS_P525Lho	Motorneuron	2.32093	4.25042
	P18001_3375	FUS_P525Lho	Motorneuron	1.8341	3.25244
	P18001_3376	FUS_P525Lho	Motorneuron	2.17633	3.09301
	P18001_3377	FUS_P525Lho	Motorneuron	-0.672147	2.98948
	P18001_3379	FUS_P525Lho	Motorneuron	7.06535	-2.23204
	P18001_3380	FUS_P525Lho	Motorneuron	1.93388	3.34688
	P18001_3381	FUS_P525Lho	Motorneuron	1.903	3.44098
	P18001_3382	FUS_P525Lho	Motorneuron	1.71991	3.356
	P18001_3383	FUS_P525Lho	Motorneuron	1.4007	3.04937
	P18001_3384	FUS_P525Lho	Motorneuron	2.01701	4.00993
	P9504_5140	FUS_R495X	Neuron	4.45348	-0.891297
	P9504_5142	FUS_R495X	Neuron	4.99436	-5.19069
	P9504_5143	FUS_R495X	Neuron	5.12765	-5.05955
	P9504_5144	FUS_R495X	Other	-9.32802	0.656274
	P9504_5145	FUS_R495X	Neuron	4.78312	-0.239147
	P9504_5146	FUS_R495X	Motorneuron	1.57368	5.98128
	P9504_5148	FUS_R495X	Other	6.64147	-0.87512
	P9504_5149	FUS_R495X	Neuron	0.396536	-6.39301
	P9504_5150	FUS_R495X	Other	4.86517	-5.06644
	P9504_5151	FUS_R495X	Neuron	5.36952	-1.2539
	P9504_5152	FUS_R495X	Motorneuron	1.53033	6.39084
	P9504_5153	FUS_R495X	Motorneuron	1.39028	6.01171
	P9504_5154	FUS_R495X	Neuron	5.55414	0.556487
	P9504_5155	FUS_R495X	Motorneuron	2.12695	3.30306
	P9504_5156	FUS_R495X	Motorneuron	1.72279	5.97347
	P9504_5157	FUS_R495X	Other	4.63805	-1.46906
	P9504_5158	FUS_R495X	Motorneuron	1.47224	5.89148
	P9504_5159	FUS_R495X	Neuron	5.1627	-0.0536959
	P9504_5160	FUS_R495X	Neuron	0.643013	-6.26043
	P9504_5161	FUS_R495X	v2a	7.11142	-4.00495
	P9504_5162	FUS_R495X	Neuron	4.76582	0.395193
	P9504_5163	FUS_R495X	Neuron	6.75358	-2.84406
	P9504_5164	FUS_R495X	Other	4.70418	-1.32292
	P9504_5165	FUS_R495X	Other	5.07699	-0.0921981
	P9504_5166	FUS_R495X	Neuron	7.06826	-1.19539
	P9504_5167	FUS_R495X	Neuron	5.53921	0.541466
	P9504_5168	FUS_R495X	Neuron	7.73157	-3.67594
	P9504_5169	FUS_R495X	Neuron	5.68218	-0.346576
	P9504_5170	FUS_R495X	Neuron	6.42382	-1.60885
	P9504_5171	FUS_R495X	Neuron	4.77141	0.464669
	P9504_5172	FUS_R495X	v2a	5.07638	-4.94865
	P9504_5173	FUS_R495X	Neuron	6.26227	-1.69346
	P9504_5174	FUS_R495X	v2a	5.08672	-5.13728
	P9504_5175	FUS_R495X	Other	0.719746	-6.28841
	P9504_5176	FUS_R495X	v2a	6.93026	-4.1853
	P9504_5177	FUS_R495X	v2a	5.07376	-5.23879
	P9504_5178	FUS_R495X	Neuron	5.34869	-1.90175
	P9504_5179	FUS_R495X	Motorneuron	1.75175	5.7829
	P9504_5180	FUS_R495X	Other	5.7748	-1.04136
	P9504_5181	FUS_R495X	Neuron	6.92274	-1.13067
	P9504_5182	FUS_R495X	Motorneuron	2.05033	5.20363
	P9504_5183	FUS_R495X	Neuron	4.99464	0.257925
	P9504_5184	FUS_R495X	Neuron	4.78401	0.136819
	P9504_5185	FUS_R495X	v2a	6.11953	-4.89277
	P9504_5186	FUS_R495X	Other	-8.31341	0.743018
	P9504_5187	FUS_R495X	Neuron	0.462196	-6.31573
	P9504_5188	FUS_R495X	Neuron	7.10201	-0.995097
	P9504_5189	FUS_R495X	Neuron	5.00403	-1.30917
	P9504_5190	FUS_R495X	Motorneuron	2.08324	5.05108
	P9504_5191	FUS_R495X	Neuron	4.9474	-5.22989
	P9504_5192	FUS_R495X	Neuron	5.98053	-0.0462517
	P9504_5193	FUS_R495X	Motorneuron	6.84284	-4.0385
	P9504_5194	FUS_R495X	Neuron	4.69874	-1.31493
	P9504_5195	FUS_R495X	Motorneuron	0.602382	5.3991
	P9504_5196	FUS_R495X	Motorneuron	1.25971	3.56998
	P9504_5197	FUS_R495X	Motorneuron	1.97382	5.63294
	P9504_5198	FUS_R495X	Neuron	6.85433	-1.13672
	P9504_5199	FUS_R495X	Neuron	5.25027	0.0441744
	P9504_5200	FUS_R495X	Motorneuron	-0.00762573	3.47359
	P9504_5201	FUS_R495X	Motorneuron	7.19898	-3.56957
	P9504_5202	FUS_R495X	Other	4.59122	-1.43192
	P9504_5203	FUS_R495X	Motorneuron	4.8057	-1.37297
	P9504_5204	FUS_R495X	v2a	6.92039	-3.91375
	P9504_5205	FUS_R495X	Other	-3.9129	-1.20367
	P9504_5206	FUS_R495X	v2a	6.96613	-4.01687
	P9504_5207	FUS_R495X	Motorneuron	5.09753	-4.90831
	P9504_5208	FUS_R495X	Motorneuron	1.22206	6.28616
	P9504_5209	FUS_R495X	Neuron	4.798	-0.156742
	P9504_5210	FUS_R495X	Neuron	4.71239	0.0338106
	P9504_5211	FUS_R495X	Motorneuron	1.92493	3.74454
	P9504_5356	FUS_R495X	Motorneuron	0.721566	5.20589
	P9504_5357	FUS_R495X	Neuron	4.4022	-1.23875
	P9504_5358	FUS_R495X	Neuron	5.47296	0.34522
	P9504_5359	FUS_R495X	Neuron	7.08493	-1.17219
	P9504_5360	FUS_R495X	Neuron	5.0521	0.282069
	P9504_5361	FUS_R495X	Neuron	5.27889	-1.68507
	P9504_5363	FUS_R495X	Motorneuron	4.99642	-1.22349
	P9504_5364	FUS_R495X	Other	5.85744	-1.17749
	P9504_5365	FUS_R495X	Neuron	4.63546	0.351071
	P9504_5366	FUS_R495X	Neuron	5.77696	-1.2208
	P9504_5367	FUS_R495X	Neuron	4.85796	0.643669
	P9504_5368	FUS_R495X	Other	-7.86789	1.43663
	P9504_5369	FUS_R495X	Other	-5.71934	2.10214
	P9504_5370	FUS_R495X	Motorneuron	0.0976308	3.41186
	P9504_5371	FUS_R495X	Other	6.073	-1.62594
	P9504_5372	FUS_R495X	Neuron	5.68154	-0.80919
	P9504_5373	FUS_R495X	Neuron	4.53775	-0.3866
	P9504_5374	FUS_R495X	Neuron	5.53955	-5.05081
	P9504_5375	FUS_R495X	Neuron	4.65725	0.244246
	P9504_5376	FUS_R495X	Motorneuron	1.49403	6.00785
	P9504_5377	FUS_R495X	Neuron	6.97319	-1.10207
	P9504_5378	FUS_R495X	Neuron	4.86023	0.472981
	P9504_5379	FUS_R495X	Neuron	4.95471	0.645308
	P10008_1241	FUS_R495X	Motorneuron	3.4983	5.50018
	P10008_1242	FUS_R495X	Other	-1.77363	-1.40287
	P10008_1243	FUS_R495X	Other	-0.423048	-1.86186
	P10008_1244	FUS_R495X	Motorneuron	3.43293	5.52727
	P10008_1245	FUS_R495X	Neuron	1.12114	-2.1474
	P10008_1246	FUS_R495X	Other	-6.47524	3.80851
	P10008_1247	FUS_R495X	Neuron	3.75929	-1.81009
	P10008_1248	FUS_R495X	Other	-3.95981	-0.744076
	P10008_1249	FUS_R495X	Other	-6.0054	1.67654
	P10008_1250	FUS_R495X	Other	-1.32861	-0.0728397
	P10008_1251	FUS_R495X	Neuron	0.488148	-3.72763
	P10008_1252	FUS_R495X	Neuron	0.833691	-2.91797
	P10008_1253	FUS_R495X	Other	-1.69902	-1.49427
	P10008_1254	FUS_R495X	Neuron	0.546499	-2.36547
	P10008_1255	FUS_R495X	Neuron	1.10096	-3.22942
	P10008_1256	FUS_R495X	Other	-6.34474	4.2269
	P10008_1257	FUS_R495X	Neuron	1.12411	-2.38758
	P10008_1258	FUS_R495X	Other	-0.636257	-1.32049
	P10008_1259	FUS_R495X	Neuron	1.03593	-3.59792
	P10008_1260	FUS_R495X	Other	-0.403609	-2.0286
	P10008_1261	FUS_R495X	Neuron	2.91866	-3.74668
	P10008_1262	FUS_R495X	Motorneuron	1.08019	-3.46251
	P10008_1263	FUS_R495X	Other	-0.950106	-1.29866
	P10008_1264	FUS_R495X	Neuron	-0.555022	-0.994446
	P10008_1265	FUS_R495X	Neuron	0.977538	-3.17402
	P10008_1266	FUS_R495X	Motorneuron	3.57759	5.39074
	P10008_1267	FUS_R495X	Other	0.294585	-2.45313
	P10008_1268	FUS_R495X	v2a	-0.250742	-1.72149
	P10008_1269	FUS_R495X	Neuron	0.492181	-4.53385
	P10008_1270	FUS_R495X	Motorneuron	3.01081	5.69744
	P10008_1271	FUS_R495X	Other	-0.221252	-2.52279
	P10008_1272	FUS_R495X	Other	-6.50721	3.74204
	P10008_1273	FUS_R495X	Other	2.16266	-1.05643
	P10008_1274	FUS_R495X	Other	-5.51244	1.24454
	P10008_1275	FUS_R495X	Other	-1.01513	-1.07117
	P10008_1276	FUS_R495X	Neuron	-0.829764	-1.49877
	P10008_1277	FUS_R495X	Neuron	0.800448	-2.57975
	P10008_1278	FUS_R495X	Other	-5.53919	1.12971
	P10008_1279	FUS_R495X	Neuron	1.0987	-3.3979
	P10008_1280	FUS_R495X	Neuron	0.507574	-4.64958
	P10008_1281	FUS_R495X	Other	-5.60705	1.36063
	P10008_1282	FUS_R495X	Other	-5.58005	1.3366
	P10008_1283	FUS_R495X	Neuron	3.85881	-2.13268
	P10008_1284	FUS_R495X	Neuron	0.668318	-2.34275
	P10008_1285	FUS_R495X	Neuron	-0.424759	-1.62635
	P10008_1286	FUS_R495X	Neuron	4.30248	-0.781254
	P10008_1287	FUS_R495X	Neuron	-0.934671	-1.65446
	P10008_1288	FUS_R495X	v2a	4.55386	-3.83453
	P18001_1193	FUS_R495X	v2a	6.64227	-4.87972
	P18001_1194	FUS_R495X	Motorneuron	0.023595	3.71654
	P18001_1195	FUS_R495X	Motorneuron	-1.23124	-0.333037
	P18001_1196	FUS_R495X	v2a	5.35389	-4.41466
	P18001_1197	FUS_R495X	v2a	5.32045	-3.95055
	P18001_1198	FUS_R495X	v2a	5.59778	-4.52993
	P18001_1199	FUS_R495X	Motorneuron	-3.15053	-1.34374
	P18001_1200	FUS_R495X	v2a	5.99665	-4.34258
	P18001_1201	FUS_R495X	Motorneuron	-0.813953	4.51291
	P18001_1202	FUS_R495X	Motorneuron	-1.0305	0.8361
	P18001_1203	FUS_R495X	Motorneuron	-3.27632	4.1963
	P18001_1204	FUS_R495X	Neuron	4.89654	-1.89029
	P18001_1205	FUS_R495X	Neuron	4.01686	-2.96828
	P18001_1206	FUS_R495X	Motorneuron	-0.868958	-0.199922
	P18001_1207	FUS_R495X	Motorneuron	-0.0446793	3.54403
	P18001_1208	FUS_R495X	Neuron	5.60125	-4.04948
	P18001_1209	FUS_R495X	Motorneuron	-3.04966	4.31721
	P18001_1210	FUS_R495X	Motorneuron	-3.55113	4.22296
	P18001_1211	FUS_R495X	Neuron	5.19217	-1.85914
	P18001_1212	FUS_R495X	Motorneuron	-3.08321	4.70821
	P18001_1213	FUS_R495X	Motorneuron	-3.07135	4.08468
	P18001_1214	FUS_R495X	Motorneuron	-3.64026	4.4406
	P18001_1215	FUS_R495X	Motorneuron	-0.00655499	3.45705
	P18001_1216	FUS_R495X	Motorneuron	-3.22311	4.5848
	P18001_1217	FUS_R495X	Motorneuron	-3.47575	4.15534
	P18001_1218	FUS_R495X	Neuron	5.504	-2.09216
	P18001_1219	FUS_R495X	Motorneuron	-0.0420413	3.97627
	P18001_1220	FUS_R495X	Motorneuron	5.78744	-2.60141
	P18001_1221	FUS_R495X	Motorneuron	0.76897	-5.13365
	P18001_1222	FUS_R495X	Motorneuron	-3.39434	4.42636
	P18001_1223	FUS_R495X	Motorneuron	6.54012	-4.40207
	P18001_2225	FUS_R495X	v2a	4.72029	-3.30151
	P18001_2226	FUS_R495X	v2a	5.3203	-3.19483
	P18001_2227	FUS_R495X	Motorneuron	-3.227	4.41087
	P18001_2228	FUS_R495X	Motorneuron	1.01073	-4.99396
	P18001_2229	FUS_R495X	Motorneuron	-1.5657	3.6093
	P18001_2230	FUS_R495X	Neuron	-3.59358	4.5008
	P18001_2231	FUS_R495X	Motorneuron	-0.973922	3.69683
	P18001_2232	FUS_R495X	v2a	5.82143	-3.86931
	P18001_2233	FUS_R495X	Motorneuron	2.87272	-0.609107
	P18001_2234	FUS_R495X	Motorneuron	-3.07967	4.09475
	P18001_2235	FUS_R495X	Motorneuron	-0.543333	0.0709139
	P18001_2236	FUS_R495X	Motorneuron	-5.0379	3.23694
	P18001_2237	FUS_R495X	Neuron	6.06641	-1.21377
	P18001_2238	FUS_R495X	Neuron	5.67727	-4.1536
	P18001_2239	FUS_R495X	Motorneuron	-4.01885	4.16328
	P18001_2240	FUS_R495X	Neuron	5.69889	-2.35081
	P18001_2241	FUS_R495X	Motorneuron	-3.91745	4.29659
	P18001_2242	FUS_R495X	Motorneuron	-0.538826	3.01392
	P18001_2243	FUS_R495X	v2a	6.94659	-4.89283
	P18001_2244	FUS_R495X	Motorneuron	-0.879742	4.26539
	P18001_2245	FUS_R495X	Motorneuron	-0.127821	3.59347
	P18001_2246	FUS_R495X	Motorneuron	-0.945966	-0.248182
	P18001_2247	FUS_R495X	Motorneuron	-3.15136	4.63027
	P18001_2248	FUS_R495X	v2a	6.47215	-4.75912
	P18001_2249	FUS_R495X	Neuron	1.07667	-5.52868
	P18001_2250	FUS_R495X	Motorneuron	-0.925807	1.18157
	P18001_2251	FUS_R495X	v2a	4.95273	-3.63155
	P18001_2252	FUS_R495X	v2a	6.06297	-4.42677
	P18001_2253	FUS_R495X	Motorneuron	-3.41726	4.23596
	P18001_2254	FUS_R495X	v2a	4.44834	-3.29384
	P18001_2255	FUS_R495X	Motorneuron	1.16914	-5.35787
	P18001_2256	FUS_R495X	Motorneuron	5.41445	-3.87609
	P18001_3257	FUS_R495X	Motorneuron	-3.70068	4.32888
	P18001_3258	FUS_R495X	Motorneuron	-4.14154	4.13034
	P18001_3259	FUS_R495X	Motorneuron	5.331	-1.50204
	P18001_3260	FUS_R495X	Motorneuron	-2.98351	4.65096
	P18001_3261	FUS_R495X	Motorneuron	0.894884	-4.61972
	P18001_3262	FUS_R495X	Motorneuron	-5.79245	2.11697
	P18001_3263	FUS_R495X	Neuron	6.68337	-4.90545
	P18001_3264	FUS_R495X	Neuron	3.42159	-2.94541
	P18001_3265	FUS_R495X	v2a	5.73174	-4.25141
	P18001_3266	FUS_R495X	Motorneuron	-0.370964	4.57507
	P18001_3267	FUS_R495X	Motorneuron	-3.9978	4.15379
	P18001_3268	FUS_R495X	Neuron	5.64779	-1.74721
	P18001_3270	FUS_R495X	Motorneuron	-3.26301	4.7
	P18001_3272	FUS_R495X	Motorneuron	7.37175	-4.62088
	P18001_3273	FUS_R495X	Neuron	2.30078	3.30621
	P18001_3274	FUS_R495X	v2a	6.42604	-4.67615
	P18001_3275	FUS_R495X	Motorneuron	-2.87749	4.4531
	P18001_3276	FUS_R495X	Motorneuron	-0.61985	0.00781308
	P18001_3277	FUS_R495X	Motorneuron	-0.648901	4.15789
	P18001_3278	FUS_R495X	v2a	7.44159	-4.91633
	P18001_3279	FUS_R495X	Motorneuron	-10.5142	0.653718
	P18001_3280	FUS_R495X	Neuron	1.23003	-5.17167
	P18001_3281	FUS_R495X	Neuron	4.93204	-2.97553
	P18001_3282	FUS_R495X	Motorneuron	-2.69741	4.23607
	P18001_3283	FUS_R495X	Motorneuron	-3.54103	4.20235
	P18001_3284	FUS_R495X	Neuron	4.54139	-2.4613
	P18001_3285	FUS_R495X	Neuron	5.19318	-3.5695
	P18001_3286	FUS_R495X	Motorneuron	-10.595	1.4441
	P18001_3287	FUS_R495X	Neuron	7.03026	-4.96318
	P18001_3288	FUS_R495X	Neuron	7.66078	-4.37505
	P18001_3288	FUS_R495X	Neuron	7.66078	-4.37505

## Sheet: Figure_1d-e
Figure 1d-e	UMAP of all neurons, only FUS mutants and control
	Cell_ID	Line	Celltype_genes	UMAP_1	UMAP_2
	P8524_1133	CTRL	Neuron	-3.49901	0.676515
	P8524_1139	CTRL	v2a	-3.95796	-4.2235
	P8524_1142	CTRL	Motorneuron	3.78829	5.97576
	P8524_1143	CTRL	Neuron	-1.55612	4.04938
	P8524_1144	CTRL	Motorneuron	3.0664	-5.57998
	P8524_1145	CTRL	Neuron	3.48257	5.46341
	P8524_1149	CTRL	Neuron	-2.21357	3.46784
	P8524_1151	CTRL	v2a	-4.77536	-4.32232
	P8524_1157	CTRL	Motorneuron	3.871	5.96691
	P8524_1159	CTRL	Neuron	-3.5127	2.83566
	P8524_1165	CTRL	Motorneuron	3.90954	5.97784
	P8524_1166	CTRL	Neuron	-2.59223	-1.9111
	P8524_1167	CTRL	Neuron	-2.6797	-0.990674
	P8524_1169	CTRL	Neuron	-3.10369	0.706599
	P8524_1172	CTRL	Neuron	-5.79195	0.197968
	P8524_1174	CTRL	Motorneuron	-2.47725	-2.06672
	P8524_1175	CTRL	Motorneuron	3.95575	6.16725
	P8524_1179	CTRL	Motorneuron	4.24447	5.92653
	P8524_1182	CTRL	Neuron	-4.73235	3.32181
	P8524_1183	CTRL	Neuron	-3.36636	0.643233
	P8524_1184	CTRL	Neuron	0.162537	3.30893
	P8524_1185	CTRL	Neuron	-2.89326	-2.62329
	P8524_1190	CTRL	Neuron	0.936745	-5.57505
	P8524_1193	CTRL	Motorneuron	1.1693	-0.771433
	P8524_1198	CTRL	Neuron	0.549308	-5.31323
	P8524_1199	CTRL	Neuron	-6.01714	0.483411
	P8524_1200	CTRL	Neuron	-6.23633	1.06817
	P8524_1201	CTRL	Neuron	-3.31045	-1.88468
	P8524_1351	CTRL	Neuron	1.32313	2.10106
	P8524_1353	CTRL	Neuron	-0.441567	2.44363
	P8524_1355	CTRL	Motorneuron	4.90478	-2.48137
	P8524_1356	CTRL	v2a	-4.35714	-4.18354
	P8524_1359	CTRL	Neuron	-3.84151	0.32419
	P8524_1368	CTRL	v2a	-4.158	-4.02249
	P8524_1146	CTRL	v2a	-4.34767	-3.73225
	P8524_1186	CTRL	Neuron	0.565619	1.99382
	P8524_1194	CTRL	Neuron	-6.24801	0.95388
	P8524_1362	CTRL	Neuron	-4.10012	1.42464
	P8524_1370	CTRL	Neuron	-1.88532	3.15407
	P10008_1003	CTRL	Neuron	-3.14101	3.36107
	P10008_1005	CTRL	Neuron	-3.01083	3.30106
	P10008_1006	CTRL	Neuron	-4.47189	2.83097
	P10008_1007	CTRL	Neuron	-3.46393	2.47528
	P10008_1011	CTRL	Neuron	-1.95697	0.293412
	P10008_1012	CTRL	Neuron	-3.45463	2.57066
	P10008_1013	CTRL	Neuron	-2.52663	3.46488
	P10008_1016	CTRL	Neuron	-0.861598	2.27766
	P10008_1017	CTRL	Neuron	-0.616616	2.77292
	P10008_1019	CTRL	Neuron	-1.0754	2.98308
	P10008_1020	CTRL	Neuron	-2.48922	0.969506
	P10008_1021	CTRL	Neuron	-0.827662	2.43824
	P10008_1023	CTRL	Neuron	-3.4972	2.95152
	P10008_1025	CTRL	Neuron	6.12027	5.50009
	P10008_1028	CTRL	Neuron	-1.80635	3.60337
	P10008_1029	CTRL	Neuron	-2.16049	2.99948
	P10008_1031	CTRL	Neuron	-2.21063	0.871026
	P10008_1032	CTRL	Neuron	-3.01858	-0.0558619
	P10008_1035	CTRL	Neuron	-1.60947	3.50337
	P10008_1036	CTRL	Neuron	-2.17164	0.721153
	P10008_1038	CTRL	Neuron	-0.0765333	1.0285
	P10008_1039	CTRL	Neuron	-2.34873	0.716681
	P10008_1040	CTRL	Neuron	-4.84541	-0.473875
	P10008_1042	CTRL	Neuron	-0.931529	3.76607
	P10008_1043	CTRL	Motorneuron	3.84315	-2.47593
	P10008_1044	CTRL	Neuron	0.119979	3.57303
	P10008_1045	CTRL	Neuron	-2.16149	3.1144
	P10008_1046	CTRL	v2a	-2.32219	-3.85124
	P10008_1047	CTRL	Neuron	-3.18353	1.98521
	P10008_1048	CTRL	Neuron	-2.78381	0.617578
	P10008_1050	CTRL	Neuron	-3.00792	2.82942
	P10008_1051	CTRL	Neuron	0.185111	2.0654
	P10008_1053	CTRL	Neuron	-2.89439	3.50019
	P10008_1054	CTRL	Motorneuron	4.7043	-2.86426
	P10008_1056	CTRL	Neuron	-3.70155	0.89977
	P10008_1057	CTRL	Neuron	-0.122669	2.72673
	P10008_1058	CTRL	Neuron	-3.89705	2.21233
	P10008_1060	CTRL	Neuron	-1.3493	3.48638
	P10008_1061	CTRL	Neuron	-2.63332	2.96749
	P10008_1062	CTRL	Neuron	0.391061	1.56897
	P10008_1063	CTRL	Neuron	0.371638	0.350689
	P10008_1064	CTRL	Neuron	-2.32056	-1.51101
	P10008_1067	CTRL	Neuron	-1.81921	3.56687
	P10008_1068	CTRL	Neuron	-2.31489	2.86717
	P10008_1069	CTRL	Neuron	-2.24098	3.34321
	P10008_1070	CTRL	Neuron	-1.68996	3.86519
	P10008_1071	CTRL	Neuron	-0.350975	2.13239
	P10008_1072	CTRL	Neuron	-0.801957	2.91913
	P10008_1146	CTRL	Neuron	-2.92543	3.12478
	P10008_1147	CTRL	Neuron	-2.17445	3.0952
	P10008_1148	CTRL	Neuron	-1.9168	3.6164
	P10008_1151	CTRL	Neuron	-2.94577	2.19608
	P10008_1154	CTRL	Neuron	-1.05893	2.86273
	P10008_1158	CTRL	Neuron	-2.2435	-1.00252
	P10008_1159	CTRL	Neuron	-3.67493	2.82357
	P10008_1160	CTRL	Neuron	0.252213	-0.789461
	P10008_1161	CTRL	Neuron	-2.13332	3.16749
	P10008_1162	CTRL	Neuron	-2.80584	3.12771
	P10008_1163	CTRL	Neuron	-0.533402	2.91056
	P10008_1164	CTRL	Neuron	-1.12135	3.04297
	P10008_1165	CTRL	Neuron	-2.97525	2.05931
	P10008_1167	CTRL	Neuron	-5.53408	-0.0533411
	P10814_1001	CTRL	Neuron	-4.27642	0.140638
	P10814_1003	CTRL	Neuron	-0.577259	-0.0810486
	P10814_1004	CTRL	Neuron	-5.09827	-0.666183
	P10814_1007	CTRL	Neuron	-5.30002	0.0131449
	P10814_1008	CTRL	Neuron	-4.64989	0.593477
	P10814_1012	CTRL	Motorneuron	-5.10135	-1.10608
	P10814_1016	CTRL	Neuron	-4.71495	0.745151
	P10814_1017	CTRL	Neuron	-4.92234	-0.615818
	P10814_1018	CTRL	Neuron	3.94792	-4.90551
	P10814_1020	CTRL	Neuron	-5.52702	-1.77243
	P10814_1024	CTRL	Motorneuron	4.28425	5.60833
	P10814_1121	CTRL	Motorneuron	1.13368	1.94261
	P10814_1123	CTRL	Neuron	-5.48327	-0.581434
	P10814_1124	CTRL	Motorneuron	4.40973	5.46837
	P10814_1126	CTRL	Neuron	0.023788	-0.294955
	P10814_1127	CTRL	Neuron	2.79892	-5.42838
	P10814_1129	CTRL	Neuron	1.21466	2.00885
	P10814_1131	CTRL	Neuron	-0.181025	0.757179
	P10814_1132	CTRL	Neuron	-5.47413	-1.42061
	P10814_1133	CTRL	Motorneuron	4.3495	5.23557
	P10814_1134	CTRL	Neuron	-5.17166	-0.702794
	P10814_1138	CTRL	Neuron	2.39112	-4.98334
	P10814_1139	CTRL	Neuron	-5.86778	0.489396
	P10814_1141	CTRL	Neuron	-4.97913	-0.803175
	P10814_1143	CTRL	Motorneuron	4.77437	-0.0881854
	P10814_1144	CTRL	Neuron	-4.92812	-0.358375
	P10814_1171	CTRL	Neuron	-5.15748	-0.798341
	P10814_1172	CTRL	Neuron	-5.41727	-0.980725
	P10814_1173	CTRL	Neuron	-5.52271	-1.47746
	P10814_1176	CTRL	Neuron	-5.25073	-0.878815
	P10814_1178	CTRL	Motorneuron	4.43002	5.29591
	P10814_1182	CTRL	Neuron	-4.28177	0.00247263
	P10814_1184	CTRL	Neuron	-5.50465	-1.83939
	P10814_1186	CTRL	Motorneuron	3.9132	-5.14409
	P10814_1189	CTRL	Neuron	-0.61939	0.239876
	P18001_1065	CTRL	Motorneuron	6.24082	0.124321
	P18001_1067	CTRL	Neuron	-3.25754	-0.374859
	P18001_1068	CTRL	Neuron	-3.42639	-0.385449
	P18001_1069	CTRL	Neuron	-3.77546	-0.351654
	P18001_1070	CTRL	Motorneuron	0.0721347	4.52845
	P18001_1072	CTRL	Motorneuron	1.17221	2.16039
	P18001_1081	CTRL	Neuron	-3.60387	-0.230879
	P18001_1082	CTRL	Motorneuron	0.361323	-0.881166
	P18001_1083	CTRL	v2a	-5.50511	-1.79986
	P18001_1084	CTRL	Neuron	0.621716	4.25476
	P18001_1086	CTRL	Neuron	-3.69071	-1.37861
	P18001_1087	CTRL	Motorneuron	-3.35692	-0.619159
	P18001_1089	CTRL	Motorneuron	1.74367	-5.78262
	P18001_1090	CTRL	Motorneuron	5.96695	-0.925294
	P18001_1091	CTRL	Motorneuron	1.03035	-5.35193
	P18001_1092	CTRL	Motorneuron	0.742344	-0.182284
	P18001_1094	CTRL	Neuron	0.165666	-0.96844
	P18001_1095	CTRL	Neuron	-6.05514	1.17466
	P18001_1096	CTRL	Motorneuron	1.63761	4.46397
	P18001_1233	CTRL	Neuron	0.256389	-0.832468
	P18001_1234	CTRL	Motorneuron	5.02213	1.16298
	P18001_1235	CTRL	Motorneuron	1.20377	-5.63431
	P18001_1236	CTRL	Motorneuron	0.705602	-0.107198
	P18001_1237	CTRL	Motorneuron	-3.254	-0.467502
	P18001_1238	CTRL	Motorneuron	-3.2773	-0.53191
	P18001_1239	CTRL	Motorneuron	-3.46392	-0.321565
	P18001_1241	CTRL	Neuron	0.223073	-0.825288
	P18001_1242	CTRL	Motorneuron	-0.461742	3.4647
	P18001_1243	CTRL	Neuron	-6.09436	0.921684
	P18001_1244	CTRL	v2a	-5.39792	-2.08556
	P18001_1245	CTRL	Motorneuron	-0.520929	3.79986
	P18001_1246	CTRL	Motorneuron	5.84511	-1.1725
	P18001_1247	CTRL	Motorneuron	0.236373	3.77538
	P18001_1248	CTRL	Motorneuron	1.06469	-5.4382
	P18001_1249	CTRL	Motorneuron	5.76013	0.370264
	P18001_1250	CTRL	Motorneuron	-1.45529	0.0500307
	P18001_1251	CTRL	Motorneuron	0.506045	3.91254
	P18001_1252	CTRL	Motorneuron	0.366662	-0.752122
	P18001_1253	CTRL	Motorneuron	0.904914	-5.476
	P18001_1254	CTRL	Motorneuron	6.35712	-0.0267826
	P18001_1255	CTRL	Motorneuron	0.341007	4.17144
	P18001_1256	CTRL	Motorneuron	1.43522	4.37392
	P18001_2001	CTRL	Neuron	-2.83031	-0.79519
	P18001_2002	CTRL	Neuron	0.403607	3.49921
	P18001_2003	CTRL	Neuron	-0.469912	2.81273
	P18001_2004	CTRL	v2a	-5.24463	-2.00185
	P18001_2008	CTRL	Motorneuron	1.52346	4.30817
	P18001_2010	CTRL	Motorneuron	-3.42434	-0.490441
	P18001_2011	CTRL	Motorneuron	0.679851	3.92962
	P18001_2012	CTRL	Neuron	-2.55319	-2.46645
	P18001_2013	CTRL	Neuron	-3.06942	-0.832848
	P18001_2015	CTRL	Neuron	0.278746	3.43378
	P18001_2017	CTRL	Motorneuron	5.15659	1.1243
	P18001_2018	CTRL	Motorneuron	0.521272	3.68011
	P18001_2019	CTRL	Motorneuron	6.20746	0.280613
	P18001_2021	CTRL	Motorneuron	1.20977	-5.4188
	P18001_2023	CTRL	Motorneuron	1.47098	4.40636
	P18001_2024	CTRL	Motorneuron	0.801129	-5.6348
	P18001_2025	CTRL	Motorneuron	3.28793	5.3284
	P18001_2026	CTRL	Neuron	-2.82344	-0.710492
	P18001_2027	CTRL	Neuron	-3.13147	-0.663918
	P18001_2028	CTRL	Neuron	-0.0573196	3.06612
	P18001_2029	CTRL	Motorneuron	1.10423	4.22906
	P18001_2031	CTRL	Motorneuron	6.19917	-0.23396
	P18001_2032	CTRL	Neuron	-4.95991	-2.50696
	P18001_2257	CTRL	Motorneuron	5.35093	0.765359
	P18001_2258	CTRL	Motorneuron	0.887749	-0.495015
	P18001_2259	CTRL	Motorneuron	4.79275	1.43465
	P18001_2260	CTRL	Motorneuron	0.388293	4.51497
	P18001_2261	CTRL	Motorneuron	6.22042	0.14084
	P18001_2262	CTRL	Motorneuron	1.20824	2.03285
	P18001_2263	CTRL	Neuron	0.491624	4.02213
	P18001_2264	CTRL	v2a	-5.14993	-2.54794
	P18001_2265	CTRL	Motorneuron	1.64469	4.39624
	P18001_2266	CTRL	Motorneuron	5.95886	-0.873538
	P18001_2267	CTRL	Motorneuron	0.0894425	3.58365
	P18001_2268	CTRL	Motorneuron	0.649033	-0.301928
	P18001_2269	CTRL	v2a	-5.42298	-1.99321
	P18001_2270	CTRL	Motorneuron	6.05895	0.22425
	P18001_2271	CTRL	Motorneuron	0.860561	-5.56578
	P18001_2273	CTRL	Motorneuron	5.02498	0.622902
	P18001_2274	CTRL	Motorneuron	-5.01888	-1.84487
	P18001_2275	CTRL	Neuron	-4.20231	-0.162696
	P18001_2276	CTRL	Motorneuron	0.877816	-5.55717
	P18001_2277	CTRL	v2a	-5.27382	-2.41989
	P18001_2278	CTRL	Motorneuron	-3.50301	-1.85371
	P18001_2279	CTRL	Motorneuron	2.44985	-4.96109
	P18001_2280	CTRL	v2a	-4.28944	-2.99536
	P18001_2281	CTRL	Motorneuron	0.228641	4.56543
	P18001_2282	CTRL	Motorneuron	4.67817	0.488545
	P18001_2283	CTRL	Motorneuron	1.02393	-5.49362
	P18001_2284	CTRL	Motorneuron	4.78962	1.23133
	P18001_2285	CTRL	Motorneuron	4.73053	1.27129
	P18001_2288	CTRL	Motorneuron	4.86004	1.20674
	P18001_3033	CTRL	Neuron	-5.06769	-2.64459
	P18001_3034	CTRL	Motorneuron	1.51294	4.34118
	P18001_3035	CTRL	Motorneuron	6.00152	-0.581067
	P18001_3036	CTRL	Motorneuron	0.601946	4.04476
	P18001_3039	CTRL	Motorneuron	6.30328	0.0475712
	P18001_3040	CTRL	Motorneuron	4.27851	1.07914
	P18001_3041	CTRL	Motorneuron	2.4523	0.0246797
	P18001_3042	CTRL	Motorneuron	0.365785	3.93301
	P18001_3043	CTRL	Neuron	0.383592	3.7829
	P18001_3044	CTRL	Neuron	0.49802	3.58635
	P18001_3045	CTRL	Motorneuron	-3.13431	-0.599295
	P18001_3048	CTRL	Motorneuron	0.813107	-5.61698
	P18001_3049	CTRL	Motorneuron	0.433445	4.33848
	P18001_3050	CTRL	Neuron	-6.13783	0.79919
	P18001_3051	CTRL	Motorneuron	-3.2846	-0.637807
	P18001_3052	CTRL	Motorneuron	0.738321	-5.6694
	P18001_3053	CTRL	Motorneuron	0.24102	4.5074
	P18001_3055	CTRL	Motorneuron	5.96528	-0.86848
	P18001_3056	CTRL	Motorneuron	0.490032	4.30531
	P18001_3057	CTRL	Motorneuron	6.38368	0.0361973
	P18001_3058	CTRL	Motorneuron	6.28699	0.130242
	P18001_3059	CTRL	Motorneuron	1.80298	4.64217
	P18001_3060	CTRL	Motorneuron	5.0885	1.1415
	P18001_3061	CTRL	Motorneuron	0.76272	-5.57474
	P18001_3062	CTRL	Motorneuron	1.73382	-3.44706
	P18001_3063	CTRL	Neuron	-6.13784	0.958367
	P18001_3064	CTRL	Neuron	-5.09337	-2.25844
	P18001_3193	CTRL	Motorneuron	4.59502	1.4707
	P18001_3194	CTRL	v2a	-5.27103	-2.15828
	P18001_3195	CTRL	Motorneuron	-4.75645	-0.780701
	P18001_3196	CTRL	Motorneuron	1.59585	4.45584
	P18001_3197	CTRL	Motorneuron	6.09311	-0.737233
	P18001_3198	CTRL	Motorneuron	-3.59221	-0.40268
	P18001_3199	CTRL	Motorneuron	5.97483	-0.984435
	P18001_3200	CTRL	Motorneuron	0.814964	-5.50053
	P18001_3201	CTRL	Motorneuron	-5.11815	-2.22849
	P18001_3202	CTRL	Motorneuron	5.6312	0.560283
	P18001_3203	CTRL	Motorneuron	4.51486	1.27359
	P18001_3204	CTRL	Neuron	0.227823	4.13166
	P18001_3206	CTRL	Neuron	-2.95463	-0.919887
	P18001_3207	CTRL	Motorneuron	0.867601	4.32595
	P18001_3208	CTRL	Motorneuron	5.28589	0.61384
	P18001_3209	CTRL	Motorneuron	4.51051	1.45219
	P18001_3210	CTRL	Neuron	-4.67912	0.241939
	P18001_3213	CTRL	Neuron	-0.0562431	3.91748
	P18001_3217	CTRL	Neuron	0.260239	3.70314
	P18001_3218	CTRL	Motorneuron	2.35611	-4.92602
	P18001_3219	CTRL	Neuron	-6.08784	0.791317
	P18001_3220	CTRL	Motorneuron	4.63898	0.995946
	P18001_3221	CTRL	Motorneuron	0.777183	4.04974
	P18001_3222	CTRL	Neuron	-3.33196	-0.451326
	P18001_3223	CTRL	Motorneuron	0.990186	-5.594
	P18001_3224	CTRL	Neuron	0.0820259	4.41791
	P9504_5285	FUS_KO	Motorneuron	5.16006	-2.68652
	P9504_5288	FUS_KO	Motorneuron	4.86421	-2.77798
	P9504_5290	FUS_KO	v2a	-1.929	-3.91658
	P9504_5291	FUS_KO	Neuron	0.956213	2.17789
	P9504_5294	FUS_KO	v2a	-2.02853	-3.8475
	P9504_5295	FUS_KO	Neuron	-5.47258	1.61827
	P9504_5297	FUS_KO	Motorneuron	-0.819978	3.20959
	P9504_5300	FUS_KO	Neuron	-5.52805	-0.914987
	P9504_5301	FUS_KO	Motorneuron	5.12283	-2.42868
	P9504_5303	FUS_KO	Neuron	0.992767	2.07352
	P9504_5304	FUS_KO	Neuron	-3.89978	0.983182
	P9504_5306	FUS_KO	Neuron	-5.56124	-1.06051
	P9504_5307	FUS_KO	Motorneuron	4.7433	-2.96908
	P9504_5314	FUS_KO	Motorneuron	5.20167	-2.42963
	P9504_5316	FUS_KO	Neuron	3.42648	6.62471
	P9504_5317	FUS_KO	Neuron	-6.00268	1.03704
	P9504_5329	FUS_KO	Motorneuron	4.81784	-2.77872
	P9504_5335	FUS_KO	Neuron	0.200268	2.34163
	P9504_5340	FUS_KO	Neuron	5.65861	0.630398
	P9504_5341	FUS_KO	Neuron	-0.532278	2.69607
	P9504_5344	FUS_KO	v2a	-2.03085	-3.8559
	P9504_5349	FUS_KO	Neuron	4.50686	-0.524341
	P9504_5350	FUS_KO	v2a	-0.60986	-4.77412
	P9504_5352	FUS_KO	Motorneuron	5.16346	-2.37324
	P9504_5353	FUS_KO	Motorneuron	5.00788	-2.71723
	P9504_5409	FUS_KO	v2a	-4.4529	-3.6251
	P9504_5413	FUS_KO	Neuron	-0.852454	3.23108
	P9504_5414	FUS_KO	Neuron	-5.91174	0.778545
	P9504_5415	FUS_KO	v2a	-4.75396	-3.3455
	P9504_5416	FUS_KO	v2a	1.16997	1.95483
	P9504_5420	FUS_KO	v2a	-4.63393	-3.93333
	P9504_5422	FUS_KO	Neuron	-5.00435	1.67037
	P9504_5423	FUS_KO	Neuron	-0.422304	-4.81489
	P9504_5424	FUS_KO	Motorneuron	4.89133	-3.03138
	P10008_1293	FUS_KO	Neuron	0.539724	-0.0794191
	P10008_1294	FUS_KO	Neuron	0.661139	-0.218052
	P10008_1295	FUS_KO	Neuron	0.585796	-0.494914
	P10008_1302	FUS_KO	Neuron	0.76392	-0.42116
	P10008_1303	FUS_KO	Neuron	0.767213	-0.60331
	P10008_1304	FUS_KO	Neuron	0.66336	-0.253933
	P10008_1305	FUS_KO	Neuron	0.262643	-0.425675
	P10008_1308	FUS_KO	Neuron	0.394159	-0.486714
	P10008_1316	FUS_KO	Motorneuron	3.30321	-3.60103
	P10008_1318	FUS_KO	Neuron	0.385388	0.0933115
	P10008_1319	FUS_KO	Neuron	0.506755	-0.195518
	P10008_1321	FUS_KO	Motorneuron	3.65741	-3.56114
	P10008_1322	FUS_KO	Neuron	0.688036	-0.409188
	P10008_1323	FUS_KO	Motorneuron	5.7982	5.293
	P10008_1324	FUS_KO	Neuron	0.590584	-0.121903
	P10008_1328	FUS_KO	Neuron	-0.302945	-0.947162
	P10008_1329	FUS_KO	Neuron	-0.40148	-0.771508
	P10008_1330	FUS_KO	v2a	-0.656742	-1.08632
	P10008_1333	FUS_KO	v2a	0.310838	-0.0267124
	P10008_1334	FUS_KO	v2a	-0.24351	-0.836216
	P10008_1335	FUS_KO	Neuron	0.44564	-0.401992
	P10008_1336	FUS_KO	Neuron	0.394368	0.952373
	P10008_1481	FUS_KO	Neuron	0.110836	-0.667091
	P10008_1484	FUS_KO	Neuron	0.841508	-0.346761
	P10008_1489	FUS_KO	Neuron	0.597358	-0.299987
	P10008_1495	FUS_KO	Motorneuron	3.19275	-5.22196
	P18001_1001	FUS_KO	Motorneuron	-0.530508	3.49755
	P18001_1002	FUS_KO	Motorneuron	6.27903	-2.8638
	P18001_1003	FUS_KO	Neuron	0.499017	-0.368417
	P18001_1004	FUS_KO	v2a	-3.18092	-3.85783
	P18001_1005	FUS_KO	Motorneuron	5.01349	0.402753
	P18001_1006	FUS_KO	Motorneuron	-3.33916	-2.20321
	P18001_1007	FUS_KO	Motorneuron	-0.274906	4.06839
	P18001_1008	FUS_KO	Motorneuron	0.912718	-5.43154
	P18001_1009	FUS_KO	Motorneuron	2.36561	-3.69715
	P18001_1010	FUS_KO	Motorneuron	4.10546	0.56354
	P18001_1011	FUS_KO	Neuron	-5.88981	0.984961
	P18001_1012	FUS_KO	Motorneuron	5.50253	-0.681317
	P18001_1013	FUS_KO	Neuron	-4.23782	-4.23279
	P18001_1014	FUS_KO	Motorneuron	3.25814	4.67242
	P18001_1015	FUS_KO	v2a	-2.8695	-3.58302
	P18001_1016	FUS_KO	Neuron	-3.56316	-2.90889
	P18001_1017	FUS_KO	v2a	-3.92636	-4.39809
	P18001_1018	FUS_KO	v2a	-2.51619	-2.79513
	P18001_1019	FUS_KO	Motorneuron	3.39793	0.140096
	P18001_1020	FUS_KO	v2a	-3.94645	-4.45012
	P18001_1021	FUS_KO	Motorneuron	3.19228	4.96724
	P18001_1022	FUS_KO	Motorneuron	-3.98197	-4.09261
	P18001_1023	FUS_KO	Motorneuron	6.3204	-2.79875
	P18001_1024	FUS_KO	Motorneuron	2.22138	4.56324
	P18001_1025	FUS_KO	Motorneuron	2.00466	-0.137279
	P18001_1026	FUS_KO	Motorneuron	1.49835	-0.290295
	P18001_1027	FUS_KO	Motorneuron	1.03187	-1.0804
	P18001_1028	FUS_KO	Motorneuron	-0.015258	0.150951
	P18001_1029	FUS_KO	Motorneuron	1.08662	-1.18285
	P18001_1030	FUS_KO	Motorneuron	1.27136	-1.80228
	P18001_1031	FUS_KO	Motorneuron	1.24096	-0.195158
	P18001_1032	FUS_KO	Motorneuron	0.802212	-0.163915
	P18001_2033	FUS_KO	Neuron	-3.67878	-4.37071
	P18001_2034	FUS_KO	Neuron	4.52878	1.37229
	P18001_2035	FUS_KO	Motorneuron	4.83684	1.12817
	P18001_2036	FUS_KO	Motorneuron	1.75628	-3.44639
	P18001_2037	FUS_KO	Motorneuron	-3.3693	-1.93876
	P18001_2038	FUS_KO	Motorneuron	3.05625	4.82745
	P18001_2039	FUS_KO	Motorneuron	4.53145	0.912779
	P18001_2040	FUS_KO	Motorneuron	2.10879	-3.76042
	P18001_2041	FUS_KO	Motorneuron	4.55583	0.811204
	P18001_2042	FUS_KO	Neuron	-2.84753	-2.68028
	P18001_2043	FUS_KO	Motorneuron	-3.60709	-1.72495
	P18001_2044	FUS_KO	v2a	-3.89342	-4.26001
	P18001_2045	FUS_KO	v2a	-2.69429	-3.06635
	P18001_2046	FUS_KO	Neuron	-0.449339	4.06352
	P18001_2047	FUS_KO	Motorneuron	0.452321	-0.906713
	P18001_2048	FUS_KO	Motorneuron	1.7343	-3.68774
	P18001_2049	FUS_KO	Motorneuron	-3.38139	-1.83562
	P18001_2050	FUS_KO	v2a	-2.33394	-2.8356
	P18001_2051	FUS_KO	Motorneuron	2.95532	4.79723
	P18001_2052	FUS_KO	Motorneuron	-0.315554	4.1986
	P18001_2053	FUS_KO	Neuron	-3.1472	-3.87202
	P18001_2054	FUS_KO	v2a	-3.61607	-3.68493
	P18001_2055	FUS_KO	Motorneuron	3.70491	0.525501
	P18001_2056	FUS_KO	v2a	-3.44539	-3.67765
	P18001_2057	FUS_KO	Motorneuron	1.71687	-3.52965
	P18001_2058	FUS_KO	Motorneuron	1.78997	-0.140996
	P18001_2059	FUS_KO	Neuron	2.30155	-3.86164
	P18001_2060	FUS_KO	Motorneuron	5.78263	-0.869863
	P18001_2061	FUS_KO	Motorneuron	4.3924	0.910476
	P18001_2062	FUS_KO	Motorneuron	1.88042	-3.56523
	P18001_2063	FUS_KO	Motorneuron	1.99952	-3.7854
	P18001_2064	FUS_KO	Neuron	-2.5074	-3.44315
	P18001_3065	FUS_KO	Neuron	-3.3977	-2.05585
	P18001_3066	FUS_KO	Motorneuron	2.83349	-5.31218
	P18001_3067	FUS_KO	Neuron	-0.467612	3.49676
	P18001_3068	FUS_KO	Neuron	0.689754	-1.14118
	P18001_3069	FUS_KO	Motorneuron	1.87032	-3.65005
	P18001_3070	FUS_KO	Motorneuron	4.32675	0.81484
	P18001_3071	FUS_KO	Motorneuron	0.920742	-0.684103
	P18001_3072	FUS_KO	Neuron	-5.90848	1.18777
	P18001_3073	FUS_KO	Neuron	0.353277	-0.77929
	P18001_3074	FUS_KO	Motorneuron	2.22272	-3.93147
	P18001_3075	FUS_KO	Motorneuron	-3.65209	-4.19311
	P18001_3076	FUS_KO	v2a	-2.72946	-3.71126
	P18001_3077	FUS_KO	Motorneuron	4.06168	-0.0174792
	P18001_3078	FUS_KO	Motorneuron	0.769851	-0.334924
	P18001_3079	FUS_KO	Motorneuron	-3.595	-1.54862
	P18001_3080	FUS_KO	v2a	-3.18802	-3.66811
	P18001_3081	FUS_KO	Motorneuron	5.21718	0.681595
	P18001_3082	FUS_KO	Motorneuron	5.11286	0.637271
	P18001_3083	FUS_KO	Motorneuron	5.04614	0.289999
	P18001_3084	FUS_KO	Motorneuron	5.11803	0.815638
	P18001_3085	FUS_KO	v2a	-3.37805	-4.08754
	P18001_3086	FUS_KO	v2a	-3.30672	-3.84879
	P18001_3087	FUS_KO	Neuron	-4.08058	-0.847086
	P18001_3088	FUS_KO	Motorneuron	1.76379	-5.75431
	P18001_3089	FUS_KO	Neuron	-3.83862	-1.06843
	P18001_3090	FUS_KO	Motorneuron	-4.06813	-0.713872
	P18001_3091	FUS_KO	Motorneuron	5.89617	-1.11869
	P18001_3092	FUS_KO	v2a	-4.5362	-4.54952
	P18001_3093	FUS_KO	Motorneuron	4.44097	0.305878
	P18001_3094	FUS_KO	v2a	-4.40138	-4.5878
	P18001_3095	FUS_KO	Motorneuron	-4.93193	-4.36609
	P18001_3096	FUS_KO	Motorneuron	4.83249	0.347075
	P18001_1097	FUS_P525Lhe	Neuron	-2.11002	-3.51512
	P18001_1098	FUS_P525Lhe	Motorneuron	-0.758859	3.41915
	P18001_1099	FUS_P525Lhe	Motorneuron	3.65374	1.17844
	P18001_1100	FUS_P525Lhe	Motorneuron	-0.644703	4.13052
	P18001_1101	FUS_P525Lhe	Neuron	-2.9388	-3.52629
	P18001_1103	FUS_P525Lhe	Neuron	-2.16503	-3.23535
	P18001_1104	FUS_P525Lhe	Motorneuron	-2.85389	-0.218263
	P18001_1105	FUS_P525Lhe	Motorneuron	3.72591	0.808942
	P18001_1106	FUS_P525Lhe	Motorneuron	-2.75076	-2.99343
	P18001_1107	FUS_P525Lhe	Motorneuron	3.19918	1.18194
	P18001_1108	FUS_P525Lhe	Neuron	-2.25985	-3.04394
	P18001_1110	FUS_P525Lhe	v2a	-2.41609	-2.82019
	P18001_1111	FUS_P525Lhe	Motorneuron	-0.849819	3.98047
	P18001_1112	FUS_P525Lhe	Motorneuron	3.55041	0.92236
	P18001_1113	FUS_P525Lhe	Motorneuron	4.25395	6.46725
	P18001_1114	FUS_P525Lhe	Motorneuron	4.12832	6.5067
	P18001_1115	FUS_P525Lhe	Motorneuron	3.5531	-4.1803
	P18001_1116	FUS_P525Lhe	Motorneuron	-1.03546	4.26316
	P18001_1117	FUS_P525Lhe	Neuron	-5.76115	0.744403
	P18001_1118	FUS_P525Lhe	Motorneuron	3.71205	6.62774
	P18001_1119	FUS_P525Lhe	Motorneuron	4.17488	6.25717
	P18001_1120	FUS_P525Lhe	Motorneuron	-3.5723	-1.37312
	P18001_1121	FUS_P525Lhe	Motorneuron	-1.79722	-3.94743
	P18001_1122	FUS_P525Lhe	Motorneuron	3.59539	1.12562
	P18001_1123	FUS_P525Lhe	Neuron	-5.08082	1.28085
	P18001_1125	FUS_P525Lhe	Motorneuron	4.42588	6.61658
	P18001_1126	FUS_P525Lhe	Motorneuron	-3.34811	-1.68235
	P18001_1127	FUS_P525Lhe	Motorneuron	3.84268	-5.28849
	P18001_1128	FUS_P525Lhe	Motorneuron	3.69072	6.72677
	P18001_2129	FUS_P525Lhe	Motorneuron	-0.609666	3.5169
	P18001_2130	FUS_P525Lhe	Motorneuron	3.70871	1.25792
	P18001_2131	FUS_P525Lhe	Neuron	-5.88009	1.01581
	P18001_2132	FUS_P525Lhe	v2a	-2.11287	-3.36947
	P18001_2133	FUS_P525Lhe	Motorneuron	4.21011	1.09354
	P18001_2134	FUS_P525Lhe	Motorneuron	3.45121	1.24882
	P18001_2135	FUS_P525Lhe	Motorneuron	-0.892451	4.27188
	P18001_2136	FUS_P525Lhe	Neuron	-5.75799	1.01211
	P18001_2137	FUS_P525Lhe	v2a	-2.60418	-3.53064
	P18001_2138	FUS_P525Lhe	Motorneuron	5.88324	-3.41647
	P18001_2139	FUS_P525Lhe	Motorneuron	2.23851	-3.80971
	P18001_2140	FUS_P525Lhe	Motorneuron	3.52584	1.05281
	P18001_2141	FUS_P525Lhe	Motorneuron	3.8403	0.774964
	P18001_2142	FUS_P525Lhe	Motorneuron	-2.86401	-0.82478
	P18001_2143	FUS_P525Lhe	Motorneuron	-0.924837	4.23387
	P18001_2144	FUS_P525Lhe	Motorneuron	-2.06099	-3.83987
	P18001_2145	FUS_P525Lhe	Motorneuron	3.53715	6.72059
	P18001_2146	FUS_P525Lhe	Motorneuron	3.6034	6.58422
	P18001_2147	FUS_P525Lhe	Neuron	-5.63181	1.34095
	P18001_2148	FUS_P525Lhe	Motorneuron	4.20493	6.46535
	P18001_2149	FUS_P525Lhe	Neuron	3.71166	6.60045
	P18001_2150	FUS_P525Lhe	Motorneuron	4.30213	6.54554
	P18001_2151	FUS_P525Lhe	Neuron	-2.42258	-3.32087
	P18001_2152	FUS_P525Lhe	Neuron	-5.62677	1.3065
	P18001_2153	FUS_P525Lhe	v2a	3.72903	6.67157
	P18001_2154	FUS_P525Lhe	Neuron	-5.30108	1.03542
	P18001_2155	FUS_P525Lhe	Neuron	-5.07731	1.43532
	P18001_2156	FUS_P525Lhe	v2a	-5.94375	0.827406
	P18001_2157	FUS_P525Lhe	v2a	-4.57153	-4.12568
	P18001_2158	FUS_P525Lhe	Neuron	-2.02202	3.6998
	P18001_2159	FUS_P525Lhe	Neuron	-5.69066	1.22395
	P18001_2160	FUS_P525Lhe	Motorneuron	3.4699	-0.651063
	P18001_3169	FUS_P525Lhe	Motorneuron	3.65625	5.84462
	P18001_3170	FUS_P525Lhe	Motorneuron	4.61773	1.30554
	P18001_3171	FUS_P525Lhe	Motorneuron	3.26628	1.34352
	P18001_3172	FUS_P525Lhe	Motorneuron	3.36813	5.61996
	P18001_3173	FUS_P525Lhe	Neuron	3.31462	1.33479
	P18001_3174	FUS_P525Lhe	Motorneuron	-0.662975	3.13476
	P18001_3175	FUS_P525Lhe	Motorneuron	-0.694746	4.05449
	P18001_3176	FUS_P525Lhe	Neuron	-0.88976	3.65216
	P18001_3177	FUS_P525Lhe	Motorneuron	3.61527	0.881587
	P18001_3178	FUS_P525Lhe	v2a	3.61156	6.62575
	P18001_3179	FUS_P525Lhe	Motorneuron	3.65792	5.22616
	P18001_3180	FUS_P525Lhe	Motorneuron	3.50065	6.70853
	P18001_3181	FUS_P525Lhe	Motorneuron	-4.20958	-0.186107
	P18001_3182	FUS_P525Lhe	Motorneuron	3.29055	-4.57686
	P18001_3183	FUS_P525Lhe	Motorneuron	3.66959	6.68565
	P18001_3184	FUS_P525Lhe	Motorneuron	4.34695	6.32419
	P18001_3185	FUS_P525Lhe	Neuron	-5.17035	1.51955
	P18001_3186	FUS_P525Lhe	Motorneuron	4.20778	6.30383
	P18001_3187	FUS_P525Lhe	Neuron	-1.87445	-3.59804
	P18001_3188	FUS_P525Lhe	Motorneuron	3.44618	6.80429
	P18001_3189	FUS_P525Lhe	Motorneuron	4.29005	6.50898
	P18001_3190	FUS_P525Lhe	Motorneuron	4.47672	5.70864
	P18001_3191	FUS_P525Lhe	Motorneuron	3.20969	-4.57387
	P18001_3192	FUS_P525Lhe	Motorneuron	3.54428	-0.071057
	P8524_1204	FUS_P525Lho	Neuron	-4.62092	-3.62327
	P8524_1205	FUS_P525Lho	Motorneuron	3.21115	5.02033
	P8524_1206	FUS_P525Lho	Neuron	-3.16322	-1.47254
	P8524_1214	FUS_P525Lho	Motorneuron	3.79123	-3.98446
	P8524_1215	FUS_P525Lho	v2a	-4.07141	-4.0533
	P8524_1216	FUS_P525Lho	Motorneuron	5.01929	0.134595
	P8524_1217	FUS_P525Lho	Neuron	0.614386	1.86042
	P8524_1220	FUS_P525Lho	Neuron	-4.26022	-4.34692
	P8524_1222	FUS_P525Lho	Neuron	-3.10179	-1.93375
	P8524_1224	FUS_P525Lho	Motorneuron	-3.47664	-2.01907
	P8524_1225	FUS_P525Lho	Motorneuron	3.01172	5.04068
	P8524_1228	FUS_P525Lho	v2a	-3.43464	-3.88574
	P8524_1229	FUS_P525Lho	Neuron	3.35747	0.567106
	P8524_1230	FUS_P525Lho	Motorneuron	3.4512	4.75527
	P8524_1231	FUS_P525Lho	Motorneuron	3.2126	4.76278
	P8524_1232	FUS_P525Lho	Neuron	-4.13171	-4.20189
	P8524_1235	FUS_P525Lho	v2a	-4.02918	-4.47905
	P8524_1236	FUS_P525Lho	Motorneuron	3.55207	5.45325
	P8524_1238	FUS_P525Lho	Motorneuron	3.17753	4.91181
	P8524_1239	FUS_P525Lho	Neuron	-2.32261	-1.83573
	P8524_1241	FUS_P525Lho	Motorneuron	3.47721	4.48923
	P8524_1244	FUS_P525Lho	Neuron	-2.08784	-3.56119
	P8524_1246	FUS_P525Lho	Neuron	5.7011	-0.935895
	P8524_1247	FUS_P525Lho	Neuron	1.21058	2.18052
	P8524_1249	FUS_P525Lho	Neuron	-2.79289	-2.44991
	P8524_1251	FUS_P525Lho	v2a	-2.70822	-3.70176
	P8524_1252	FUS_P525Lho	Motorneuron	3.92713	5.9122
	P8524_1253	FUS_P525Lho	v2a	-3.52487	-3.88762
	P8524_1254	FUS_P525Lho	Neuron	-3.2891	-1.60073
	P8524_1255	FUS_P525Lho	Motorneuron	3.37807	4.9022
	P8524_1260	FUS_P525Lho	Motorneuron	0.792658	2.08941
	P8524_1262	FUS_P525Lho	Neuron	0.198148	-0.387364
	P8524_1263	FUS_P525Lho	Motorneuron	3.5292	4.83655
	P8524_1264	FUS_P525Lho	Neuron	-3.22582	-1.53877
	P8524_1267	FUS_P525Lho	Neuron	1.81353	4.00775
	P8524_1268	FUS_P525Lho	Motorneuron	3.33661	4.89758
	P8524_1271	FUS_P525Lho	Motorneuron	3.32355	4.68486
	P8524_1272	FUS_P525Lho	Neuron	5.85087	0.547503
	P8524_1372	FUS_P525Lho	Neuron	-0.121252	2.66937
	P8524_1374	FUS_P525Lho	Motorneuron	3.6583	4.58134
	P8524_1376	FUS_P525Lho	Neuron	-2.46636	-1.32306
	P8524_1380	FUS_P525Lho	v2a	-4.24878	-4.58663
	P8524_1381	FUS_P525Lho	Neuron	-3.18447	-1.67791
	P8524_1382	FUS_P525Lho	Neuron	-3.17382	-2.40175
	P8524_1384	FUS_P525Lho	Motorneuron	4.91837	-0.272342
	P8524_1389	FUS_P525Lho	Motorneuron	5.10281	-2.01579
	P8524_1390	FUS_P525Lho	v2a	-4.08916	-4.54152
	P8524_1395	FUS_P525Lho	Motorneuron	3.0964	4.60679
	P8524_1218	FUS_P525Lho	Neuron	-5.24859	0.46881
	P8524_1226	FUS_P525Lho	Motorneuron	5.32919	-0.00241096
	P8524_1234	FUS_P525Lho	Motorneuron	3.32221	4.47254
	P8524_1242	FUS_P525Lho	v2a	-4.51678	-4.55387
	P8524_1258	FUS_P525Lho	Motorneuron	3.5416	4.59644
	P8524_1274	FUS_P525Lho	v2a	-4.57174	-4.36339
	P8524_1394	FUS_P525Lho	Neuron	-3.77345	-2.33473
	P10008_1193	FUS_P525Lho	v2a	-0.0234588	0.0444472
	P10008_1194	FUS_P525Lho	Neuron	-3.64865	2.76319
	P10008_1195	FUS_P525Lho	Neuron	-4.1114	-4.50965
	P10008_1196	FUS_P525Lho	Neuron	-3.02734	2.16243
	P10008_1197	FUS_P525Lho	v2a	-1.68176	-3.13206
	P10008_1198	FUS_P525Lho	v2a	-0.723819	-1.1854
	P10008_1199	FUS_P525Lho	Neuron	-2.3524	0.137047
	P10008_1200	FUS_P525Lho	Neuron	-3.56012	2.42884
	P10008_1201	FUS_P525Lho	Neuron	-0.042667	-0.350211
	P10008_1202	FUS_P525Lho	v2a	0.181512	0.648735
	P10008_1203	FUS_P525Lho	Neuron	-3.19998	2.7851
	P10008_1204	FUS_P525Lho	Neuron	-0.326805	1.6186
	P10008_1205	FUS_P525Lho	Neuron	-1.00374	0.150077
	P10008_1206	FUS_P525Lho	Neuron	-3.08324	2.43751
	P10008_1209	FUS_P525Lho	Neuron	0.392913	-0.224974
	P10008_1212	FUS_P525Lho	Neuron	0.5703	-0.176702
	P10008_1213	FUS_P525Lho	Neuron	-0.714052	-1.01911
	P10008_1214	FUS_P525Lho	Neuron	-1.16946	0.0985976
	P10008_1216	FUS_P525Lho	Neuron	-1.25138	0.137769
	P10008_1217	FUS_P525Lho	v2a	-1.94982	-4.04222
	P10008_1222	FUS_P525Lho	Neuron	-2.966	0.22515
	P10008_1223	FUS_P525Lho	Motorneuron	3.28612	-4.79906
	P10008_1225	FUS_P525Lho	Neuron	-3.21691	0.0403812
	P10008_1226	FUS_P525Lho	Neuron	-3.09851	0.0367331
	P10008_1228	FUS_P525Lho	Neuron	-0.109599	0.85807
	P10008_1229	FUS_P525Lho	Neuron	-3.55994	2.79817
	P10008_1234	FUS_P525Lho	Neuron	-3.32052	2.31969
	P10008_1235	FUS_P525Lho	Neuron	-2.23685	-0.709783
	P10008_1237	FUS_P525Lho	Neuron	-0.115639	-0.213941
	P10008_1238	FUS_P525Lho	Neuron	-0.897197	-1.52101
	P10008_1239	FUS_P525Lho	v2a	-1.82943	-3.71908
	P10008_1240	FUS_P525Lho	v2a	-1.02171	-1.71182
	P18001_1289	FUS_P525Lho	Motorneuron	5.19222	-4.08689
	P18001_1290	FUS_P525Lho	Motorneuron	3.12628	-4.69906
	P18001_1291	FUS_P525Lho	Motorneuron	3.30892	-4.36234
	P18001_1292	FUS_P525Lho	Motorneuron	-3.94288	-0.373702
	P18001_1293	FUS_P525Lho	Motorneuron	2.34595	-5.49303
	P18001_1294	FUS_P525Lho	v2a	0.378835	-1.08969
	P18001_1295	FUS_P525Lho	Motorneuron	1.38189	1.98062
	P18001_1296	FUS_P525Lho	Motorneuron	2.77994	-4.31388
	P18001_1297	FUS_P525Lho	Neuron	-4.80014	0.801283
	P18001_1298	FUS_P525Lho	Motorneuron	-4.33196	0.739793
	P18001_1299	FUS_P525Lho	Motorneuron	3.88412	-5.18594
	P18001_1300	FUS_P525Lho	Motorneuron	2.10101	-5.82824
	P18001_1301	FUS_P525Lho	Neuron	-5.11562	0.966788
	P18001_1302	FUS_P525Lho	Motorneuron	5.70746	-3.5527
	P18001_1303	FUS_P525Lho	Motorneuron	3.52008	-4.46763
	P18001_1304	FUS_P525Lho	Motorneuron	3.36607	-4.46521
	P18001_1305	FUS_P525Lho	Neuron	6.02718	-3.82946
	P18001_1306	FUS_P525Lho	Neuron	-4.80453	1.32043
	P18001_1307	FUS_P525Lho	Motorneuron	2.72596	-5.13271
	P18001_1308	FUS_P525Lho	Motorneuron	0.648022	-1.03702
	P18001_1309	FUS_P525Lho	Motorneuron	3.61492	-4.94257
	P18001_1310	FUS_P525Lho	Neuron	-5.03482	1.13153
	P18001_1311	FUS_P525Lho	Motorneuron	0.766682	-1.36458
	P18001_1312	FUS_P525Lho	Motorneuron	0.345379	-1.16331
	P18001_1313	FUS_P525Lho	Motorneuron	2.59253	-5.63302
	P18001_1315	FUS_P525Lho	Neuron	-4.3698	0.580907
	P18001_1316	FUS_P525Lho	Motorneuron	3.89805	-5.22163
	P18001_1317	FUS_P525Lho	Motorneuron	2.97311	-4.80577
	P18001_1318	FUS_P525Lho	Motorneuron	2.60535	-4.47754
	P18001_1319	FUS_P525Lho	Motorneuron	-3.99699	-0.747065
	P18001_1320	FUS_P525Lho	Motorneuron	2.85447	-5.71698
	P18001_2321	FUS_P525Lho	Motorneuron	2.40874	-4.98733
	P18001_2322	FUS_P525Lho	Motorneuron	6.16685	-3.8155
	P18001_2323	FUS_P525Lho	Motorneuron	2.43185	-5.08939
	P18001_2324	FUS_P525Lho	Motorneuron	2.5778	-4.75692
	P18001_2325	FUS_P525Lho	Neuron	-5.50297	1.25666
	P18001_2326	FUS_P525Lho	Motorneuron	2.47273	-4.11262
	P18001_2327	FUS_P525Lho	Motorneuron	1.73929	-5.41481
	P18001_2328	FUS_P525Lho	Motorneuron	3.35877	-5.12063
	P18001_2329	FUS_P525Lho	Neuron	-5.43448	1.28288
	P18001_2330	FUS_P525Lho	Motorneuron	5.68703	-3.59957
	P18001_2331	FUS_P525Lho	Motorneuron	3.49555	-4.82832
	P18001_2332	FUS_P525Lho	Motorneuron	5.65382	-3.60955
	P18001_2333	FUS_P525Lho	Motorneuron	3.89052	-5.1295
	P18001_2334	FUS_P525Lho	Motorneuron	2.34308	-5.11414
	P18001_2335	FUS_P525Lho	Motorneuron	3.84525	-5.29011
	P18001_2336	FUS_P525Lho	Motorneuron	2.39477	-5.04207
	P18001_2337	FUS_P525Lho	Motorneuron	5.42146	-2.94349
	P18001_2338	FUS_P525Lho	Motorneuron	5.46809	-3.66898
	P18001_2339	FUS_P525Lho	Neuron	-5.32484	1.2145
	P18001_2340	FUS_P525Lho	Motorneuron	6.12087	-3.93144
	P18001_2341	FUS_P525Lho	Neuron	-5.36944	1.27251
	P18001_2342	FUS_P525Lho	Motorneuron	3.64742	-4.73472
	P18001_2343	FUS_P525Lho	Motorneuron	6.09097	-3.87812
	P18001_2344	FUS_P525Lho	Motorneuron	2.68689	-4.93861
	P18001_2345	FUS_P525Lho	Motorneuron	1.82657	-5.42974
	P18001_2346	FUS_P525Lho	Motorneuron	2.74295	-5.00464
	P18001_2347	FUS_P525Lho	Motorneuron	-4.51732	0.577303
	P18001_2348	FUS_P525Lho	Motorneuron	5.96992	-3.94353
	P18001_2349	FUS_P525Lho	Motorneuron	1.86473	-5.28128
	P18001_2350	FUS_P525Lho	Motorneuron	2.38898	-5.35269
	P18001_2351	FUS_P525Lho	Neuron	-4.28715	0.133737
	P18001_2352	FUS_P525Lho	Motorneuron	2.82638	-4.45078
	P18001_3353	FUS_P525Lho	Neuron	-5.14511	1.22721
	P18001_3354	FUS_P525Lho	Motorneuron	2.85762	-4.25292
	P18001_3356	FUS_P525Lho	Motorneuron	2.61449	-5.13446
	P18001_3357	FUS_P525Lho	Motorneuron	2.77701	-5.72239
	P18001_3358	FUS_P525Lho	Motorneuron	5.45688	-3.6571
	P18001_3360	FUS_P525Lho	Motorneuron	1.88471	-5.70078
	P18001_3361	FUS_P525Lho	Motorneuron	5.95403	-3.72769
	P18001_3362	FUS_P525Lho	Motorneuron	5.1137	-1.93563
	P18001_3364	FUS_P525Lho	Motorneuron	2.32451	-5.08493
	P18001_3365	FUS_P525Lho	Neuron	-5.61545	1.26411
	P18001_3366	FUS_P525Lho	Motorneuron	2.54925	-5.43847
	P18001_3367	FUS_P525Lho	Motorneuron	-4.81304	1.11355
	P18001_3368	FUS_P525Lho	Motorneuron	5.43218	-2.90151
	P18001_3369	FUS_P525Lho	Motorneuron	5.75907	-3.48013
	P18001_3370	FUS_P525Lho	Motorneuron	5.46176	-3.08109
	P18001_3371	FUS_P525Lho	Motorneuron	4.26599	0.229716
	P18001_3372	FUS_P525Lho	Neuron	-5.26409	1.16514
	P18001_3373	FUS_P525Lho	Motorneuron	-4.16762	-0.205115
	P18001_3374	FUS_P525Lho	Motorneuron	3.25722	-5.56151
	P18001_3375	FUS_P525Lho	Motorneuron	2.57885	-5.22276
	P18001_3376	FUS_P525Lho	Motorneuron	3.70768	-4.97349
	P18001_3377	FUS_P525Lho	Motorneuron	5.68325	-3.84353
	P18001_3379	FUS_P525Lho	Motorneuron	-4.46923	0.956574
	P18001_3380	FUS_P525Lho	Motorneuron	2.56112	-5.13899
	P18001_3381	FUS_P525Lho	Motorneuron	2.35951	-5.19572
	P18001_3382	FUS_P525Lho	Motorneuron	2.93633	-4.80849
	P18001_3383	FUS_P525Lho	Motorneuron	3.3555	-4.6559
	P18001_3384	FUS_P525Lho	Motorneuron	2.28507	-5.31022
	P9504_5140	FUS_R495X	Neuron	-4.40951	-0.110232
	P9504_5142	FUS_R495X	Neuron	-0.781597	-4.79065
	P9504_5143	FUS_R495X	Neuron	2.22577	-5.37974
	P9504_5145	FUS_R495X	Neuron	-4.00304	1.01493
	P9504_5146	FUS_R495X	Motorneuron	4.12402	5.96699
	P9504_5149	FUS_R495X	Neuron	-3.25908	1.11499
	P9504_5151	FUS_R495X	Neuron	-5.44359	0.583467
	P9504_5152	FUS_R495X	Motorneuron	3.89373	5.75019
	P9504_5153	FUS_R495X	Motorneuron	4.05513	5.76022
	P9504_5154	FUS_R495X	Neuron	1.07034	4.19535
	P9504_5155	FUS_R495X	Motorneuron	2.99026	-5.25854
	P9504_5156	FUS_R495X	Motorneuron	3.81716	5.74808
	P9504_5158	FUS_R495X	Motorneuron	3.8831	5.57561
	P9504_5159	FUS_R495X	Neuron	-4.9021	0.618452
	P9504_5160	FUS_R495X	Neuron	-4.79281	0.124239
	P9504_5161	FUS_R495X	v2a	-4.83323	-3.13134
	P9504_5162	FUS_R495X	Neuron	-3.13326	0.788326
	P9504_5163	FUS_R495X	Neuron	-5.18149	-2.37949
	P9504_5166	FUS_R495X	Neuron	-5.85641	0.113645
	P9504_5167	FUS_R495X	Neuron	1.26416	4.27823
	P9504_5168	FUS_R495X	Neuron	1.68416	-5.8373
	P9504_5169	FUS_R495X	Neuron	-5.112	0.151822
	P9504_5170	FUS_R495X	Neuron	-5.59274	-0.617009
	P9504_5171	FUS_R495X	Neuron	-3.73325	0.533041
	P9504_5172	FUS_R495X	v2a	0.182435	-5.14993
	P9504_5173	FUS_R495X	Neuron	-4.5073	0.732637
	P9504_5174	FUS_R495X	v2a	0.597391	-5.21398
	P9504_5176	FUS_R495X	v2a	-4.84981	-3.19695
	P9504_5177	FUS_R495X	v2a	-0.269387	-4.97834
	P9504_5178	FUS_R495X	Neuron	0.192634	-0.255392
	P9504_5179	FUS_R495X	Motorneuron	3.54279	5.35719
	P9504_5181	FUS_R495X	Neuron	-5.6541	0.332239
	P9504_5182	FUS_R495X	Motorneuron	3.9141	5.36547
	P9504_5183	FUS_R495X	Neuron	-3.48157	0.612056
	P9504_5184	FUS_R495X	Neuron	-4.07217	0.733343
	P9504_5185	FUS_R495X	v2a	-4.24456	-3.46761
	P9504_5187	FUS_R495X	Neuron	-4.03448	0.318989
	P9504_5188	FUS_R495X	Neuron	-5.76555	0.899828
	P9504_5189	FUS_R495X	Neuron	-5.0545	0.889946
	P9504_5190	FUS_R495X	Motorneuron	4.0537	5.32116
	P9504_5191	FUS_R495X	Neuron	0.459076	-5.33777
	P9504_5192	FUS_R495X	Neuron	3.03491	0.783422
	P9504_5193	FUS_R495X	Motorneuron	0.680921	-5.28076
	P9504_5194	FUS_R495X	Neuron	-5.11781	0.79356
	P9504_5195	FUS_R495X	Motorneuron	3.83989	4.70324
	P9504_5196	FUS_R495X	Motorneuron	2.07784	-5.08246
	P9504_5197	FUS_R495X	Motorneuron	3.78832	5.39858
	P9504_5198	FUS_R495X	Neuron	-6.24724	1.03177
	P9504_5199	FUS_R495X	Neuron	-3.63578	0.44433
	P9504_5200	FUS_R495X	Motorneuron	3.89102	5.92139
	P9504_5201	FUS_R495X	Motorneuron	-5.09036	-2.76524
	P9504_5203	FUS_R495X	Motorneuron	-3.70569	0.0752292
	P9504_5204	FUS_R495X	v2a	1.58621	-5.28761
	P9504_5206	FUS_R495X	v2a	-4.94416	-2.99543
	P9504_5207	FUS_R495X	Motorneuron	-4.93375	-0.175412
	P9504_5208	FUS_R495X	Motorneuron	3.9547	5.63314
	P9504_5209	FUS_R495X	Neuron	-3.15652	0.462567
	P9504_5210	FUS_R495X	Neuron	-4.91597	1.06971
	P9504_5211	FUS_R495X	Motorneuron	1.83465	-5.76868
	P9504_5356	FUS_R495X	Motorneuron	4.16279	4.97961
	P9504_5357	FUS_R495X	Neuron	-3.95283	-0.0463158
	P9504_5358	FUS_R495X	Neuron	1.01302	3.92705
	P9504_5359	FUS_R495X	Neuron	-5.9349	0.404122
	P9504_5360	FUS_R495X	Neuron	3.63725	1.23709
	P9504_5361	FUS_R495X	Neuron	-5.32877	0.549628
	P9504_5363	FUS_R495X	Motorneuron	-5.26406	0.843099
	P9504_5365	FUS_R495X	Neuron	-3.71948	0.446551
	P9504_5366	FUS_R495X	Neuron	-5.74192	0.931138
	P9504_5367	FUS_R495X	Neuron	3.28278	0.873426
	P9504_5370	FUS_R495X	Motorneuron	3.67617	-4.02294
	P9504_5372	FUS_R495X	Neuron	-2.76167	-0.0953326
	P9504_5373	FUS_R495X	Neuron	-3.66162	0.420984
	P9504_5374	FUS_R495X	Neuron	-4.65919	-3.31112
	P9504_5375	FUS_R495X	Neuron	-3.77678	0.356609
	P9504_5376	FUS_R495X	Motorneuron	4.187	5.75467
	P9504_5377	FUS_R495X	Neuron	-5.6701	-0.0148519
	P9504_5378	FUS_R495X	Neuron	3.54258	1.17475
	P9504_5379	FUS_R495X	Neuron	3.41189	0.963842
	P10008_1241	FUS_R495X	Motorneuron	5.41601	5.297
	P10008_1244	FUS_R495X	Motorneuron	5.69077	5.43105
	P10008_1245	FUS_R495X	Neuron	0.0490866	0.617677
	P10008_1247	FUS_R495X	Neuron	-0.0946273	0.530165
	P10008_1251	FUS_R495X	Neuron	-3.21042	3.27333
	P10008_1252	FUS_R495X	Neuron	1.08258	2.02692
	P10008_1254	FUS_R495X	Neuron	-0.207157	0.720312
	P10008_1255	FUS_R495X	Neuron	-0.329773	2.52295
	P10008_1257	FUS_R495X	Neuron	-2.94591	2.98268
	P10008_1259	FUS_R495X	Neuron	-0.600542	2.88171
	P10008_1261	FUS_R495X	Neuron	-2.52741	1.62634
	P10008_1262	FUS_R495X	Motorneuron	-0.230214	1.44396
	P10008_1264	FUS_R495X	Neuron	0.566505	1.85454
	P10008_1265	FUS_R495X	Neuron	-0.680334	3.0044
	P10008_1266	FUS_R495X	Motorneuron	5.74274	5.37146
	P10008_1268	FUS_R495X	v2a	0.164096	0.540003
	P10008_1269	FUS_R495X	Neuron	-1.00972	2.30277
	P10008_1270	FUS_R495X	Motorneuron	5.14636	5.27723
	P10008_1276	FUS_R495X	Neuron	-0.212115	0.634509
	P10008_1277	FUS_R495X	Neuron	0.376402	0.394149
	P10008_1279	FUS_R495X	Neuron	-0.349717	2.8044
	P10008_1280	FUS_R495X	Neuron	-3.69867	1.33235
	P10008_1283	FUS_R495X	Neuron	-1.09804	0.167296
	P10008_1284	FUS_R495X	Neuron	-0.21705	1.12012
	P10008_1285	FUS_R495X	Neuron	-0.414761	0.78858
	P10008_1286	FUS_R495X	Neuron	-3.59867	1.45854
	P10008_1287	FUS_R495X	Neuron	0.630288	1.98665
	P10008_1288	FUS_R495X	v2a	-2.08442	-2.73767
	P18001_1193	FUS_R495X	v2a	-4.62596	-4.22568
	P18001_1194	FUS_R495X	Motorneuron	6.20449	-2.71522
	P18001_1195	FUS_R495X	Motorneuron	3.01633	-3.95519
	P18001_1196	FUS_R495X	v2a	-2.31972	-3.73323
	P18001_1197	FUS_R495X	v2a	-2.60258	-3.1783
	P18001_1198	FUS_R495X	v2a	-2.45254	-3.70408
	P18001_1199	FUS_R495X	Motorneuron	0.421004	-1.05966
	P18001_1200	FUS_R495X	v2a	-2.9794	-3.43719
	P18001_1201	FUS_R495X	Motorneuron	5.90246	-0.985904
	P18001_1202	FUS_R495X	Motorneuron	0.824801	-5.57907
	P18001_1203	FUS_R495X	Motorneuron	3.72141	0.673367
	P18001_1204	FUS_R495X	Neuron	-1.39931	-1.27288
	P18001_1205	FUS_R495X	Neuron	-2.27665	-2.63381
	P18001_1206	FUS_R495X	Motorneuron	1.81226	-3.58151
	P18001_1207	FUS_R495X	Motorneuron	6.34095	-2.8524
	P18001_1208	FUS_R495X	Neuron	-2.59649	-2.88696
	P18001_1209	FUS_R495X	Motorneuron	3.63769	0.516299
	P18001_1210	FUS_R495X	Motorneuron	3.94637	0.345943
	P18001_1211	FUS_R495X	Neuron	-2.70636	-2.69968
	P18001_1212	FUS_R495X	Motorneuron	3.848	0.036606
	P18001_1213	FUS_R495X	Motorneuron	3.67741	0.630444
	P18001_1214	FUS_R495X	Motorneuron	3.63202	0.357857
	P18001_1215	FUS_R495X	Motorneuron	6.25727	-2.9507
	P18001_1216	FUS_R495X	Motorneuron	4.19227	0.826015
	P18001_1217	FUS_R495X	Motorneuron	3.69317	0.304872
	P18001_1218	FUS_R495X	Neuron	-5.91245	0.95069
	P18001_1219	FUS_R495X	Motorneuron	6.324	-2.87943
	P18001_1220	FUS_R495X	Motorneuron	-3.4685	-2.24164
	P18001_1221	FUS_R495X	Motorneuron	-0.33611	4.56928
	P18001_1222	FUS_R495X	Motorneuron	4.13115	-0.0805779
	P18001_1223	FUS_R495X	Motorneuron	-3.70253	-2.38654
	P18001_2225	FUS_R495X	v2a	-2.38552	-2.7158
	P18001_2226	FUS_R495X	v2a	-2.34186	-2.37105
	P18001_2227	FUS_R495X	Motorneuron	3.49814	0.0906942
	P18001_2228	FUS_R495X	Motorneuron	-0.708703	3.91101
	P18001_2229	FUS_R495X	Motorneuron	3.60312	0.236089
	P18001_2230	FUS_R495X	Neuron	3.91094	0.523741
	P18001_2231	FUS_R495X	Motorneuron	3.64127	0.405104
	P18001_2232	FUS_R495X	v2a	-2.65415	-2.85046
	P18001_2233	FUS_R495X	Motorneuron	-2.8426	-2.12368
	P18001_2234	FUS_R495X	Motorneuron	4.07923	0.967565
	P18001_2235	FUS_R495X	Motorneuron	2.33622	-3.96828
	P18001_2236	FUS_R495X	Motorneuron	5.75002	0.38708
	P18001_2237	FUS_R495X	Neuron	-5.16287	1.00201
	P18001_2238	FUS_R495X	Neuron	-2.66722	-2.97559
	P18001_2239	FUS_R495X	Motorneuron	4.01491	1.09693
	P18001_2240	FUS_R495X	Neuron	-3.68398	-1.66416
	P18001_2241	FUS_R495X	Motorneuron	3.48341	1.08671
	P18001_2242	FUS_R495X	Motorneuron	4.38667	0.516624
	P18001_2243	FUS_R495X	v2a	-4.68366	-4.50367
	P18001_2244	FUS_R495X	Motorneuron	5.81883	-1.09769
	P18001_2245	FUS_R495X	Motorneuron	6.25229	-2.95306
	P18001_2246	FUS_R495X	Motorneuron	1.783	-3.58927
	P18001_2247	FUS_R495X	Motorneuron	3.53469	0.292779
	P18001_2248	FUS_R495X	v2a	-2.99737	-3.55342
	P18001_2249	FUS_R495X	Neuron	-0.534921	3.92092
	P18001_2250	FUS_R495X	Motorneuron	4.27091	0.245197
	P18001_2251	FUS_R495X	v2a	-2.21129	-3.25213
	P18001_2252	FUS_R495X	v2a	-3.05429	-3.75646
	P18001_2253	FUS_R495X	Motorneuron	3.99425	0.746679
	P18001_2254	FUS_R495X	v2a	-2.42194	-3.00197
	P18001_2255	FUS_R495X	Motorneuron	-0.594095	3.56341
	P18001_2256	FUS_R495X	Motorneuron	-2.31266	-3.41613
	P18001_3257	FUS_R495X	Motorneuron	3.75511	0.632821
	P18001_3258	FUS_R495X	Motorneuron	3.31313	0.444268
	P18001_3259	FUS_R495X	Motorneuron	-3.18651	-1.99162
	P18001_3260	FUS_R495X	Motorneuron	4.0927	1.27182
	P18001_3261	FUS_R495X	Motorneuron	-0.952496	4.28113
	P18001_3262	FUS_R495X	Motorneuron	3.1609	1.18101
	P18001_3263	FUS_R495X	Neuron	-4.65188	-4.51046
	P18001_3264	FUS_R495X	Neuron	-2.26778	-2.84814
	P18001_3265	FUS_R495X	v2a	-2.34334	-3.39421
	P18001_3266	FUS_R495X	Motorneuron	5.88055	-1.12415
	P18001_3267	FUS_R495X	Motorneuron	3.23588	0.152718
	P18001_3268	FUS_R495X	Neuron	-5.92553	1.0829
	P18001_3270	FUS_R495X	Motorneuron	3.96051	0.298625
	P18001_3272	FUS_R495X	Motorneuron	-4.38975	-4.36589
	P18001_3273	FUS_R495X	Neuron	2.70544	-5.14331
	P18001_3274	FUS_R495X	v2a	-2.75521	-3.29851
	P18001_3275	FUS_R495X	Motorneuron	3.73649	0.379308
	P18001_3276	FUS_R495X	Motorneuron	2.20403	-3.77338
	P18001_3277	FUS_R495X	Motorneuron	5.77789	-1.09675
	P18001_3278	FUS_R495X	v2a	-4.2782	-4.68552
	P18001_3279	FUS_R495X	Motorneuron	3.78826	0.528332
	P18001_3280	FUS_R495X	Neuron	-0.606862	4.00673
	P18001_3281	FUS_R495X	Neuron	-2.16548	-2.75921
	P18001_3282	FUS_R495X	Motorneuron	4.51246	0.424874
	P18001_3283	FUS_R495X	Motorneuron	3.5241	0.522059
	P18001_3284	FUS_R495X	Neuron	-2.77256	-2.13648
	P18001_3285	FUS_R495X	Neuron	-2.24399	-3.29034
	P18001_3286	FUS_R495X	Motorneuron	2.21441	-3.788
	P18001_3287	FUS_R495X	Neuron	-4.44887	-4.65744
	P18001_3288	FUS_R495X	Neuron	-4.85112	-4.24818

## Sheet: Figure_1f
Figure 1f	Heatmap of marker genes #1
	Cell_ID	Line	Celltype	ISL1	ISL2	MNX1	UTS2	CHAT	SLC18A3	SLC5A7	PRPH	MAPT	NEFM	SNAP25	NGFR	PAX6	SOX2	MKI67	CDK1	GAPDH	ACTB
	P8524_1142	CTRL	Motorneuron	6.66458	0	0	8.38174	0	6.67673	6.99883	10.4315	6.05058	9.29471	7.01897	5.00484	0	0	0	0	11.6866	12.6717
	P8524_1144	CTRL	Motorneuron	0.292065	6.44516	0	0	1.54141	5.93532	5.56238	7.92785	7.29341	8.50686	7.4392	4.60375	0	0	0	0	11.7059	12.9238
	P8524_1157	CTRL	Motorneuron	7.85341	2.76578	0	0	4.97981	5.79276	5.62097	11.0991	6.96166	10.8446	7.86688	4.36179	0	0	0	0	11.9973	13.0318
	P8524_1165	CTRL	Motorneuron	6.43302	0	0	5.70516	1.9318	6.66169	6.47065	10.7	7.11411	9.89218	7.81777	4.03656	0	0	0	0	12.804	13.2936
	P8524_1174	CTRL	Motorneuron	1.13902	0	0	0	0	0	4.37348	9.39188	5.19573	6.79576	4.36137	5.15859	0	0	0	0	11.9896	13.0323
	P8524_1175	CTRL	Motorneuron	7.3038	0	0	6.6201	0	5.12627	6.62855	10.7209	6.43984	9.63811	6.99165	4.1766	0	0	0	0	11.797	13.122
	P8524_1179	CTRL	Motorneuron	6.01907	0	0	8.11503	0	5.27752	6.74816	9.70741	6.21368	5.84725	5.88451	2.32018	0	0	0	0	11.7228	12.2256
	P8524_1193	CTRL	Motorneuron	9.93973	5.03165	0	0	1.03259	4.58997	0	6.65833	5.48033	9.02747	1.65024	6.48404	0	0	0	0.526544	12.2785	12.8154
	P8524_1355	CTRL	Motorneuron	5.55853	4.24438	0	0	4.16679	4.41671	5.37039	10.6131	6.39901	9.33231	7.63022	4.73875	0	0	0.045393	0	12.1263	13.5298
	P10008_1043	CTRL	Motorneuron	5.39394	6.87859	4.61504	0	4.96783	4.52286	7.12378	9.46761	7.46228	11.0853	6.37487	6.55905	0	0	0	0	12.8803	12.7646
	P10008_1054	CTRL	Motorneuron	5.75157	5.78465	2.1866	0	2.82616	4.82901	1.52456	11.1781	8.24199	10.1837	7.48099	6.21734	0	0	0	0	11.5835	11.934
	P10814_1012	CTRL	Motorneuron	0	0	3.85663	0	0	2.85229	8.06334	8.54027	6.71632	10.0775	7.85706	7.53258	0	0	0	0	11.1797	12.0279
	P10814_1024	CTRL	Motorneuron	7.43632	0	0	0	0	4.66498	6.3423	11.1206	7.93973	11.7358	7.87757	4.03902	0	0	0.955529	0	11.6595	12.4701
	P10814_1121	CTRL	Motorneuron	1.68025	0	0	0	0	4.04624	0	0	2.85701	0	1.05505	1.29941	0	3.00607	2.1304	0	12.1078	11.9637
	P10814_1124	CTRL	Motorneuron	8.46023	0	0	0	0	5.94754	7.63684	10.9275	7.06805	10.6337	5.87854	6.3128	0	0	1.53555	1.59349	11.1409	11.9665
	P10814_1133	CTRL	Motorneuron	7.61241	0	0	7.90602	2.30899	5.67502	6.49733	9.84309	7.18507	10.2643	6.3653	5.46931	0	0	0	0	11.1449	12.4545
	P10814_1143	CTRL	Motorneuron	0	0	1.09627	0	0	4.19786	0	9.82887	6.24933	10.1185	8.08539	4.21739	0	4.50353	0	0	10.2856	10.791
	P10814_1178	CTRL	Motorneuron	5.01922	0	1.59604	6.18858	2.00386	5.19261	8.02062	9.40061	7.85229	10.9363	7.87274	5.7575	0	0	0.996317	0	11.421	12.1997
	P10814_1186	CTRL	Motorneuron	6.80993	0	0	6.40935	1.79318	2.14536	4.82485	9.25592	6.86932	9.61086	6.0371	5.28746	0	0	0.0847185	0	10.7635	11.2795
	P18001_1065	CTRL	Motorneuron	7.5703	0	0.917363	12.5531	0	5.49742	5.26206	9.17823	6.71871	11.3091	6.85766	5.07876	0	0	0	0	12.4554	13.3783
	P18001_1070	CTRL	Motorneuron	1.95539	0	0	4.01373	1.42247	2.17	6.15034	7.52938	3.32375	10.3568	8.25926	0	0	0	0	0	11.9629	12.4885
	P18001_1072	CTRL	Motorneuron	4.11409	0	0	5.56506	0	2.66729	2.59173	5.04353	3.73964	7.32422	5.10675	0	0	0	0	0	11.6778	12.8044
	P18001_1082	CTRL	Motorneuron	5.37484	0	0	7.48488	0	3.39169	3.09407	0	4.86595	7.22006	5.11386	3.10415	0	0	0	0	12.8507	11.8444
	P18001_1087	CTRL	Motorneuron	1.52047	0	0	1.40045	0	6.38502	0	7.15157	6.83371	8.79303	7.24074	5.95256	0	2.21652	0	0	11.3554	13.6253
	P18001_1089	CTRL	Motorneuron	8.60676	4.53801	5.85548	9.79731	0	5.54057	3.97904	5.91812	5.36014	10.1234	7.76751	7.19755	0	0	0	0	10.6823	12.6525
	P18001_1090	CTRL	Motorneuron	8.99445	0	0	2.3658	0	5.62121	7.19129	1.81507	5.8259	9.60259	7.41482	5.5803	0	0	0	0	11.0537	12.3483
	P18001_1091	CTRL	Motorneuron	5.16125	3.59482	1.73067	12.6946	0	6.12555	7.75643	0	6.30761	9.34419	8.34724	5.26263	0	0	0	0	11.6832	13.5192
	P18001_1092	CTRL	Motorneuron	4.12179	0	5.63984	8.24494	0	2.11302	2.8578	10.6504	1.34248	4.39015	4.69758	6.18714	0	0	0	0	10.4626	12.9532
	P18001_1096	CTRL	Motorneuron	7.33841	0	0	5.5967	0	6.51426	6.16373	9.72982	6.21021	8.89946	8.20929	4.40872	0	0	0	0	12.1553	13.2868
	P18001_1234	CTRL	Motorneuron	7.53401	2.35485	0	8.50985	0	7.40693	6.16163	8.30874	6.8762	11.2412	8.80808	4.78185	0	0	0	0	11.923	12.7247
	P18001_1235	CTRL	Motorneuron	5.64202	4.68781	0.558855	11.2429	0	7.24029	5.2986	9.31595	7.66092	10.7708	6.996	7.49995	0	0	0	0	11.5897	13.5455
	P18001_1236	CTRL	Motorneuron	2.58754	0	0	9.87311	0	4.79339	2.47191	11.1962	8.6915	8.32564	7.02486	5.28444	0	0	0	0	10.9008	13.6176
	P18001_1237	CTRL	Motorneuron	1.9827	0	0	2.03867	4.41587	6.54892	0.419317	5.01848	8.76108	10.3239	7.23126	5.9477	0	0	0	0	11.7526	12.9639
	P18001_1238	CTRL	Motorneuron	1.89136	0	0	3.00206	2.34199	4.92857	3.53088	5.33388	7.85537	10.6299	6.80553	6.47706	0.858893	0	0	0	13.0203	13.6729
	P18001_1239	CTRL	Motorneuron	1.00168	0	0	2.21511	0	7.09231	2.12062	1.3342	8.38462	10.4516	8.13662	4.01723	0	0	0	0	12.1657	13.1478
	P18001_1242	CTRL	Motorneuron	1.5157	0	0	4.11757	0	6.20066	7.33394	9.96433	8.04375	11.4223	7.73821	6.11249	0	0	0	0	12.113	13.5106
	P18001_1245	CTRL	Motorneuron	1.45555	0.62209	0.518438	4.27417	0	6.19552	6.0323	9.30867	6.34881	10.7311	8.25024	4.61792	0	0	0	0	12.2124	13.1329
	P18001_1246	CTRL	Motorneuron	8.14942	0	3.34569	9.67542	3.29173	6.57954	8.03045	7.87953	7.15391	9.75875	7.69977	7.54661	0	0	0	0	11.716	13.0353
	P18001_1247	CTRL	Motorneuron	1.65038	0	0	4.47722	1.02726	7.06881	7.09813	10.2737	6.56554	11.4502	7.19002	5.78626	0	0	0	0	12.4584	13.6769
	P18001_1248	CTRL	Motorneuron	5.51676	6.85276	0	13.8443	0	6.24924	4.31458	2.28198	8.36945	11.2159	7.03367	7.28256	0	0	0	0	11.8022	13.5367
	P18001_1249	CTRL	Motorneuron	7.31474	2.87748	3.19394	11.802	0	6.88384	4.66342	8.73073	7.48217	11.0018	9.19674	7.61596	0	0	0	0	12.5918	13.3438
	P18001_1250	CTRL	Motorneuron	1.22524	0.97096	0	3.67129	0	5.09104	0.919654	2.08428	6.63929	8.82733	4.76821	1.66457	0	0	0	0	11.3354	12.8998
	P18001_1251	CTRL	Motorneuron	3.84468	0	0	3.58965	0	7.39795	7.10424	10.8402	6.86437	11.4307	7.3861	5.78974	0	0.386198	0	0	12.5046	13.1265
	P18001_1252	CTRL	Motorneuron	3.60802	0	0	7.30513	0	0	3.57202	7.35463	4.40498	7.82027	5.61875	4.25972	0	0	0	0	8.62197	12.2087
	P18001_1253	CTRL	Motorneuron	5.31722	4.84232	2.54163	8.98155	0	4.20148	5.48349	6.79812	6.29435	9.08	7.36621	4.04909	0	0	0	0	11.4832	12.4893
	P18001_1254	CTRL	Motorneuron	6.57535	1.14272	0	12.421	0	6.91924	5.4955	11.3619	7.74146	10.5728	7.12701	5.02108	0	0	0	0	12.4549	12.9819
	P18001_1255	CTRL	Motorneuron	5.70284	0	0	3.96474	0	5.0474	4.84264	10.3687	6.43078	11.1946	6.87319	4.80808	0	0	0	0	11.3186	12.8321
	P18001_1256	CTRL	Motorneuron	7.0929	0	0	8.61569	0.925304	7.59212	7.33408	10.6683	8.26358	11.1028	7.29144	6.82384	0	0	0	0	12.3285	13.1386
	P18001_2008	CTRL	Motorneuron	8.13633	0.993593	0	10.2312	0	7.08671	6.29126	10.8211	7.3358	11.8552	7.41526	5.83304	0	0	0	0	12.1685	12.7638
	P18001_2010	CTRL	Motorneuron	1.12088	0	0	1.90957	0	5.15717	1.74554	8.03322	7.66303	5.71959	9.18435	0.387799	0	0	0	0	12.0179	12.8483
	P18001_2011	CTRL	Motorneuron	0.430108	0	1.1234	2.48122	3.10526	8.8896	5.59844	5.10218	7.16393	8.29807	7.20284	5.39072	0	0	0	0	12.0591	12.7136
	P18001_2017	CTRL	Motorneuron	6.02559	0	0	12.4499	0	6.56429	7.26378	7.18256	7.22125	10.1953	8.75188	5.34669	0	0	0	0	12.4218	12.7373
	P18001_2018	CTRL	Motorneuron	1.95355	0	0	3.72693	2.25134	5.87021	6.27016	10.016	7.45514	9.59813	8.296	3.54948	0	0	0	0	11.6919	12.9202
	P18001_2019	CTRL	Motorneuron	6.7406	0	0	13.5243	0	7.65061	6.95192	10.6625	6.79541	10.9218	6.43666	6.15592	0	0	0	0	12.6059	13.2929
	P18001_2021	CTRL	Motorneuron	7.94525	0.802816	0	13.0549	0	6.71057	6.07234	9.18759	5.7591	8.30672	6.49279	6.76813	0	0	0	0	12.599	12.9641
	P18001_2023	CTRL	Motorneuron	5.58988	0	0	4.04607	3.46126	6.42358	6.69438	10.3464	5.08619	11.7497	6.57549	6.0186	0	0	0	0	12.0954	13.1333
	P18001_2024	CTRL	Motorneuron	7.79222	5.87815	3.75822	10.4305	0	7.17296	6.43396	3.04817	6.50044	8.88259	8.2754	4.71821	0	0	0	0	12.6711	13.4177
	P18001_2025	CTRL	Motorneuron	7.68788	0	0	10.2785	0	7.64882	8.34831	10.6473	7.15009	10.9072	6.68077	7.60687	0	0	0	0	12.3469	13.3181
	P18001_2029	CTRL	Motorneuron	7.12047	0	0	9.32482	0	7.86802	6.49776	9.51252	7.79449	11.6554	6.45039	5.30362	0	0	0	0	12.0958	13.0743
	P18001_2031	CTRL	Motorneuron	7.47748	5.19324	0	10.3579	0	6.75129	4.85595	2.02803	6.99856	11.0844	8.24115	2.44847	0	0	0	0	11.7679	13.7502
	P18001_2257	CTRL	Motorneuron	7.15521	4.86427	0	11.6707	2.56994	7.39102	5.75512	6.03321	7.34666	11.3193	8.70868	7.10152	0	0	0	0	12.4065	13.2038
	P18001_2258	CTRL	Motorneuron	2.62821	0	0	11.6397	0	3.21339	0.436557	8.58165	7.6875	5.94879	7.23922	5.30242	0	0	0	0	12.8556	12.5751
	P18001_2259	CTRL	Motorneuron	8.08388	5.07008	0	3.26294	0	5.26342	6.64316	6.17447	7.38025	11.3436	8.01506	7.41162	0	0	0	0	12.2659	12.9602
	P18001_2260	CTRL	Motorneuron	3.66378	0	0	9.46867	0	6.80364	5.96093	10.4622	7.46346	10.7861	7.04105	4.84576	0	0	0	0	12.2645	12.4841
	P18001_2261	CTRL	Motorneuron	7.35283	0	0	12.5634	0	5.89304	6.56713	10.9124	7.32216	10.9727	5.97525	4.80037	0	0	0	0	12.0039	13.5352
	P18001_2262	CTRL	Motorneuron	3.31945	0	0	6.94969	0	2.01526	2.74773	5.22336	3.86144	7.6113	5.65676	1.78024	0	0	0	0	12.3794	14.5437
	P18001_2265	CTRL	Motorneuron	6.56707	0	0	10.0145	3.31994	7.69639	5.91247	10.5698	7.34709	11.2619	6.71903	5.40168	0	0.973627	0	0	12.4751	13.452
	P18001_2266	CTRL	Motorneuron	8.09045	2.19999	2.95003	7.63023	0	5.8129	6.95941	2.69929	7.43134	10.5349	7.82865	6.95579	0	0	0	0	12.0792	13.3949
	P18001_2267	CTRL	Motorneuron	1.16961	0	0	4.21275	0	6.42785	5.65785	10.6885	7.37574	10.78	8.98287	5.94076	0	0	0	0	12.2439	12.9715
	P18001_2268	CTRL	Motorneuron	5.10402	0	3.21503	7.29709	0	3.86159	3.56462	6.58112	6.51294	8.29581	6.10208	2.20504	0	0	0	0	13.3627	12.1966
	P18001_2270	CTRL	Motorneuron	7.63822	0	0.62526	12.403	0	6.42264	1.80642	10.0786	8.00275	11.1952	7.61696	6.30406	0	0	0	0	12.9023	13.3672
	P18001_2271	CTRL	Motorneuron	7.23331	4.2293	3.05036	10.1367	0	5.96716	6.20001	7.71109	7.50543	10.1688	8.73117	7.51362	0	0	0	0	12.642	13.1015
	P18001_2273	CTRL	Motorneuron	7.74768	2.92943	2.53042	12.7521	0	5.56224	6.33024	9.19184	7.69061	12.2541	8.4691	5.97718	0	0	0	0	11.5032	13.2143
	P18001_2274	CTRL	Motorneuron	1.35991	0	0	2.9663	0	1.18281	3.65928	1.41519	4.70217	7.34749	8.64662	5.12094	0	0	0	0	12.4677	12.1482
	P18001_2276	CTRL	Motorneuron	1.02257	0	0	12.0454	1.57346	5.84802	3.76944	2.22287	7.51783	10.1449	7.23161	5.6256	0	0	0	0	12.3289	13.6967
	P18001_2278	CTRL	Motorneuron	1.24273	0.613365	0	2.86392	0	5.59122	5.96986	6.08351	8.26709	8.51136	8.30216	6.3197	0	0	0	0	12.3317	12.9828
	P18001_2279	CTRL	Motorneuron	7.51802	5.91902	5.95756	11.3356	0	4.39322	7.35096	9.04502	7.56279	10.7543	9.15698	7.51261	0	0	0	0	12.5554	13.0368
	P18001_2281	CTRL	Motorneuron	5.11959	0	0	7.58474	0	5.90248	4.58634	9.9722	7.84513	11.3043	5.8112	5.32999	0	0	0	0	12.6357	12.761
	P18001_2282	CTRL	Motorneuron	6.61762	0	0.737008	7.9586	0	6.00601	6.70712	7.56892	7.30005	11.1064	8.52031	6.55681	0	0	0	0	11.0316	11.8929
	P18001_2283	CTRL	Motorneuron	7.49914	0.648876	0	13.2701	4.24951	6.57387	4.29598	4.05541	6.2028	11.1882	8.74734	6.0093	0	0	0	0	11.5231	13.0352
	P18001_2284	CTRL	Motorneuron	6.20618	4.17066	0	7.56742	2.67467	6.66566	5.47881	7.07762	5.81368	11.5458	8.5286	5.76168	0	0	0	0	11.6623	12.7688
	P18001_2285	CTRL	Motorneuron	7.71308	4.0778	0	6.06795	2.93465	5.04083	5.96919	5.70031	7.54045	11.5419	8.29533	6.96815	0	0	0	0	11.8236	12.714
	P18001_2288	CTRL	Motorneuron	7.76975	3.13003	6.40552	6.88634	0	7.0191	4.80972	8.40436	6.83293	10.8522	8.17432	7.16643	0	0	0	0	12.5242	12.681
	P18001_3034	CTRL	Motorneuron	7.20735	0	0	8.67033	0	7.05168	5.96944	10.2955	7.36458	11.8681	7.1443	4.44715	0	0	0	0	12.2387	13.0866
	P18001_3035	CTRL	Motorneuron	7.85978	2.53546	0	11.9247	0	6.95891	5.34469	2.01011	6.3884	11.5714	7.82239	6.70935	0	0	0	0	12.3813	13.4885
	P18001_3036	CTRL	Motorneuron	4.24633	0.853105	0	0	0	7.57186	3.9388	11.1535	7.28086	11.1867	7.69482	5.51844	0	0	0	0	12.5779	12.9922
	P18001_3039	CTRL	Motorneuron	6.65347	0	0	12.4784	0	6.81708	5.63257	11.3647	7.0576	10.0932	7.69071	6.34029	0	0	0	0	12.0511	13.6949
	P18001_3040	CTRL	Motorneuron	8.38776	0	0	1.51184	0	8.2286	5.0448	7.28246	7.3446	12.2297	8.25537	7.84217	0	0	0	0	11.5469	12.6021
	P18001_3041	CTRL	Motorneuron	7.85213	0	4.27659	0	0	0.792782	3.84971	1.19004	7.96803	10.8534	8.88603	6.87649	0	0	0	0	12.2552	12.9495
	P18001_3042	CTRL	Motorneuron	0.279445	4.36638	0	2.03821	0	7.72558	5.7692	11.8485	7.20591	12.8053	7.35696	6.10027	0	0	0	0	12.626	13.3471
	P18001_3045	CTRL	Motorneuron	1.1342	0	0	0	0	6.23788	3.46938	7.89492	7.35901	8.80007	8.47767	4.92955	0	0	0	0	12.1439	12.8834
	P18001_3048	CTRL	Motorneuron	6.46857	4.68141	0	9.48658	1.30175	7.86151	7.35572	0	8.30826	10.8474	8.89204	6.1121	0	0	0	0	11.228	13.1614
	P18001_3049	CTRL	Motorneuron	1.15789	0	0	0	0	5.6629	5.15309	11.5628	8.07547	11.888	7.50031	5.88067	0	0	0	0	11.8239	13.2996
	P18001_3051	CTRL	Motorneuron	1.17176	0	0	1.50441	3.66502	5.36855	0	0	6.10026	9.04183	7.95191	6.87249	0	0	0	0	11.6136	13.2877
	P18001_3052	CTRL	Motorneuron	5.23259	7.9496	5.13372	1.25243	0	6.88469	6.07355	0	6.74103	9.98588	7.33235	5.24391	0	0	0	0	12.1753	13.4496
	P18001_3053	CTRL	Motorneuron	7.15785	0	0	2.57975	0	7.9038	7.20036	10.0705	4.95762	8.81228	7.14306	0.574699	0	0	0	0	12.9956	12.5414
	P18001_3055	CTRL	Motorneuron	8.11156	0	0	9.70055	0	7.60667	5.78527	9.91599	8.10177	10.6563	6.11663	6.69039	0	0	0	0	11.7412	13.6145
	P18001_3056	CTRL	Motorneuron	6.58244	0	0	2.51467	0	6.98972	6.77311	9.16973	5.44977	11.2803	7.03756	6.09564	0	0	0	0	11.644	13.2804
	P18001_3057	CTRL	Motorneuron	4.8619	1.5455	0	13.6101	0	6.70397	6.93474	11.693	6.55352	10.9849	6.53135	5.69501	0	0	0	0	12.234	13.2167
	P18001_3058	CTRL	Motorneuron	8.57765	0	0	12.6606	5.02676	8.4568	7.2198	11.0226	6.61979	11.4093	7.13375	5.49721	0	0	0	0	12.6566	13.4863
	P18001_3059	CTRL	Motorneuron	6.92537	0.644131	0	10.0719	1.74602	6.34664	4.39855	11.8024	7.23559	10.3395	7.22491	6.76295	0	0	0	0	11.2815	12.7421
	P18001_3060	CTRL	Motorneuron	7.62194	0	0	6.05554	0	6.1974	5.2223	7.36783	6.94626	11.1543	8.70935	6.58593	0	0	0	0	12.1101	13.3032
	P18001_3061	CTRL	Motorneuron	5.50724	7.18482	6.01484	11.7671	1.20686	5.50017	7.17961	5.93633	6.82133	9.98707	7.98243	4.9622	0	0	0	0	12.2782	13.2474
	P18001_3062	CTRL	Motorneuron	7.32915	6.74552	0	3.23653	0	0.637886	2.86165	5.80306	6.81579	9.78676	8.27429	7.74293	0	0	0	0	12.5946	12.9777
	P18001_3193	CTRL	Motorneuron	7.09071	0.770186	0.646954	4.85867	0	7.47471	5.72229	6.32526	8.50402	12.0529	8.29005	5.72878	0	0	0	0	12.0189	12.9064
	P18001_3195	CTRL	Motorneuron	2.08311	0	0	3.46624	4.46028	4.67877	1.41805	1.91636	7.42415	11.4825	5.7741	5.56846	0	0	0	0	10.7588	12.4484
	P18001_3196	CTRL	Motorneuron	6.99212	0	0	9.72815	0	6.63893	5.40974	9.37018	7.60039	9.92391	8.05677	5.4863	0	0	0	0	11.7437	12.9709
	P18001_3197	CTRL	Motorneuron	8.5631	0	2.89624	8.22432	0	6.30309	6.74855	10.9673	7.47761	9.85966	8.74677	5.70781	0	0	0	0	12.785	13.5609
	P18001_3198	CTRL	Motorneuron	1.64351	0	0	2.57785	1.07688	2.81307	0.75623	5.70683	7.26392	9.13628	7.95446	3.17943	0	0	0	0	11.9257	13.2513
	P18001_3199	CTRL	Motorneuron	7.27403	4.82042	4.25768	9.9034	0	6.34531	5.13589	7.73074	7.78176	9.38111	8.34597	5.99816	0	0	0	0	11.9066	12.9408
	P18001_3200	CTRL	Motorneuron	7.21517	7.0016	3.30447	12.5199	1.67981	6.74357	6.48206	1.50243	7.44433	10.525	7.48986	5.58673	0	0	0	0	11.8989	12.926
	P18001_3201	CTRL	Motorneuron	7.85116	0	0	1.78325	0	6.95599	5.98164	10.0642	7.74125	11.4192	8.2213	6.98931	0	0	0	0	11.9853	13.1975
	P18001_3202	CTRL	Motorneuron	8.20222	2.28211	0	8.63827	0	7.04029	6.22387	7.69025	7.12539	11.5465	8.54363	7.28828	0.668961	0	0	0	12.1596	13.551
	P18001_3203	CTRL	Motorneuron	7.79239	1.69429	2.41925	3.00849	4.28288	6.17592	7.69858	8.11826	6.58023	11.7768	8.19073	6.55656	0	0	0	0	11.8055	13.1
	P18001_3207	CTRL	Motorneuron	6.71363	0	0	1.47051	0	4.69805	6.35846	10.7397	7.52603	10.8382	7.13813	5.11784	0	0	0	0	11.1271	11.9877
	P18001_3208	CTRL	Motorneuron	7.64149	2.92652	2.07391	7.25364	0	6.67736	5.13173	8.4479	7.82522	11.3973	8.07066	7.14389	0	0	0	0	11.9968	12.784
	P18001_3209	CTRL	Motorneuron	7.76972	5.30741	0	7.08605	0	6.42061	6.81129	5.4372	7.30791	11.7095	8.00326	6.56517	0	0	0	0	12.1522	12.7607
	P18001_3218	CTRL	Motorneuron	7.42646	5.24585	3.3892	12.2114	0	5.13158	6.69948	8.73332	6.66648	12.334	8.53588	4.66298	0	0	0	0	12.3022	13.1571
	P18001_3220	CTRL	Motorneuron	8.77402	0	0	4.16503	0	5.69672	6.05973	3.49441	6.56312	10.8937	8.77983	6.08071	0	0	0	0	12.1363	13.0922
	P18001_3221	CTRL	Motorneuron	1.30078	0	0	2.39084	0	6.92412	5.32253	10.4006	7.38226	10.5402	6.93273	4.40754	0	0	0	0	12.1401	13.3419
	P18001_3223	CTRL	Motorneuron	7.00118	4.3482	1.27036	12.6158	0	6.56714	4.38319	6.48886	6.74217	9.95961	7.2431	4.98965	0	0	0	0	11.7846	13.2549
	P8524_1133	CTRL	Neuron	0	0	0	0	0	3.42362	0	9.99865	5.56609	7.3974	7.60978	5.61193	0	3.98041	0.87071	0	11.3446	12.1115
	P8524_1143	CTRL	Neuron	0	0	0	0	0	0	0	9.35865	5.33203	7.38359	8.14796	6.49151	0	0	0	0	12.1113	11.1823
	P8524_1145	CTRL	Neuron	0	0	0	0	1.17443	6.11008	2.48625	10.8235	6.50365	8.19781	6.39631	3.73595	0	0	0	0	11.8956	13.2981
	P8524_1149	CTRL	Neuron	0	0	0	0	0	0	2.17539	2.07166	4.09252	7.39539	8.37803	4.38851	0	0	0	0	13.3773	13.1302
	P8524_1159	CTRL	Neuron	0	0	0	0	0	0	0	0	3.53736	10.659	8.20868	2.71903	0	0	0	0	12.8376	13.4603
	P8524_1166	CTRL	Neuron	0	0	0	0	0	4.43324	5.54746	7.36688	8.09284	7.5109	8.33849	2.49356	0	0	0.135066	0	11.5038	12.5804
	P8524_1167	CTRL	Neuron	0	0	0	0	0	0	2.20881	9.13096	5.66189	7.7393	7.96017	5.26889	0	2.15332	0	0	12.1974	13.2684
	P8524_1169	CTRL	Neuron	0.52588	0	0	0	0	0	0	0	6.59735	7.35473	7.24902	4.82506	0	0.22859	0	0	12.4511	12.9137
	P8524_1172	CTRL	Neuron	0	0	0	4.83272	0	0	0.35588	9.07676	6.64613	8.8783	7.34599	0	0	0	0	0.439146	12.2218	12.767
	P8524_1182	CTRL	Neuron	0	0	0	0	0	5.83979	6.92039	4.31118	6.06852	9.11859	8.10854	7.35872	0	0	0.167317	0	12.2958	13.0786
	P8524_1183	CTRL	Neuron	0	0	0	0	0	0.33026	0	10.7683	6.31675	9.40922	7.77674	4.78429	0	3.66025	0	0	11.5751	13.2012
	P8524_1184	CTRL	Neuron	0	0	0	0	0	0	0	2.37636	5.07377	12.1514	6.11095	4.24307	0	0	0	0	11.4929	13.2387
	P8524_1185	CTRL	Neuron	0.744027	0	0	0	0	0	0	9.07157	6.06874	8.66457	6.77678	1.56008	0	0	0	0	12.5044	12.7357
	P8524_1190	CTRL	Neuron	0	0	0	0	0	0	0	5.92963	4.30507	7.10673	4.45181	6.40873	0	0	3.14263	3.83384	12.2123	13.6852
	P8524_1198	CTRL	Neuron	0	0	0	2.71491	0	0	0	0	4.02761	9.82467	8.87769	0	0	0	0	0.605775	12.4625	13.1043
	P8524_1199	CTRL	Neuron	0	0	0	0	0	5.43562	4.73731	10.2381	6.88617	9.68122	5.54638	0	0	0	0	0	12.311	12.307
	P8524_1200	CTRL	Neuron	0	0	0	0	0	1.75127	1.27519	10.8207	5.48752	7.10765	7.16295	1.91406	0	0	0	1.5364	11.9658	12.6988
	P8524_1201	CTRL	Neuron	0.379036	0	0	0	0	3.05789	0	10.4996	6.73302	8.79599	4.65036	3.51179	0	0.912304	0	0	12.3637	12.5632
	P8524_1351	CTRL	Neuron	0	0	0	0	0	0	0	0	0	7.60899	4.6535	3.99188	0	4.40738	3.99022	7.3972	12.5783	12.6155
	P8524_1353	CTRL	Neuron	0	0	0	0	0	4.60678	4.4541	10.807	6.23296	7.35526	7.98004	4.31169	0	0	0	0	12.1563	12.7045
	P8524_1359	CTRL	Neuron	0	0	0	0	0	0	0	9.04745	7.33827	8.21152	6.93796	4.32117	0	0	0	0	11.2871	11.7956
	P8524_1186	CTRL	Neuron	0	0	0	0	0	0	0	0	0	10.4494	5.4654	6.24308	0	0	0	0	11.9602	11.6095
	P8524_1194	CTRL	Neuron	0	0	0	5.79416	0	0	0	9.25499	6.18556	7.5743	6.95013	3.99107	0	1.30657	0	0.415426	12.1263	12.5485
	P8524_1362	CTRL	Neuron	0	0	0	0	0	0	0	0	6.16138	10.7137	9.28956	2.23872	0	0	0	0.609669	11.7209	12.9673
	P8524_1370	CTRL	Neuron	0	0	0	0	0	0	4.75284	8.20255	4.66529	11.5177	8.87699	5.58934	0	0.146083	0	0	12.2997	12.5501
	P10008_1003	CTRL	Neuron	0	0	0	0	0	0	0	1.67655	5.31133	10.9706	5.34337	3.01735	0	0	0	0	12.5507	11.9229
	P10008_1005	CTRL	Neuron	0	0	0	0	0	0	0	2.863	0.313241	9.66798	6.97982	1.63283	0	0	0	0	14.0316	11.914
	P10008_1006	CTRL	Neuron	0	0	0	0	0	0	0	6.53502	6.04642	9.12757	7.7347	6.14684	0	0.272329	0	0	13.2427	11.7853
	P10008_1007	CTRL	Neuron	0	0	0	0	0	2.97041	5.62733	0	6.26654	7.56947	5.60806	5.08029	1.28951	0	0	0	12.396	9.27506
	P10008_1011	CTRL	Neuron	0	0	0	0	0	0	0	9.61377	6.42459	10.1604	6.42255	3.81387	0	0	0	0	13.0403	12.9786
	P10008_1012	CTRL	Neuron	0	0	0	0	0	5.92822	0	8.11838	6.94649	9.33307	7.17282	4.75401	0	0	0	0	12.4209	11.9175
	P10008_1013	CTRL	Neuron	0	0	0	0	0	0	5.68186	0	6.29736	9.43853	7.87163	0.874494	0	0	0	0	13.282	12.3277
	P10008_1016	CTRL	Neuron	0	0	0	0	0	4.87358	0	0	5.11685	10.4602	7.01559	5.4967	0	0	0	0	12.0445	12.1
	P10008_1017	CTRL	Neuron	0	0	0	0	0	0	0	6.27522	4.96542	10.4532	5.78898	6.1669	0	0	0	0	11.2809	11.3871
	P10008_1019	CTRL	Neuron	0	0.355149	0	0	0	0	0	6.62441	5.40532	9.70072	3.49322	7.52553	0	0	0	0	12.9349	13.412
	P10008_1020	CTRL	Neuron	0	0	0	0	0	0	0	8.66014	6.99134	9.30444	5.9536	4.74586	0	3.46667	0	0	13.0327	13.4856
	P10008_1021	CTRL	Neuron	0	0	0	0	0	0	0	8.88775	6.43367	12.9258	8.12525	4.89322	0	0	0	0	12.2886	13.1642
	P10008_1023	CTRL	Neuron	0	0	0	0	0	0	0	0	7.17382	11.638	5.18135	4.74966	1.36983	0	0.95408	0	13.2245	12.4365
	P10008_1025	CTRL	Neuron	0	0	0	0	0	5.78562	6.79256	11.7362	6.36496	9.87105	5.12736	5.3907	0	0	0	0	13.415	12.7934
	P10008_1028	CTRL	Neuron	0	0	0	0	0	0	0	5.69455	7.11899	10.6385	6.74845	1.88481	0	0	0	0	13.776	13.0611
	P10008_1029	CTRL	Neuron	0	0	0.426152	0	0	0	0	3.14711	6.3843	12.0332	7.80184	6.04099	0	0	0	0	13.133	13.3171
	P10008_1031	CTRL	Neuron	0	0	0	0	0	0	0	5.47591	5.62379	8.73041	7.36977	4.94162	0	0	0	0	13.3997	13.0073
	P10008_1032	CTRL	Neuron	0	0	0	0	0	0	0	0	6.15776	10.7087	7.66539	3.63681	0	0	0	0	13.0717	13.422
	P10008_1035	CTRL	Neuron	0	0	0	0	0	0	0	0	8.52933	10.4788	7.54017	3.25973	0	0	0	0	13.4822	13.1001
	P10008_1036	CTRL	Neuron	0	0	0	0	0	0	0	0	6.86052	10.5428	7.8278	4.29926	0	0	0	0	13.2406	13.0521
	P10008_1038	CTRL	Neuron	0	0	0	0	0	0	0	0	3.30756	10.7981	6.26448	6.79386	0	0	0	0	12.3112	13.2416
	P10008_1039	CTRL	Neuron	0	0	0	0	0	0	0	0	6.15221	9.20785	6.19343	6.15697	0	0	0	0	13.359	12.9726
	P10008_1040	CTRL	Neuron	0	0	0	0	0	0.385102	0	4.97799	6.26693	7.60884	6.85165	3.51453	0	2.95912	0	0	12.7303	12.7032
	P10008_1042	CTRL	Neuron	0	0	0	0	0	5.34237	6.85669	6.16177	6.13523	11.7399	5.79006	5.46092	0	0.345122	0	1.10544	12.1572	12.4669
	P10008_1044	CTRL	Neuron	0	0	0	0	0	0	0	7.76429	2.68553	12.2811	6.39124	6.16021	0	0	0	0	12.5855	13.2238
	P10008_1045	CTRL	Neuron	0	0	0	0	0	0	0	0	6.36682	11.627	5.84798	7.09996	0	0	0	0	13.5323	12.4734
	P10008_1047	CTRL	Neuron	0	0	0	0	0	2.04377	0	2.09728	8.31004	10.3326	6.57569	4.80702	0	0	0	0	12.7167	11.6885
	P10008_1048	CTRL	Neuron	0	0	0	0	0	0	0	5.40993	5.52566	8.38406	4.4196	2.72808	0	0	0	0	13.4314	12.5118
	P10008_1050	CTRL	Neuron	0	0	0	0	0	0	0	0	7.10793	12.2823	7.11011	6.36431	0.860355	0	0	0	13.476	12.5909
	P10008_1051	CTRL	Neuron	0	0	0	0	0	0	0	1.8052	1.8977	10.5348	4.66277	5.32685	0	3.32868	0	0	12.7923	12.8129
	P10008_1053	CTRL	Neuron	0	0	0	0	0	0	0	0	5.70388	12.2252	7.75601	4.81573	0.743445	0	0	0	12.7798	12.6906
	P10008_1056	CTRL	Neuron	0	0	0	0	0	0	0	1.63666	7.20795	9.72102	7.99699	4.09629	0	0	0	0	13.1195	12.5506
	P10008_1057	CTRL	Neuron	0	0	0	0	0	0	0	0	1.64422	10.9992	7.18416	5.33382	2.64419	0	0.113074	1.51276	12.6998	13.2874
	P10008_1058	CTRL	Neuron	0	0	0	0	0	0	0	0	6.98739	10.3086	7.41664	5.07249	0	0	0	0	13.1199	12.9858
	P10008_1060	CTRL	Neuron	0	0	0	0	0	3.23185	0	1.71366	5.4889	10.9837	6.26687	2.90746	0	0	0	0	13.3272	12.3447
	P10008_1061	CTRL	Neuron	0	0	0	0	0	0.511509	0	8.13048	5.51611	12.1817	4.12124	7.45164	0	0	0.124592	0	13.7474	12.5647
	P10008_1062	CTRL	Neuron	0	0	0	0	0	0	0	0	3.60496	7.80288	3.49904	5.55684	4.38445	4.0549	0	0	13.4349	11.1228
	P10008_1063	CTRL	Neuron	0	0	0	0	0	0	0	0	7.34781	10.404	5.98968	3.53257	2.41599	1.13407	0	0	13.2696	12.0715
	P10008_1064	CTRL	Neuron	0	0	0	0	0	0	0	1.98709	4.43426	11.7692	8.23922	4.20708	0	0	0	0	11.6239	12.5984
	P10008_1067	CTRL	Neuron	0	0	0	0	0.689384	0	4.8314	1.18312	6.9813	10.7455	7.87637	5.16545	0	0	0.83748	0	13.8236	13.4776
	P10008_1068	CTRL	Neuron	0	0	0	0	0	0	0	0	3.24178	11.8626	7.75243	5.5367	0	0	0	0	13.5033	13.2401
	P10008_1069	CTRL	Neuron	0	0	0	0	0	0	0	0	5.00468	12.9797	8.32328	4.17484	0	0	0	0	13.0646	13.5125
	P10008_1070	CTRL	Neuron	0	0	0	0	0	0	7.83065	0	7.16411	11.4535	7.82125	4.44651	0	0	0	0	12.979	13.1789
	P10008_1071	CTRL	Neuron	0	0	0	0	0	0	0	4.93525	5.31775	10.1877	3.97145	7.28162	0	0	0	0	9.60787	12.4383
	P10008_1072	CTRL	Neuron	0	0	0	0	0	0	0	3.04404	4.03668	9.20958	4.85174	3.54577	0	0	0	0	13.2889	13.1589
	P10008_1146	CTRL	Neuron	0	0	0	0	0	0	5.7191	0	7.90429	11.0655	8.26533	3.74461	0	0	0	0	13.3554	12.0568
	P10008_1147	CTRL	Neuron	0	0	0	0	0	0	0	0	8.02938	11.9128	4.85634	3.46805	0	0	0	0	13.6188	12.9899
	P10008_1148	CTRL	Neuron	0	0	0	0	0	0	5.73314	6.06812	7.41281	10.1563	6.73416	3.55197	0	0	0	0	13.8009	13.25
	P10008_1151	CTRL	Neuron	0	0	0	0	0	0	5.04394	6.01328	7.9972	10.454	8.01095	6.60501	0	0.830022	0	0	13.4723	10.3858
	P10008_1154	CTRL	Neuron	0	0	0	0	0	4.89273	0	0	1.87179	9.84696	6.19422	3.05345	0	0	1.37041	0	13.0208	12.2708
	P10008_1158	CTRL	Neuron	0	0	0	1.11187	0	4.22526	0	7.64056	5.93062	8.1848	7.92396	4.26945	0	0.33149	0	0	11.9585	12.4811
	P10008_1159	CTRL	Neuron	0	0	0	0	0	0	0	0	5.20022	11.4778	7.35636	5.41248	0	0	0	0	13.2373	12.9247
	P10008_1160	CTRL	Neuron	0	0	0	0	0	2.30089	0	0	0.663417	7.5495	7.17997	0	2.75791	0	0	0	12.6756	12.2258
	P10008_1161	CTRL	Neuron	0	0	0	0	0	0	0	1.39926	4.30271	10.6279	6.52876	3.54019	0	0.378981	0	0	12.2159	11.4876
	P10008_1162	CTRL	Neuron	0.328142	0	0	1.08642	0	0	0	1.35082	3.73542	8.76584	8.68048	1.02743	1.45025	0	0.0772528	0	12.6477	11.2331
	P10008_1163	CTRL	Neuron	0.265478	0	0	1.08011	0	0	0	3.90781	6.26536	13.5065	4.96472	5.02181	0	0	0.0614503	0	12.3334	12.8708
	P10008_1164	CTRL	Neuron	0	0	1.98571	0	0	0	0	0	4.38303	9.97678	7.9926	5.09993	1.35048	0.343429	0	0	12.529	13.1643
	P10008_1165	CTRL	Neuron	0.240785	0	0	0	0	0.244355	3.98597	4.91005	6.94557	10.189	6.85093	5.59038	0	3.64992	0.0553634	0.788171	13.4586	11.764
	P10008_1167	CTRL	Neuron	0	0	0	0	0	0.520169	3.79148	8.95556	5.50794	10.3042	6.91396	0	0	1.81079	0	0	11.775	10.6004
	P10814_1001	CTRL	Neuron	0	0	0	0	0	0	5.93256	0	6.45348	8.70392	7.40197	1.1211	0	0	0	0	9.68299	10.3093
	P10814_1003	CTRL	Neuron	0	0	0	0	0	0	0	0	0.335961	9.47244	5.04394	5.8842	0	4.54966	0.567008	3.72161	9.98105	10.3445
	P10814_1004	CTRL	Neuron	0	0	0	0	0	0	0	5.7053	6.40981	7.88895	6.95001	0.572985	0	0	0	0	10.4332	10.6776
	P10814_1007	CTRL	Neuron	0	0	0.959877	0	0	0	5.99582	5.76781	6.20804	9.93189	7.01559	3.04177	0.986409	1.15476	0	0	9.24374	10.4199
	P10814_1008	CTRL	Neuron	0	0	0	0	0	0	4.37249	5.06172	6.18975	9.49942	8.45604	4.06844	0	0	0.0914094	0	10.3156	10.0211
	P10814_1016	CTRL	Neuron	0	0	0	0	0	0	0	0	7.36625	9.12015	6.66262	5.42339	0	0	0.143084	1.62338	10.4275	11.7028
	P10814_1017	CTRL	Neuron	0	0	0	0	0	0	8.8774	4.71559	7.48197	11.0202	7.59216	4.44667	0	0	0	0	10.686	12.1061
	P10814_1018	CTRL	Neuron	0	0	0	0	0	0	0	6.98549	0.386479	12.5642	6.38976	4.88764	0	1.8329	0	0	10.9293	11.0735
	P10814_1020	CTRL	Neuron	0	0	0	0	0	0	7.89769	8.64667	7.85612	11.5768	6.32897	7.45598	0	0	0	0	11.9234	12.2208
	P10814_1123	CTRL	Neuron	0	0	0	0	0	0	6.55843	9.08641	7.45147	10.5041	6.75432	6.95114	0	0	0	0	10.8408	11.7243
	P10814_1126	CTRL	Neuron	0	0	3.00372	0	0	0	0	7.41006	4.30652	11.3924	4.66519	3.79575	0	5.38583	0	0	10.2525	10.2182
	P10814_1127	CTRL	Neuron	7.05112	0	0	0	4.05606	6.77126	4.18468	9.13226	6.17401	11.473	6.0765	7.03228	0	0	0	0	10.6037	11.5829
	P10814_1129	CTRL	Neuron	0	0	0	0	0	3.37324	0	0	0	8.07771	4.21386	6.33584	5.96246	5.81302	7.95319	9.06529	12.348	12.8204
	P10814_1131	CTRL	Neuron	0	0	0	0	6.71236	4.69543	0.169253	9.08797	5.57183	10.7234	6.40981	3.32659	0	0	0	0	11.6922	13.132
	P10814_1132	CTRL	Neuron	0	0	0	0	0.60232	3.24098	6.7504	7.91746	7.7159	9.68794	7.31327	5.81079	0.855697	0	0	0	11.503	11.4578
	P10814_1134	CTRL	Neuron	0	0	0	0	0	0	0	6.39254	7.99195	10.2547	8.10536	5.03406	0	0.364455	0	0	11.2157	11.7174
	P10814_1138	CTRL	Neuron	0	0	0	0	0	2.75891	0	0	0	10.3907	6.7463	3.6243	0	0	0	2.50574	10.4344	12.1178
	P10814_1139	CTRL	Neuron	0	0	0	0	0	0.91178	3.79013	9.17418	7.40415	9.25794	8.22358	4.50168	0	1.98936	0	1.64321	11.5632	12.4186
	P10814_1141	CTRL	Neuron	0	0	0	0	0	0	4.1485	5.42067	6.77624	8.69977	7.55282	0	0	0	0	0	11.1387	11.4106
	P10814_1144	CTRL	Neuron	0	0	0	0	0	0	1.71798	0	7.74936	10.9086	7.80457	5.09419	0	0	0	0	11.3494	12.6402
	P10814_1171	CTRL	Neuron	0	0	2.90268	0	0	0	5.27418	5.15876	8.28866	8.88339	7.55953	6.09434	0	0	0.128912	0	10.2233	11.5013
	P10814_1172	CTRL	Neuron	0	0	4.29872	0	0	2.6838	7.02734	9.74157	8.36196	9.25092	7.93942	2.19233	0	0	0.193773	0	11.3258	12.0085
	P10814_1173	CTRL	Neuron	0	0	0	0	0	4.00122	7.86727	7.5424	8.21284	11.0247	7.21219	4.73261	0	0	0	0	11.4681	12.1117
	P10814_1176	CTRL	Neuron	0	0	0	0	0	0	7.97971	8.04885	7.61523	10.9786	8.00883	0	0	0	0	0	11.3339	11.8787
	P10814_1182	CTRL	Neuron	0	0	0	0	0	0	2.19486	9.22599	7.16608	8.91734	6.41688	4.02405	0	0	0	0	9.73065	11.3192
	P10814_1184	CTRL	Neuron	0	0	0	0	0	0	8.37173	8.94593	7.75286	8.33379	6.93363	6.66356	0	0	0.165092	1.74292	11.7885	12.2577
	P10814_1189	CTRL	Neuron	0	0	0	0	0	0	0	5.29111	0	13.0704	5.98515	5.57356	0	0	0	0	11.9286	12.0778
	P18001_1067	CTRL	Neuron	0.795106	0	0	1.38821	0	6.50315	2.86782	9.59272	7.60613	10.2625	8.48504	4.72223	0	0	0	0	12.4234	13.4813
	P18001_1068	CTRL	Neuron	0	0	0	2.48925	0	5.75577	2.13088	8.06042	8.02151	10.0724	8.4906	4.58695	0	0	0	0	12.0087	13.1937
	P18001_1069	CTRL	Neuron	1.14976	0	0	1.0512	0.776914	7.35733	0.375509	1.84815	6.78436	7.38525	6.68446	5.28501	0	0	0	0	12.5749	13.2323
	P18001_1081	CTRL	Neuron	0	0	0	1.832	1.93814	7.76653	0	5.00205	7.57893	9.98846	8.50157	5.72313	0	0	0	0	11.5998	13.224
	P18001_1084	CTRL	Neuron	0	0	0	1.74912	0	4.53084	5.45275	11.6044	6.8372	8.65946	8.12214	5.28686	0	0	0	0	11.2271	13.0165
	P18001_1086	CTRL	Neuron	0	0	0	1.78526	0	0.751915	6.17049	0	7.1078	11.2343	6.77882	6.23739	0	0	0	0	12.2539	12.6293
	P18001_1094	CTRL	Neuron	3.63537	0	0	6.94323	0	2.24741	3.32168	4.36992	4.14359	6.81413	6.82612	0	0	0	0	0	11.3588	11.0038
	P18001_1095	CTRL	Neuron	0.874297	0	0	5.92013	0	0.276956	0	6.80861	5.64259	8.65538	8.89614	3.25431	0	0	0	0	11.8438	12.7862
	P18001_1233	CTRL	Neuron	4.85735	0	0	5.64718	0	1.93972	1.87364	4.16567	4.71341	8.14112	4.39845	2.46978	0	0	0	0	13.8798	10.7329
	P18001_1241	CTRL	Neuron	3.96075	2.46143	0	7.18881	0	0	2.49159	9.1534	4.21076	9.62279	5.04433	2.05352	0	0	0	0	11.9995	12.344
	P18001_1243	CTRL	Neuron	0.579964	0.723065	0	2.82344	3.16931	6.31884	0.461394	8.27159	7.99661	10.3931	8.18519	5.13684	0	0	0	0	12.3777	13.5385
	P18001_2001	CTRL	Neuron	0.666108	0	0	0	0	6.1676	4.77444	1.27575	7.65515	11.111	6.96638	5.8418	0	0	0	0	11.7614	13.1215
	P18001_2002	CTRL	Neuron	0.964924	0	0	2.12104	0.639023	7.68698	6.37056	8.47529	6.01484	9.75316	8.87257	4.73038	0	0	0	0	11.5974	13.1266
	P18001_2003	CTRL	Neuron	0	0	0	3.11773	0	6.55657	3.64062	10.2295	7.26954	10.1306	8.6071	6.29931	0	0	0	0	12.5641	12.0194
	P18001_2012	CTRL	Neuron	0	0	0	2.81999	0	0	7.5856	0	7.79519	11.0655	7.65616	2.91694	0	0	0	0	11.7235	12.273
	P18001_2013	CTRL	Neuron	0.433146	0	0	0	3.36143	0.439163	5.21021	0	5.55161	10.3697	5.67199	5.17089	0	0	0	0	12.0498	12.9345
	P18001_2015	CTRL	Neuron	0.924593	0	0	0	0	7.151	5.28751	9.92074	7.00384	9.15754	8.38602	6.05035	0	0	0	0	12.2417	12.8568
	P18001_2026	CTRL	Neuron	0.549391	0	0	1.16385	0	5.85615	3.87565	1.69827	7.1636	10.81	7.99879	4.54923	0	0	0	0	11.8996	13.3291
	P18001_2027	CTRL	Neuron	0	0	0	3.03596	0	6.92839	1.81636	4.5625	6.0223	10.5278	7.84449	5.73781	0	0	0	0	12.1343	13.4248
	P18001_2028	CTRL	Neuron	0	0	0	2.3107	0	7.58845	7.28331	9.31023	6.0306	11.1057	8.22727	7.47373	0	0	0	0	12.1958	13.6081
	P18001_2032	CTRL	Neuron	0.782686	0	0	2.38541	2.00096	5.59491	3.09824	8.53645	7.23746	11.0678	7.96614	5.88781	0	0	0	0	11.7594	12.7984
	P18001_2263	CTRL	Neuron	0.871363	0	0	3.20304	0.500663	6.38526	5.32007	11.8018	7.76314	12.593	6.65828	5.48121	0	0	0	0	12.0058	13.3521
	P18001_2275	CTRL	Neuron	2.2993	0	0	3.21098	0	6.96597	0.377105	2.11721	7.99427	9.49029	8.4193	5.52489	0	0	0	0	12.2209	13.0233
	P18001_3033	CTRL	Neuron	0.448494	0	0	7.35577	0	5.48875	6.60085	8.12975	7.57735	7.70142	8.78899	6.43027	0	0	6.77065	0	12.6715	13.593
	P18001_3043	CTRL	Neuron	0.721084	0	0	0	1.55884	8.36245	4.77398	10.7122	8.03028	12.0048	6.95349	7.1584	0	0	0	0	12.4365	12.8849
	P18001_3044	CTRL	Neuron	0	0	0	0.975784	0	7.1533	7.40829	7.22758	7.35683	13.2512	9.0184	5.86328	0	0	0	0	12.2956	13.4565
	P18001_3050	CTRL	Neuron	0.804016	0.51989	0	1.79121	0	5.8542	0.295668	8.9602	7.29415	9.19673	7.93957	5.00393	0	0	0	0	12.235	13.2996
	P18001_3063	CTRL	Neuron	0.733126	0	0	2.7711	0	4.42786	0.211685	8.37817	7.38948	8.80348	8.25474	6.33928	0	0	0	0	13.1661	13.3815
	P18001_3064	CTRL	Neuron	0.331025	0	0	2.73824	0	5.4327	7.0045	5.57813	7.83446	11.3317	8.30418	5.51318	0	0	0	0	12.1342	13.1114
	P18001_3204	CTRL	Neuron	0.460226	0	0	6.64639	0	5.51324	5.15436	10.1012	7.19921	10.5305	8.05494	4.75637	0	0	0	0	11.6693	12.996
	P18001_3206	CTRL	Neuron	0.683992	0	0	0	0	6.34756	6.54674	0	8.01414	10.0085	7.48299	5.42681	0	0	0	0	11.9352	13.2051
	P18001_3210	CTRL	Neuron	1.37836	0.819944	0	2.7257	2.30036	6.95163	0.332809	8.23699	7.09016	9.58007	8.29539	4.92937	0	0	0	0	12.1795	13.2469
	P18001_3213	CTRL	Neuron	0	0	0	0	0	6.77578	5.99135	9.98849	7.74235	9.91796	6.43343	6.55513	0	0	0	0	11.7423	12.6266
	P18001_3217	CTRL	Neuron	0	0	0	3.03175	0	7.3235	6.24351	10.3971	6.90983	11.389	7.59134	3.01378	0	0	0	0	12.0913	13.1842
	P18001_3219	CTRL	Neuron	1.76243	0	0	3.00303	0	3.52799	0.465366	8.66232	7.512	8.82268	7.87814	4.68059	0	0	0	0	11.8413	12.9435
	P18001_3222	CTRL	Neuron	0	0	0	0	0	6.04461	6.23555	9.13599	7.52293	10.9725	7.67075	4.20535	0	0	0	0	12.097	13.4169
	P18001_3224	CTRL	Neuron	0	0	0	6.7262	0	6.33016	5.11611	9.00775	7.53104	11.213	6.92016	4.50543	0	0	0	0	11.9762	12.8849
	P8524_1139	CTRL	v2a	0	0	0	0	0	4.52704	6.32957	0	7.67405	7.05462	7.9567	5.59911	0	0	0	0.365696	11.7398	12.4156
	P8524_1151	CTRL	v2a	0	0	0	0	0	5.07381	6.21752	6.37584	7.92154	8.17014	6.74058	6.32751	0	0	0	0	11.547	12.5297
	P8524_1356	CTRL	v2a	0	0	0	0	0	5.09012	6.02646	10.183	8.08608	6.99194	8.30091	6.95719	0	0	0	0	13.0231	12.8909
	P8524_1368	CTRL	v2a	0	0	0	0	0	0	5.72922	9.33174	7.38391	7.15142	7.96614	6.7066	0	0.638485	0.0435314	0	11.9646	11.6335
	P8524_1146	CTRL	v2a	0	0	0	0	0	3.39536	2.90101	0	6.3688	6.6973	9.11845	3.88033	0	0	0	0.863463	11.9396	13.2346
	P10008_1046	CTRL	v2a	0	0	0	0	0	6.11568	6.71258	1.13356	8.39271	6.94267	7.28827	2.79943	0	0.253914	0	0	12.8262	12.8985
	P18001_1083	CTRL	v2a	0.804847	0	0	2.41481	0	5.95803	6.47639	0	8.30599	9.92854	8.40366	6.07457	0	0	0	0	11.6447	12.5415
	P18001_1244	CTRL	v2a	0.323884	0.664979	0	4.13815	0	6.34983	4.57441	1.88171	8.01401	10.519	7.42169	6.3512	0.752196	0	0	0	11.9244	12.7742
	P18001_2004	CTRL	v2a	0.852463	0	0	1.98615	0	1.54101	6.87772	6.82694	8.29151	10.3607	7.00773	7.61693	0	0	0	0	12.2687	12.585
	P18001_2264	CTRL	v2a	0.758823	0.715758	0	1.14704	0	5.01894	4.32028	8.27377	8.39681	10.9981	8.23503	5.10726	0	0	0	0	12.1792	13.4677
	P18001_2269	CTRL	v2a	0.905154	0	0	3.49028	0	6.05155	6.90531	5.13499	8.20203	9.63111	8.76931	6.58643	0	0	0	0	11.6863	13.1024
	P18001_2277	CTRL	v2a	2.0635	0.680748	0	3.38138	1.68126	5.83533	4.57059	4.34733	8.48902	10.2436	8.58244	6.09433	0	0	0	0	12.8073	13.5141
	P18001_2280	CTRL	v2a	2.23444	0	0	0	1.45987	5.97022	6.81544	2.20324	7.5183	10.9966	8.26399	6.22107	0	0	0	0	11.6637	13.2765
	P18001_3194	CTRL	v2a	0.906948	0.447342	0	2.53897	0	4.61843	6.91977	2.77286	8.1114	10.472	8.82409	5.65103	0	0	0	0	11.6725	13.3131
	P9504_5285	FUS_KO	Motorneuron	8.54845	5.37211	1.63889	0	0	4.68948	4.74867	10.6118	5.79623	10.1019	8.09893	6.15887	0	0	0	0	11.2871	12.852
	P9504_5288	FUS_KO	Motorneuron	8.46405	1.02972	2.63017	0	0	4.49892	5.05402	10.9395	6.18825	10.5607	8.27151	5.93286	0	0	0	0	12.533	13.2623
	P9504_5297	FUS_KO	Motorneuron	4.82753	0	0	0	0	3.21165	0	8.09062	4.03171	11.986	6.46359	6.40297	0	0	0.0694212	1.04247	12.095	13.0969
	P9504_5301	FUS_KO	Motorneuron	8.22505	5.63822	0	0.915829	3.51956	4.46396	4.24817	10.7419	5.79654	9.83293	8.99971	5.96005	0	0	0.0374104	0.675578	11.8499	12.7334
	P9504_5307	FUS_KO	Motorneuron	7.77109	5.834	3.58138	0	0	0.710005	5.91967	9.12513	5.11506	8.60126	6.42838	6.33324	0	0	0	0	11.2927	13.0088
	P9504_5314	FUS_KO	Motorneuron	8.35648	0	0	0	0	2.76192	4.17587	9.3789	6.09544	10.9875	6.69223	4.61267	1.27354	0.339352	0	1.70491	12.3109	13.9536
	P9504_5329	FUS_KO	Motorneuron	8.38985	6.12211	4.28634	0	2.31307	5.95372	4.70557	6.73906	4.92567	12.0097	8.20394	7.753	1.3099	0.313428	0	0	12.1506	13.3759
	P9504_5352	FUS_KO	Motorneuron	7.68991	0	0	0	0.844353	4.8861	3.99827	10.7332	4.46654	9.85845	6.4751	5.53275	0	2.07013	0.0499225	0	11.6162	12.6172
	P9504_5353	FUS_KO	Motorneuron	8.0894	0	1.45296	0	1.89467	2.85683	5.65055	10.5255	4.98269	9.647	7.89147	3.71068	0	0	0.0427573	0.662071	11.2735	12.301
	P9504_5424	FUS_KO	Motorneuron	9.0478	5.47359	0	0	0	4.96095	1.62067	9.78883	5.70021	9.64499	6.34659	5.00009	1.07832	0	0	0	11.7265	12.9529
	P10008_1316	FUS_KO	Motorneuron	7.27914	5.29481	4.228	0	0	7.51311	0	11.0593	6.87361	13.3157	6.25266	4.74033	8.08473	0	0	0	13.3749	12.5957
	P10008_1321	FUS_KO	Motorneuron	9.02969	6.83245	1.69679	0	0	7.39364	7.06732	9.33514	8.61821	11.8684	6.43517	6.43968	0	0	0	0	12.9555	13.0864
	P10008_1323	FUS_KO	Motorneuron	7.48581	0	0	0	4.6211	7.36926	7.70949	11.6804	5.90806	12.9776	4.89163	7.64953	0	0	0	0	13.2697	12.449
	P10008_1495	FUS_KO	Motorneuron	1.02748	3.8573	4.45102	1.71578	1.59259	6.07708	5.87291	8.41495	6.07638	12.849	1.57907	4.31218	3.73254	0	0	0	11.0009	11.7601
	P18001_1001	FUS_KO	Motorneuron	1.38235	0.321032	0	2.38991	0	5.34036	6.23303	7.25932	7.238	10.9117	8.65959	4.66628	0	0	0	0	11.8914	13.5801
	P18001_1002	FUS_KO	Motorneuron	8.91247	4.55083	3.29108	9.15647	0	5.97685	2.50815	0.562063	7.14569	10.4224	8.63496	6.52743	0	0	0	0	12.4372	13.3993
	P18001_1005	FUS_KO	Motorneuron	7.5496	0	2.73351	6.59067	0	5.95659	5.7273	7.97643	7.18281	10.0213	9.05929	7.43719	0	0	0	0	12.0549	13.029
	P18001_1006	FUS_KO	Motorneuron	1.19976	0	0	2.36442	0	5.54375	2.39975	0.778941	7.27291	7.14723	8.9803	4.94125	0	0	0	0	12.2937	12.7821
	P18001_1007	FUS_KO	Motorneuron	1.03274	0	0	1.34121	0	7.56128	5.30761	6.36115	7.38254	8.45811	7.98662	4.91197	0	0	0	0	12.338	12.9196
	P18001_1008	FUS_KO	Motorneuron	6.9804	6.05599	3.36307	11.2854	1.61881	6.18076	5.80354	0.685323	7.03315	9.12657	8.70153	4.65998	0	0	0	0	11.712	12.9934
	P18001_1009	FUS_KO	Motorneuron	7.52659	6.91038	2.35851	7.87039	0	4.58896	1.87847	0	6.95017	10.2045	7.36902	6.4484	0	0	0	0	12.2706	13.0795
	P18001_1010	FUS_KO	Motorneuron	8.15184	0	0	8.14936	0	6.28573	4.73376	1.42094	7.21537	10.4782	9.13527	7.68114	0	0	0	0	12.3899	13.2776
	P18001_1012	FUS_KO	Motorneuron	7.60475	5.29237	1.42651	7.86283	0.640232	5.58167	6.04365	1.62799	6.64324	8.69128	8.4713	5.34265	0	0	0	0	12.5339	13.2204
	P18001_1014	FUS_KO	Motorneuron	7.48416	0.344331	0	12.2312	0.287467	6.92697	5.95877	6.21276	7.47826	12.8583	7.59056	6.46813	0	0	0	0	12.2808	13.2442
	P18001_1019	FUS_KO	Motorneuron	8.03651	0	0	2.77692	1.07685	3.74848	4.21189	4.43196	7.44787	9.554	8.65363	7.97833	0	0	0	0	12.1422	13.1257
	P18001_1021	FUS_KO	Motorneuron	6.23771	4.1809	0.164474	10.6114	1.68161	7.72864	5.38402	4.13049	8.34611	11.4104	7.16909	7.23603	0	0	0	0	11.7817	12.8997
	P18001_1022	FUS_KO	Motorneuron	2.15607	0	0	4.26306	0.351562	5.27415	6.88358	1.41934	8.00376	10.0044	8.4417	5.47667	0	0	0	0	11.9845	13.0176
	P18001_1023	FUS_KO	Motorneuron	8.19104	4.81531	0.562569	8.72362	0	7.54043	5.63787	4.84831	7.32278	10.1368	7.48365	6.25503	0	0	0	0	12.0538	13.4576
	P18001_1024	FUS_KO	Motorneuron	6.43294	0	0.247289	9.5741	0.890075	8.66074	7.47052	10.3122	6.06787	9.20179	6.76417	5.68148	0	0	0	0	11.9583	13.1352
	P18001_1025	FUS_KO	Motorneuron	8.0815	0.461759	3.16984	8.29686	0	4.476	4.14071	9.41214	8.57659	11.7355	6.24164	7.6261	0	0	0	0	12.3819	13.7929
	P18001_1026	FUS_KO	Motorneuron	6.67748	0.446539	0	7.83753	0	7.40049	5.65152	0.961049	8.96225	11.1473	7.13078	7.3726	0	0	0	0	11.8951	13.8054
	P18001_1027	FUS_KO	Motorneuron	3.40122	8.29086	0	2.49139	0	7.10176	2.28641	2.28131	9.68697	9.69673	4.48286	8.22089	0	0	0	0	11.5691	12.7874
	P18001_1028	FUS_KO	Motorneuron	2.28038	0	0	2.13267	0.486445	6.3735	0.955029	1.11641	6.08538	8.4285	8.0478	7.5767	0	0	0	0	11.9777	13.3447
	P18001_1029	FUS_KO	Motorneuron	0.982216	6.28835	4.5278	8.92451	0	0.993651	6.29929	0	6.25009	8.3891	8.36336	5.69147	0	0	0	0	10.7312	13.2549
	P18001_1030	FUS_KO	Motorneuron	9.61259	9.22709	5.77396	3.78563	0	4.99362	5.90089	2.78335	8.12327	9.92343	3.39101	5.87768	0	0	0	0	11.826	12.7067
	P18001_1031	FUS_KO	Motorneuron	6.51744	8.01929	0	0.977903	0	7.33216	0.395731	1.74478	6.74522	10.1329	8.62854	1.36299	0	0	0	0	12.5895	13.3803
	P18001_1032	FUS_KO	Motorneuron	2.59131	0	0	5.81449	0	2.61058	3.03514	3.84857	4.56808	6.83096	10.545	5.47643	0	0	0	0	13.316	13.9145
	P18001_2035	FUS_KO	Motorneuron	7.64782	0	0	2.74928	4.30062	6.41579	2.80418	9.44342	7.37272	10.4764	8.58378	5.70626	0	0	0	0	12.3922	13.1371
	P18001_2036	FUS_KO	Motorneuron	6.28475	6.07894	4.28866	3.03165	1.44989	5.35548	2.89579	2.87374	7.53572	9.34351	6.64012	5.43751	0	0	0	0	12.2266	13.13
	P18001_2037	FUS_KO	Motorneuron	1.78502	0.664627	0	2.40407	0	3.76136	3.44085	0	5.59449	8.1879	7.93838	4.99922	0	0	0	0	12.53	12.8807
	P18001_2038	FUS_KO	Motorneuron	7.61596	0	0	10.4672	0	7.10885	7.21357	9.83399	7.71579	12.0575	7.83757	6.31734	0	0	0	0	11.9276	13.4263
	P18001_2039	FUS_KO	Motorneuron	6.64377	0	0	7.70971	1.89109	6.29264	4.37434	2.20339	7.40036	10.0454	7.95346	7.13755	0	0	0	0	12.4372	12.84
	P18001_2040	FUS_KO	Motorneuron	7.36004	5.62581	0.598318	9.43889	0	4.78597	3.46688	0	6.12333	8.92188	7.71648	4.57522	0	0	0	0	12.0148	12.9753
	P18001_2041	FUS_KO	Motorneuron	8.63654	5.13819	3.43163	9.69265	5.04216	6.07717	5.98665	0	7.0335	10.5923	8.48518	7.36326	0	0	0	0	12.119	13.0674
	P18001_2043	FUS_KO	Motorneuron	1.13095	0	0	2.51069	0	1.82074	6.52905	0.782906	7.70847	9.7624	8.3975	5.65328	0	0	0	0	12.1637	13.2331
	P18001_2047	FUS_KO	Motorneuron	3.16207	0	0	6.31646	0	3.18258	2.52199	0	5.02007	9.99494	5.57399	3.183	0	0	0	0	13.278	12.0669
	P18001_2048	FUS_KO	Motorneuron	5.65165	5.82329	0	1.56846	0	6.07251	4.1536	3.93572	5.28083	8.2838	8.94802	5.76366	0	0	0	0	11.9892	13.6642
	P18001_2049	FUS_KO	Motorneuron	1.52198	0.659088	0	2.92027	0	5.60143	4.60558	2.31709	6.55752	7.81916	8.28871	5.51197	0	0	0	0	11.8977	13.2421
	P18001_2051	FUS_KO	Motorneuron	7.40114	0	0	11.5183	2.27447	7.86527	4.94045	10.9514	6.06879	10.5336	6.59113	6.56632	0	0	0	0	12.4431	13.261
	P18001_2052	FUS_KO	Motorneuron	1.48774	0	0	2.82173	0	7.53729	6.40541	9.27845	6.4687	9.72195	8.2292	5.55315	0	0	0	0	12.3972	13.288
	P18001_2055	FUS_KO	Motorneuron	6.67998	5.80756	0.332891	7.38589	0	5.74349	4.35878	2.13021	8.7111	10.9553	8.55732	6.68834	0	0	0	0	12.1848	12.8475
	P18001_2057	FUS_KO	Motorneuron	7.61709	7.51001	0	3.07924	0	1.44429	4.73451	1.02039	7.75804	10.9103	7.42665	5.82618	0	0	0	0	12.1224	13.4328
	P18001_2058	FUS_KO	Motorneuron	7.38916	0	0	2.0109	0	4.72107	4.88627	1.90916	6.70309	10.303	7.70383	5.23616	0	0	0	0	11.9331	12.4559
	P18001_2060	FUS_KO	Motorneuron	7.99192	4.76357	3.63789	8.82547	0	6.35187	6.4544	7.97941	7.43275	8.53288	7.88872	6.38507	0	0	0	0	12.656	13.1734
	P18001_2061	FUS_KO	Motorneuron	7.88963	1.0478	0	6.09331	0	6.21927	6.27578	3.43153	7.32187	9.1601	8.51722	6.46593	0	0	0	0	12.553	13.0379
	P18001_2062	FUS_KO	Motorneuron	8.38943	7.60738	0	7.79435	0	5.77081	4.63801	2.01793	8.2304	10.3355	5.77284	5.69653	0	0	0	0	12.0354	12.9047
	P18001_2063	FUS_KO	Motorneuron	7.21829	6.22757	4.96712	5.96919	0.442449	5.89383	5.06734	6.21294	6.6953	8.62022	7.83836	5.20022	0	0	0	0	11.8838	13.049
	P18001_3066	FUS_KO	Motorneuron	7.6022	2.25892	4.08086	10.5378	0	6.28296	1.12091	1.58138	7.83819	10.2881	7.95314	7.14748	0	0	0	0	10.4279	12.1713
	P18001_3069	FUS_KO	Motorneuron	6.7717	5.27202	0.407045	6.95407	5.24543	5.6174	2.74449	1.90847	7.30938	9.83643	5.9421	5.13094	0	0	0	0	12.3652	12.8993
	P18001_3070	FUS_KO	Motorneuron	8.72973	2.41547	4.80194	0.945317	0.173748	5.18529	0.966496	7.15401	6.46343	10.4899	8.42921	7.45862	0	0	0	0	12.4446	13.1995
	P18001_3071	FUS_KO	Motorneuron	9.22721	0	0	4.97728	0	2.95185	2.0823	0	2.2429	11.3812	9.32435	6.92599	0	0	0	0	13.0329	13.1041
	P18001_3074	FUS_KO	Motorneuron	7.96871	6.70545	0	7.93539	0	3.74862	4.43585	0.618054	6.57914	9.56129	8.34414	5.20221	0	0	0	0	12.2409	13.5511
	P18001_3075	FUS_KO	Motorneuron	6.71712	0	0	1.5215	0	7.3814	6.0747	0.718559	7.7975	11.1847	8.96691	7.24776	0	0	0	0	12.3843	13.6157
	P18001_3077	FUS_KO	Motorneuron	8.32017	3.23085	4.14492	11.6328	1.06802	6.70485	5.13236	0	6.81349	10.6342	7.4663	4.31552	0	0	0	0	12.2953	12.1602
	P18001_3078	FUS_KO	Motorneuron	4.69874	4.34787	0	7.2041	0	4.72093	3.69128	0	9.35999	11.1265	7.9671	3.98565	0	0	0	0	13.739	12.4449
	P18001_3079	FUS_KO	Motorneuron	1.16176	0	0	2.20756	0	0.416168	6.48393	0.999245	7.99138	9.21319	7.73541	5.08154	0	0	0	0	11.6532	13.0831
	P18001_3081	FUS_KO	Motorneuron	6.84074	0	0	8.94912	0.889424	6.16097	3.74265	1.04583	6.89112	10.5928	7.35381	6.75974	0	0	0	0	12.1798	13.2988
	P18001_3082	FUS_KO	Motorneuron	6.51241	4.53309	0	8.88706	1.42453	5.7618	5.49671	5.52473	6.64377	10.3688	8.65513	4.29106	0	0	0	0	12.3244	12.8423
	P18001_3083	FUS_KO	Motorneuron	6.9703	1.03546	0	12.4792	0	3.58548	5.3048	1.90288	8.27603	10.1847	7.94977	7.4746	0	0	0	0	11.3099	12.2999
	P18001_3084	FUS_KO	Motorneuron	5.81182	0.328873	0.207116	12.6936	0	7.32714	5.81187	5.15993	6.85302	10.3912	7.57884	7.48093	0	0	0	0	12.5604	13.3287
	P18001_3088	FUS_KO	Motorneuron	7.90224	6.05769	3.90413	10.4096	0	6.08374	5.49428	0.736081	7.30146	11.7754	7.9263	6.41492	0	0	0	0	11.8165	13.3087
	P18001_3090	FUS_KO	Motorneuron	1.28872	0	0	1.98355	0.159275	6.275	2.54956	6.34694	7.50928	9.15069	7.83427	4.86241	0	0	0	0	12.0898	13.1616
	P18001_3091	FUS_KO	Motorneuron	8.49377	5.05203	4.79887	4.02976	0.279735	6.39732	4.14823	1.24205	7.44858	9.65972	8.26291	6.32521	0	0	0	0	12.0703	12.5974
	P18001_3093	FUS_KO	Motorneuron	8.16082	0	0	8.07772	1.78111	7.05862	5.53519	1.07427	6.42127	11.4411	8.71416	6.31905	0	0	0	0	12.4684	13.0259
	P18001_3095	FUS_KO	Motorneuron	1.6488	0	0	1.80681	0.501462	0.899767	5.46735	0.259229	8.40149	8.59021	8.88051	7.33236	0	0	0	0	11.2716	12.7652
	P18001_3096	FUS_KO	Motorneuron	8.25344	0	0	12.1399	0	7.22654	5.66267	5.72961	6.80089	12.4171	6.59785	6.15334	0	0	0	0	12.2725	12.6658
	P9504_5291	FUS_KO	Neuron	0.171161	0	0	0	0	0	0	0.819475	1.4176	6.69652	4.31375	6.42746	4.73847	4.89928	4.4798	5.61262	12.2254	11.6183
	P9504_5295	FUS_KO	Neuron	0	0	0	0	0	0	4.92044	9.70515	6.06477	9.46239	5.88349	0	1.45561	0	0.0880396	1.28129	11.6561	11.7874
	P9504_5300	FUS_KO	Neuron	0.373548	0	0	10.7248	0	0	0	6.56283	7.36693	8.54541	8.35828	3.53281	0	2.06386	0	0	11.8937	10.9545
	P9504_5303	FUS_KO	Neuron	0	0	0	0	0	0	0	0	0	6.85801	4.34914	5.68019	6.22238	5.0112	7.02866	8.88845	12.4171	12.7651
	P9504_5304	FUS_KO	Neuron	0	0	0	0	0	0	0	1.50719	6.07192	8.64217	7.82736	4.46087	0	0	0	0	12.4479	13.746
	P9504_5306	FUS_KO	Neuron	0	0	0	0	0	0.279768	0	10.5881	5.98538	10.9788	7.76377	4.51615	0	0	0	0.40782	11.7789	12.668
	P9504_5316	FUS_KO	Neuron	0.391621	0	0	0	0	0	0	6.89296	6.5384	11.0255	7.63515	6.3348	0	0.165743	0	0.254581	12.3066	12.6516
	P9504_5317	FUS_KO	Neuron	0	0	0	0	0	0	0	9.14685	6.0171	8.90009	7.92299	5.08474	0	3.52934	0	0	11.7823	12.8022
	P9504_5335	FUS_KO	Neuron	5.64758	0	0	0	0	0	0	2.19965	0	6.67821	6.99302	5.70738	0	0	0	0.939717	12.5529	12.8116
	P9504_5340	FUS_KO	Neuron	0	0	0	0	0	5.25948	4.12794	10.1163	4.99732	7.76561	5.82294	5.46281	0	0	0	0	11.4905	12.8212
	P9504_5341	FUS_KO	Neuron	0	0	0	0	0	0	0	3.36604	0	11.7002	7.83595	3.30042	0	2.70091	0	1.8086	10.6466	12.4885
	P9504_5349	FUS_KO	Neuron	0.373807	0	0	0	0	0.201969	0	9.57954	5.0003	11.4628	7.67615	5.9045	0	5.46816	0.13166	0	10.9218	12.305
	P9504_5413	FUS_KO	Neuron	0.80719	0	0	0	0	0	0	0	0.745075	11.1878	6.58864	3.72989	0	0.370387	0.090076	1.30141	12.2327	13.6236
	P9504_5414	FUS_KO	Neuron	0	0	0	0	0	0	0	9.35769	3.91003	8.07179	8.30525	3.3273	0	1.06178	0.163093	0.896821	12.0854	12.2507
	P9504_5422	FUS_KO	Neuron	0	0	0	0	0	0.287481	0	10.5009	5.80445	8.2351	8.0227	4.27443	0	1.99018	0	0.950745	12.2218	12.5904
	P9504_5423	FUS_KO	Neuron	0	0	0	0	3.65551	0	6.16283	10.5697	6.68095	8.24664	6.66924	4.90219	0	3.62894	0.0920281	0	11.6119	13.134
	P10008_1293	FUS_KO	Neuron	0	0	0	0	0	3.45784	2.01774	6.79578	4.60446	7.3615	8.96236	5.92067	0	0	0	0	12.9269	10.8702
	P10008_1294	FUS_KO	Neuron	0	0	0	0	0	0	0	4.79127	4.71881	10.1535	7.11939	4.23608	2.92274	0.860776	0	0	12.1039	12.6581
	P10008_1295	FUS_KO	Neuron	0	0	0	0	0	0	0	1.38195	5.714	10.688	4.72562	5.01288	0	4.94297	0	0	13.225	12.3658
	P10008_1302	FUS_KO	Neuron	0	0	0	0	0	1.19431	0	6.36032	0	13.0848	6.67567	5.65789	6.30635	2.2394	0	0	12.6321	11.6089
	P10008_1303	FUS_KO	Neuron	0	0	0	12.8319	0	3.89696	7.12274	3.7501	8.08148	11.4139	5.9848	4.90124	0	0	0	0	13.3908	12.1216
	P10008_1304	FUS_KO	Neuron	0	0	0	3.20969	0	0	0	7.25398	6.95345	11.4107	5.70867	4.13868	0	0	0	0	12.585	11.9979
	P10008_1305	FUS_KO	Neuron	0	0	0	0	0	0	0	7.18046	0	10.2905	5.35681	1.9384	0	0	0	0	11.7763	12.1083
	P10008_1308	FUS_KO	Neuron	0	0	0	0	0	0	0	0	3.31419	9.15451	5.49787	6.68078	0	0	0	0	12.9642	11.7333
	P10008_1318	FUS_KO	Neuron	0	1.36978	0	0	0	0	0	8.31937	3.48872	12.3924	6.52917	6.96424	2.96096	0	0	0	12.9612	12.561
	P10008_1319	FUS_KO	Neuron	0	0	0	0	0	0	0	0	7.69233	10.499	6.48031	2.98014	0	0	0	0	12.2456	11.3126
	P10008_1322	FUS_KO	Neuron	0	0	0	0	0	0	4.72995	3.557	5.54327	7.68246	6.60263	0	0	0	0	0	13.1116	10.9218
	P10008_1324	FUS_KO	Neuron	0	0	0	0	0	0	0	2.73078	1.96564	11.7693	7.69171	4.60938	0	0	0	0	12.9164	12.3666
	P10008_1328	FUS_KO	Neuron	0	0	0	0	0	5.16007	0.81434	0	7.18755	7.96984	4.80014	3.55694	0	0	0	0	13.2482	10.814
	P10008_1329	FUS_KO	Neuron	0	0	0	0	0	1.31219	0	4.6063	4.30996	11.4617	5.09566	3.51239	1.41626	0	0	0	13.2638	12.4573
	P10008_1335	FUS_KO	Neuron	0	0	0	0	0	0	0	7.91904	8.19449	11.3404	6.79578	3.11584	0.944991	0	0	0	12.8191	11.6339
	P10008_1336	FUS_KO	Neuron	0	0	0	0	0	0	0	5.08014	0	11.952	3.74831	4.64732	5.21611	0	0	0	12.6925	11.8613
	P10008_1481	FUS_KO	Neuron	0	0	0	0	0	0	3.32262	10.6223	6.08205	11.8324	4.30436	3.82427	5.57881	0	0	0	12.1362	11.3328
	P10008_1484	FUS_KO	Neuron	0	0	0	0	0	0	0	6.21659	4.74501	10.0962	7.16771	4.67393	0	0	0	0	12.542	12.7346
	P10008_1489	FUS_KO	Neuron	0	0	0	0	0	3.04623	4.42374	5.47188	7.06215	8.17512	5.79343	4.72698	0	0	0	0	11.4295	10.6454
	P18001_1003	FUS_KO	Neuron	3.58748	0	0	4.26154	0	3.43279	1.57171	3.97238	9.11691	9.52518	5.30382	2.72271	0	0	0	0	7.41949	12.5754
	P18001_1011	FUS_KO	Neuron	1.03896	0.315829	0	2.23327	0	4.76491	0.264039	1.18735	7.82456	9.85493	7.79012	5.89091	0	0	0	0	12.1363	12.7478
	P18001_1013	FUS_KO	Neuron	0.845839	0	0	2.00226	0	4.87556	5.51961	0.758326	7.93119	10.8027	9.14451	4.83864	0	0	0	0	11.7282	12.974
	P18001_1016	FUS_KO	Neuron	0.790259	0	0	2.24588	0	0.318515	6.51489	1.55841	8.78846	10.4439	8.49124	4.36265	0	0	0	0	12.052	13.3955
	P18001_2033	FUS_KO	Neuron	1.2096	0	0	2.70686	0.689881	4.85222	5.1556	1.18385	7.86887	8.58711	8.93761	7.42203	0	0	0	0	11.8285	12.9065
	P18001_2034	FUS_KO	Neuron	0.866087	0.327135	0	1.28912	3.78415	7.57733	5.87017	0.663183	6.09986	9.32191	7.74244	6.92113	0	0	0	0	11.9251	12.8654
	P18001_2042	FUS_KO	Neuron	0.541597	0.250064	0	1.58692	5.12944	0.548856	7.20922	0	8.33956	9.04793	8.88573	5.40663	0	0	0	0	12.1652	13.0312
	P18001_2046	FUS_KO	Neuron	0.95456	0.447514	0	2.97763	0	6.56563	5.10237	8.76421	7.65614	8.49053	8.08841	6.38375	0	0	0	0	12.0752	12.6268
	P18001_2053	FUS_KO	Neuron	2.02169	0.438363	0	3.37843	0	3.22875	5.29141	2.34214	7.58456	8.14501	8.11965	5.98984	0	0	0	0	12.4387	12.7984
	P18001_2059	FUS_KO	Neuron	7.25182	7.08407	3.72995	8.00208	0	0.5742	0.61898	2.39972	7.79021	9.90492	7.23104	6.77221	0	0	0	0	12.003	13.1705
	P18001_2064	FUS_KO	Neuron	0.380446	0	0	0	0	5.53924	3.25172	0	6.70311	8.63222	8.25586	4.91572	0	0	0	0	11.9327	13.161
	P18001_3065	FUS_KO	Neuron	0.1824	0	0	1.98703	0	3.73604	4.89496	0.247088	8.58766	7.38265	8.06082	6.32821	0	0	0	0	12.6619	13.2981
	P18001_3067	FUS_KO	Neuron	0.494677	0	0	1.31418	0.903586	7.49864	4.37611	10.8095	7.00989	8.06902	6.42988	6.39768	0	0	0	0	12.2952	13.262
	P18001_3068	FUS_KO	Neuron	1.31483	0.984183	0	2.29756	1.11472	0.380222	0.445671	1.48631	1.17199	8.22763	5.64534	0.568155	0	0	0	0	10.8599	11.6335
	P18001_3072	FUS_KO	Neuron	0.800395	0	0	1.63516	0	0	0.196601	0.788049	8.05574	9.6485	7.50712	5.51954	0	0	0	0	12.3807	13.1704
	P18001_3073	FUS_KO	Neuron	3.05128	0	0	7.38631	0	0	0	4.22155	2.96767	8.96354	5.37979	3.01689	0	0	3.62328	0	12.2695	11.845
	P18001_3087	FUS_KO	Neuron	1.65415	0.413771	0	2.8641	0	6.74805	5.58357	5.4225	7.79559	10.7046	7.3362	5.61668	0	0	0	0	11.5677	12.6597
	P18001_3089	FUS_KO	Neuron	0.98319	0	0	2.28009	0	3.69804	0.246104	1.75102	7.36358	10.5004	7.73412	3.85766	0	0	0	0	12.2939	13.0638
	P9504_5290	FUS_KO	v2a	0.807403	0	0	0	0	3.12903	6.05168	0	6.40618	8.92998	7.00209	5.46909	0	0.166489	0.0383304	0	12.0653	12.9327
	P9504_5344	FUS_KO	v2a	0.648187	0	0	0	0	2.75774	5.10575	8.27539	4.33651	8.2848	7.85787	6.22237	0	0	0	0	12.1321	13.0432
	P9504_5350	FUS_KO	v2a	0	0	0	7.88407	0	1.00718	3.14978	7.28079	5.46376	8.78896	8.35215	4.18684	0	0	0.0604846	0.87098	11.092	11.8571
	P9504_5409	FUS_KO	v2a	0	0	0	0	1.64169	0	8.27545	4.60018	6.51836	8.2207	8.96117	4.62257	0	0	0	0	12.5777	13.0039
	P9504_5415	FUS_KO	v2a	0	0	0	5.36791	0	3.78642	6.57925	8.75507	5.77065	7.36209	7.56665	6.57266	0	3.0981	0.167755	0	12.2929	12.5875
	P9504_5416	FUS_KO	v2a	0.7409	0	0	3.91984	0	1.66755	3.07259	6.48474	3.46621	7.97608	5.38829	6.68672	0	4.27364	0.23023	0	12.3909	12.221
	P9504_5420	FUS_KO	v2a	0	0	0	0	2.66628	3.12363	6.08647	7.76138	7.15474	7.77144	8.25233	5.41022	1.4526	2.69486	0	0	12.5324	12.7394
	P10008_1330	FUS_KO	v2a	0	0	0	0	0	6.62999	0	7.51066	6.9488	8.71319	6.4334	4.08007	0	0	0	0	12.4902	11.6929
	P10008_1333	FUS_KO	v2a	0	0	0	0	0	0	2.50593	0	0.345568	9.55139	8.06062	0	0	1.42934	0	0	13.3492	12.6323
	P10008_1334	FUS_KO	v2a	0	0	0	0	0	0	0	8.87594	5.16331	7.43128	4.87078	3.70729	1.25782	1.37722	0	0	13.7862	12.2207
	P18001_1004	FUS_KO	v2a	1.07223	0.34803	0	1.73212	0	5.92195	1.17619	1.04846	7.26115	7.15313	8.2251	5.76355	0	0	0	0	12.3742	13.2602
	P18001_1015	FUS_KO	v2a	1.30258	0	0	1.99197	0	5.03367	5.85864	0	8.33457	8.7968	7.12297	5.3933	0	0	0	0	11.7776	12.973
	P18001_1017	FUS_KO	v2a	2.19878	0	0.380762	2.89302	0	4.35639	3.40941	1.74468	7.29303	8.17459	9.08036	6.53402	0	0	0	0	12.1345	12.8728
	P18001_1018	FUS_KO	v2a	2.3896	0	0	2.99005	0	0.653467	0.670905	2.14513	7.54513	7.10191	8.46351	3.18106	0	0	0	0	12.0422	12.824
	P18001_1020	FUS_KO	v2a	1.05291	0	0	3.01637	0	6.3638	2.92922	2.63688	8.46881	9.3702	8.53823	3.98991	0	0	0	0	12.6876	13.4696
	P18001_2044	FUS_KO	v2a	0.757821	0	0	2.44519	4.89363	6.87671	4.89144	0.575408	7.80801	7.95215	9.00672	6.73264	0	0	0	0	12.4285	13.3883
	P18001_2045	FUS_KO	v2a	1.2107	0	0	0.656919	0	6.25801	1.97856	0	7.52646	7.81599	9.06042	3.87005	0	0.174132	0	0	12.2245	13.1453
	P18001_2050	FUS_KO	v2a	1.50531	0	0	2.36431	0.497338	0.712759	0.595776	0.640631	7.61946	8.89196	8.93715	5.38333	0	0.140842	0	0	11.7663	13.8687
	P18001_2054	FUS_KO	v2a	1.67864	0.44973	0	3.64313	0	0.847061	1.88816	3.1105	7.85267	8.04047	8.39768	4.3619	0	0	0	0	12.54	13.405
	P18001_2056	FUS_KO	v2a	1.06568	0.420277	0	1.63853	0	0.797889	3.94139	1.86699	8.0103	7.77673	7.9804	6.47746	0	0	0	0	12.2357	13.2661
	P18001_3080	FUS_KO	v2a	0.85056	0	0	2.74483	0	1.03836	6.17629	0	6.63578	7.63294	8.66572	5.65057	0	0	0	0	12.2072	13.6546
	P18001_3085	FUS_KO	v2a	1.39538	0	0	2.53153	0	6.23688	5.13129	1.96318	8.17243	8.33219	9.16452	4.6165	0	0	0	0	12.1351	13.4555
	P18001_3086	FUS_KO	v2a	0.470281	0	0	2.46484	0	2.91198	6.76966	1.35605	8.24884	7.29734	8.59922	4.67071	0	0	0	0	12.1741	13.1469
	P18001_3092	FUS_KO	v2a	0.952846	0	0	2.5671	1.16913	5.38456	5.02372	0.647618	8.07374	8.53822	8.66707	7.22569	0	0	0	0	12.5136	13.4529
	P18001_3094	FUS_KO	v2a	0.748908	1.03945	0	1.80514	0	4.67513	3.70241	1.24927	7.32457	7.97714	9.47438	7.11359	0	0	0	0	12.1378	12.886
	P18001_1098	FUS_P525Lhe	Motorneuron	1.32953	0	0	2.0658	0	5.30906	5.30988	8.85896	5.70217	8.3857	9.05192	5.12107	0	0	0	0	11.3457	12.9073
	P18001_1099	FUS_P525Lhe	Motorneuron	8.29306	3.61611	0.379729	6.9184	0	5.68193	6.02922	0.291217	6.57554	10.9162	8.82818	6.45326	0	0	0	0	12.028	12.9711
	P18001_1100	FUS_P525Lhe	Motorneuron	1.15112	0	0.243225	2.89289	0	8.11112	5.67625	10.1482	6.81176	10.7955	8.08894	6.64215	0	0	0	0	11.8316	13.0852
	P18001_1104	FUS_P525Lhe	Motorneuron	1.06249	1.66475	0	1.60983	0	5.08177	5.17121	0.281608	7.06039	9.86276	8.76265	5.70631	0	0	0	0	11.6884	12.6742
	P18001_1105	FUS_P525Lhe	Motorneuron	7.94028	1.72096	0	2.84871	0	7.43427	6.32728	3.86197	7.07435	10.7487	7.15095	7.2547	0	0	0	0	11.834	13.2245
	P18001_1106	FUS_P525Lhe	Motorneuron	1.40872	0	0	1.2966	0	4.26666	5.8063	1.26828	7.39852	5.40794	9.10597	5.97134	0	0	0	0	11.7335	13.2329
	P18001_1107	FUS_P525Lhe	Motorneuron	6.25333	5.17693	0	2.98701	0	7.03816	4.59864	0	5.77555	9.92451	9.42872	4.51218	0	0	0	0	11.9063	12.6796
	P18001_1111	FUS_P525Lhe	Motorneuron	1.24039	0.481557	0	3.0862	1.04614	7.07452	3.08393	9.73665	7.00345	9.12933	7.36129	4.712	0	0	0	0	12.0055	13.233
	P18001_1112	FUS_P525Lhe	Motorneuron	8.77824	4.91191	3.17385	6.10709	0	3.85865	5.78434	5.20527	5.75202	11.1455	8.45758	5.65813	0	0	0	0	11.6039	12.3848
	P18001_1113	FUS_P525Lhe	Motorneuron	8.44915	3.99702	1.24133	8.89384	1.16678	6.34129	7.37239	8.98973	6.75194	11.6618	8.4024	6.81412	0	0	0	0	12.1847	13.3055
	P18001_1114	FUS_P525Lhe	Motorneuron	8.29333	1.28172	0	9.07084	1.6609	6.66451	7.22075	9.50484	6.86638	10.9895	8.54081	6.8109	0	0	0	0	12.1136	13.0914
	P18001_1115	FUS_P525Lhe	Motorneuron	8.36697	5.46078	4.62114	6.71557	0.42895	6.69187	5.60875	1.95611	6.43962	11.8074	8.70951	6.76629	0	0	0	0	12.0776	13.2878
	P18001_1116	FUS_P525Lhe	Motorneuron	1.15888	0	0.36463	3.08012	3.54136	7.37949	5.15258	8.66914	5.3135	9.44212	8.08006	5.04788	0	0	0	0	12.2275	13.3904
	P18001_1118	FUS_P525Lhe	Motorneuron	7.12239	0	0	10.8466	0.515417	7.39423	6.94903	9.82109	6.43827	11.8146	8.60313	6.43721	0	0	0	0	12.1262	13.1156
	P18001_1119	FUS_P525Lhe	Motorneuron	8.2977	4.57585	0	4.44506	0.766265	6.34553	7.38961	9.55684	7.23096	11.9838	7.89444	6.9392	0	0	0	0	11.8569	13.2441
	P18001_1120	FUS_P525Lhe	Motorneuron	6.07207	0.394056	0	6.86648	0	4.6333	3.77968	7.31776	6.58543	10.9804	7.13718	5.85479	0	0	0	0	11.8781	13.0657
	P18001_1121	FUS_P525Lhe	Motorneuron	8.02883	2.95103	3.76466	2.30775	0.272625	5.85017	6.4974	2.55079	7.49142	11.8249	7.56593	5.34869	0	0	0	0	11.9837	13.0506
	P18001_1122	FUS_P525Lhe	Motorneuron	8.8935	2.98293	3.11988	4.50866	2.13059	5.74014	4.92453	2.75161	6.08446	9.94261	8.95428	6.6588	0.920787	0	0	0	11.7241	12.4776
	P18001_1125	FUS_P525Lhe	Motorneuron	7.12837	4.99162	3.40168	5.21851	0.947076	6.54716	6.99316	8.84938	6.43898	10.9786	8.93645	6.89734	0	0	0	0	12.3148	13.1722
	P18001_1126	FUS_P525Lhe	Motorneuron	2.10403	1.41171	0	4.7413	0	4.55359	3.69196	3.72066	6.77872	8.16332	8.49655	3.63867	0	0	0	0	11.925	13.3971
	P18001_1127	FUS_P525Lhe	Motorneuron	7.36051	0	0	7.99614	0.365729	4.98771	3.9533	4.12691	6.48592	10.6585	7.61373	4.56012	0	0	0	0	11.9781	12.9108
	P18001_1128	FUS_P525Lhe	Motorneuron	6.26372	0.286871	0	8.78905	1.81998	5.666	5.72226	8.26249	7.10093	10.7445	8.87785	6.19085	0	0.945094	0	0	12.0223	13.0851
	P18001_2129	FUS_P525Lhe	Motorneuron	1.06162	0	0	3.06305	0	5.70395	6.32205	5.15807	5.89605	9.58632	8.36076	4.83499	0	0	0	0	12.318	13.6379
	P18001_2130	FUS_P525Lhe	Motorneuron	8.95368	0.421075	1.23831	1.83328	0	3.26093	7.3957	0.914184	6.42715	12.3472	9.05444	8.02709	0	0	0	0	12.0857	12.9282
	P18001_2133	FUS_P525Lhe	Motorneuron	7.79516	0	0	5.95904	0	6.97761	5.75762	4.50575	6.71096	10.5282	8.86063	7.72801	0	0	0.0405799	0	12.8742	13.8444
	P18001_2134	FUS_P525Lhe	Motorneuron	7.14957	0	0	2.67058	1.32053	4.80013	7.46292	5.34942	6.56624	11.4524	9.09748	5.97615	0	0	0	0	12.0898	13.1719
	P18001_2135	FUS_P525Lhe	Motorneuron	5.39276	0	0	2.09501	0	7.66405	6.89698	7.26959	5.3644	9.61331	7.81975	5.82397	0	0	0	0	12.0306	13.6562
	P18001_2138	FUS_P525Lhe	Motorneuron	8.69716	0	2.42559	9.4312	0	7.25152	6.50408	8.56698	6.95762	10.5966	6.72056	7.2806	0	0	0	0	12.1539	13.3762
	P18001_2139	FUS_P525Lhe	Motorneuron	7.72415	5.61178	0	7.33795	0.553049	7.48053	4.24126	0.288352	6.72065	9.58372	7.44091	4.83996	0	0	0	0	12.2217	13.4788
	P18001_2140	FUS_P525Lhe	Motorneuron	8.65657	1.64638	0	8.05653	0.823562	6.35533	5.95197	1.68973	5.13849	10.1736	8.76485	6.76577	0	0	0	0	12.2841	13.2369
	P18001_2141	FUS_P525Lhe	Motorneuron	8.43924	3.86421	2.48036	4.1041	2.78548	5.8041	5.15821	5.69314	5.56875	10.8857	8.71914	5.75849	0	0	0.179096	0	12.0146	13.2156
	P18001_2142	FUS_P525Lhe	Motorneuron	1.58978	0.657164	0	2.43891	0	5.9067	1.24965	1.83446	6.34057	9.6898	7.79411	5.49022	0	0	0	0	11.8806	13.6628
	P18001_2143	FUS_P525Lhe	Motorneuron	1.49676	0	0	1.76477	0	6.20104	5.94959	10.4124	6.72676	9.91151	8.15819	5.02129	0	0	0	0	12.2938	13.4564
	P18001_2144	FUS_P525Lhe	Motorneuron	1.08004	0	0	2.17012	0	4.57306	2.9562	0.975472	7.2374	9.09384	8.74008	5.67901	0	0	0	0	12.1283	13.6104
	P18001_2145	FUS_P525Lhe	Motorneuron	7.26216	0	0	8.75436	2.51466	6.77075	6.95845	9.47368	6.56607	10.6191	9.07692	6.36269	0	0	0	0	11.9881	13.3941
	P18001_2146	FUS_P525Lhe	Motorneuron	7.23292	0	0	9.89678	0.248746	6.97048	7.00719	9.9385	6.72854	10.7621	7.92068	6.13561	0	0	0	0	12.1507	13.5196
	P18001_2148	FUS_P525Lhe	Motorneuron	8.90697	0.233172	0	9.13414	3.72738	7.10604	5.81676	9.13632	7.12613	10.9121	8.86881	6.6011	0	0	0	0	12.4035	13.5523
	P18001_2150	FUS_P525Lhe	Motorneuron	8.38	0	0	1.34367	0.834683	6.70961	6.80243	9.20683	6.8649	11.4246	8.56949	6.84325	0	0	0	0	12.0827	13.4554
	P18001_2160	FUS_P525Lhe	Motorneuron	6.23554	0	3.96584	3.43979	4.29739	3.36874	6.86133	7.41469	7.59439	10.3742	7.76108	6.54984	0	0	0	0	11.7265	12.6691
	P18001_3169	FUS_P525Lhe	Motorneuron	7.53127	0	0.266512	12.2167	0	8.00165	2.36238	9.72574	6.57532	11.1379	7.85612	4.21205	0	0	0	0	12.6428	12.3425
	P18001_3170	FUS_P525Lhe	Motorneuron	6.93989	6.76708	1.97241	10.0922	0	6.56185	2.60557	3.2264	5.75145	10.7145	7.17084	6.16107	0	0	0	0	12.0195	12.1281
	P18001_3171	FUS_P525Lhe	Motorneuron	4.85791	0.575595	0	9.52572	4.77172	5.19174	4.78954	1.6997	6.62502	9.7339	6.86455	4.73048	0	0	0	0	11.8956	12.3772
	P18001_3172	FUS_P525Lhe	Motorneuron	7.67444	0	2.15882	9.60958	0.403346	6.64721	6.604	8.74348	4.78578	12.3092	7.2046	6.56688	0	0	0	0	12.4821	13.0275
	P18001_3174	FUS_P525Lhe	Motorneuron	4.5393	0	0	3.02845	0.519104	5.42442	3.2759	2.19948	5.85161	10.2733	8.82685	7.29729	0	0.195066	0	0	12.6491	12.6543
	P18001_3175	FUS_P525Lhe	Motorneuron	7.40698	0	0	2.71967	0	6.23285	6.80438	9.0479	6.09884	11.7004	6.44298	6.41236	0	0	0	0	11.9215	12.3183
	P18001_3177	FUS_P525Lhe	Motorneuron	1.41974	5.47695	4.68629	2.92891	0	4.8921	7.20093	2.34069	7.27623	11.7013	8.58852	5.73021	0	0	0	0	11.8758	13.4141
	P18001_3179	FUS_P525Lhe	Motorneuron	6.5172	4.18012	0.983172	10.0954	0	6.43072	3.15484	9.21873	6.68431	10.8866	8.41923	5.76023	0	0	0	0	12.0918	13.215
	P18001_3180	FUS_P525Lhe	Motorneuron	6.71724	0	0	8.04803	1.07018	7.45233	7.47345	10.0085	6.8061	10.7186	7.39886	5.60027	0	0	0	0	12.3381	13.332
	P18001_3181	FUS_P525Lhe	Motorneuron	1.11736	0	0	2.72514	0	4.36133	5.85624	7.78873	6.28097	9.04485	7.82841	5.37519	0	0	0	0	11.8996	13.1344
	P18001_3182	FUS_P525Lhe	Motorneuron	6.53404	5.4754	3.54695	8.33606	0.412707	7.20118	7.9995	7.48367	5.66094	11.7675	9.0111	6.78512	0	0	0	0	12.2828	13.4154
	P18001_3183	FUS_P525Lhe	Motorneuron	6.47861	0	0	8.45337	3.09568	6.66505	6.735	7.89212	7.12376	11.4105	8.61521	5.11462	0	0	0	0	12.1694	13.5068
	P18001_3184	FUS_P525Lhe	Motorneuron	6.95194	0.7506	0	9.1858	0	7.23215	5.97154	7.07058	7.41876	12.4971	7.77355	7.04664	0	0	0	0	11.8222	12.8242
	P18001_3186	FUS_P525Lhe	Motorneuron	8.0328	2.69627	1.54175	8.97754	4.56841	7.02663	6.01697	9.68114	6.62032	11.8579	8.46447	6.54295	0	0	0	0	11.7202	13.0046
	P18001_3188	FUS_P525Lhe	Motorneuron	6.93072	0	0	7.06268	2.77267	7.15572	7.03723	8.88318	7.40575	10.91	7.45494	5.49838	0	0	0	0	12.3188	13.3916
	P18001_3189	FUS_P525Lhe	Motorneuron	8.57126	0	0.299698	6.76664	4.23242	6.67151	6.47306	8.82086	7.08415	11.1484	8.7835	6.65699	0	0	0	0	12.1989	13.1892
	P18001_3190	FUS_P525Lhe	Motorneuron	7.97995	6.67813	1.6218	7.74272	3.52702	7.61182	5.54713	8.29127	7.00437	11.7429	8.57765	5.273	0	0	0	0	11.7823	12.9924
	P18001_3191	FUS_P525Lhe	Motorneuron	7.84029	4.38308	0.262013	9.75457	0	4.84451	6.10562	5.50932	7.28435	11.6949	8.53906	7.04555	0	0	0	0	12.1592	12.7678
	P18001_3192	FUS_P525Lhe	Motorneuron	7.7251	2.08119	1.89164	5.92222	0	5.71194	4.5025	4.86129	6.68218	11.5263	9.12107	6.37329	0	0	0	0	11.8025	12.6211
	P18001_1097	FUS_P525Lhe	Neuron	1.0455	0.694986	0	3.1054	0	6.23524	6.66652	1.7751	6.90242	8.31322	8.97725	6.50509	0	0	0	0	11.9216	13.8749
	P18001_1101	FUS_P525Lhe	Neuron	1.32497	0	0	4.18354	0	3.29981	6.74178	0	7.39433	9.18931	8.34583	5.00887	0	0	0	0	11.7727	13.3428
	P18001_1103	FUS_P525Lhe	Neuron	5.67473	0	0	5.1014	0	4.49809	0.42025	2.25676	7.22327	8.63782	8.80756	5.24058	0	0	0	0	12.007	13.267
	P18001_1108	FUS_P525Lhe	Neuron	1.84832	0.487796	0	3.34034	0	3.34159	6.56121	2.3784	7.26734	8.43838	8.70322	6.45686	0	0	0	0	11.8075	13.1283
	P18001_1117	FUS_P525Lhe	Neuron	7.61508	4.81004	2.47716	6.32069	0.821898	5.59815	4.45605	3.30172	6.80021	10.1858	8.47573	6.23176	0	0	0	0	12.2868	13.5806
	P18001_1123	FUS_P525Lhe	Neuron	8.35097	0.664393	0	2.28419	2.08392	5.71011	4.1922	4.40028	7.76947	8.87353	7.96641	5.25197	0	0	0	0	11.8412	12.9532
	P18001_2131	FUS_P525Lhe	Neuron	1.20491	0	0	3.03157	0	0.996171	0.996364	3.30961	6.61923	9.72299	8.11854	7.26273	0	0	0	0	12.547	13.5107
	P18001_2136	FUS_P525Lhe	Neuron	0.628708	0	0	2.25252	0	5.59017	0.176761	1.80199	6.70414	9.14913	7.33627	6.2605	0	0	0	0	12.3099	13.5779
	P18001_2147	FUS_P525Lhe	Neuron	1.26197	0	0	4.08317	0.861043	1.27322	1.60456	2.79718	6.17344	9.01067	8.74038	3.41408	0	0	0	0	12.0785	13.1093
	P18001_2149	FUS_P525Lhe	Neuron	6.83777	0	0	5.12589	3.77215	5.5292	5.58561	9.22565	6.63795	9.77609	9.18057	6.7374	0	0	0.0393884	0	12.1498	13.5853
	P18001_2151	FUS_P525Lhe	Neuron	1.62566	0.281069	0	2.08873	0	4.56898	0.338883	4.33871	7.28439	7.46349	8.8594	6.80058	0	0	0	0	11.5352	13.193
	P18001_2152	FUS_P525Lhe	Neuron	7.71105	1.70367	3.23981	7.17863	1.17174	3.52477	3.65458	1.99355	7.32338	9.55376	8.38005	6.10781	0	0	0	0	11.9509	12.9883
	P18001_2154	FUS_P525Lhe	Neuron	7.37785	4.57214	3.21503	8.29777	0	6.3379	4.31832	1.9209	7.06798	10.3548	8.67076	6.37113	0	0	0	0	12.0039	12.8767
	P18001_2155	FUS_P525Lhe	Neuron	1.19847	0	0	4.76205	1.74705	5.54442	7.18443	5.38011	7.68658	10.5587	8.94835	5.73895	0	0	0	0	12.3125	13.3608
	P18001_2158	FUS_P525Lhe	Neuron	1.14298	0.282431	0	1.67029	0	6.37144	4.51551	9.28813	7.15674	10.3934	7.7763	4.77898	0	0	0	0	12.5184	13.5563
	P18001_2159	FUS_P525Lhe	Neuron	0.309183	0	0	2.22645	0.352423	5.50213	0.196297	1.66749	7.73544	9.31756	8.40571	5.47437	0	0	0	0	11.9982	12.9067
	P18001_3173	FUS_P525Lhe	Neuron	7.50674	0.892539	0	2.90259	0	0	0.909619	3.6059	6.29241	6.95657	7.8003	0	0	0	0	0	11.7809	11.6406
	P18001_3176	FUS_P525Lhe	Neuron	1.16972	0	0	2.21882	1.34434	7.10619	6.49814	11.1357	6.43631	10.7035	8.30495	6.51845	0	0	0	0	12.2202	12.4863
	P18001_3185	FUS_P525Lhe	Neuron	1.31958	0	0.212986	2.24804	4.86326	6.55122	4.72112	8.84431	7.23565	10.4194	7.96495	5.06524	0	0	0	0	12.0146	12.9199
	P18001_3187	FUS_P525Lhe	Neuron	8.29694	4.18822	1.32646	2.09015	0.623464	4.96243	4.48029	1.75287	7.54934	11.3701	9.24415	7.4441	0	0	0	0	11.9651	13.6059
	P18001_1110	FUS_P525Lhe	v2a	0.773184	0.632114	0	3.85954	0	1.13801	0.900799	1.81613	8.3153	7.83604	9.27605	6.53408	0	0.300144	0	0	10.246	12.5042
	P18001_2132	FUS_P525Lhe	v2a	1.50961	0	0.364296	8.28148	0	4.48738	0.371732	2.24445	7.51471	7.67948	9.28623	5.61427	0	0	0	0	11.8949	13.7102
	P18001_2137	FUS_P525Lhe	v2a	1.71152	0	0	1.76363	3.77616	5.93381	6.11717	1.67994	7.41331	7.33971	9.14164	4.23288	0.387201	0	0	0	12.1051	13.784
	P18001_2153	FUS_P525Lhe	v2a	7.78912	0.441223	0	4.7209	1.06262	6.65146	6.35791	9.36064	6.74482	11.8254	8.4768	5.56969	0	0	0	0	12.1151	13.3063
	P18001_2156	FUS_P525Lhe	v2a	1.17833	0.61757	0	1.8179	0	4.57711	1.10499	4.08723	7.36461	8.65663	8.31615	5.12498	0	0	0	0	12.0464	13.7379
	P18001_2157	FUS_P525Lhe	v2a	0.674451	0.353099	0	2.86634	0.431773	6.01858	5.68865	7.66993	7.38313	10.4615	8.6703	5.62829	0	0.15916	0.0722372	0	12.3222	13.3807
	P18001_3178	FUS_P525Lhe	v2a	6.71419	0.250055	0	6.75486	0	6.97425	5.64611	9.48346	7.2073	11.435	8.31823	5.58993	0	0	0	0	11.8697	12.88
	P8524_1205	FUS_P525Lho	Motorneuron	6.82196	0	0	7.31678	4.70422	6.18048	4.42261	11.0632	7.19388	9.96813	7.26836	5.85045	0	0	0	0	12.0593	13.396
	P8524_1214	FUS_P525Lho	Motorneuron	7.34867	3.77972	3.74098	0	0	3.96799	0	11.7299	6.81824	8.672	8.62724	4.06742	0	0	0	0	11.6621	12.4643
	P8524_1216	FUS_P525Lho	Motorneuron	0	0	3.41776	0	2.69892	4.02288	2.6723	11.3843	7.46938	8.07639	7.83968	4.90668	0	0.939754	0.265563	0	11.8782	12.0403
	P8524_1224	FUS_P525Lho	Motorneuron	1.30006	0	0	0	0	0	5.13956	0	7.93585	10.2052	7.98089	5.07474	0	0	0	0	12.1841	12.6096
	P8524_1225	FUS_P525Lho	Motorneuron	6.71966	0	0	0	0	5.28297	6.38946	11.4351	7.35766	10.2052	7.88629	4.56972	0	0	0	0	11.9381	13.2669
	P8524_1230	FUS_P525Lho	Motorneuron	6.59848	0	0.771734	0	1.25301	6.1122	6.73365	11.241	7.0472	9.92809	7.73908	4.8093	0	0	0	0	11.8008	13.5361
	P8524_1231	FUS_P525Lho	Motorneuron	6.59159	2.47732	0	0	0	5.26734	5.9655	11.1002	7.48767	9.46001	8.01575	4.4135	0	0	0	0	11.9603	13.2112
	P8524_1236	FUS_P525Lho	Motorneuron	7.07412	1.03077	0	6.08877	0	5.72627	5.82381	11.1855	6.58219	9.24829	8.85517	5.00263	0	0	0	0	12.0561	13.2879
	P8524_1238	FUS_P525Lho	Motorneuron	7.10514	4.74415	0	6.62306	0	5.23356	4.75621	11.227	6.95383	8.96293	7.60261	6.0227	0	0	0	0	11.8794	13.3281
	P8524_1241	FUS_P525Lho	Motorneuron	7.33333	0	2.09133	0	0	6.25927	5.8856	10.2983	7.80711	10.2177	8.66874	5.68167	0	0	0	0	11.5761	12.8889
	P8524_1252	FUS_P525Lho	Motorneuron	6.43898	3.45298	3.37691	0	2.22417	5.73194	4.82663	10.6492	7.20303	9.72298	8.07207	1.48253	0	0	0	0	11.9199	13.0567
	P8524_1255	FUS_P525Lho	Motorneuron	7.6298	0	0	0	1.19633	4.01008	6.36867	10.7829	7.24448	10.4672	7.80956	3.55226	0	0	0	0	12.6136	13.3893
	P8524_1260	FUS_P525Lho	Motorneuron	1.38968	0	0	0	0	3.66591	0	0	0	7.83075	5.95089	0	0	1.01694	6.8522	8.90917	11.8621	12.9363
	P8524_1263	FUS_P525Lho	Motorneuron	7.43543	0.52295	0	0	4.49341	4.65776	2.79629	11.2399	6.25829	9.75036	8.65937	4.27514	0	0	0.0801035	0	11.8664	13.0864
	P8524_1268	FUS_P525Lho	Motorneuron	6.41628	0	0	5.26292	1.68531	5.04813	5.26336	10.8185	7.33548	9.28501	7.08928	4.00544	0	0	0	0	11.573	12.7939
	P8524_1271	FUS_P525Lho	Motorneuron	7.57815	0	0	0.94334	2.62574	4.76678	3.55034	10.9305	7.0996	7.63953	8.04734	6.13	0	0	0	0	11.4034	12.5095
	P8524_1374	FUS_P525Lho	Motorneuron	6.2489	0	0	0	0	5.1287	5.92522	10.3179	5.35791	8.21332	8.49807	5.18256	0	0	0	0	11.1888	11.8389
	P8524_1384	FUS_P525Lho	Motorneuron	7.0861	3.94294	3.84193	0	2.47346	6.46839	3.81	9.25671	7.46179	10.0692	7.52441	6.11091	0	0	0	0	12.1483	13.0331
	P8524_1389	FUS_P525Lho	Motorneuron	6.43315	0	0	0	0	5.6587	5.78846	10.9878	7.229	9.45564	8.73765	5.22095	0	0	0	0	11.6863	13.0372
	P8524_1395	FUS_P525Lho	Motorneuron	5.93703	0	0	7.55769	3.11315	5.24617	5.76124	11.6578	7.34133	9.2385	7.58556	4.16179	0	0	0	0	11.8724	13.0837
	P8524_1226	FUS_P525Lho	Motorneuron	7.1385	4.36113	3.01227	0	1.3713	3.96996	4.57703	11.0671	7.59789	9.71319	7.6234	5.73449	0	0	0	0	11.989	13.2034
	P8524_1234	FUS_P525Lho	Motorneuron	7.74279	0	0	0	0.7022	5.93897	5.98989	9.2063	4.25753	5.54666	9.1161	3.2767	0	0	0	0	11.7643	12.7064
	P8524_1258	FUS_P525Lho	Motorneuron	5.18463	0	0	0	0	3.26342	5.29967	8.69681	5.40795	7.29946	7.4678	4.66871	0	0	0	0	10.7413	10.6328
	P10008_1223	FUS_P525Lho	Motorneuron	7.73232	2.97176	5.83288	0	0	6.6098	4.42018	9.73762	7.69273	13.1565	8.16217	3.73137	0	0.253308	0	0	9.60998	11.2883
	P18001_1289	FUS_P525Lho	Motorneuron	9.08049	2.74017	3.59474	9.33989	4.32168	6.51281	5.34973	5.36196	6.67569	11.1766	7.91829	6.04731	0	0	0	0	12.4155	13.0112
	P18001_1290	FUS_P525Lho	Motorneuron	7.43165	2.92986	3.49568	11.0128	1.94222	6.71004	6.14773	0	7.30952	12.8443	8.47648	5.89967	0	0	0	0	11.2223	12.953
	P18001_1291	FUS_P525Lho	Motorneuron	7.78543	5.42981	5.48367	2.87444	0	4.97784	6.84098	0	7.75015	13.007	8.27689	6.43427	0	0	0	0	11.799	13.0564
	P18001_1292	FUS_P525Lho	Motorneuron	1.26544	0	0	1.60468	0.865447	3.12165	3.75106	1.43554	7.40711	10.3139	8.1483	4.58695	0	0	0	0	11.8867	13.2733
	P18001_1293	FUS_P525Lho	Motorneuron	8.56448	6.26603	3.34907	4.28973	0	6.16598	7.06425	2.11182	7.4841	11.6226	8.9857	3.80846	0	0	0	0	11.875	13.0609
	P18001_1295	FUS_P525Lho	Motorneuron	1.5412	0	0	6.03422	0	3.22109	0.303621	2.01754	1.19652	8.74705	5.92343	3.44602	0	4.09031	0	0	11.52	13.7391
	P18001_1296	FUS_P525Lho	Motorneuron	7.69348	5.81805	3.10062	4.20004	0	5.34466	5.1938	1.48943	7.66934	12.1169	8.95769	5.85098	0.684551	0	0	0	12.0275	12.9392
	P18001_1298	FUS_P525Lho	Motorneuron	1.37229	0	0	2.99802	2.93033	5.4118	0.649607	3.41225	7.93409	10.0311	9.17485	4.83356	0	0	0	0	11.7474	12.6093
	P18001_1299	FUS_P525Lho	Motorneuron	8.27305	5.15733	4.40117	10.5923	0.835628	5.92051	5.97234	1.48931	7.22479	11.7842	7.67325	4.6893	0	0	0	0	11.3921	12.5653
	P18001_1300	FUS_P525Lho	Motorneuron	8.13864	1.55827	0.960263	11.5075	0	6.1601	5.31616	3.84587	6.89446	11.1432	8.60171	5.47359	0	0	0	0	11.6893	13.1298
	P18001_1302	FUS_P525Lho	Motorneuron	8.94487	4.75517	1.41341	8.2653	2.40441	6.77484	7.05963	3.55039	6.6236	12.4685	7.656	6.07088	0	0	0	0	12.1835	13.0751
	P18001_1303	FUS_P525Lho	Motorneuron	9.05774	3.13125	3.43478	5.05698	0	6.27835	6.72498	3.18629	6.72258	11.5453	7.93059	5.15649	0	0	0	0	11.0463	12.5947
	P18001_1304	FUS_P525Lho	Motorneuron	8.35183	4.88603	4.17209	6.82102	1.35382	5.84183	4.73955	1.7677	6.79977	12.366	8.80409	6.25664	0	0	0	0	11.6624	13.2151
	P18001_1307	FUS_P525Lho	Motorneuron	7.59102	7.58528	4.79691	12.8611	0	6.77708	7.44998	2.18942	7.24427	11.8967	9.13562	5.7745	0	0	0	0	11.5673	12.6451
	P18001_1308	FUS_P525Lho	Motorneuron	4.4122	3.67823	0	8.32478	0	4.04122	4.9971	4.99089	3.93374	10.6148	9.45987	3.32852	0	0	0	0	12.4314	12.4761
	P18001_1309	FUS_P525Lho	Motorneuron	9.00209	5.54835	4.36394	6.77778	1.88591	6.83171	6.76529	1.11552	6.73863	11.4852	8.60452	6.16183	0	0	0	0	11.826	12.9787
	P18001_1311	FUS_P525Lho	Motorneuron	5.91732	0.898549	4.69785	10.0783	0	3.15812	1.87165	4.06929	6.43601	9.59384	8.77677	4.48843	0	0	0	0	10.346	11.5096
	P18001_1312	FUS_P525Lho	Motorneuron	4.08471	0	0	7.46434	0	2.67994	1.18281	5.62853	10.2215	11.6748	7.58686	2.52243	0	0	0	0	12.6992	11.7734
	P18001_1313	FUS_P525Lho	Motorneuron	7.8425	2.22797	4.49054	8.88257	0	6.37126	5.09084	2.81409	6.97315	12.2292	6.55161	5.83093	0	0	0	0	12.0658	13.4627
	P18001_1316	FUS_P525Lho	Motorneuron	9.18387	4.83241	0	8.42909	2.49293	6.45444	6.14223	1.77903	7.27436	11.3295	7.67006	4.57635	0	0	0	0	11.7845	13.2885
	P18001_1317	FUS_P525Lho	Motorneuron	9.10257	7.37346	4.66506	12.3495	0	6.56926	5.65626	0	7.64317	12.1162	9.36056	5.86737	0	0	0	0	11.8448	13.2032
	P18001_1318	FUS_P525Lho	Motorneuron	7.0311	7.12717	2.4051	7.60274	0	6.97569	6.49703	1.18329	7.0138	12.0181	9.27994	5.39898	0	0	0	0	11.6412	13.136
	P18001_1319	FUS_P525Lho	Motorneuron	1.92805	0	0	3.88608	0	0.75047	5.75464	2.80113	8.29201	11.5645	8.12588	6.06384	0	0	0	0	11.6069	13.0066
	P18001_1320	FUS_P525Lho	Motorneuron	7.60642	0	1.001	13.1075	0.920276	7.49906	7.07163	5.14023	6.85788	12.6282	7.18004	5.21525	0	0.323591	0	0	12.192	13.1987
	P18001_2321	FUS_P525Lho	Motorneuron	8.47366	3.87046	0	9.7324	0	5.45237	5.67012	1.40561	7.37879	11.6231	8.16943	4.24208	0	0	0	0	11.8668	13.1187
	P18001_2322	FUS_P525Lho	Motorneuron	8.64942	3.84092	0	6.37761	1.2184	7.06424	4.70646	5.17354	6.85629	12.6838	8.09653	6.16491	0	0	0	0	12.1294	13.0858
	P18001_2323	FUS_P525Lho	Motorneuron	9.11923	3.78382	2.31739	6.25064	0	5.24354	5.36404	2.71279	6.70245	11.7049	8.33692	5.99447	0	0	0	0	11.7363	12.8588
	P18001_2324	FUS_P525Lho	Motorneuron	7.51781	7.01974	3.29668	10.6371	0	6.59801	4.64618	0	7.27349	12.3031	8.2434	6.09943	0	0	0	0	12.2238	13.4519
	P18001_2326	FUS_P525Lho	Motorneuron	8.2191	7.04083	3.66123	1.81801	0	5.88162	6.44537	1.73299	7.49954	11.7844	7.87051	5.26717	0	0	0	0	12.06	13.2324
	P18001_2327	FUS_P525Lho	Motorneuron	7.48611	6.55343	3.81099	7.35966	0.956405	5.93608	5.65313	1.35872	7.54081	11.3698	8.09077	5.29822	0	0	0	0	11.9166	13.2784
	P18001_2328	FUS_P525Lho	Motorneuron	7.89417	5.62052	0	11.3664	0	5.09439	5.7723	1.44523	7.28749	11.7925	7.96478	5.36302	0	0	0	0	11.5612	12.7408
	P18001_2330	FUS_P525Lho	Motorneuron	8.8778	5.10546	3.09279	7.0107	0	6.42508	5.95735	4.5504	7.45809	12.5299	8.86171	5.9469	0	0	0	0	12.4863	13.3129
	P18001_2331	FUS_P525Lho	Motorneuron	8.32006	5.75706	4.51333	10.3671	4.8461	6.19517	4.30763	1.9458	6.81356	11.6912	8.64557	7.5408	0	0	0	0	11.9725	12.8765
	P18001_2332	FUS_P525Lho	Motorneuron	8.96855	4.29221	2.07521	3.83603	0	5.76117	6.3578	0	7.33589	11.9546	9.60609	5.12225	0.312016	0	0	0	12.2392	13.388
	P18001_2333	FUS_P525Lho	Motorneuron	8.22268	5.65033	1.43197	9.80534	0	5.27363	6.90415	0	6.73355	11.5094	7.56706	5.30986	0	0	0.0690189	0	11.5788	12.8556
	P18001_2334	FUS_P525Lho	Motorneuron	7.93876	4.67458	3.59955	10.0117	1.11534	7.51087	5.6028	1.96747	6.80518	12.0174	8.67023	5.35388	0	0	0	0	11.9589	12.9254
	P18001_2335	FUS_P525Lho	Motorneuron	8.84807	5.97869	4.16607	8.63443	0	5.73841	6.13722	2.69142	6.71017	11.1716	6.77379	5.57639	0	0	0	0	12.1655	12.7231
	P18001_2336	FUS_P525Lho	Motorneuron	8.47117	6.59966	0.837867	10.382	0	5.69387	5.4239	4.87994	5.80435	11.9017	8.8875	5.89053	0	0.350086	0	0	11.7494	13.05
	P18001_2337	FUS_P525Lho	Motorneuron	8.35037	0	1.57415	6.68355	1.94971	7.03876	7.35645	2.51374	7.56685	13.7605	8.89568	7.08309	0	0	0	0	12.3941	13.4358
	P18001_2338	FUS_P525Lho	Motorneuron	8.78958	5.88802	0.783408	6.66438	0	5.84618	5.00488	0.288006	7.00954	11.8895	8.53337	5.42615	0	0	0	0	11.8682	12.8319
	P18001_2340	FUS_P525Lho	Motorneuron	9.70168	4.91	0.996504	10.1326	1.99733	7.54652	5.23012	5.27832	7.45815	12.3577	9.05027	5.30722	0	0	0	0	12.1365	13.4533
	P18001_2342	FUS_P525Lho	Motorneuron	9.31526	5.40522	4.93368	6.68584	1.21943	4.91251	5.10788	1.6361	6.80437	12.0648	7.24227	6.64737	0	0	0	0	11.3065	13.0479
	P18001_2343	FUS_P525Lho	Motorneuron	8.90364	2.40545	0	10.9052	5.11121	6.39852	5.92703	1.12084	6.99416	13.5764	7.47674	5.61899	0	0	0	0	11.8328	13.1715
	P18001_2344	FUS_P525Lho	Motorneuron	8.50498	7.22813	2.47588	11.4257	0	6.43351	5.42859	0	7.04414	12.3672	9.1874	5.86253	0	0	0	0	11.98	13.4696
	P18001_2345	FUS_P525Lho	Motorneuron	8.48922	5.30965	4.38068	11.7524	2.7783	6.84718	6.38869	1.04823	7.60566	11.9729	8.4715	5.15673	0	0	0	0	11.9353	13.221
	P18001_2346	FUS_P525Lho	Motorneuron	8.29251	6.1475	3.5282	9.9333	1.90604	1.24921	5.06861	2.20619	7.78967	11.8114	8.54952	4.82684	0	0	0	0	11.811	13.1698
	P18001_2347	FUS_P525Lho	Motorneuron	3.4519	0.878839	0	2.31197	0	3.0894	0.42677	0	7.40808	10.5475	8.93762	4.44751	0	0	0	0	12.035	13.2172
	P18001_2348	FUS_P525Lho	Motorneuron	9.2479	4.21551	2.25779	11.1675	0	4.51785	7.37295	1.08329	7.14039	12.9516	8.27486	3.71571	0	0	0	0	12.0752	12.5327
	P18001_2349	FUS_P525Lho	Motorneuron	7.53866	6.98897	0	11.3492	0	7.84685	5.83667	2.83513	7.08015	11.8924	8.58593	3.66336	0	0	0.120447	0	11.8308	13.3856
	P18001_2350	FUS_P525Lho	Motorneuron	7.62095	6.42458	3.50653	11.3065	0	5.87444	4.97205	2.66636	7.65809	11.8344	8.85092	5.75692	0	0	0	0	11.7298	13.3128
	P18001_2352	FUS_P525Lho	Motorneuron	8.2125	6.19064	4.36943	9.50323	1.24685	6.93283	4.55365	1.585	8.08145	12.1628	8.68566	6.19486	0	0	0	0	11.7722	12.92
	P18001_3354	FUS_P525Lho	Motorneuron	8.84044	5.85576	0	2.68131	0.536384	6.38987	7.90054	1.40128	7.1784	12.6595	7.6725	5.76251	0	0	0	0	11.8807	13.7284
	P18001_3356	FUS_P525Lho	Motorneuron	8.23669	7.26756	3.76305	10.5001	0.760202	4.96302	6.4399	1.68406	7.73734	12.5808	7.80818	6.37623	0	0	0	0	12.2487	13.093
	P18001_3357	FUS_P525Lho	Motorneuron	9.30654	2.57286	1.41475	11.8995	0	6.55916	5.44799	2.31462	6.08649	12.7472	7.15443	5.78117	0	0	0	0	11.9364	13.1812
	P18001_3358	FUS_P525Lho	Motorneuron	9.34384	7.00688	4.91042	8.69108	5.01894	7.04424	6.54794	1.85776	7.71254	12.7592	9.47622	6.35653	0	0	0	0	12.489	13.5995
	P18001_3360	FUS_P525Lho	Motorneuron	8.67706	4.72988	0	8.82935	1.37981	5.07858	5.58076	1.87408	7.41169	11.3632	7.93324	5.65595	0	0	0	0	11.7289	13.1036
	P18001_3361	FUS_P525Lho	Motorneuron	8.29089	3.28761	0	9.48187	4.38271	6.39687	4.52534	4.70712	7.47272	12.1378	8.24109	6.45928	0	0	0	0	12.2503	13.3478
	P18001_3362	FUS_P525Lho	Motorneuron	7.95968	5.91612	3.92821	11.5205	4.35507	6.21899	7.50415	1.05398	6.83537	12.0252	8.87621	5.73296	0	0	0	0	12.0817	13.1344
	P18001_3364	FUS_P525Lho	Motorneuron	8.17477	5.33501	3.61856	7.56023	3.18986	6.72752	3.61637	4.48392	6.36769	12.0725	8.22436	4.72294	0	0	0	0	11.9643	13.1994
	P18001_3366	FUS_P525Lho	Motorneuron	6.89079	3.83418	2.73629	9.83776	1.00132	6.2591	6.36389	1.66513	6.18649	12.158	8.07213	5.65957	0	0	0	0	11.9233	13.0182
	P18001_3367	FUS_P525Lho	Motorneuron	1.59359	0	0	2.51649	0	6.56684	0.469103	0	6.86129	10.0795	8.34978	3.84786	0.448715	0	0	0	11.9988	13.0614
	P18001_3368	FUS_P525Lho	Motorneuron	8.71294	0	0	4.86932	4.19453	6.92494	7.31015	6.50093	7.37949	12.9272	8.9112	5.89627	0	0	0	0	12.4889	13.3864
	P18001_3369	FUS_P525Lho	Motorneuron	7.78331	5.07702	2.65568	7.7863	0	7.48682	6.39782	2.83863	7.62648	13.1381	8.46459	7.37488	0	0	0	0	12.7126	13.2501
	P18001_3370	FUS_P525Lho	Motorneuron	8.23156	1.95747	3.63813	1.49449	0	5.23793	4.92061	5.64182	7.47395	12.8311	8.46152	7.33981	0	0	0	0	11.9468	12.7348
	P18001_3371	FUS_P525Lho	Motorneuron	8.77464	4.46406	4.10021	4.95353	0.747208	5.43068	6.71848	3.06563	7.03292	12.5748	8.88501	6.68837	0	0	0	0	12.081	12.6781
	P18001_3373	FUS_P525Lho	Motorneuron	2.33673	0	0.707404	2.01693	0	4.46704	0.526906	4.93357	7.3375	10.5616	8.08119	4.01871	0	0	0	0	11.8987	13.072
	P18001_3374	FUS_P525Lho	Motorneuron	8.69488	4.64771	5.31904	11.4512	0	7.70808	6.96772	4.24466	6.53632	12.5356	7.40651	5.31994	0	0	0	0	12.0106	12.3653
	P18001_3375	FUS_P525Lho	Motorneuron	6.84351	5.75029	3.41796	5.96202	1.10639	5.41601	6.72075	0	6.89102	12.0254	8.84088	5.40576	0	0	0	0	11.9208	13.1141
	P18001_3376	FUS_P525Lho	Motorneuron	8.85292	0	3.31867	7.52068	0	6.21545	6.92823	2.21115	6.78421	11.7289	8.41353	7.42542	0	0	0	0	12.047	12.8534
	P18001_3377	FUS_P525Lho	Motorneuron	9.68211	6.32651	3.30507	11.0399	3.85479	5.7704	5.96114	7.10034	6.9202	12.5253	8.96114	5.48864	0	0	0	0	12.3805	12.8947
	P18001_3379	FUS_P525Lho	Motorneuron	3.75868	2.76916	0	3.88654	0	6.44934	1.13321	3.84175	6.78687	10.2712	9.25236	6.98942	0	0	0	0	10.4304	12.051
	P18001_3380	FUS_P525Lho	Motorneuron	7.78339	7.7156	3.44391	10.2553	0	7.06653	4.70156	0	7.19751	11.9107	9.32021	2.39557	0	0	0	0	12.0672	13.3398
	P18001_3381	FUS_P525Lho	Motorneuron	7.86466	5.81965	4.4071	8.87836	0	5.64485	3.82681	1.43476	6.76342	11.2501	8.57623	5.70082	0	0	0	0	11.7975	12.77
	P18001_3382	FUS_P525Lho	Motorneuron	8.30677	0.678365	0.52388	10.9885	1.17355	5.35708	6.63689	0	6.64598	11.5191	8.6442	6.72809	0.778347	0	0	0	11.9152	12.6105
	P18001_3383	FUS_P525Lho	Motorneuron	8.06086	3.87753	5.63025	7.79315	0.922451	5.36579	5.88683	0	7.49657	11.551	8.22957	5.83489	0	0	0	0	11.4875	12.6319
	P18001_3384	FUS_P525Lho	Motorneuron	7.16505	5.85182	1.52657	10.6495	0	6.91456	5.80319	1.15319	6.31252	12.1063	9.33432	3.94303	0	0	0	0	11.6754	12.8768
	P8524_1204	FUS_P525Lho	Neuron	0.674708	0	0	0	0	0	5.06367	0	7.40478	9.55788	8.6447	6.38552	0	0	0	0	12.0157	13.2448
	P8524_1206	FUS_P525Lho	Neuron	0	0	0	0	1.15603	5.00642	0	10.2839	7.59047	8.62149	7.14018	6.68742	0	0	0	0	12.1554	12.9535
	P8524_1217	FUS_P525Lho	Neuron	0	0	0	0	0	0	0	0	0	7.35159	3.78272	6.16725	0	1.13837	0	6.31509	12.5006	10.9334
	P8524_1220	FUS_P525Lho	Neuron	0	0	0	0	2.67315	5.25051	6.16345	0	6.98663	9.2814	8.02692	6.65458	0	0	0	0	12.6888	12.7304
	P8524_1222	FUS_P525Lho	Neuron	0	0	0	0	0	0	0	9.4049	6.54567	6.83081	7.6046	4.28015	0	0	0	0	12.6867	13.0845
	P8524_1229	FUS_P525Lho	Neuron	0	0	0	0	0	5.87408	4.75995	10.6813	5.99886	8.74085	6.32539	6.03081	0	4.18268	0.289457	0	12.6151	12.8629
	P8524_1232	FUS_P525Lho	Neuron	0	0	0	0	0	0	0	7.93621	7.11739	10.4212	6.94898	0	0	4.46214	1.39431	0	12.4342	13.1027
	P8524_1239	FUS_P525Lho	Neuron	0	0	0	0	0	0.664228	0	8.6768	6.54443	8.50164	8.15608	6.33485	0	0	0	0	12.3289	12.898
	P8524_1244	FUS_P525Lho	Neuron	0	0	0	0	0	0	0	7.16049	5.26567	11.6173	8.05374	5.87406	0	0	2.8597	0	12.7818	13.2119
	P8524_1246	FUS_P525Lho	Neuron	0	0	0	0	0	0	0	10.6595	6.33669	7.61609	5.79867	5.0663	3.51618	0	0	2.52369	12.4957	13.0252
	P8524_1247	FUS_P525Lho	Neuron	0	0	0	0	0	0	3.01926	3.3681	0	9.10773	3.95666	5.94364	0	3.5649	4.88187	7.28146	12.2574	12.3935
	P8524_1249	FUS_P525Lho	Neuron	0	0	0	0	0	0	0	0	6.73083	6.99064	7.48827	2.23547	0	0	0	0	12.2437	12.3932
	P8524_1254	FUS_P525Lho	Neuron	0	0	0	0	0	0	0	7.32633	6.94325	8.73582	7.63061	0	0	3.88444	0	0	11.7593	12.6877
	P8524_1262	FUS_P525Lho	Neuron	0	0	0	0	0	0	0	0	7.6712	8.28951	5.44451	5.68781	0	0	0	0	10.6447	10.8159
	P8524_1264	FUS_P525Lho	Neuron	0	0	0	0	0	0	0	11.0252	6.4876	9.7873	6.9501	4.55441	0	4.90746	0	0	12.3523	12.7509
	P8524_1267	FUS_P525Lho	Neuron	0	0	0	0	0	6.8783	0	10.5028	4.62647	8.70557	7.94248	7.32222	0	0	0	0	11.1633	12.7556
	P8524_1272	FUS_P525Lho	Neuron	0	0	0	0	0	3.90473	5.05226	10.7069	5.97135	9.78379	6.45807	4.96327	0	0	0.0589797	0	12.3428	12.6613
	P8524_1372	FUS_P525Lho	Neuron	0	0	0	0	0	0	0	0	2.4574	11.4979	5.50982	7.38569	0	0	0	0	11.9931	11.7329
	P8524_1376	FUS_P525Lho	Neuron	0	0	0	0	0	0	0	11.1117	6.4489	9.29143	6.87842	5.50718	0	0	0	0	13.2815	12.6473
	P8524_1381	FUS_P525Lho	Neuron	0	0	0	0	0	0	0	8.86942	7.56933	8.17624	5.80106	4.48019	0	4.51109	0	0	11.5366	13.2728
	P8524_1382	FUS_P525Lho	Neuron	0	0	0	0	3.76044	0	1.543	6.72292	6.42831	7.24072	7.95519	0	0	0	0	0	12.2191	12.3829
	P8524_1218	FUS_P525Lho	Neuron	0	0	0	0	0	0	5.7061	0	4.36676	10.9458	8.38653	5.9862	0	0	0	0	11.693	12.1587
	P8524_1394	FUS_P525Lho	Neuron	0	0	0	0	0	0	6.91978	0	7.94596	8.58319	7.81606	0	0	0	0	0	11.6768	12.4127
	P10008_1194	FUS_P525Lho	Neuron	0	0	0	0	0	0	6.63397	2.74644	7.57909	8.6407	5.53622	2.59257	1.77014	0	0	0	12.5991	12.0155
	P10008_1195	FUS_P525Lho	Neuron	0	0	2.38255	0	0	5.73179	6.08509	5.31871	6.06847	11.3803	6.33704	2.65952	0	0	0	0	13.3157	12.8878
	P10008_1196	FUS_P525Lho	Neuron	0	0	0	0	0	0.802681	0	0	6.97877	9.95812	6.37012	0	0	0	0	0	12.3801	11.6278
	P10008_1199	FUS_P525Lho	Neuron	0	0	0	0	0	5.16589	6.94692	0	5.46159	8.73103	6.41686	1.38499	0	0	0	1.26423	12.335	11.839
	P10008_1200	FUS_P525Lho	Neuron	0	0	0	3.30477	0	0	6.07638	3.81089	6.11317	9.15933	5.7464	4.02244	0	0	0	0	12.5546	12.0734
	P10008_1201	FUS_P525Lho	Neuron	0	0	0	0	0	0	5.14157	2.36857	3.57805	8.62574	6.02373	0	0	0	0	0	12.8843	11.4436
	P10008_1203	FUS_P525Lho	Neuron	0	0	0	0	0	4.57188	7.10591	0	7.50614	9.78134	5.50275	5.40576	1.35234	0	0	0	12.6579	12.2057
	P10008_1204	FUS_P525Lho	Neuron	0	0	0	0	0	0	0	0	7.33139	12.004	4.62957	5.36403	0	0	0	0	11.3032	12.112
	P10008_1205	FUS_P525Lho	Neuron	0	0	0	0	0	1.29581	0	0	5.82713	11.9361	8.2861	2.5003	0	1.26382	0	0	12.2413	12.9726
	P10008_1206	FUS_P525Lho	Neuron	0	0	0	0	0	2.8073	6.7688	0	6.86613	9.52079	6.5157	0	0	0	0	0	13.5948	12.2404
	P10008_1209	FUS_P525Lho	Neuron	0	0	0	0	0	0.922448	0.880575	6.99887	6.70812	8.19985	6.52192	5.68029	0	0	0	0	13.4673	12.2076
	P10008_1212	FUS_P525Lho	Neuron	0	0	0	0	0	0	2.52135	11.2057	8.32769	10.1416	6.36165	6.03608	0	0	0	0	11.232	12.0991
	P10008_1213	FUS_P525Lho	Neuron	0	0	0	0	1.18442	7.16087	0	6.6515	4.87328	9.78117	6.14431	3.11382	0	0	0	0	13.8937	12.7044
	P10008_1214	FUS_P525Lho	Neuron	0	0	0	0	0	0	0	0	7.1184	7.47336	7.07582	0	0	0	0	0	12.5946	12.4703
	P10008_1216	FUS_P525Lho	Neuron	0	0	0	0	0	5.57616	1.10043	0	5.143	8.01763	5.94871	0	0	0	0	0	12.0192	12.403
	P10008_1222	FUS_P525Lho	Neuron	0	0	0	0	0	0	3.06813	2.28881	5.51672	8.07148	7.90202	2.71885	0	0	0	0	11.5598	11.1073
	P10008_1225	FUS_P525Lho	Neuron	0	0	0	0	0	0	3.90317	4.29968	5.77544	7.86869	4.59644	0	3.253	2.00465	1.38124	0	12.4969	12.0821
	P10008_1226	FUS_P525Lho	Neuron	0	0	0	0	0	7.70397	3.04145	2.00865	7.68629	7.92348	3.87988	5.25787	1.60001	0	0	0	11.844	11.8137
	P10008_1228	FUS_P525Lho	Neuron	0	0	0	0	0	0	0	0	6.06259	12.0192	6.60743	0	0	0	0	0	12.3865	12.7547
	P10008_1229	FUS_P525Lho	Neuron	0	0	0	0	0	0	1.08958	0	7.13698	11.1345	5.31585	6.34137	2.70427	0	0	0	13.0372	13.2126
	P10008_1234	FUS_P525Lho	Neuron	0	0	0	0	0	0	0	0	6.90342	10.1363	4.40919	1.12408	0	0	0	0	13.3251	12.3061
	P10008_1235	FUS_P525Lho	Neuron	0	0	0	0	0	3.16241	1.22294	2.13564	3.76933	9.57228	5.38915	5.62666	1.47975	0	0	0	13.5768	13.0561
	P10008_1237	FUS_P525Lho	Neuron	0	0	0	0	0	2.06578	0	5.92463	6.99729	8.92115	6.16218	5.21202	0	0	0	0	12.1527	11.7112
	P10008_1238	FUS_P525Lho	Neuron	1.08541	0	0	0	5.82442	0	0	10.6693	3.53293	13.1231	6.83744	1.55465	0	0	0	0	12.9965	13.6266
	P18001_1297	FUS_P525Lho	Neuron	0.69773	0	0	3.87574	0	2.43931	0.463922	1.53008	6.90663	6.86983	8.93154	6.0361	0	0	0	0	11.8153	12.7686
	P18001_1301	FUS_P525Lho	Neuron	2.23774	0	0	5.2669	0	2.95971	1.89243	1.57396	7.49431	8.55396	7.44455	5.30428	0	0	0	0	12.4155	13.4356
	P18001_1305	FUS_P525Lho	Neuron	8.40479	4.31014	2.37784	9.97451	0	6.7082	6.90101	6.1002	6.68111	12.8591	8.20559	5.98332	0	0	0	0	12.5215	13.0825
	P18001_1306	FUS_P525Lho	Neuron	1.43565	0	0	1.7445	0.6994	5.11135	0.384243	0	7.3037	10.1244	9.2537	3.53255	0	0	0	0	11.9512	12.6011
	P18001_1310	FUS_P525Lho	Neuron	1.43279	0	0	3.71696	1.79935	4.96457	0.773859	1.83988	7.73506	10.6011	8.67348	4.34693	0	0	0	0	12.0316	12.8352
	P18001_1315	FUS_P525Lho	Neuron	0.795133	0.650903	0	3.5532	0	6.38247	0.952923	2.44991	8.4225	12.3305	8.66295	6.79888	0	0	0	0.464829	11.7385	13.2789
	P18001_2325	FUS_P525Lho	Neuron	5.05253	0.698077	0	2.51275	0.982786	2.80325	2.64038	0	7.26443	9.40681	7.71792	4.78339	2.05296	0	0	0	11.8539	13.1331
	P18001_2329	FUS_P525Lho	Neuron	1.65687	0	0	2.51692	1.74472	2.8299	0.607745	1.71857	7.54553	10.6487	8.06685	4.75665	0	0	0	0	12.2825	14.1292
	P18001_2339	FUS_P525Lho	Neuron	1.97222	0.625456	0	3.35552	0	0.559811	0.415786	1.2728	7.49521	9.471	8.63288	5.0582	0	0	0	0	11.3068	13.0122
	P18001_2341	FUS_P525Lho	Neuron	1.67809	0	0.496226	2.76696	0	0.92159	0.342933	5.74976	6.73354	10.9296	7.53378	3.63569	0	0	0.0667915	0.423589	11.659	12.9243
	P18001_2351	FUS_P525Lho	Neuron	1.62067	0	0	2.88227	0	0.880663	0.260109	1.17413	8.43968	11.4391	7.45504	4.92049	0	0	0	0	11.4849	13.0536
	P18001_3353	FUS_P525Lho	Neuron	1.58201	0.496482	0	3.28849	0	6.26157	0.685237	3.0986	7.07551	10.401	7.94359	4.74931	0	0	0	0	11.7536	13.547
	P18001_3365	FUS_P525Lho	Neuron	4.22076	0	0	6.29686	0	3.31687	2.67365	0	6.11495	9.79791	8.27643	4.62052	0	0	0	0	12.0325	13.0855
	P18001_3372	FUS_P525Lho	Neuron	1.68453	0	0	3.42503	0	2.00002	1.04047	3.84256	7.47853	10.2369	7.47901	5.0263	0	0	0	0	12.3343	13.211
	P8524_1215	FUS_P525Lho	v2a	0	0	0	0	0	2.57329	6.24877	3.59631	8.08786	8.00719	7.88083	5.54289	0	0	0	0	12.85	12.3972
	P8524_1228	FUS_P525Lho	v2a	0	3.5789	0	0	0	2.06162	4.81878	6.35654	7.02921	7.16323	6.62684	6.14076	0	1.67067	0	0	11.749	12.7031
	P8524_1235	FUS_P525Lho	v2a	0	0	0	0	0	2.98251	5.16259	8.54038	7.56851	8.60764	8.20743	7.73319	0	1.2201	0	0	11.1973	12.6502
	P8524_1253	FUS_P525Lho	v2a	0	0	0	0	0	0	4.30215	2.3934	7.30607	8.61015	8.82803	4.03417	0	0	0	0	12.4023	12.9118
	P8524_1380	FUS_P525Lho	v2a	0	0	0	0	0	4.18688	6.03742	0	5.61175	6.97763	6.61232	1.81444	0	0	0	0	11.1039	12.1791
	P8524_1390	FUS_P525Lho	v2a	0	0	0	0	0	0	5.9153	6.19366	7.66446	7.82439	8.50671	5.93867	0	0	0	0	11.8429	11.9308
	P8524_1242	FUS_P525Lho	v2a	0	0	0	0	0	0	6.74108	3.3731	7.38078	8.65254	8.40146	7.07147	0	0	0	0	12.2005	12.394
	P8524_1274	FUS_P525Lho	v2a	0	0	0	0	0	2.96656	6.21362	6.81272	6.75037	7.07014	8.50752	4.67552	0	0	0	0	11.8411	12.3366
	P10008_1193	FUS_P525Lho	v2a	0	0	0	0	0	0.785982	4.61318	8.2982	4.56124	10.0493	6.7496	5.03906	0	0	0	0	12.6677	13.1752
	P10008_1197	FUS_P525Lho	v2a	0	0	0	0	0	0	0	3.66132	4.71292	8.9168	3.76501	6.43811	0	0	0	0	13.1605	13.749
	P10008_1198	FUS_P525Lho	v2a	0	0	0	0	1.43835	0.362828	0	7.15075	2.68118	9.76851	7.58334	4.81236	1.46157	1.79837	0	0	12.9197	12.7062
	P10008_1202	FUS_P525Lho	v2a	0	0	0	0	0	7.09119	0.61605	0	0	8.74328	5.98631	3.0981	0	2.14366	0	0	12.4827	13.1573
	P10008_1217	FUS_P525Lho	v2a	0	0	0	0	0	0.377937	4.11421	10.5573	5.56643	9.19383	5.32859	3.3027	0	3.03738	0	0	12.2264	12.9466
	P10008_1239	FUS_P525Lho	v2a	0	0	0	0	0	0	0	6.10797	2.62389	9.0096	6.71618	3.46345	0	0	0	5.92267	12.5356	12.9423
	P10008_1240	FUS_P525Lho	v2a	0	0	0	0	0	0.46005	0.536876	5.51988	4.80225	9.70868	7.35969	0.927299	0	0	0	0	13.5182	12.9224
	P18001_1294	FUS_P525Lho	v2a	5.77029	4.64933	0	8.79092	0	4.42063	5.6442	5.38066	5.01908	9.81864	7.53531	3.57195	0	0	0	0	12.2023	12.1355
	P9504_5146	FUS_R495X	Motorneuron	7.54873	0	0	0	0	6.0854	6.43425	11.2919	5.05801	9.9271	6.48283	2.90983	0	0	0	0	11.4976	12.4626
	P9504_5152	FUS_R495X	Motorneuron	8.02985	0	0	7.95904	0.771091	6.36536	6.29558	11.4482	5.78612	11.4605	7.81314	2.85957	0	0	0	0	11.829	13.403
	P9504_5153	FUS_R495X	Motorneuron	7.45472	0	0	0	2.47689	5.70206	6.72275	11.4116	6.46052	10.1127	7.2904	4.19986	0	0	0	0	11.3058	13.1005
	P9504_5155	FUS_R495X	Motorneuron	0	4.71081	0	0	4.86903	6.06626	5.4289	9.16465	5.56827	10.2523	6.04089	0	0	0	0	0	11.8296	12.5578
	P9504_5156	FUS_R495X	Motorneuron	7.48876	0	0	6.72756	2.89701	6.24695	6.59322	11.7404	6.88985	11.1763	6.694	3.35225	0	0	0	0	11.7872	13.1721
	P9504_5158	FUS_R495X	Motorneuron	7.22116	0	0.34341	0.843425	3.44421	5.29806	4.91396	11.4287	5.6329	10.5737	5.778	4.25068	0	0	0	0	11.8814	13.029
	P9504_5179	FUS_R495X	Motorneuron	7.82738	0	2.56143	7.83002	1.5449	5.49642	5.77724	11.8409	5.62021	9.06086	6.31242	0.361639	0	0	0	0	11.8574	13.3143
	P9504_5182	FUS_R495X	Motorneuron	6.99024	0	0	11.8385	4.54367	7.75714	6.7254	11.4319	6.35375	9.38159	6.70064	5.08941	0	0	0	0	11.7249	13.1665
	P9504_5190	FUS_R495X	Motorneuron	4.81021	0	0	9.11665	0	7.69479	6.5193	11.8434	5.4159	8.76933	6.05521	4.66327	0	0	0	0	11.4508	12.8385
	P9504_5193	FUS_R495X	Motorneuron	0	3.34497	0	6.49143	0	6.49378	5.18802	7.20978	6.6484	9.26325	7.98707	4.01232	0	0	0	0	11.9417	13.1528
	P9504_5195	FUS_R495X	Motorneuron	6.84012	0	0	4.88501	0	6.13426	6.56137	11.4939	5.70766	9.38697	9.24023	0.910391	0	0	0	0	11.1149	12.763
	P9504_5196	FUS_R495X	Motorneuron	0.351427	6.79918	0	0	0	5.84131	6.00559	11.0608	6.24636	9.98683	8.3235	6.3129	0	0	0	0	11.692	12.9083
	P9504_5197	FUS_R495X	Motorneuron	7.87419	0	0	0	2.61533	6.5331	5.98339	11.711	5.82202	10.0864	7.68054	3.07492	0	0	0	0	11.7027	12.9851
	P9504_5200	FUS_R495X	Motorneuron	7.91484	5.254	0	0	0.913217	7.56884	6.07016	10.7831	6.40431	10.8777	7.58005	3.46426	0	0	0	0	11.7991	13.6698
	P9504_5201	FUS_R495X	Motorneuron	1.23982	0	0	0	0	0	3.69232	10.1123	6.52294	9.05179	7.99998	0	0	0	0	0	11.6729	13.6251
	P9504_5203	FUS_R495X	Motorneuron	1.65422	0	0	0	0	0	5.55443	3.06971	7.81044	2.8766	5.41869	3.68244	0	0	0	0	10.791	12.6208
	P9504_5207	FUS_R495X	Motorneuron	1.61794	0	0	0	0	0	7.04836	6.25517	7.73253	2.87031	7.12724	3.47202	1.57011	0	0	0	10.0206	11.0559
	P9504_5208	FUS_R495X	Motorneuron	6.43392	0	0	0	1.35566	6.70605	5.74769	11.3735	6.60246	10.8973	7.94965	4.46288	0	0	0	0	12.0788	13.663
	P9504_5211	FUS_R495X	Motorneuron	0	5.31906	2.5644	9.65591	0	6.2533	3.64511	7.50592	5.83986	7.72221	6.17084	3.46866	0	0	0	0	11.611	12.9332
	P9504_5356	FUS_R495X	Motorneuron	7.02531	0	0	0	0	5.84499	5.69631	12.2506	7.24265	10.0293	8.90601	5.77797	0	0	0	0.586189	11.0391	12.78
	P9504_5363	FUS_R495X	Motorneuron	1.65561	0	0	0	0	0	4.45181	3.5132	3.66386	5.21944	6.46076	4.4866	0	0	0.244626	2.98714	11.4047	13.3541
	P9504_5370	FUS_R495X	Motorneuron	6.70181	6.58942	0	0	0	6.67929	1.92859	11.819	7.33778	9.65982	7.12445	5.35232	0	0	0	0	12.0963	13.4462
	P9504_5376	FUS_R495X	Motorneuron	6.64199	1.39804	0	6.00659	0	4.8059	5.18601	11.7187	5.60183	10.3066	7.64023	2.93271	0	0	0	1.14712	11.7804	13.4004
	P10008_1241	FUS_R495X	Motorneuron	7.84822	0	0	0	0	7.21199	8.23076	11.9888	7.16601	11.6149	8.43539	6.19076	0	0	0	0	13.3485	13.2571
	P10008_1244	FUS_R495X	Motorneuron	8.2885	0	0	0	0	7.6534	8.56785	12.0723	6.93439	12.1589	7.60757	6.20692	0	0	0	0	12.9964	13.2388
	P10008_1262	FUS_R495X	Motorneuron	8.06086	0	0	0	0	4.28288	0	4.52774	5.78408	12.3515	1.06698	4.71018	1.11306	0.775095	0	0	12.5039	13.0024
	P10008_1266	FUS_R495X	Motorneuron	8.62527	0	0	0	0	6.45338	8.09544	7.30211	5.08971	13.3465	3.09748	3.55786	0	0	0	0	13.5159	13.5301
	P10008_1270	FUS_R495X	Motorneuron	6.6817	0	0	0	1.2934	8.35153	7.97302	11.9784	7.19142	11.9729	7.33087	5.51663	0	0	0	0	12.511	13.2011
	P18001_1194	FUS_R495X	Motorneuron	9.94658	5.63888	1.19246	2.89286	0	5.92794	4.78139	0.899927	6.90106	11.3222	8.62059	6.53938	0	0	0	0	11.159	13.2489
	P18001_1195	FUS_R495X	Motorneuron	8.3342	3.74864	3.87167	6.80181	0	3.63365	6.18516	2.08642	6.59229	11.6161	7.61116	5.60131	0	0.23197	0	0	11.4514	13.2903
	P18001_1199	FUS_R495X	Motorneuron	4.56697	0	0	4.78822	0	1.34363	4.13862	6.83318	3.87604	7.7451	5.07913	1.79137	0.901129	0	0	0	12.9898	11.3427
	P18001_1201	FUS_R495X	Motorneuron	8.24966	0	0	5.73494	0	4.52627	6.51592	1.03231	6.11949	10.2144	8.14016	4.94555	0	0	0	0	11.8948	13.1721
	P18001_1202	FUS_R495X	Motorneuron	7.6956	0	0	11.9701	0	5.3288	6.22773	0.291241	7.26587	10.0042	9.29449	5.96534	0	0	0	0	11.6688	13.009
	P18001_1203	FUS_R495X	Motorneuron	8.15498	4.93579	0	2.33542	0	6.2703	3.97361	4.36099	6.08416	10.5952	9.60661	6.6329	0	0	0	0	12.1213	13.32
	P18001_1206	FUS_R495X	Motorneuron	7.87964	6.40304	0	3.74731	0	5.33048	3.04744	0	7.28946	8.6933	8.22256	5.56105	0	0	0	0	11.8533	13.8546
	P18001_1207	FUS_R495X	Motorneuron	8.4981	2.57205	0	3.9675	0	6.04397	5.12382	1.64499	7.29555	10.7682	8.59135	5.67665	0	0	0	0	11.9817	13.7035
	P18001_1209	FUS_R495X	Motorneuron	8.73127	3.1341	0	5.21572	0	4.78744	5.71872	8.44933	6.28203	10.0223	9.94732	5.84922	0	0	0	0	12.1622	13.4961
	P18001_1210	FUS_R495X	Motorneuron	7.83068	5.2734	1.58451	6.61592	0	6.05128	5.57439	0.722847	6.26623	9.74683	9.5169	5.82417	0	0	0	0	12.4642	12.9198
	P18001_1212	FUS_R495X	Motorneuron	6.57086	5.00244	0	3.06004	2.55348	6.83507	4.45976	1.68933	7.28741	9.78925	8.84813	6.65915	0	0	0	0	12.1363	13.1081
	P18001_1213	FUS_R495X	Motorneuron	8.05727	4.2663	1.83133	7.70028	0	4.64721	5.42746	6.75666	7.53121	10.891	8.45402	6.69288	0	0	0	0	12.3734	12.896
	P18001_1214	FUS_R495X	Motorneuron	8.38049	0.461443	1.14357	5.92759	0.259535	6.82581	4.24928	2.77457	5.64341	9.68031	9.09185	6.33462	0	0	0	0	12.4927	13.2269
	P18001_1215	FUS_R495X	Motorneuron	9.23929	6.68104	0.840405	8.26603	0	6.00785	6.22544	0	7.03409	10.7583	7.63784	5.67603	0	0	0	0	12.3902	13.41
	P18001_1216	FUS_R495X	Motorneuron	9.20257	0.441442	0.654642	2.7646	1.42472	5.39643	4.73899	5.98588	8.00862	12.2244	8.66355	7.15199	0	0	0	0	11.9467	13.2496
	P18001_1217	FUS_R495X	Motorneuron	9.30475	4.24415	0	3.27081	1.43037	6.27721	6.25339	6.97044	6.32645	12.1228	9.55751	5.48533	0	0	0	0	12.1763	13.2452
	P18001_1219	FUS_R495X	Motorneuron	8.38692	4.51794	2.41777	1.94023	0	6.48787	7.56979	4.29138	7.07136	12.5032	9.37505	7.10103	0	0	0	0	12.142	13.5336
	P18001_1220	FUS_R495X	Motorneuron	1.57036	0	0	2.8753	0	0.484654	4.23388	2.1677	8.23036	8.12691	8.90764	6.56562	0	0	0	0	12.0257	13.2399
	P18001_1221	FUS_R495X	Motorneuron	6.36595	0.35599	0	2.79222	0	5.77893	7.97153	9.03499	5.97096	9.85286	8.72667	6.31735	0	0	0	0	12.0587	13.1208
	P18001_1222	FUS_R495X	Motorneuron	9.31853	2.2805	0	11.0719	0	6.0502	7.33749	0.937654	6.56543	12.052	8.40244	3.01991	0	0	0	0	12.1336	13.0685
	P18001_1223	FUS_R495X	Motorneuron	1.25892	0	0	2.95257	0	4.2991	7.62769	0.801671	6.24435	9.71895	8.68312	4.86831	0	0.184372	0	0	11.8326	13.3336
	P18001_2227	FUS_R495X	Motorneuron	9.53233	3.9444	0.526724	3.0482	0	6.94977	6.59009	3.29538	8.142	12.902	8.93867	7.80855	0	0	0	0	12.6694	13.8311
	P18001_2228	FUS_R495X	Motorneuron	1.56603	0	0	3.26691	0	4.86176	2.16621	9.53398	7.12511	10.0086	7.18187	5.74089	0	0	0	0	12.3992	13.1435
	P18001_2229	FUS_R495X	Motorneuron	8.05042	4.99789	0	6.1736	0	6.71614	4.24956	1.95501	7.44737	9.99342	8.14416	7.14022	0	0	0	0	12.5132	13.6651
	P18001_2231	FUS_R495X	Motorneuron	8.51201	5.62723	0	3.22103	1.10503	3.99118	5.63405	7.60964	6.80308	10.4131	8.25527	7.50174	0	0	0	0	12.5317	13.8014
	P18001_2233	FUS_R495X	Motorneuron	1.64949	0	0	4.0396	0	4.11166	6.4772	0.946231	5.42938	8.64981	8.9241	6.84139	0	0	0	0	12.3598	12.6351
	P18001_2234	FUS_R495X	Motorneuron	7.496	0.253693	0.177428	2.56722	0	6.7261	4.19254	2.03059	6.12032	9.81724	8.38023	6.87289	0	0	0	0	12.1691	13.4571
	P18001_2235	FUS_R495X	Motorneuron	7.81672	7.78595	2.92769	8.0671	0	5.18374	7.05269	1.40597	7.20239	11.5693	7.94713	6.38123	0	0	0	0	12.2486	13.3562
	P18001_2236	FUS_R495X	Motorneuron	7.97666	5.24775	0	13.4801	0	6.40515	3.30449	0.705783	5.69001	10.2668	7.86859	5.68359	0	0	0	0	12.8154	13.9944
	P18001_2239	FUS_R495X	Motorneuron	8.88201	2.97896	0	7.85947	0	2.12637	7.66679	1.45887	6.82441	10.0619	9.32268	6.85467	0	0	0	0	12.0063	13.1999
	P18001_2241	FUS_R495X	Motorneuron	8.37392	4.334	0	1.8466	0	4.54631	6.13633	1.65254	7.24589	11.3005	8.68428	6.86688	0	0	0	0	12.8495	13.5183
	P18001_2242	FUS_R495X	Motorneuron	8.33708	0.319962	0	2.24975	0	6.79683	5.03058	5.45202	6.42673	10.7485	8.54003	6.47017	0	0	0	0	11.9328	13.0854
	P18001_2244	FUS_R495X	Motorneuron	9.95044	5.91173	2.57934	6.67183	1.00907	5.10728	2.12057	1.2892	6.08368	8.35475	6.26521	5.25044	0	0	0	0	12.2135	13.6333
	P18001_2245	FUS_R495X	Motorneuron	9.87681	7.15003	2.781	8.03082	0	5.66875	4.04649	5.37223	6.81654	9.78798	8.90377	5.92271	0	0	0	0	12.0029	13.6651
	P18001_2246	FUS_R495X	Motorneuron	8.49982	6.72933	0	2.89368	0	5.56537	5.64505	0	7.20783	8.73057	7.11076	3.96349	0	0	0	0	12.2203	14.0426
	P18001_2247	FUS_R495X	Motorneuron	8.53007	0.451834	0.288958	2.71444	0	6.86813	5.30311	0.970708	7.86514	12.2832	9.60453	5.99921	0	0	0	0	11.8173	13.3462
	P18001_2250	FUS_R495X	Motorneuron	7.7178	4.59425	0	10.782	0	6.5938	4.48601	0.722265	7.69168	10.6959	8.31416	6.17544	0	0	0	0	12.4563	13.2938
	P18001_2253	FUS_R495X	Motorneuron	6.97629	3.24067	0	7.36307	1.0092	5.08959	5.35348	1.91401	6.01709	9.87676	9.45116	6.82717	0	0	0	0	12.1476	13.221
	P18001_2255	FUS_R495X	Motorneuron	1.77109	0	0	3.19622	0	5.48411	5.51825	5.76732	6.94157	8.53633	8.02966	4.91323	0	0	0	0	12.1789	13.8575
	P18001_2256	FUS_R495X	Motorneuron	1.06267	0	0	2.06798	0	5.60753	3.04882	1.07157	7.22716	6.01048	8.42527	6.949	0	0	0	0	12.0635	13.4674
	P18001_3257	FUS_R495X	Motorneuron	7.62593	2.26029	0	2.83125	0	5.33062	5.4392	1.85103	7.94626	11.9875	9.5441	6.98581	0	0.21344	0	0	12.0343	12.9464
	P18001_3258	FUS_R495X	Motorneuron	8.2992	5.34568	0	9.13159	1.25242	3.12097	6.57225	0	6.01469	12.0473	7.9343	6.2642	0	0	0	0	11.9285	12.693
	P18001_3259	FUS_R495X	Motorneuron	1.82614	0.30933	0	2.61024	0	5.05691	3.95818	8.68795	7.1346	3.82376	7.59567	0.77223	0	0	0	0	11.3635	13.5246
	P18001_3260	FUS_R495X	Motorneuron	5.42644	0	0	3.96608	0	6.832	3.27616	1.04447	8.35238	11.0053	7.16214	7.36339	0	0.228062	0	0	11.8384	12.5237
	P18001_3261	FUS_R495X	Motorneuron	5.00113	0	0	2.10854	5.6469	5.36626	7.4509	6.61773	8.0787	11.0612	7.18871	6.40016	0	0	0	0	12.1653	13.5335
	P18001_3262	FUS_R495X	Motorneuron	5.33014	0.476623	3.07437	1.68739	0.495098	3.28103	4.65652	0	6.94312	10.4069	9.14024	7.60396	0	0	0	0	12.186	12.7312
	P18001_3266	FUS_R495X	Motorneuron	8.70456	0	4.45068	1.60867	0	0.211414	6.68139	0.958275	6.46082	10.0635	7.85294	0.352715	0	0	0	0	11.9421	11.7619
	P18001_3267	FUS_R495X	Motorneuron	8.31247	0	0	8.21167	0	5.36267	4.65148	4.6431	7.07619	10.5642	8.45608	6.16349	0	0	0	0	12.9224	13.81
	P18001_3270	FUS_R495X	Motorneuron	7.50877	3.44027	3.11571	1.803	0	5.14769	5.7273	1.4991	7.0632	11.1049	9.45593	6.48916	0	0	0	0	12.573	13.0504
	P18001_3272	FUS_R495X	Motorneuron	5.26949	0	0	1.98169	0	5.77616	5.93349	0	7.14531	10.8765	8.68877	5.86001	0	0	0	0	11.879	13.3008
	P18001_3275	FUS_R495X	Motorneuron	8.9173	0	1.65466	1.69072	0	6.696	6.84724	2.02964	6.35928	12.1635	8.86105	5.88952	0	0	0	0	12.3969	13.5114
	P18001_3276	FUS_R495X	Motorneuron	6.62575	6.68387	1.16021	7.87415	0	3.67142	0.234088	1.34532	6.14795	8.98867	8.91406	5.82454	0	0	0	0	12.0934	13.6404
	P18001_3277	FUS_R495X	Motorneuron	8.51474	5.63836	1.92874	1.58719	0.489108	5.57454	4.70375	1.41913	6.20081	9.18311	7.71304	6.13064	0	0	0	0	12.1189	13.4736
	P18001_3279	FUS_R495X	Motorneuron	7.99243	0	0	2.72344	0	4.65691	6.26537	1.07383	6.85004	11.8194	9.31066	6.37411	0	0	0	0	11.923	13.2212
	P18001_3282	FUS_R495X	Motorneuron	8.75448	0	0	9.10061	2.17278	6.08626	6.62168	7.50769	6.4169	11.5758	8.69009	4.70011	0	0	0	0	11.7557	12.8572
	P18001_3283	FUS_R495X	Motorneuron	7.78991	4.22085	0	6.38332	0	4.18392	5.06789	0.897145	5.33781	8.93248	9.94072	5.38049	0	0	0	0	12.2027	13.1998
	P18001_3286	FUS_R495X	Motorneuron	7.87476	7.01195	0	8.84326	4.92732	6.3877	4.96196	0	6.29837	9.34724	9.23267	3.66772	0	0	0	0	11.4512	13.4372
	P9504_5140	FUS_R495X	Neuron	0	0	0	0	0	0	0	1.89135	6.64775	10.4401	6.82558	5.13408	0	0	0	0	11.3668	12.2699
	P9504_5142	FUS_R495X	Neuron	0	0	0	0	0	2.90651	3.24834	7.0682	5.22871	6.77049	8.13242	4.07212	0	0	0	0	11.0766	12.0379
	P9504_5143	FUS_R495X	Neuron	0	0	0	8.46598	0	0	4.45539	8.51176	5.25184	7.80006	7.84413	4.04021	0	0	0	0	11.6025	12.959
	P9504_5145	FUS_R495X	Neuron	0	0	0	0	0	0	0	8.28309	4.90604	9.26616	8.85978	4.04754	0	0	0	0	10.7445	12.5956
	P9504_5149	FUS_R495X	Neuron	0	0	0	0	0	0	0	2.41362	6.20236	8.48067	6.98441	5.07835	0	0	0	0	11.7033	13.4015
	P9504_5151	FUS_R495X	Neuron	0	0	0	0	0	3.58098	3.27007	8.12689	6.23348	8.03586	6.93805	6.66	0	0	0	0	11.5121	12.8021
	P9504_5154	FUS_R495X	Neuron	0	0	0	0	2.72549	6.36587	5.95863	10.7943	6.21961	9.69504	8.91092	3.99855	0	0	0	0	11.6504	12.8102
	P9504_5159	FUS_R495X	Neuron	0	0	0	8.8056	0	0	0	6.85898	5.95221	7.86837	7.54129	5.92133	0	0	0	0	11.9575	12.7991
	P9504_5160	FUS_R495X	Neuron	0.381314	0	0	0	0	0	0	7.48529	6.05831	9.34151	9.12692	5.96012	0	0	0	0	11.6801	13.533
	P9504_5162	FUS_R495X	Neuron	0	0	0	0	0	0	0	9.4064	4.45001	8.10572	7.60383	5.12195	0	0	0	0	11.33	12.7134
	P9504_5163	FUS_R495X	Neuron	0	0	0	0	0	0	4.14836	10.24	5.35174	9.21687	7.33537	5.41427	0	0	0	0	11.5824	13.0501
	P9504_5166	FUS_R495X	Neuron	0	0	0	0	0	0.313605	0	10.0362	5.25223	9.45362	8.79321	5.53973	0	0	0	0	11.9406	13.177
	P9504_5167	FUS_R495X	Neuron	0	0	0	0	0	2.13968	4.64401	11.6516	4.64329	10.2148	6.7719	6.32576	0	0	0	0	11.913	12.5007
	P9504_5168	FUS_R495X	Neuron	0.397924	0	0	0	0	0	0.472362	10.1288	7.83864	6.7837	7.49623	4.62998	0	0	0	0	10.8393	12.2388
	P9504_5169	FUS_R495X	Neuron	0	0	0	9.39304	0	2.61958	4.40695	7.10825	6.39984	10.0996	7.71745	5.03953	0	0	0	0	11.9777	13.3932
	P9504_5170	FUS_R495X	Neuron	0	0	0	0	0	0.548379	0	8.23276	6.17973	9.70503	8.74372	0.454256	0	0	0	0	11.577	12.7836
	P9504_5171	FUS_R495X	Neuron	0	0	0	0	0	0	0.534117	9.72895	6.39376	9.6063	7.67097	4.53016	0	3.6021	0	0	11.2948	12.8819
	P9504_5173	FUS_R495X	Neuron	0.584891	0	0	0	0	3.93236	0	3.38812	5.43736	11.0104	5.23221	0	0	1.27578	0	0	11.5815	12.0985
	P9504_5178	FUS_R495X	Neuron	0	0	0	0	0	1.79811	0	11.2331	7.67881	7.21373	7.50015	0	0	0	0	0	12.4313	13.9441
	P9504_5181	FUS_R495X	Neuron	0	0	0	0	0	0	0.276086	10.5581	6.91864	8.80785	7.80297	0	0	0	0	0	11.6587	12.9168
	P9504_5183	FUS_R495X	Neuron	0	0	0	0	0	5.92875	0	0	4.88508	8.26955	8.31386	4.16846	0	0	0	0	11.9098	12.7975
	P9504_5184	FUS_R495X	Neuron	0.372734	0	0	1.84545	0	0	0	1.36317	7.27532	8.4683	9.62046	4.30001	0	0	0	0	10.813	12.5206
	P9504_5187	FUS_R495X	Neuron	0	0	0	0	0	3.79069	0	5.34866	6.63166	6.83384	7.58426	0.65785	0	0	0	0	12.336	13.2658
	P9504_5188	FUS_R495X	Neuron	0	0	0	1.20219	0	0	0	11.1995	5.20859	7.70066	8.14367	0	0	0	0	0	11.4778	12.0468
	P9504_5189	FUS_R495X	Neuron	0	0	0	0	0	4.58452	0	9.23955	6.14357	6.79199	7.24331	4.68932	0	0	0	0	11.553	13.2276
	P9504_5191	FUS_R495X	Neuron	0	0	0	6.26207	0	0	3.58424	10.3937	6.80344	7.08985	8.25547	4.34789	0	0	0	0	12.0591	13.1412
	P9504_5192	FUS_R495X	Neuron	0	0	0.38196	0	0	0.347438	1.01666	7.0654	6.07945	7.9395	7.32787	4.59711	0	0	0	0	11.8048	13.2218
	P9504_5194	FUS_R495X	Neuron	0	0	0	0	0	3.22863	4.50774	8.20204	4.39717	6.80702	8.14282	4.52824	0	0	0	0	12.1334	12.6684
	P9504_5198	FUS_R495X	Neuron	0	0	0	0	0	0.278667	0.328557	10.4801	6.14429	9.39314	7.59556	1.31944	0	0.864535	0	0	11.746	12.9877
	P9504_5199	FUS_R495X	Neuron	0	0	0	0	0	5.76052	0.665364	9.21941	6.95069	9.51542	8.09641	0	0	0	0	0	11.2844	13.2771
	P9504_5209	FUS_R495X	Neuron	0	0	0	1.72294	0	5.56204	0	11.4573	5.63226	10.3404	9.7457	3.33035	0	0	0	0	10.6603	13.1785
	P9504_5210	FUS_R495X	Neuron	0	0	0	0	0	0.479795	0	9.08558	4.62715	8.30333	9.14245	5.58743	0	0	0	0	11.178	12.9338
	P9504_5357	FUS_R495X	Neuron	0	0	0	0	0	0	0	5.39611	7.01518	10.0405	7.67304	4.35969	0	0	0	0.906667	11.2212	12.654
	P9504_5358	FUS_R495X	Neuron	0	0	0	0	0	5.89319	4.88117	10.4102	5.4508	8.91361	7.02669	5.31903	0	0	0	0	11.0827	13.3443
	P9504_5359	FUS_R495X	Neuron	0	0	0	0	0	0	0	4.74975	6.39472	8.51374	9.18534	0.41043	1.70256	0	0.210373	0	12.5571	12.9631
	P9504_5360	FUS_R495X	Neuron	1.32072	0	0	0	0	0	0	10.7569	5.40113	9.01873	7.26802	5.89765	1.88527	3.09943	0.142937	0	12.2804	13.2721
	P9504_5361	FUS_R495X	Neuron	0	0	0	0	0	0	0.408021	8.978	5.97875	8.13762	6.07212	4.1001	0	0	0	1.94694	12.1282	12.8197
	P9504_5365	FUS_R495X	Neuron	0	0	0	0	0	0	0	9.52525	7.15755	8.70531	9.50325	5.09467	0	0	0.313612	0	11.1902	12.5599
	P9504_5366	FUS_R495X	Neuron	0	0	0	3.4785	0	0	0	2.17022	7.55973	9.57223	8.14719	0	0	0	0.168895	0	12.2232	13.7697
	P9504_5367	FUS_R495X	Neuron	0	0	0	0	0	0	0	11.568	5.7469	10.2093	7.35323	4.1614	0	4.98152	0	0	11.9681	13.1063
	P9504_5372	FUS_R495X	Neuron	0	0	0	0	0	0	0.204567	9.15674	6.75449	9.12312	6.64982	0	0	0.700119	0	0	11.8096	13.1076
	P9504_5373	FUS_R495X	Neuron	0	0	0	0	0	0	0	6.35233	7.26137	10.14	7.04688	5.68578	0	0	0	0.679661	11.288	12.0181
	P9504_5374	FUS_R495X	Neuron	0.921199	0	0	5.98156	0	0	0	7.79263	6.12624	6.94052	8.94069	2.84268	0	0.358743	0.0869725	1.27065	11.1707	13.2659
	P9504_5375	FUS_R495X	Neuron	0	0	0	0	0	1.2241	0	10.5391	7.22586	6.83759	4.14598	4.26129	0	0	0	0	8.68887	11.9628
	P9504_5377	FUS_R495X	Neuron	0	0	0	0	0	0	0	5.6816	6.8809	10.0862	8.55594	0	0	0	0.14659	0.974275	12.0468	12.4758
	P9504_5378	FUS_R495X	Neuron	0	0	0	0	1.92979	0	0	10.18	4.57614	9.2044	9.71675	6.15059	0.633559	4.80966	0.195589	2.10462	11.0474	12.7264
	P9504_5379	FUS_R495X	Neuron	0	0	0	0	1.71626	0	0	11.2496	5.89724	8.46743	7.62529	3.5076	0	2.09928	0	0	11.6523	13.2076
	P10008_1245	FUS_R495X	Neuron	0	0	0	0	0	0	0	0	3.12504	11.4022	4.5154	5.35437	0	0	0	1.38523	12.8415	12.7203
	P10008_1247	FUS_R495X	Neuron	0	0	0	0	0	3.84212	6.12365	2.93413	6.75814	8.2868	6.57529	3.42699	0	0	0	1.7142	12.1832	11.3685
	P10008_1251	FUS_R495X	Neuron	0	0	0	0	0	0	0	6.37024	3.90188	11.76	7.8292	2.90419	0	0	0	0	13.2593	11.8845
	P10008_1252	FUS_R495X	Neuron	0	0	0	0	0	0	0	8.93283	5.51489	10.1731	5.68823	5.29219	2.41014	2.41014	0	7.79757	13.0368	12.8627
	P10008_1254	FUS_R495X	Neuron	0	0	0	0	0	0	0.802334	0	3.38467	12.4585	6.53066	2.09183	4.51815	1.99427	0	0	11.5324	13.0006
	P10008_1255	FUS_R495X	Neuron	0	0	0	0	0	0	0	0	0.831569	12.8845	6.65982	6.59358	1.61636	0	0	0.6183	12.3054	13.006
	P10008_1257	FUS_R495X	Neuron	0	0	0	0	0	3.31029	0	6.35859	3.69848	10.7456	3.60304	4.73412	0	0	0	0	11.5417	11.8216
	P10008_1259	FUS_R495X	Neuron	0	0	0	0	0	0	0	7.51015	5.83727	12.4773	7.0195	5.66879	0.666084	0	0	0	12.841	12.6359
	P10008_1261	FUS_R495X	Neuron	0	0	0	0	0	0	0	7.75265	7.89289	10.3309	7.53343	3.97748	0	0	0	0	13.5798	12.3704
	P10008_1264	FUS_R495X	Neuron	0	0	0	0	0	0	0	5.73017	0	7.62074	6.05392	4.97435	0.674351	5.2681	0	0	12.4508	12.4726
	P10008_1265	FUS_R495X	Neuron	0.561583	0	0	0	0	0	0	10.3494	6.42113	7.36108	7.06178	5.39933	0	0	0	0	13.2287	12.7433
	P10008_1269	FUS_R495X	Neuron	0	0	0	0	0	0	0.16518	2.03072	5.91472	12.3228	8.56355	0.539238	0	0	0	0	12.6767	12.616
	P10008_1276	FUS_R495X	Neuron	0	0	0	0	0	0	0	0	0	8.26449	6.20876	8.63915	3.83571	4.47622	0	0	12.9495	12.5066
	P10008_1277	FUS_R495X	Neuron	0	0	0	0	0	0	0	6.63977	7.13363	9.99093	6.78794	6.20187	0	0	0.137045	0	13.418	13.4161
	P10008_1279	FUS_R495X	Neuron	0	0	0	0	0	0	0	1.14219	1.30366	12.2684	8.19889	5.32067	0	0	0	0	11.3275	12.861
	P10008_1280	FUS_R495X	Neuron	0	0	0	0	0	0	2.62557	0	7.10619	10.5638	8.40625	0	0	0	0	0	11.8601	12.5761
	P10008_1283	FUS_R495X	Neuron	0	0	0	0	0	4.52274	0	6.28367	5.1506	8.98932	6.8793	3.97217	0	0	0	0	12.5701	12.2085
	P10008_1284	FUS_R495X	Neuron	0	0	0	0	0	0	0	0	0	11.7087	6.21585	0.497081	0	0	0	0	11.8719	12.3379
	P10008_1285	FUS_R495X	Neuron	0.21751	0	0	0	0	0	0	0	2.22582	7.82751	6.08369	5.61188	0	2.40576	0	0	11.9469	13.2734
	P10008_1286	FUS_R495X	Neuron	0	0	0	0	0	0	0	1.23123	4.75222	10.5596	7.3053	4.64752	0	0	0	0	11.9367	11.7973
	P10008_1287	FUS_R495X	Neuron	0	0	0	0	0	0.244295	0	0.977168	0	7.1201	4.86032	5.72478	0.877997	3.35609	0	0.19009	11.5973	10.6286
	P18001_1204	FUS_R495X	Neuron	1.41766	0	0	8.7259	0	4.33212	1.07995	1.00873	7.41546	7.6217	7.54029	5.94544	0	0	0	0	11.6126	12.7966
	P18001_1205	FUS_R495X	Neuron	0	0	0	3.43978	0	0.499511	5.67001	0	6.54297	9.66869	7.76875	6.04933	0	0	0	0	11.7416	13.3099
	P18001_1208	FUS_R495X	Neuron	0.984983	0	0	2.14963	0	4.23756	4.42077	0	7.53684	8.15049	8.84748	6.25245	0	0	0	0	12.328	13.0434
	P18001_1211	FUS_R495X	Neuron	0.807004	0.431635	0.355844	1.86309	0	4.15027	4.48966	0	7.67103	7.00682	8.85288	5.44038	0	0.19748	0	0	11.9896	13.6708
	P18001_1218	FUS_R495X	Neuron	2.1779	0.76154	0	3.44593	0	0.514675	0.55565	0	8.02222	8.84394	9.9343	4.67078	0	0.185997	0	0	12.4542	13.1434
	P18001_2230	FUS_R495X	Neuron	8.74621	0.56685	0	7.42702	0	4.89721	6.2894	0.363748	8.10789	12.3251	9.58425	6.94377	0	0	0	0	12.631	13.6425
	P18001_2237	FUS_R495X	Neuron	1.33053	0	0	1.87129	2.85785	5.55167	0.518731	1.77308	6.18115	7.73415	8.92281	6.40476	0	0	0	0	11.9541	12.966
	P18001_2238	FUS_R495X	Neuron	1.29676	0.746574	0	3.57216	0	6.2061	3.77863	0.914139	7.15075	8.16446	9.13883	3.76695	0	0	0	0	11.7804	13.2691
	P18001_2240	FUS_R495X	Neuron	0.386269	0	0.187179	2.08156	0	5.00509	7.70594	0.802071	6.38766	10.0091	8.52164	5.79644	0	0	0	0	11.4192	13.3529
	P18001_2249	FUS_R495X	Neuron	1.30684	0.573925	0	3.32963	3.72857	7.47947	5.89866	8.09402	7.50413	9.81932	8.7259	5.10735	0	0	0	0	12.4121	13.1499
	P18001_3263	FUS_R495X	Neuron	1.22863	0	0.265525	1.74745	0	5.02621	6.35916	1.05981	6.52768	9.71218	9.29106	6.10982	0	0	0	0	12.2764	13.44
	P18001_3264	FUS_R495X	Neuron	0.838041	0	0	1.2523	0	0.39975	5.71673	0.966316	6.73655	9.86233	8.81044	6.32009	0	0	0	0	11.2181	13.7542
	P18001_3268	FUS_R495X	Neuron	0.909717	0	0	2.6774	0	0.43956	0.279497	1.04552	6.69216	8.51314	8.99313	3.876	0	0	0	0	12.7174	13.5718
	P18001_3273	FUS_R495X	Neuron	7.84684	7.07874	1.43451	9.34195	0	5.49635	4.31501	1.6854	6.52566	11.5014	7.33512	5.02712	0	0	0	0	12.2459	13.184
	P18001_3280	FUS_R495X	Neuron	0.362658	0	0	2.73494	0	6.26565	7.80345	6.78132	6.75738	12.2572	9.06644	6.23335	0	0	0	0	11.8556	12.9585
	P18001_3281	FUS_R495X	Neuron	0.713671	0.941823	0	1.70139	0	6.37166	0.554177	1.24212	6.59958	9.13019	9.18911	5.31171	0	0	0	0	11.4123	13.0047
	P18001_3284	FUS_R495X	Neuron	0.791946	0.360185	0	2.07636	4.37825	0.16847	4.14079	1.68719	6.38163	10.235	9.55584	7.15415	0	0	0	0	11.7309	12.9142
	P18001_3285	FUS_R495X	Neuron	0.832983	0	0	2.11398	0.205927	5.05724	3.11188	0	7.22248	6.73579	8.74067	5.90616	0.139951	0	0	0	12.0469	13.2384
	P18001_3287	FUS_R495X	Neuron	0.439188	0.351563	0	1.35914	0	5.76534	7.91555	0.707253	7.01331	8.13624	9.41342	5.24688	0	0	0	0	11.7253	12.6265
	P18001_3288	FUS_R495X	Neuron	1.17297	0	0	2.27903	0	5.93421	5.50776	0	7.3556	9.62242	9.08134	4.63449	0	0	0	0	11.4839	13.3147
	P9504_5161	FUS_R495X	v2a	0	0	0	5.05807	0	0.182047	5.51472	8.59685	6.55722	7.82337	8.61143	4.35621	0	0	0	0	11.9523	12.4563
	P9504_5172	FUS_R495X	v2a	0	0	0	0	0	0	4.44844	9.36369	5.03124	7.09309	7.25577	3.66888	0	0	0	0	11.6979	13.538
	P9504_5174	FUS_R495X	v2a	0	0	0	8.10571	0	0	4.71878	9.22411	6.4191	6.65966	8.77759	1.23447	0	0.723538	0	0	12.113	12.9174
	P9504_5176	FUS_R495X	v2a	0.557534	0	0	0	0	0	2.95178	7.52225	5.90313	6.91277	9.09711	4.46875	0	0	0	0	12.2428	12.8666
	P9504_5204	FUS_R495X	v2a	0	3.62899	0	0	0	5.5142	5.00266	10.1264	5.67668	9.31484	7.00128	7.05813	0	0	0	0	11.8943	13.2321
	P9504_5206	FUS_R495X	v2a	0	0	0	6.23835	0	0.240179	4.59354	8.48213	5.50026	8.15301	8.10649	3.39731	0	0	0	0	12.1093	13.0425
	P10008_1268	FUS_R495X	v2a	0	0	0	0	0	5.21011	0	8.0247	1.33462	9.84427	6.9577	5.60798	0	0	0	0	12.7419	13.1384
	P18001_1193	FUS_R495X	v2a	1.84553	0	0	1.4391	0	4.32973	8.10068	0	8.27178	10.5144	9.72864	2.95189	0	0	0	0	11.8928	13.6262
	P18001_1196	FUS_R495X	v2a	1.0672	0.421015	0	1.83311	5.14718	4.09871	6.63298	0.914072	7.38094	8.47495	8.70653	4.61191	0	0	0	0	11.7436	13.2635
	P18001_1197	FUS_R495X	v2a	1.06409	0	0	1.99048	0	5.03249	6.12978	0.870155	6.40785	7.26215	9.11929	5.1803	0	0	0	0	12.3592	13.4861
	P18001_1198	FUS_R495X	v2a	1.59195	0	0	5.55371	0	0.596229	5.71761	0	7.81067	9.2068	9.21325	4.43159	0	0	0	0	12.0552	12.9952
	P18001_1200	FUS_R495X	v2a	1.55513	0.356869	0	3.16349	0	4.10269	8.2052	1.30148	6.80013	9.71055	9.72276	4.40651	0	0	0	0	11.7872	13.4827
	P18001_2225	FUS_R495X	v2a	2.05766	0.878733	0	2.87656	0	3.56161	0.525807	0.321788	8.10861	8.59979	8.31959	6.93955	0	0	0	0	11.5272	13.4859
	P18001_2226	FUS_R495X	v2a	1.58077	0.439727	0	2.35847	3.04738	3.84654	3.44647	0	6.54747	9.96412	9.26049	5.76976	0	0	0	0	11.8966	13.4392
	P18001_2232	FUS_R495X	v2a	1.53617	0	0	1.81053	0	2.03188	5.07645	0	7.41393	10.0023	9.18056	4.76916	0	0	0.0578694	0	12.0915	13.3612
	P18001_2243	FUS_R495X	v2a	4.50657	0.455988	0	3.23796	0	5.43882	4.70124	1.55591	6.58823	8.07918	8.90082	6.24238	0	0	0	0	12.0217	13.4333
	P18001_2248	FUS_R495X	v2a	1.55763	0.379239	0	1.71106	0	4.46874	7.33087	0.835626	7.86825	9.53962	9.6682	2.94169	0	0	0	0	11.86	13.4527
	P18001_2251	FUS_R495X	v2a	0.83764	0	0	3.08782	0	0.485328	2.66043	1.92564	7.594	8.90888	8.61052	4.25008	0	0	0	0	12.0771	13.0005
	P18001_2252	FUS_R495X	v2a	1.0536	0.598971	0	2.98584	0	5.35657	7.62286	0	6.70185	7.68716	8.99176	6.4947	0	0	0	0	12.1519	13.4638
	P18001_2254	FUS_R495X	v2a	1.69749	0.502242	0	3.67929	0	0.447589	4.37399	0	7.38265	7.96098	8.37404	2.67478	0	0	0	0	11.7545	13.5564
	P18001_3265	FUS_R495X	v2a	0.424186	0.691413	0	2.64678	0	6.66358	3.08826	2.04015	6.82497	8.69524	8.82138	5.81893	0	0	0	0	11.9923	12.9567
	P18001_3274	FUS_R495X	v2a	2.12277	0.332856	0	2.43728	0	0.154901	5.88511	0.746087	7.44707	9.02436	7.51509	5.99067	0	0	0	0	11.8295	12.8686
	P18001_3278	FUS_R495X	v2a	1.16219	0	0	0.785906	0	4.60993	6.20343	0	7.69963	10.5997	8.45694	1.52313	0	0	0	0	12.2407	13.1949

## Sheet: Figure_1g
Figure 1g	Heatmap of marker genes #1
	Cell_ID	Line	Celltype	ISL1	SLC18A3	SLC5A7	SLC17A6	SLC6A5	SLC32A1	GAD2	SOX14	VSX2	SOX21
	P8524_1142	CTRL	Motorneuron	6.66458	6.67673	6.99883	0	0	0	0	0	0	0
	P8524_1144	CTRL	Motorneuron	0.292065	5.93532	5.56238	0.521669	0	0	0	5.72306	0	0
	P8524_1157	CTRL	Motorneuron	7.85341	5.79276	5.62097	0	0	0	0	0	0	0
	P8524_1165	CTRL	Motorneuron	6.43302	6.66169	6.47065	0	0	0	0	0.105762	0	0
	P8524_1174	CTRL	Motorneuron	1.13902	0	4.37348	0	0	0	3.4698	0	0	0
	P8524_1175	CTRL	Motorneuron	7.3038	5.12627	6.62855	0.165279	0	0	0	0	0.206653	0
	P8524_1179	CTRL	Motorneuron	6.01907	5.27752	6.74816	0	0	0	0	0	0	0
	P8524_1193	CTRL	Motorneuron	9.93973	4.58997	0	0	0	0	0	0	0	0
	P8524_1355	CTRL	Motorneuron	5.55853	4.41671	5.37039	0	0	0	0	0	0	0
	P10008_1043	CTRL	Motorneuron	5.39394	4.52286	7.12378	0.152038	0	0	0	0	0	0
	P10008_1054	CTRL	Motorneuron	5.75157	4.82901	1.52456	0	0	0	0	0	0	0
	P10814_1012	CTRL	Motorneuron	0	2.85229	8.06334	4.63067	0	0	0	0	0	0
	P10814_1024	CTRL	Motorneuron	7.43632	4.66498	6.3423	0	0	0	0	0	0	0
	P10814_1121	CTRL	Motorneuron	1.68025	4.04624	0	0	0	0	0	0	0	4.96454
	P10814_1124	CTRL	Motorneuron	8.46023	5.94754	7.63684	0	0	0	0	0	0	0
	P10814_1133	CTRL	Motorneuron	7.61241	5.67502	6.49733	0	0	0	0	0	0	0
	P10814_1143	CTRL	Motorneuron	0	4.19786	0	0.178304	0	0	0	0	0	0
	P10814_1178	CTRL	Motorneuron	5.01922	5.19261	8.02062	0	0	0	0	0	0	0.29417
	P10814_1186	CTRL	Motorneuron	6.80993	2.14536	4.82485	0	0	0	0	0	0	0
	P18001_1065	CTRL	Motorneuron	7.5703	5.49742	5.26206	0	0	0	0	0	0.516054	0
	P18001_1070	CTRL	Motorneuron	1.95539	2.17	6.15034	0	0	0	0	0	0	0
	P18001_1072	CTRL	Motorneuron	4.11409	2.66729	2.59173	0	0	0	0	0	0	0
	P18001_1082	CTRL	Motorneuron	5.37484	3.39169	3.09407	0	0	0	0	0	0	0
	P18001_1087	CTRL	Motorneuron	1.52047	6.38502	0	0	0	0	0	0	0	0
	P18001_1089	CTRL	Motorneuron	8.60676	5.54057	3.97904	0	0	0	0	0	0	0
	P18001_1090	CTRL	Motorneuron	8.99445	5.62121	7.19129	0.20512	0	0	0	0	0	0
	P18001_1091	CTRL	Motorneuron	5.16125	6.12555	7.75643	0	0	0	0	0	0	0
	P18001_1092	CTRL	Motorneuron	4.12179	2.11302	2.8578	1.64067	0	0	0	0	0	0
	P18001_1096	CTRL	Motorneuron	7.33841	6.51426	6.16373	5.61561	0	0	0	0	0	0
	P18001_1234	CTRL	Motorneuron	7.53401	7.40693	6.16163	0	0	0	0	0	0	0
	P18001_1235	CTRL	Motorneuron	5.64202	7.24029	5.2986	1.92188	0	0	0	0	0	0
	P18001_1236	CTRL	Motorneuron	2.58754	4.79339	2.47191	0	0	0	0	1.32133	0	0
	P18001_1237	CTRL	Motorneuron	1.9827	6.54892	0.419317	0	0	0	0	0	0	0
	P18001_1238	CTRL	Motorneuron	1.89136	4.92857	3.53088	0	0	0	0	0	0	0
	P18001_1239	CTRL	Motorneuron	1.00168	7.09231	2.12062	0.47642	0	0	0	0	0	0
	P18001_1242	CTRL	Motorneuron	1.5157	6.20066	7.33394	6.01876	0	0	0	0.289824	0	0
	P18001_1245	CTRL	Motorneuron	1.45555	6.19552	6.0323	6.26535	0	0	0	0	0	0
	P18001_1246	CTRL	Motorneuron	8.14942	6.57954	8.03045	0	0	0	0	0	0	0
	P18001_1247	CTRL	Motorneuron	1.65038	7.06881	7.09813	4.73155	0	0	0	0	0.302825	0
	P18001_1248	CTRL	Motorneuron	5.51676	6.24924	4.31458	0.39228	0	0	0	0	0	0.279423
	P18001_1249	CTRL	Motorneuron	7.31474	6.88384	4.66342	0	0	0	0	0	0	0
	P18001_1250	CTRL	Motorneuron	1.22524	5.09104	0.919654	0	0	0	0	0	0	0
	P18001_1251	CTRL	Motorneuron	3.84468	7.39795	7.10424	0	0	0	0	0.459802	0	0
	P18001_1252	CTRL	Motorneuron	3.60802	0	3.57202	0	0	0	0	2.66526	0	0
	P18001_1253	CTRL	Motorneuron	5.31722	4.20148	5.48349	0	0	0	0	0	0	0
	P18001_1254	CTRL	Motorneuron	6.57535	6.91924	5.4955	0	0	0	0	0	0	0
	P18001_1255	CTRL	Motorneuron	5.70284	5.0474	4.84264	0	0	0	0	0	0	0
	P18001_1256	CTRL	Motorneuron	7.0929	7.59212	7.33408	4.44934	0	0	0	0	0	0
	P18001_2008	CTRL	Motorneuron	8.13633	7.08671	6.29126	0	0	0	0	0	0	0
	P18001_2010	CTRL	Motorneuron	1.12088	5.15717	1.74554	0	0	0	0	0	0	0
	P18001_2011	CTRL	Motorneuron	0.430108	8.8896	5.59844	1.59591	0	0	0	0	0	0
	P18001_2017	CTRL	Motorneuron	6.02559	6.56429	7.26378	0.207748	0	0	0	0	0	0
	P18001_2018	CTRL	Motorneuron	1.95355	5.87021	6.27016	5.24087	0	0	0	0	0	0
	P18001_2019	CTRL	Motorneuron	6.7406	7.65061	6.95192	0	0	0	0	0	0	0
	P18001_2021	CTRL	Motorneuron	7.94525	6.71057	6.07234	0	0	0	0	0	0	0
	P18001_2023	CTRL	Motorneuron	5.58988	6.42358	6.69438	0	0	0	0	0	0	0
	P18001_2024	CTRL	Motorneuron	7.79222	7.17296	6.43396	0.661096	0	0	0	0	0	0
	P18001_2025	CTRL	Motorneuron	7.68788	7.64882	8.34831	0.229651	0	0	0	0	0	0
	P18001_2029	CTRL	Motorneuron	7.12047	7.86802	6.49776	0	0	0	0	0	0	0
	P18001_2031	CTRL	Motorneuron	7.47748	6.75129	4.85595	0	0	0	0	0	0	0
	P18001_2257	CTRL	Motorneuron	7.15521	7.39102	5.75512	0.241164	0	0	0	0	0	0.320637
	P18001_2258	CTRL	Motorneuron	2.62821	3.21339	0.436557	0	0	0	0	0	0	0
	P18001_2259	CTRL	Motorneuron	8.08388	5.26342	6.64316	0.276003	0	0	0	0	0	0
	P18001_2260	CTRL	Motorneuron	3.66378	6.80364	5.96093	0	0	0	0	0	0	0
	P18001_2261	CTRL	Motorneuron	7.35283	5.89304	6.56713	0	0	0	0	0.380478	0.499904	0
	P18001_2262	CTRL	Motorneuron	3.31945	2.01526	2.74773	0	0	0	0	0	0	0
	P18001_2265	CTRL	Motorneuron	6.56707	7.69639	5.91247	2.97298	0	0	0	0	0.265637	0
	P18001_2266	CTRL	Motorneuron	8.09045	5.8129	6.95941	0	0	0	0.364929	0.387544	0	0
	P18001_2267	CTRL	Motorneuron	1.16961	6.42785	5.65785	4.22976	0	0	0	0.376557	0	0
	P18001_2268	CTRL	Motorneuron	5.10402	3.86159	3.56462	0	0	0	0	2.65845	0	0
	P18001_2270	CTRL	Motorneuron	7.63822	6.42264	1.80642	0	0	0	0	0	0.308826	0
	P18001_2271	CTRL	Motorneuron	7.23331	5.96716	6.20001	0	0	0	0	0	0	0
	P18001_2273	CTRL	Motorneuron	7.74768	5.56224	6.33024	0	0	0	0	0	0	0
	P18001_2274	CTRL	Motorneuron	1.35991	1.18281	3.65928	0	0	0	0.764275	0.458328	0	0
	P18001_2276	CTRL	Motorneuron	1.02257	5.84802	3.76944	0	0	0	0	0.497173	0.358745	0
	P18001_2278	CTRL	Motorneuron	1.24273	5.59122	5.96986	0.198336	0	0	0	0	0.247303	0
	P18001_2279	CTRL	Motorneuron	7.51802	4.39322	7.35096	0.412558	0	0	0	0	0	0
	P18001_2281	CTRL	Motorneuron	5.11959	5.90248	4.58634	0	0	0	0	0	0	0
	P18001_2282	CTRL	Motorneuron	6.61762	6.00601	6.70712	0	0	0	0	0	0	0
	P18001_2283	CTRL	Motorneuron	7.49914	6.57387	4.29598	0.396113	0	0	0	0	0	0
	P18001_2284	CTRL	Motorneuron	6.20618	6.66566	5.47881	0	0	0	0	0	0	0
	P18001_2285	CTRL	Motorneuron	7.71308	5.04083	5.96919	0	0	0	0	1.3974	0	0
	P18001_2288	CTRL	Motorneuron	7.76975	7.0191	4.80972	0	0	0	0	0	0	0
	P18001_3034	CTRL	Motorneuron	7.20735	7.05168	5.96944	1.01731	0	0	0	0	0	0
	P18001_3035	CTRL	Motorneuron	7.85978	6.95891	5.34469	0	0	0	0	0	0	0
	P18001_3036	CTRL	Motorneuron	4.24633	7.57186	3.9388	4.52743	0	0	0	0	0	0
	P18001_3039	CTRL	Motorneuron	6.65347	6.81708	5.63257	0	0	0	0	0	0	0
	P18001_3040	CTRL	Motorneuron	8.38776	8.2286	5.0448	0	0	0	0	0	0	0
	P18001_3041	CTRL	Motorneuron	7.85213	0.792782	3.84971	0	0	0	0	0	0	0
	P18001_3042	CTRL	Motorneuron	0.279445	7.72558	5.7692	0.977728	0	0	0	0	0	0
	P18001_3045	CTRL	Motorneuron	1.1342	6.23788	3.46938	0	0	0	0	0	0	0
	P18001_3048	CTRL	Motorneuron	6.46857	7.86151	7.35572	6.27199	0	0	0	0	0	0
	P18001_3049	CTRL	Motorneuron	1.15789	5.6629	5.15309	0	0	0	0	0.371724	0	0
	P18001_3051	CTRL	Motorneuron	1.17176	5.36855	0	0	0	0	0	0	0	0
	P18001_3052	CTRL	Motorneuron	5.23259	6.88469	6.07355	0.216872	0	0	0	0	0	0
	P18001_3053	CTRL	Motorneuron	7.15785	7.9038	7.20036	0	0	0	0	0	0	0
	P18001_3055	CTRL	Motorneuron	8.11156	7.60667	5.78527	0	0	0	0	0	0	0
	P18001_3056	CTRL	Motorneuron	6.58244	6.98972	6.77311	4.44563	0	0	0	0	0	0
	P18001_3057	CTRL	Motorneuron	4.8619	6.70397	6.93474	0	0	0	0	0	0	0
	P18001_3058	CTRL	Motorneuron	8.57765	8.4568	7.2198	0	0	0	0	0.371223	0	0
	P18001_3059	CTRL	Motorneuron	6.92537	6.34664	4.39855	0	0	0	0	0	0	0
	P18001_3060	CTRL	Motorneuron	7.62194	6.1974	5.2223	0	0	0	0	0.375187	0	0
	P18001_3061	CTRL	Motorneuron	5.50724	5.50017	7.17961	0	0	0	0	0	0	0
	P18001_3062	CTRL	Motorneuron	7.32915	0.637886	2.86165	0	0	0	0	0	0	0
	P18001_3193	CTRL	Motorneuron	7.09071	7.47471	5.72229	0	0	0	0	0	0	0
	P18001_3195	CTRL	Motorneuron	2.08311	4.67877	1.41805	0	0	0	0	0	0.459673	0
	P18001_3196	CTRL	Motorneuron	6.99212	6.63893	5.40974	0	0	0	0	0	0	0
	P18001_3197	CTRL	Motorneuron	8.5631	6.30309	6.74855	0	0	0	0	0.373184	0	0
	P18001_3198	CTRL	Motorneuron	1.64351	2.81307	0.75623	0	0	0	0	0	0	0
	P18001_3199	CTRL	Motorneuron	7.27403	6.34531	5.13589	0	0	0	0	0	0	0
	P18001_3200	CTRL	Motorneuron	7.21517	6.74357	6.48206	2.50827	0	0	0	0	0	0
	P18001_3201	CTRL	Motorneuron	7.85116	6.95599	5.98164	0	0	0	0	0	0	0
	P18001_3202	CTRL	Motorneuron	8.20222	7.04029	6.22387	0	0	0	0	0	0	0
	P18001_3203	CTRL	Motorneuron	7.79239	6.17592	7.69858	0	0	0	0	0	0	0
	P18001_3207	CTRL	Motorneuron	6.71363	4.69805	6.35846	0	0	0	0	0	0	0
	P18001_3208	CTRL	Motorneuron	7.64149	6.67736	5.13173	0	0	0	0	0	0	0
	P18001_3209	CTRL	Motorneuron	7.76972	6.42061	6.81129	0	0	0	0	0	0	0
	P18001_3218	CTRL	Motorneuron	7.42646	5.13158	6.69948	0	0	0	0	0	0.576653	0
	P18001_3220	CTRL	Motorneuron	8.77402	5.69672	6.05973	0	0	0	0	0	0	0
	P18001_3221	CTRL	Motorneuron	1.30078	6.92412	5.32253	5.19102	0	0	0	0	0	0
	P18001_3223	CTRL	Motorneuron	7.00118	6.56714	4.38319	0.985135	0	0	0	0	0	0
	P8524_1133	CTRL	Neuron	0	3.42362	0	6.75804	0	0	0	0	0	0
	P8524_1143	CTRL	Neuron	0	0	0	6.25486	0	0	0	0	0	0
	P8524_1145	CTRL	Neuron	0	6.11008	2.48625	0	0	0	0	0	0	0
	P8524_1149	CTRL	Neuron	0	0	2.17539	6.5785	0	0	0	0	0	0
	P8524_1159	CTRL	Neuron	0	0	0	3.71799	0	0	0	0	0	0.387368
	P8524_1166	CTRL	Neuron	0	4.43324	5.54746	3.0907	0	0	0	0	0	0
	P8524_1167	CTRL	Neuron	0	0	2.20881	3.31423	0	0	0	0	0	0
	P8524_1169	CTRL	Neuron	0.52588	0	0	0	0	5.63742	7.29519	0	0	0
	P8524_1172	CTRL	Neuron	0	0	0.35588	4.87532	3.19217	5.21555	5.52686	0	0	0
	P8524_1182	CTRL	Neuron	0	5.83979	6.92039	0.53183	0	0	0	0	0	0
	P8524_1183	CTRL	Neuron	0	0.33026	0	5.98578	0	0	0	0	0	0
	P8524_1184	CTRL	Neuron	0	0	0	5.69251	0	0	0	0	0	0
	P8524_1185	CTRL	Neuron	0.744027	0	0	0	4.84502	3.99865	5.94696	0	0	0
	P8524_1190	CTRL	Neuron	0	0	0	0.192337	0	0	0	0	0	0
	P8524_1198	CTRL	Neuron	0	0	0	0	3.23671	2.07507	4.18072	0	0	0
	P8524_1199	CTRL	Neuron	0	5.43562	4.73731	5.57184	0	0	0	0	0	0
	P8524_1200	CTRL	Neuron	0	1.75127	1.27519	0	1.38987	5.64238	3.82595	0	0	0
	P8524_1201	CTRL	Neuron	0.379036	3.05789	0	4.6163	0	0	0	0	0	0
	P8524_1351	CTRL	Neuron	0	0	0	0	0	0	0	0	0	3.27627
	P8524_1353	CTRL	Neuron	0	4.60678	4.4541	5.31435	0	0	0	0	0	0
	P8524_1359	CTRL	Neuron	0	0	0	4.57812	0	0	0	0	0	0
	P8524_1186	CTRL	Neuron	0	0	0	0	0	0	0	0	0	0
	P8524_1194	CTRL	Neuron	0	0	0	0	0	0	3.70403	0	0	0
	P8524_1362	CTRL	Neuron	0	0	0	5.35135	0	0	0	0	0	0
	P8524_1370	CTRL	Neuron	0	0	4.75284	5.36593	0	0	0	0	0	0
	P10008_1003	CTRL	Neuron	0	0	0	7.1937	0	0	0	0	0	0
	P10008_1005	CTRL	Neuron	0	0	0	5.32653	0	0	0.657706	0	0	0
	P10008_1006	CTRL	Neuron	0	0	0	7.24689	0	0	0	0	0	0
	P10008_1007	CTRL	Neuron	0	2.97041	5.62733	6.3917	0	0	1.29332	0	0	0
	P10008_1011	CTRL	Neuron	0	0	0	0.149816	2.47989	0	4.62327	0	0	0
	P10008_1012	CTRL	Neuron	0	5.92822	0	5.89776	0	0	0	0	0	0
	P10008_1013	CTRL	Neuron	0	0	5.68186	6.02489	0	0	0	0	0	0
	P10008_1016	CTRL	Neuron	0	4.87358	0	0	2.67467	0	0	0	0	0
	P10008_1017	CTRL	Neuron	0	0	0	0	0	0	0	0	0	0
	P10008_1019	CTRL	Neuron	0	0	0	0	0	0	0	0	0	0
	P10008_1020	CTRL	Neuron	0	0	0	0	4.88476	5.02279	6.30324	0	0	0
	P10008_1021	CTRL	Neuron	0	0	0	7.43831	0	0	0	0	0	0
	P10008_1023	CTRL	Neuron	0	0	0	7.1969	0.333649	0	0	0	0	0
	P10008_1025	CTRL	Neuron	0	5.78562	6.79256	0	0	0	0	4.92941	0	0
	P10008_1028	CTRL	Neuron	0	0	0	5.26695	0	0	0	0	0	0
	P10008_1029	CTRL	Neuron	0	0	0	6.32645	0	0	0	0	0	0
	P10008_1031	CTRL	Neuron	0	0	0	0.241225	6.04803	0.620457	6.83353	0	0	0
	P10008_1032	CTRL	Neuron	0	0	0	4.62368	0	0	0	0	0	0
	P10008_1035	CTRL	Neuron	0	0	0	4.66619	0	0	0	0	0	0
	P10008_1036	CTRL	Neuron	0	0	0	0	3.99242	0.684183	5.17828	0	0	0
	P10008_1038	CTRL	Neuron	0	0	0	5.45578	0.085731	0	0	0	0	0
	P10008_1039	CTRL	Neuron	0	0	0	0	4.66029	4.40002	6.46513	0	0	0
	P10008_1040	CTRL	Neuron	0	0.385102	0	0	4.03246	4.73339	6.1015	0	0	0
	P10008_1042	CTRL	Neuron	0	5.34237	6.85669	5.5415	0	0	0	0	0	0
	P10008_1044	CTRL	Neuron	0	0	0	0	0	0	1.20458	0.346695	0	0
	P10008_1045	CTRL	Neuron	0	0	0	4.99893	0	0	0	0	0	0
	P10008_1047	CTRL	Neuron	0	2.04377	0	0.483156	3.6495	0	0	0	0	0
	P10008_1048	CTRL	Neuron	0	0	0	0	5.58302	2.87457	6.07699	0	0	0
	P10008_1050	CTRL	Neuron	0	0	0	3.54972	0	0	0	0	0	0
	P10008_1051	CTRL	Neuron	0	0	0	0	0.28029	0	0	0	0	0
	P10008_1053	CTRL	Neuron	0	0	0	3.83552	0	0	0	0	0	0
	P10008_1056	CTRL	Neuron	0	0	0	0	5.1329	0	4.66059	0	0	0
	P10008_1057	CTRL	Neuron	0	0	0	0	4.88002	0	0	0	0	0
	P10008_1058	CTRL	Neuron	0	0	0	0.431443	0.357399	0	0	0	0	0
	P10008_1060	CTRL	Neuron	0	3.23185	0	4.74193	0.176773	0	0	0	0	0
	P10008_1061	CTRL	Neuron	0	0.511509	0	4.53743	0	0	0	0	0	0
	P10008_1062	CTRL	Neuron	0	0	0	0	0	0	0	0	0	1.5939
	P10008_1063	CTRL	Neuron	0	0	0	3.64	0	0	0	0	0	0
	P10008_1064	CTRL	Neuron	0	0	0	0	5.86927	1.51894	7.65271	0	0	0
	P10008_1067	CTRL	Neuron	0	0	4.8314	5.9146	0	0	0	0	0	0
	P10008_1068	CTRL	Neuron	0	0	0	3.41799	0	0	0	0	0	0
	P10008_1069	CTRL	Neuron	0	0	0	5.52127	0	0	0	0	0	0
	P10008_1070	CTRL	Neuron	0	0	7.83065	3.66233	0	0	0	0	0	0
	P10008_1071	CTRL	Neuron	0	0	0	0	0	0	0	0	0	0
	P10008_1072	CTRL	Neuron	0	0	0	0	0.698665	0	0	0	0	0
	P10008_1146	CTRL	Neuron	0	0	5.7191	3.16668	0	0	1.49427	0	0	0
	P10008_1147	CTRL	Neuron	0	0	0	5.40178	0	0.62225	0	0	0	0
	P10008_1148	CTRL	Neuron	0	0	5.73314	4.91008	0	0	0	0	0	0
	P10008_1151	CTRL	Neuron	0	0	5.04394	0	0.87148	0	0	0	0	0
	P10008_1154	CTRL	Neuron	0	4.89273	0	0.729825	0	0	0	0	0	0
	P10008_1158	CTRL	Neuron	0	4.22526	0	2.14291	0	0	0	0	0	0
	P10008_1159	CTRL	Neuron	0	0	0	5.16424	0	0	0	0	0	0
	P10008_1160	CTRL	Neuron	0	2.30089	0	0	0	0	0	0	0	0
	P10008_1161	CTRL	Neuron	0	0	0	6.19217	0.401021	0	0	0	0.32432	0
	P10008_1162	CTRL	Neuron	0.328142	0	0	5.70689	0	0	0	0.384718	0	0
	P10008_1163	CTRL	Neuron	0.265478	0	0	0	0	0	0	0	0.221416	0
	P10008_1164	CTRL	Neuron	0	0	0	2.24262	0	0	0	0	0	0
	P10008_1165	CTRL	Neuron	0.240785	0.244355	3.98597	0	0	0	0	0	5.39779	0
	P10008_1167	CTRL	Neuron	0	0.520169	3.79148	4.40478	0	0	0	0.595724	0.43379	0
	P10814_1001	CTRL	Neuron	0	0	5.93256	0	0	0	0	0	0	0
	P10814_1003	CTRL	Neuron	0	0	0	0	0	0	0	0	0	0
	P10814_1004	CTRL	Neuron	0	0	0	1.35169	1.02908	0	0	0	0	0
	P10814_1007	CTRL	Neuron	0	0	5.99582	0	0	0	0	0	0	0
	P10814_1008	CTRL	Neuron	0	0	4.37249	0	0	0	0	0	0	0
	P10814_1016	CTRL	Neuron	0	0	0	7.20864	0	0	0	0	0	0
	P10814_1017	CTRL	Neuron	0	0	8.8774	0	0	0	0	0	0	0
	P10814_1018	CTRL	Neuron	0	0	0	0	0	0	0	0	0	0
	P10814_1020	CTRL	Neuron	0	0	7.89769	5.18875	0	0	0	0	5.82305	0
	P10814_1123	CTRL	Neuron	0	0	6.55843	0	0	0	0	0	0	0
	P10814_1126	CTRL	Neuron	0	0	0	0	0	0	0	0	0	0.797736
	P10814_1127	CTRL	Neuron	7.05112	6.77126	4.18468	0	0	0	0	0	0	0
	P10814_1129	CTRL	Neuron	0	3.37324	0	0	0	0	0	0	0	3.19465
	P10814_1131	CTRL	Neuron	0	4.69543	0.169253	0	6.58082	0	0	0	0	0
	P10814_1132	CTRL	Neuron	0	3.24098	6.7504	3.45501	0	0	0	0	3.42467	0
	P10814_1134	CTRL	Neuron	0	0	0	0	6.2146	0	0	0	0	0
	P10814_1138	CTRL	Neuron	0	2.75891	0	0	0	0	0	0	4.05996	1.71558
	P10814_1139	CTRL	Neuron	0	0.91178	3.79013	4.20163	0	0	0	0	0	0
	P10814_1141	CTRL	Neuron	0	0	4.1485	0	0	0	0	0	0	0.494019
	P10814_1144	CTRL	Neuron	0	0	1.71798	0	3.38357	0	0	0	0	0
	P10814_1171	CTRL	Neuron	0	0	5.27418	0	0.930464	0	0	0	0	0
	P10814_1172	CTRL	Neuron	0	2.6838	7.02734	6.05849	0	0	0	0	0	0
	P10814_1173	CTRL	Neuron	0	4.00122	7.86727	6.52592	0	0	0	0	0	0
	P10814_1176	CTRL	Neuron	0	0	7.97971	6.65569	0	0	0	0	0	0
	P10814_1182	CTRL	Neuron	0	0	2.19486	5.00615	0	0	0	0	0	0
	P10814_1184	CTRL	Neuron	0	0	8.37173	0	0	0	0	0	0	0
	P10814_1189	CTRL	Neuron	0	0	0	0	0	0	4.2872	0	0	0
	P18001_1067	CTRL	Neuron	0.795106	6.50315	2.86782	0	0	0	0	0	0	0
	P18001_1068	CTRL	Neuron	0	5.75577	2.13088	0	0	0	0	0.393781	0	0.301183
	P18001_1069	CTRL	Neuron	1.14976	7.35733	0.375509	0	0	0	0	0	0	0
	P18001_1081	CTRL	Neuron	0	7.76653	0	0	0	0	0	0	0	0
	P18001_1084	CTRL	Neuron	0	4.53084	5.45275	0	0	0	0	0	0	0
	P18001_1086	CTRL	Neuron	0	0.751915	6.17049	0	0	0	0	0	0	0
	P18001_1094	CTRL	Neuron	3.63537	2.24741	3.32168	0	0	0	0	0	0	0
	P18001_1095	CTRL	Neuron	0.874297	0.276956	0	1.71863	0	0	0	0	0	0
	P18001_1233	CTRL	Neuron	4.85735	1.93972	1.87364	0	0	0	0	0	0	0
	P18001_1241	CTRL	Neuron	3.96075	0	2.49159	0	0	0	0	0	0	0
	P18001_1243	CTRL	Neuron	0.579964	6.31884	0.461394	2.95795	0	0	0	0	0	0
	P18001_2001	CTRL	Neuron	0.666108	6.1676	4.77444	0	0	0	0	0	0	0
	P18001_2002	CTRL	Neuron	0.964924	7.68698	6.37056	5.00767	0	0	0	0	0.209539	0
	P18001_2003	CTRL	Neuron	0	6.55657	3.64062	5.66497	0	0	0	0	0	0
	P18001_2012	CTRL	Neuron	0	0	7.5856	0	0	0	0	0	2.0061	0
	P18001_2013	CTRL	Neuron	0.433146	0.439163	5.21021	0.539233	0	0	0	0	0	0
	P18001_2015	CTRL	Neuron	0.924593	7.151	5.28751	3.02322	0	0	0	0	3.9562	0
	P18001_2026	CTRL	Neuron	0.549391	5.85615	3.87565	1.21171	0	0.613445	0	0	0.203899	0
	P18001_2027	CTRL	Neuron	0	6.92839	1.81636	0	0	0	0	0	0.34612	0
	P18001_2028	CTRL	Neuron	0	7.58845	7.28331	5.96956	0	0	0	0	0	0
	P18001_2032	CTRL	Neuron	0.782686	5.59491	3.09824	0	0	0	0	0	6.32643	0
	P18001_2263	CTRL	Neuron	0.871363	6.38526	5.32007	2.4756	0	0	0	0	0	0
	P18001_2275	CTRL	Neuron	2.2993	6.96597	0.377105	0	0	0	0	0.458875	0	0
	P18001_3033	CTRL	Neuron	0.448494	5.48875	6.60085	0.305614	0	0	0	6.38301	0.5351	2.18593
	P18001_3043	CTRL	Neuron	0.721084	8.36245	4.77398	0	0	0	0	0	0	0
	P18001_3044	CTRL	Neuron	0	7.1533	7.40829	0	0	0	0	0	0	0
	P18001_3050	CTRL	Neuron	0.804016	5.8542	0.295668	3.53849	0	0	0	0	0	0
	P18001_3063	CTRL	Neuron	0.733126	4.42786	0.211685	1.32296	0	0	0	0	0	0
	P18001_3064	CTRL	Neuron	0.331025	5.4327	7.0045	0	0	0	0	0	4.0407	0
	P18001_3204	CTRL	Neuron	0.460226	5.51324	5.15436	3.57797	0	0	0	0	0	0
	P18001_3206	CTRL	Neuron	0.683992	6.34756	6.54674	0	0	0	0	0.787289	0	0
	P18001_3210	CTRL	Neuron	1.37836	6.95163	0.332809	0	0	0	0	0	0	0
	P18001_3213	CTRL	Neuron	0	6.77578	5.99135	2.44421	0	0	1.44116	0	0	0
	P18001_3217	CTRL	Neuron	0	7.3235	6.24351	3.1282	0	0	0	0	0	0
	P18001_3219	CTRL	Neuron	1.76243	3.52799	0.465366	1.34954	0	0	0	0	0	0
	P18001_3222	CTRL	Neuron	0	6.04461	6.23555	0	0	0	0	0	0	0
	P18001_3224	CTRL	Neuron	0	6.33016	5.11611	4.84647	0	0	0	0	0	0
	P8524_1139	CTRL	v2a	0	4.52704	6.32957	0	0	0	0	5.94143	7.40672	3.61623
	P8524_1151	CTRL	v2a	0	5.07381	6.21752	3.88744	0	0	0	7.35141	6.78224	0
	P8524_1356	CTRL	v2a	0	5.09012	6.02646	2.46563	0	0	0	6.66146	7.21591	3.44634
	P8524_1368	CTRL	v2a	0	0	5.72922	0	0	0	0	5.57902	5.88925	2.50034
	P8524_1146	CTRL	v2a	0	3.39536	2.90101	0	0	0	0	8.32815	6.32689	1.98641
	P10008_1046	CTRL	v2a	0	6.11568	6.71258	2.4133	0	0	0	5.75979	6.30653	0.231532
	P18001_1083	CTRL	v2a	0.804847	5.95803	6.47639	0	0	0	0	3.75277	4.3966	0
	P18001_1244	CTRL	v2a	0.323884	6.34983	4.57441	0	0	0	0	5.26101	4.00769	0
	P18001_2004	CTRL	v2a	0.852463	1.54101	6.87772	0.231144	0	0	0	7.34253	7.22706	0
	P18001_2264	CTRL	v2a	0.758823	5.01894	4.32028	1.65264	0	0	0	3.15857	4.60584	0
	P18001_2269	CTRL	v2a	0.905154	6.05155	6.90531	0	0	0	0	5.27036	3.3329	0
	P18001_2277	CTRL	v2a	2.0635	5.83533	4.57059	0	0	0	0	6.53608	5.27299	0
	P18001_2280	CTRL	v2a	2.23444	5.97022	6.81544	1.81394	0	0	0	3.83204	7.47014	0
	P18001_3194	CTRL	v2a	0.906948	4.61843	6.91977	0	0	0	0	5.7656	3.00091	0
	P9504_5285	FUS_KO	Motorneuron	8.54845	4.68948	4.74867	0	0	0	0	0	0	0
	P9504_5288	FUS_KO	Motorneuron	8.46405	4.49892	5.05402	0	0	0	0	0	0	0
	P9504_5297	FUS_KO	Motorneuron	4.82753	3.21165	0	0	4.02348	0	0	0	0	0
	P9504_5301	FUS_KO	Motorneuron	8.22505	4.46396	4.24817	0	0	0	0	0	0	0
	P9504_5307	FUS_KO	Motorneuron	7.77109	0.710005	5.91967	0	0	0	0	0	0	0
	P9504_5314	FUS_KO	Motorneuron	8.35648	2.76192	4.17587	1.15651	0	0	0	0	0.289846	0
	P9504_5329	FUS_KO	Motorneuron	8.38985	5.95372	4.70557	0	0	0	0.142866	0	0	0
	P9504_5352	FUS_KO	Motorneuron	7.68991	4.8861	3.99827	0	0	0	0	0	0	0
	P9504_5353	FUS_KO	Motorneuron	8.0894	2.85683	5.65055	0	0	0	0	0	0	0
	P9504_5424	FUS_KO	Motorneuron	9.0478	4.96095	1.62067	0	0	0	0	0	0	0
	P10008_1316	FUS_KO	Motorneuron	7.27914	7.51311	0	0	0	0	0	0	0	0
	P10008_1321	FUS_KO	Motorneuron	9.02969	7.39364	7.06732	0	0	0	0	0	0	0
	P10008_1323	FUS_KO	Motorneuron	7.48581	7.36926	7.70949	0	0	0	0	0	0	0
	P10008_1495	FUS_KO	Motorneuron	1.02748	6.07708	5.87291	0	0	0	0	0	0	0
	P18001_1001	FUS_KO	Motorneuron	1.38235	5.34036	6.23303	4.46002	0	0	0	0	0	0
	P18001_1002	FUS_KO	Motorneuron	8.91247	5.97685	2.50815	0.1578	0	0	0	0	0	0
	P18001_1005	FUS_KO	Motorneuron	7.5496	5.95659	5.7273	0.0975938	0	0	0	0.175578	0	0
	P18001_1006	FUS_KO	Motorneuron	1.19976	5.54375	2.39975	0.384275	0	0	0	0.190415	0.133312	0
	P18001_1007	FUS_KO	Motorneuron	1.03274	7.56128	5.30761	2.59419	0	0	0	0.187843	0	0
	P18001_1008	FUS_KO	Motorneuron	6.9804	6.18076	5.80354	6.03026	0	0	0	0	0.114007	0.122544
	P18001_1009	FUS_KO	Motorneuron	7.52659	4.58896	1.87847	0	0	0	0	0.40007	0.101772	0.109428
	P18001_1010	FUS_KO	Motorneuron	8.15184	6.28573	4.73376	0	0	0	0	0.129724	0	0
	P18001_1012	FUS_KO	Motorneuron	7.60475	5.58167	6.04365	0	0	0	0	0.497826	0.359239	0
	P18001_1014	FUS_KO	Motorneuron	7.48416	6.92697	5.95877	0	0	0	0	0.187325	0.131108	0
	P18001_1019	FUS_KO	Motorneuron	8.03651	3.74848	4.21189	0	0	0	0	0	0	0
	P18001_1021	FUS_KO	Motorneuron	6.23771	7.72864	5.38402	0.186719	0	0	0	0	0	0
	P18001_1022	FUS_KO	Motorneuron	2.15607	5.27415	6.88358	0.123329	0	0	0	5.61052	0	2.52633
	P18001_1023	FUS_KO	Motorneuron	8.19104	7.54043	5.63787	0	0	0	0	0	0.355165	0.137913
	P18001_1024	FUS_KO	Motorneuron	6.43294	8.66074	7.47052	0.0906395	0	0	0	0	0.318243	0
	P18001_1025	FUS_KO	Motorneuron	8.0815	4.476	4.14071	0	0	0	0	0	0	0
	P18001_1026	FUS_KO	Motorneuron	6.67748	7.40049	5.65152	0	0	0	0	0.457523	0	0
	P18001_1027	FUS_KO	Motorneuron	3.40122	7.10176	2.28641	0	0	0	0	0	0	0
	P18001_1028	FUS_KO	Motorneuron	2.28038	6.3735	0.955029	0	0	0	0	0	0	0
	P18001_1029	FUS_KO	Motorneuron	0.982216	0.993651	6.29929	0	0	0	0	0	0	0
	P18001_1030	FUS_KO	Motorneuron	9.61259	4.99362	5.90089	0	0	0	0	0	0	0
	P18001_1031	FUS_KO	Motorneuron	6.51744	7.33216	0.395731	0	0	0	0	0	0	0
	P18001_1032	FUS_KO	Motorneuron	2.59131	2.61058	3.03514	0	0	0	0	0	0	0
	P18001_2035	FUS_KO	Motorneuron	7.64782	6.41579	2.80418	0.10641	0	0	0	0	0	0
	P18001_2036	FUS_KO	Motorneuron	6.28475	5.35548	2.89579	0	0	0	0	0	0.572539	0
	P18001_2037	FUS_KO	Motorneuron	1.78502	3.76136	3.44085	1.90171	0	0	0	0	0	0
	P18001_2038	FUS_KO	Motorneuron	7.61596	7.10885	7.21357	0.107506	0	0	0	0.363021	0.135086	0
	P18001_2039	FUS_KO	Motorneuron	6.64377	6.29264	4.37434	0	0	0	5.0009	0.23592	0	0
	P18001_2040	FUS_KO	Motorneuron	7.36004	4.78597	3.46688	0	0	0	0	0	0.154546	0
	P18001_2041	FUS_KO	Motorneuron	8.63654	6.07717	5.98665	0	0	0	0	0.319482	0	0
	P18001_2043	FUS_KO	Motorneuron	1.13095	1.82074	6.52905	0.106756	0	0	0	0	0	0
	P18001_2047	FUS_KO	Motorneuron	3.16207	3.18258	2.52199	0	0	0	0	1.75641	0	0
	P18001_2048	FUS_KO	Motorneuron	5.65165	6.07251	4.1536	0	0	0	0	0.486527	0.126616	0.136054
	P18001_2049	FUS_KO	Motorneuron	1.52198	5.60143	4.60558	0	0	0	0	0	0.140367	0
	P18001_2051	FUS_KO	Motorneuron	7.40114	7.86527	4.94045	0	0	0	0	0	0.121016	0
	P18001_2052	FUS_KO	Motorneuron	1.48774	7.53729	6.40541	2.22187	0	0	0	0.465757	0	0
	P18001_2055	FUS_KO	Motorneuron	6.67998	5.74349	4.35878	0	0	0	0	0	0.156005	0
	P18001_2057	FUS_KO	Motorneuron	7.61709	1.44429	4.73451	0	0	0	0	0.490982	0.187871	0
	P18001_2058	FUS_KO	Motorneuron	7.38916	4.72107	4.88627	0	0	0	0	0	0	0
	P18001_2060	FUS_KO	Motorneuron	7.99192	6.35187	6.4544	0.196039	0	0	0	0.343853	0.127415	0
	P18001_2061	FUS_KO	Motorneuron	7.88963	6.21927	6.27578	0	0	0	0	0.242454	0	0
	P18001_2062	FUS_KO	Motorneuron	8.38943	5.77081	4.63801	0	0	0	0	0.927291	0.270508	0
	P18001_2063	FUS_KO	Motorneuron	7.21829	5.89383	5.06734	0	0	0	0	0	0	0
	P18001_3066	FUS_KO	Motorneuron	7.6022	6.28296	1.12091	0	0	0	0	0	0	0
	P18001_3069	FUS_KO	Motorneuron	6.7717	5.6174	2.74449	0.134679	0	0	0	0	0	0
	P18001_3070	FUS_KO	Motorneuron	8.72973	5.18529	0.966496	0	0	0	0	0	0	0
	P18001_3071	FUS_KO	Motorneuron	9.22721	2.95185	2.0823	2.89257	0	0	0	0	0	0
	P18001_3074	FUS_KO	Motorneuron	7.96871	3.74862	4.43585	0	0	0	0	0	0	0
	P18001_3075	FUS_KO	Motorneuron	6.71712	7.3814	6.0747	0	0	0	4.76209	4.76603	0	0
	P18001_3077	FUS_KO	Motorneuron	8.32017	6.70485	5.13236	0	0	0	0	0	0	0
	P18001_3078	FUS_KO	Motorneuron	4.69874	4.72093	3.69128	0	0	0	0	3.4541	0	0
	P18001_3079	FUS_KO	Motorneuron	1.16176	0.416168	6.48393	0	0	0	0	0.478992	0	0
	P18001_3081	FUS_KO	Motorneuron	6.84074	6.16097	3.74265	0	0	0	0	0	0	0
	P18001_3082	FUS_KO	Motorneuron	6.51241	5.7618	5.49671	0	0	0	0	0.161356	0	0
	P18001_3083	FUS_KO	Motorneuron	6.9703	3.58548	5.3048	0	0	0	0	0	0	0
	P18001_3084	FUS_KO	Motorneuron	5.81182	7.32714	5.81187	0.513292	0	0	0	0.337291	0	0.134112
	P18001_3088	FUS_KO	Motorneuron	7.90224	6.08374	5.49428	4.06582	0	0	0	0.200786	0	0
	P18001_3090	FUS_KO	Motorneuron	1.28872	6.275	2.54956	3.87993	0	0	0	0.156807	0	0
	P18001_3091	FUS_KO	Motorneuron	8.49377	6.39732	4.14823	0	0	0	0	0	0	0
	P18001_3093	FUS_KO	Motorneuron	8.16082	7.05862	5.53519	0	0	0	0	0	0	0
	P18001_3095	FUS_KO	Motorneuron	1.6488	0.899767	5.46735	0.126831	0	0	0	0.226414	0.302387	0
	P18001_3096	FUS_KO	Motorneuron	8.25344	7.22654	5.66267	0.115172	0	0	0	0.206234	0	0
	P9504_5291	FUS_KO	Neuron	0.171161	0	0	0	0	0	0	0	0	1.78785
	P9504_5295	FUS_KO	Neuron	0	0	4.92044	5.31312	0	0	0	0	0	0
	P9504_5300	FUS_KO	Neuron	0.373548	0	0	0	5.41448	4.43364	3.67886	0	0	0
	P9504_5303	FUS_KO	Neuron	0	0	0	0	0	0	0	0	0	2.61818
	P9504_5304	FUS_KO	Neuron	0	0	0	0	0	0	0	0	0	0
	P9504_5306	FUS_KO	Neuron	0	0.279768	0	3.17644	0	0	0	0	0	0
	P9504_5316	FUS_KO	Neuron	0.391621	0	0	4.29855	0	0	0	0	0	0
	P9504_5317	FUS_KO	Neuron	0	0	0	0	0	2.38946	3.57664	0	0	0
	P9504_5335	FUS_KO	Neuron	5.64758	0	0	0	0	0	0	0	0	0.607813
	P9504_5340	FUS_KO	Neuron	0	5.25948	4.12794	0	0	0	0	0	0	0
	P9504_5341	FUS_KO	Neuron	0	0	0	0	5.51778	0	6.41348	0	0	0
	P9504_5349	FUS_KO	Neuron	0.373807	0.201969	0	6.23931	0	0	0	0	0	0.177474
	P9504_5413	FUS_KO	Neuron	0.80719	0	0	4.82237	0	0	0	0	0	0
	P9504_5414	FUS_KO	Neuron	0	0	0	0	0	4.40414	1.9165	0	0	0
	P9504_5422	FUS_KO	Neuron	0	0.287481	0	5.88226	0	0	0	0	0	0
	P9504_5423	FUS_KO	Neuron	0	0	6.16283	0	0	0	0	6.22022	0	0.624244
	P10008_1293	FUS_KO	Neuron	0	3.45784	2.01774	0	3.42576	4.00221	6.48942	0	0	0
	P10008_1294	FUS_KO	Neuron	0	0	0	3.80234	0	0	0.950093	0	0	0
	P10008_1295	FUS_KO	Neuron	0	0	0	0	1.41814	0	6.13096	0	0	5.80498
	P10008_1302	FUS_KO	Neuron	0	1.19431	0	0	0	0	0	0	0	0
	P10008_1303	FUS_KO	Neuron	0	3.89696	7.12274	5.55798	0	0	1.54456	0	0	0
	P10008_1304	FUS_KO	Neuron	0	0	0	0	5.68231	5.82898	4.07656	0	0	0
	P10008_1305	FUS_KO	Neuron	0	0	0	0	0	0	7.79621	0	0	0
	P10008_1308	FUS_KO	Neuron	0	0	0	5.27667	0	0	0	0	0	0
	P10008_1318	FUS_KO	Neuron	0	0	0	0	0.774665	0	0	0	0	0
	P10008_1319	FUS_KO	Neuron	0	0	0	2.49566	0.748747	0	0	0	0	0
	P10008_1322	FUS_KO	Neuron	0	0	4.72995	0	4.61344	2.76267	3.71144	0	0	0
	P10008_1324	FUS_KO	Neuron	0	0	0	0	0	2.18545	0	0	0	0
	P10008_1328	FUS_KO	Neuron	0	5.16007	0.81434	0	2.81646	4.18816	7.24139	0	0	0
	P10008_1329	FUS_KO	Neuron	0	1.31219	0	0	0	0	0	0	0	0
	P10008_1335	FUS_KO	Neuron	0	0	0	4.32323	0	0	0	0	0	0
	P10008_1336	FUS_KO	Neuron	0	0	0	0.453778	0	0	0	0	0	0
	P10008_1481	FUS_KO	Neuron	0	0	3.32262	0	7.27719	0	6.48362	0	0	0
	P10008_1484	FUS_KO	Neuron	0	0	0	0	0	0	0	0	0	0
	P10008_1489	FUS_KO	Neuron	0	3.04623	4.42374	0	0	0	0	0	0	0
	P18001_1003	FUS_KO	Neuron	3.58748	3.43279	1.57171	0	0	0	0	0	0	0
	P18001_1011	FUS_KO	Neuron	1.03896	4.76491	0.264039	2.81936	0	0	0	0.171049	0	0
	P18001_1013	FUS_KO	Neuron	0.845839	4.87556	5.51961	0	0	0	0	0	3.20625	0.138581
	P18001_1016	FUS_KO	Neuron	0.790259	0.318515	6.51489	0	0	0	0	5.97319	0.137252	0
	P18001_2033	FUS_KO	Neuron	1.2096	4.85222	5.1556	0	0	0	0	0.170351	3.90027	0
	P18001_2034	FUS_KO	Neuron	0.866087	7.57733	5.87017	0	0.0537741	0	0.591854	0.177488	0.124097	0
	P18001_2042	FUS_KO	Neuron	0.541597	0.548856	7.20922	0	0	0	0	0.184327	1.7389	0
	P18001_2046	FUS_KO	Neuron	0.95456	6.56563	5.10237	0.265828	0	0	0	0	0.174219	0
	P18001_2053	FUS_KO	Neuron	2.02169	3.22875	5.29141	0	0	0	0	0.241999	5.46293	1.94001
	P18001_2059	FUS_KO	Neuron	7.25182	0.5742	0.61898	0.142445	0	0	0	0.253255	0	0
	P18001_2064	FUS_KO	Neuron	0.380446	5.53924	3.25172	0	0	0	0	0.518166	4.84663	0
	P18001_3065	FUS_KO	Neuron	0.1824	3.73604	4.89496	0	0	0	0	0	0	0
	P18001_3067	FUS_KO	Neuron	0.494677	7.49864	4.37611	3.90953	0	0	0	0	0	0
	P18001_3068	FUS_KO	Neuron	1.31483	0.380222	0.445671	0	0	0	0	0	0	0
	P18001_3072	FUS_KO	Neuron	0.800395	0	0.196601	2.30755	0	0	0	0	0	0
	P18001_3073	FUS_KO	Neuron	3.05128	0	0	0	0	0	0	0	0	0
	P18001_3087	FUS_KO	Neuron	1.65415	6.74805	5.58357	6.66962	0	0	0	0	2.35134	0
	P18001_3089	FUS_KO	Neuron	0.98319	3.69804	0.246104	0	0	0	0	0	0	0
	P9504_5290	FUS_KO	v2a	0.807403	3.12903	6.05168	6.48006	0	0	0	7.42732	4.40732	4.77272
	P9504_5344	FUS_KO	v2a	0.648187	2.75774	5.10575	0	0	0	0	7.74451	3.99114	2.39713
	P9504_5350	FUS_KO	v2a	0	1.00718	3.14978	0.330305	0	0	0	6.97867	3.89465	0
	P9504_5409	FUS_KO	v2a	0	0	8.27545	4.8332	0	0	0	7.31111	5.74943	1.837
	P9504_5415	FUS_KO	v2a	0	3.78642	6.57925	3.45981	0	0	0	6.32419	3.4109	0.591463
	P9504_5416	FUS_KO	v2a	0.7409	1.66755	3.07259	1.77649	0	0	0	4.11615	1.9479	0.559792
	P9504_5420	FUS_KO	v2a	0	3.12363	6.08647	4.43892	0	0	0	7.8638	5.25091	2.29024
	P10008_1330	FUS_KO	v2a	0	6.62999	0	4.4859	0	0	1.52722	6.19029	4.33908	4.17646
	P10008_1333	FUS_KO	v2a	0	0	2.50593	0	0	0	0	7.62218	3.92669	6.12778
	P10008_1334	FUS_KO	v2a	0	0	0	0	0	0	0	6.28085	5.44976	5.82644
	P18001_1004	FUS_KO	v2a	1.07223	5.92195	1.17619	0	0	0	0	6.91026	3.18435	1.35478
	P18001_1015	FUS_KO	v2a	1.30258	5.03367	5.85864	0	0	0	0	2.58379	3.10363	4.52799
	P18001_1017	FUS_KO	v2a	2.19878	4.35639	3.40941	0.229065	0	0	0	5.70494	5.30204	0
	P18001_1018	FUS_KO	v2a	2.3896	0.653467	0.670905	0	0	0	0	5.94775	3.00662	4.19134
	P18001_1020	FUS_KO	v2a	1.05291	6.3638	2.92922	2.63595	0	0	0	6.28834	6.46523	0
	P18001_2044	FUS_KO	v2a	0.757821	6.87671	4.89144	4.1986	0	0	0	7.97918	5.7045	2.5153
	P18001_2045	FUS_KO	v2a	1.2107	6.25801	1.97856	1.47591	0	0	0	7.09816	4.13558	1.7316
	P18001_2050	FUS_KO	v2a	1.50531	0.712759	0.595776	0	0	0	0.680154	7.17579	5.16383	4.17544
	P18001_2054	FUS_KO	v2a	1.67864	0.847061	1.88816	4.15284	0	0	0	7.45148	4.71002	1.07958
	P18001_2056	FUS_KO	v2a	1.06568	0.797889	3.94139	0.129703	0	0	0	5.80202	5.04901	0.470955
	P18001_3080	FUS_KO	v2a	0.85056	1.03836	6.17629	3.02346	0	0	0	7.22666	5.73222	2.07495
	P18001_3085	FUS_KO	v2a	1.39538	6.23688	5.13129	2.08861	0	0	0	6.95328	5.75171	0
	P18001_3086	FUS_KO	v2a	0.470281	2.91198	6.76966	0	0	0	0	6.62589	5.13636	0
	P18001_3092	FUS_KO	v2a	0.952846	5.38456	5.02372	4.69041	0	0	0	4.87046	5.16747	0
	P18001_3094	FUS_KO	v2a	0.748908	4.67513	3.70241	0.102181	0	0	0	7.13461	1.65159	0
	P18001_1098	FUS_P525Lhe	Motorneuron	1.32953	5.30906	5.30988	7.508	0	0	0	0	0	0
	P18001_1099	FUS_P525Lhe	Motorneuron	8.29306	5.68193	6.02922	0.143288	0	0	0	0	0	0
	P18001_1100	FUS_P525Lhe	Motorneuron	1.15112	8.11112	5.67625	2.8686	0	0	0	0	0	0
	P18001_1104	FUS_P525Lhe	Motorneuron	1.06249	5.08177	5.17121	0	0	0	0	0	0	0
	P18001_1105	FUS_P525Lhe	Motorneuron	7.94028	7.43427	6.32728	0	0	0	0	0	0.15806	0.169707
	P18001_1106	FUS_P525Lhe	Motorneuron	1.40872	4.26666	5.8063	0.118294	0	0	0	8.11069	0	0
	P18001_1107	FUS_P525Lhe	Motorneuron	6.25333	7.03816	4.59864	0	0	0	0	0	0	0.188292
	P18001_1111	FUS_P525Lhe	Motorneuron	1.24039	7.07452	3.08393	0	0	3.96759	0	0.267611	0.188838	0
	P18001_1112	FUS_P525Lhe	Motorneuron	8.77824	3.85865	5.78434	0	0	0	0	0	0	0.230241
	P18001_1113	FUS_P525Lhe	Motorneuron	8.44915	6.34129	7.37239	0	0	0	0	0.12099	0	0
	P18001_1114	FUS_P525Lhe	Motorneuron	8.29333	6.66451	7.22075	0.122305	0	0	0	0.113433	0	0.0847585
	P18001_1115	FUS_P525Lhe	Motorneuron	8.36697	6.69187	5.60875	0.199315	0	0	0	0	0	0
	P18001_1116	FUS_P525Lhe	Motorneuron	1.15888	7.37949	5.15258	4.8541	0	0	0	0.244157	0.171879	0
	P18001_1118	FUS_P525Lhe	Motorneuron	7.12239	7.39423	6.94903	1.24596	0	0	0	0	0.0813611	0
	P18001_1119	FUS_P525Lhe	Motorneuron	8.2977	6.34553	7.38961	0.60592	0	0	0	0.186348	0.130411	0
	P18001_1120	FUS_P525Lhe	Motorneuron	6.07207	4.6333	3.77968	0	0	0	0	0	0	0
	P18001_1121	FUS_P525Lhe	Motorneuron	8.02883	5.85017	6.4974	0	0	0	0	0	0.113619	0
	P18001_1122	FUS_P525Lhe	Motorneuron	8.8935	5.74014	4.92453	0	0	0	0	0	0	0
	P18001_1125	FUS_P525Lhe	Motorneuron	7.12837	6.54716	6.99316	0.100343	0	0	0	0.18039	0	0
	P18001_1126	FUS_P525Lhe	Motorneuron	2.10403	4.55359	3.69196	0	0	0	0	0	0	0
	P18001_1127	FUS_P525Lhe	Motorneuron	7.36051	4.98771	3.9533	0	0	0	0	0	0	0
	P18001_1128	FUS_P525Lhe	Motorneuron	6.26372	5.666	5.72226	0	0	0	0	0	0	0
	P18001_2129	FUS_P525Lhe	Motorneuron	1.06162	5.70395	6.32205	1.2651	0	0	0	0	0	0
	P18001_2130	FUS_P525Lhe	Motorneuron	8.95368	3.26093	7.3957	0	0	0	0	0	0	0
	P18001_2133	FUS_P525Lhe	Motorneuron	7.79516	6.97761	5.75762	0	0	0	0	0	0	0.15994
	P18001_2134	FUS_P525Lhe	Motorneuron	7.14957	4.80013	7.46292	0.121309	0	0	0	0	0.152248	0
	P18001_2135	FUS_P525Lhe	Motorneuron	5.39276	7.66405	6.89698	3.6867	0	0	0	0	0	0
	P18001_2138	FUS_P525Lhe	Motorneuron	8.69716	7.25152	6.50408	0	0	0	0	0	0.166166	0
	P18001_2139	FUS_P525Lhe	Motorneuron	7.72415	7.48053	4.24126	0	0	0	0	0.252163	0.177659	0
	P18001_2140	FUS_P525Lhe	Motorneuron	8.65657	6.35533	5.95197	0	0	0	0	0.528012	0.203662	0
	P18001_2141	FUS_P525Lhe	Motorneuron	8.43924	5.8041	5.15821	0	0	0	0	0.794372	0	0
	P18001_2142	FUS_P525Lhe	Motorneuron	1.58978	5.9067	1.24965	0.788595	0	0	0	0	0.17846	0
	P18001_2143	FUS_P525Lhe	Motorneuron	1.49676	6.20104	5.94959	2.78237	0	0	0	0.283866	0.376744	0
	P18001_2144	FUS_P525Lhe	Motorneuron	1.08004	4.57306	2.9562	4.22608	0	0	0.236183	4.62148	0	0.358128
	P18001_2145	FUS_P525Lhe	Motorneuron	7.26216	6.77075	6.95845	2.45012	0	0	0	0.117842	0.0818824	0
	P18001_2146	FUS_P525Lhe	Motorneuron	7.23292	6.97048	7.00719	2.12211	0	0	0	0	0.0888221	0
	P18001_2148	FUS_P525Lhe	Motorneuron	8.90697	7.10604	5.81676	0	0	0	0	0	0.0866591	0
	P18001_2150	FUS_P525Lhe	Motorneuron	8.38	6.70961	6.80243	0.0638457	0	0	0	0	0.0805351	0.0866407
	P18001_2160	FUS_P525Lhe	Motorneuron	6.23554	3.36874	6.86133	5.10751	0	0	0	0.342524	0	0
	P18001_3169	FUS_P525Lhe	Motorneuron	7.53127	8.00165	2.36238	0	0	0	0	0	0.161896	0
	P18001_3170	FUS_P525Lhe	Motorneuron	6.93989	6.56185	2.60557	0	0	0	0	0	0	0
	P18001_3171	FUS_P525Lhe	Motorneuron	4.85791	5.19174	4.78954	0	0	0	0	0	0	0
	P18001_3172	FUS_P525Lhe	Motorneuron	7.67444	6.64721	6.604	0	0	0	0	0	0	0
	P18001_3174	FUS_P525Lhe	Motorneuron	4.5393	5.42442	3.2759	0.299872	0	0	0	0	0	0
	P18001_3175	FUS_P525Lhe	Motorneuron	7.40698	6.23285	6.80438	0	0	0	0	0	0	0
	P18001_3177	FUS_P525Lhe	Motorneuron	1.41974	4.8921	7.20093	0	0	0	0	0	0	0
	P18001_3179	FUS_P525Lhe	Motorneuron	6.5172	6.43072	3.15484	1.16683	0	0	0	0.137648	0.185714	0
	P18001_3180	FUS_P525Lhe	Motorneuron	6.71724	7.45233	7.47345	4.10801	0	0	0	0	0	0
	P18001_3181	FUS_P525Lhe	Motorneuron	1.11736	4.36133	5.85624	4.67977	0	0	0	1.97308	0	0
	P18001_3182	FUS_P525Lhe	Motorneuron	6.53404	7.20118	7.9995	0.160206	0	0	0	0.406825	0.200397	0
	P18001_3183	FUS_P525Lhe	Motorneuron	6.47861	6.66505	6.735	0	0	0	0	0	0	1.74566
	P18001_3184	FUS_P525Lhe	Motorneuron	6.95194	7.23215	5.97154	0.130826	1.62649	0	0.0862042	0.233301	0	0
	P18001_3186	FUS_P525Lhe	Motorneuron	8.0328	7.02663	6.01697	0.092599	0	0	0	0.166817	0	0
	P18001_3188	FUS_P525Lhe	Motorneuron	6.93072	7.15572	7.03723	0	0	0	0	0	0	0
	P18001_3189	FUS_P525Lhe	Motorneuron	8.57126	6.67151	6.47306	0	0	0	0	0	0	0
	P18001_3190	FUS_P525Lhe	Motorneuron	7.97995	7.61182	5.54713	0.0644902	0	0	0	0	0	0
	P18001_3191	FUS_P525Lhe	Motorneuron	7.84029	4.84451	6.10562	1.73798	0.0434265	0	0	0	0	0
	P18001_3192	FUS_P525Lhe	Motorneuron	7.7251	5.71194	4.5025	0	1.71116	0	0	0	0	0
	P18001_1097	FUS_P525Lhe	Neuron	1.0455	6.23524	6.66652	1.398	0	0	0	0	6.39226	0
	P18001_1101	FUS_P525Lhe	Neuron	1.32497	3.29981	6.74178	0.368991	0	0	0	0	4.8007	0
	P18001_1103	FUS_P525Lhe	Neuron	5.67473	4.49809	0.42025	0	0	0	0	0	2.95378	2.55869
	P18001_1108	FUS_P525Lhe	Neuron	1.84832	3.34159	6.56121	0	0	0	0	0	5.01059	0
	P18001_1117	FUS_P525Lhe	Neuron	7.61508	5.59815	4.45605	0	0	0	0	0.2741	0.281375	0
	P18001_1123	FUS_P525Lhe	Neuron	8.35097	5.71011	4.1922	0	0	0	0	0	0	0
	P18001_2131	FUS_P525Lhe	Neuron	1.20491	0.996171	0.996364	0	0	0	0	0	0.342452	0
	P18001_2136	FUS_P525Lhe	Neuron	0.628708	5.59017	0.176761	0	0	0	0	0	2.99108	0
	P18001_2147	FUS_P525Lhe	Neuron	1.26197	1.27322	1.60456	0	0	0	0	0	0.297474	0
	P18001_2149	FUS_P525Lhe	Neuron	6.83777	5.5292	5.58561	0	0	0	0	0	2.50974	0
	P18001_2151	FUS_P525Lhe	Neuron	1.62566	4.56898	0.338883	4.27113	0	0	0	0	5.9174	0.316753
	P18001_2152	FUS_P525Lhe	Neuron	7.71105	3.52477	3.65458	1.89273	0	0	0	0	0	0.11434
	P18001_2154	FUS_P525Lhe	Neuron	7.37785	6.3379	4.31832	0	0	0	0	0	0	0
	P18001_2155	FUS_P525Lhe	Neuron	1.19847	5.54442	7.18443	3.31363	0	0	0	0	0	0
	P18001_2158	FUS_P525Lhe	Neuron	1.14298	6.37144	4.51551	0.833452	0	0	0	0	0	0
	P18001_2159	FUS_P525Lhe	Neuron	0.309183	5.50213	0.196297	3.52355	0	0	0	0.192821	0	0
	P18001_3173	FUS_P525Lhe	Neuron	7.50674	0	0.909619	0	0	0	0	0	0	0
	P18001_3176	FUS_P525Lhe	Neuron	1.16972	7.10619	6.49814	0.976612	0	0	0	0	3.52432	0
	P18001_3185	FUS_P525Lhe	Neuron	1.31958	6.55122	4.72112	3.18745	0	0	0	0	0	0
	P18001_3187	FUS_P525Lhe	Neuron	8.29694	4.96243	4.48029	0	0	0	0	0	2.47522	1.36366
	P18001_1110	FUS_P525Lhe	v2a	0.773184	1.13801	0.900799	0	0	0	0	7.31627	5.63535	3.46492
	P18001_2132	FUS_P525Lhe	v2a	1.50961	4.48738	0.371732	0	0	0	0.777081	6.69494	7.24831	0
	P18001_2137	FUS_P525Lhe	v2a	1.71152	5.93381	6.11717	3.77465	0	0	0	7.1227	6.61065	1.46857
	P18001_2153	FUS_P525Lhe	v2a	7.78912	6.65146	6.35791	0	0	0	0	5.9961	2.49921	0.233944
	P18001_2156	FUS_P525Lhe	v2a	1.17833	4.57711	1.10499	3.16205	0	0	0	5.69218	5.81375	1.08277
	P18001_2157	FUS_P525Lhe	v2a	0.674451	6.01858	5.68865	4.12982	0	0	0	6.45483	3.48259	2.78839
	P18001_3178	FUS_P525Lhe	v2a	6.71419	6.97425	5.64611	5.03312	0	0	0	5.46346	5.19902	0
	P8524_1205	FUS_P525Lho	Motorneuron	6.82196	6.18048	4.42261	0	0	0.334175	0	0	0	0
	P8524_1214	FUS_P525Lho	Motorneuron	7.34867	3.96799	0	0	0	0	0	0	0	0
	P8524_1216	FUS_P525Lho	Motorneuron	0	4.02288	2.6723	0.684568	0	0	0	6.04712	0	0
	P8524_1224	FUS_P525Lho	Motorneuron	1.30006	0	5.13956	3.72465	0	0	6.74971	0	0	0
	P8524_1225	FUS_P525Lho	Motorneuron	6.71966	5.28297	6.38946	0	0	0	0	0	0	0
	P8524_1230	FUS_P525Lho	Motorneuron	6.59848	6.1122	6.73365	0	0	0	0	0	0	0
	P8524_1231	FUS_P525Lho	Motorneuron	6.59159	5.26734	5.9655	0	0	0	0	0	0	0
	P8524_1236	FUS_P525Lho	Motorneuron	7.07412	5.72627	5.82381	0	0	0	0	0	0	0
	P8524_1238	FUS_P525Lho	Motorneuron	7.10514	5.23356	4.75621	0	0	0	0	0	0	0
	P8524_1241	FUS_P525Lho	Motorneuron	7.33333	6.25927	5.8856	0	0	0	0	0	0	0
	P8524_1252	FUS_P525Lho	Motorneuron	6.43898	5.73194	4.82663	0	0	0	0	0	0	0
	P8524_1255	FUS_P525Lho	Motorneuron	7.6298	4.01008	6.36867	0	0	0	0	0	0	0
	P8524_1260	FUS_P525Lho	Motorneuron	1.38968	3.66591	0	0	0	0	0	0	0	0
	P8524_1263	FUS_P525Lho	Motorneuron	7.43543	4.65776	2.79629	0	0	0	0	0	0	0
	P8524_1268	FUS_P525Lho	Motorneuron	6.41628	5.04813	5.26336	0	0	0	0	0	0	0
	P8524_1271	FUS_P525Lho	Motorneuron	7.57815	4.76678	3.55034	0	0	0	0	0	0	0
	P8524_1374	FUS_P525Lho	Motorneuron	6.2489	5.1287	5.92522	0	0	0	0	0	0	0
	P8524_1384	FUS_P525Lho	Motorneuron	7.0861	6.46839	3.81	0	0	0	0	0	0	0
	P8524_1389	FUS_P525Lho	Motorneuron	6.43315	5.6587	5.78846	0	0	0	0	0	0	0
	P8524_1395	FUS_P525Lho	Motorneuron	5.93703	5.24617	5.76124	0	0	0	0	0	0	0
	P8524_1226	FUS_P525Lho	Motorneuron	7.1385	3.96996	4.57703	0	0	0	0	0	0	0
	P8524_1234	FUS_P525Lho	Motorneuron	7.74279	5.93897	5.98989	0	0	0	0	0	0	0
	P8524_1258	FUS_P525Lho	Motorneuron	5.18463	3.26342	5.29967	0	0	0	0	0	0	0
	P10008_1223	FUS_P525Lho	Motorneuron	7.73232	6.6098	4.42018	0	0	0	0	0.555255	0	0
	P18001_1289	FUS_P525Lho	Motorneuron	9.08049	6.51281	5.34973	0.173897	0	0	0	0.306705	0.217272	0
	P18001_1290	FUS_P525Lho	Motorneuron	7.43165	6.71004	6.14773	0.804669	0.124509	0	0	0	0.512373	0
	P18001_1291	FUS_P525Lho	Motorneuron	7.78543	4.97784	6.84098	0.180265	0	0	0	0.317427	0	0
	P18001_1292	FUS_P525Lho	Motorneuron	1.26544	3.12165	3.75106	0.447228	0	0	0	0.741586	0	0
	P18001_1293	FUS_P525Lho	Motorneuron	8.56448	6.16598	7.06425	4.36418	0	0	0	0	0.201339	0
	P18001_1295	FUS_P525Lho	Motorneuron	1.5412	3.22109	0.303621	0.317985	0	0	0	0.541988	0	0.882262
	P18001_1296	FUS_P525Lho	Motorneuron	7.69348	5.34466	5.1938	0.301563	0	0	0	0	0	0
	P18001_1298	FUS_P525Lho	Motorneuron	1.37229	5.4118	0.649607	0	0	0	0	0.560997	0	0
	P18001_1299	FUS_P525Lho	Motorneuron	8.27305	5.92051	5.97234	0	0	0	0	0	0.354141	0.378464
	P18001_1300	FUS_P525Lho	Motorneuron	8.13864	6.1601	5.31616	4.69415	0	0	0	0	0	0
	P18001_1302	FUS_P525Lho	Motorneuron	8.94487	6.77484	7.05963	0	0	0	0	0	0.568561	0
	P18001_1303	FUS_P525Lho	Motorneuron	9.05774	6.27835	6.72498	0	0	0	0	0	0	0
	P18001_1304	FUS_P525Lho	Motorneuron	8.35183	5.84183	4.73955	0	0	0	0	0	0	0
	P18001_1307	FUS_P525Lho	Motorneuron	7.59102	6.77708	7.44998	0	2.62249	0	0	0	0	0
	P18001_1308	FUS_P525Lho	Motorneuron	4.4122	4.04122	4.9971	0	0	0	0	0	0	0
	P18001_1309	FUS_P525Lho	Motorneuron	9.00209	6.83171	6.76529	0	0	0	0	0	0.238282	0
	P18001_1311	FUS_P525Lho	Motorneuron	5.91732	3.15812	1.87165	5.25773	0	0	0	0	0	0
	P18001_1312	FUS_P525Lho	Motorneuron	4.08471	2.67994	1.18281	0	0	0	0	0	0	0
	P18001_1313	FUS_P525Lho	Motorneuron	7.8425	6.37126	5.09084	3.75378	0	0	0	0	0	0
	P18001_1316	FUS_P525Lho	Motorneuron	9.18387	6.45444	6.14223	0	0	0	0	0	0	0
	P18001_1317	FUS_P525Lho	Motorneuron	9.10257	6.56926	5.65626	0	0	0	0	0	0	0
	P18001_1318	FUS_P525Lho	Motorneuron	7.0311	6.97569	6.49703	0	0	0	0	0	0	0
	P18001_1319	FUS_P525Lho	Motorneuron	1.92805	0.75047	5.75464	0	0	0	0	0	0	0
	P18001_1320	FUS_P525Lho	Motorneuron	7.60642	7.49906	7.07163	0	0	0	0	0	0	0
	P18001_2321	FUS_P525Lho	Motorneuron	8.47366	5.45237	5.67012	0	0	0	0	0.406058	0	0
	P18001_2322	FUS_P525Lho	Motorneuron	8.64942	7.06424	4.70646	0	0.452399	0	0	0	0	0
	P18001_2323	FUS_P525Lho	Motorneuron	9.11923	5.24354	5.36404	0	0	0	0	0	0	0
	P18001_2324	FUS_P525Lho	Motorneuron	7.51781	6.59801	4.64618	0.545043	0	0	0	1.1848	0	0
	P18001_2326	FUS_P525Lho	Motorneuron	8.2191	5.88162	6.44537	0.58057	0	0	0	0	0	0
	P18001_2327	FUS_P525Lho	Motorneuron	7.48611	5.93608	5.65313	2.1161	0	0	0	0	0	0
	P18001_2328	FUS_P525Lho	Motorneuron	7.89417	5.09439	5.7723	0	1.29376	0	0	0	0	0
	P18001_2330	FUS_P525Lho	Motorneuron	8.8778	6.42508	5.95735	0	0	0	0	0	0	0
	P18001_2331	FUS_P525Lho	Motorneuron	8.32006	6.19517	4.30763	0	0	0	0	0	0	0
	P18001_2332	FUS_P525Lho	Motorneuron	8.96855	5.76117	6.3578	0	0	0	0	0	0.196372	0
	P18001_2333	FUS_P525Lho	Motorneuron	8.22268	5.27363	6.90415	0	0	0	0	0	0	0
	P18001_2334	FUS_P525Lho	Motorneuron	7.93876	7.51087	5.6028	0	0	0	0	0	0	0
	P18001_2335	FUS_P525Lho	Motorneuron	8.84807	5.73841	6.13722	0	0	0	0	0	0	0
	P18001_2336	FUS_P525Lho	Motorneuron	8.47117	5.69387	5.4239	0	0	0	0	0	0	0
	P18001_2337	FUS_P525Lho	Motorneuron	8.35037	7.03876	7.35645	0.156142	0	0	0	0	0	0
	P18001_2338	FUS_P525Lho	Motorneuron	8.78958	5.84618	5.00488	0	0	0	0	0	0	0
	P18001_2340	FUS_P525Lho	Motorneuron	9.70168	7.54652	5.23012	0.84646	1.50203	0	0	0	0.194683	0.208839
	P18001_2342	FUS_P525Lho	Motorneuron	9.31526	4.91251	5.10788	0	0	0	0	0	0	0
	P18001_2343	FUS_P525Lho	Motorneuron	8.90364	6.39852	5.92703	0	0	0	0	0	0.398049	0
	P18001_2344	FUS_P525Lho	Motorneuron	8.50498	6.43351	5.42859	0	0	0	0	0	0	0
	P18001_2345	FUS_P525Lho	Motorneuron	8.48922	6.84718	6.38869	3.94797	0	0	0	0.309856	0.578375	0
	P18001_2346	FUS_P525Lho	Motorneuron	8.29251	1.24921	5.06861	0	0	0	0	0	0	0
	P18001_2347	FUS_P525Lho	Motorneuron	3.4519	3.0894	0.42677	0	0	0	0	0.281841	0	0
	P18001_2348	FUS_P525Lho	Motorneuron	9.2479	4.51785	7.37295	0	2.11318	0	0	0	0	0
	P18001_2349	FUS_P525Lho	Motorneuron	7.53866	7.84685	5.83667	0.177346	0	0	0	0	0	0
	P18001_2350	FUS_P525Lho	Motorneuron	7.62095	5.87444	4.97205	4.39056	0	0	0	0.253835	0	0
	P18001_2352	FUS_P525Lho	Motorneuron	8.2125	6.93283	4.55365	1.31855	0	0	0	0	0.34537	0
	P18001_3354	FUS_P525Lho	Motorneuron	8.84044	6.38987	7.90054	0	0	0	0	0.243794	0	0
	P18001_3356	FUS_P525Lho	Motorneuron	8.23669	4.96302	6.4399	0	0	0	0	0	0.201203	0
	P18001_3357	FUS_P525Lho	Motorneuron	9.30654	6.55916	5.44799	0	0	0	0	0	0.181902	0
	P18001_3358	FUS_P525Lho	Motorneuron	9.34384	7.04424	6.54794	0.213122	0	0	0	0	0	0
	P18001_3360	FUS_P525Lho	Motorneuron	8.67706	5.07858	5.58076	2.43399	0	0	0	0	0	0
	P18001_3361	FUS_P525Lho	Motorneuron	8.29089	6.39687	4.52534	0	0	0	0	0	0	0
	P18001_3362	FUS_P525Lho	Motorneuron	7.95968	6.21899	7.50415	0	0	0	0	0	0	0
	P18001_3364	FUS_P525Lho	Motorneuron	8.17477	6.72752	3.61637	0	0.550656	0	0	0	0	0
	P18001_3366	FUS_P525Lho	Motorneuron	6.89079	6.2591	6.36389	4.85819	0	0	0	0	0	0
	P18001_3367	FUS_P525Lho	Motorneuron	1.59359	6.56684	0.469103	0	0	0	0	0	0	0
	P18001_3368	FUS_P525Lho	Motorneuron	8.71294	6.92494	7.31015	0	0	0	0	0	0	0
	P18001_3369	FUS_P525Lho	Motorneuron	7.78331	7.48682	6.39782	0	0	0	0	0.313312	0	0
	P18001_3370	FUS_P525Lho	Motorneuron	8.23156	5.23793	4.92061	0	0	0	0	0	0.226047	0
	P18001_3371	FUS_P525Lho	Motorneuron	8.77464	5.43068	6.71848	0	0	0	0	0	0	0
	P18001_3373	FUS_P525Lho	Motorneuron	2.33673	4.46704	0.526906	0	0	0	0	0	0	0
	P18001_3374	FUS_P525Lho	Motorneuron	8.69488	7.70808	6.96772	0	0	0	0	0.442344	0.167483	0
	P18001_3375	FUS_P525Lho	Motorneuron	6.84351	5.41601	6.72075	0	0	0	0	0	0.218528	0
	P18001_3376	FUS_P525Lho	Motorneuron	8.85292	6.21545	6.92823	0	0	0	0	0.492839	0	0
	P18001_3377	FUS_P525Lho	Motorneuron	9.68211	5.7704	5.96114	0	0	0	0	0	0	0
	P18001_3379	FUS_P525Lho	Motorneuron	3.75868	6.44934	1.13321	0	0	0	3.49105	0	0	0
	P18001_3380	FUS_P525Lho	Motorneuron	7.78339	7.06653	4.70156	0	0	0	0	0	0	0
	P18001_3381	FUS_P525Lho	Motorneuron	7.86466	5.64485	3.82681	5.12724	0	0	0	0	0	0
	P18001_3382	FUS_P525Lho	Motorneuron	8.30677	5.35708	6.63689	0	0	0	0	0	0.509681	0
	P18001_3383	FUS_P525Lho	Motorneuron	8.06086	5.36579	5.88683	0.251577	0	0	0	0	0	0
	P18001_3384	FUS_P525Lho	Motorneuron	7.16505	6.91456	5.80319	0.605836	0	0	0	0	0	0
	P8524_1204	FUS_P525Lho	Neuron	0.674708	0	5.06367	0	0	0	0	6.71659	0	0
	P8524_1206	FUS_P525Lho	Neuron	0	5.00642	0	5.98983	0	0	0	0	0	0
	P8524_1217	FUS_P525Lho	Neuron	0	0	0	0	0	0	0	0	0	0
	P8524_1220	FUS_P525Lho	Neuron	0	5.25051	6.16345	4.79247	0	0	0	7.01217	0	0
	P8524_1222	FUS_P525Lho	Neuron	0	0	0	0	4.14252	5.28064	3.92309	0	0	0
	P8524_1229	FUS_P525Lho	Neuron	0	5.87408	4.75995	2.94023	0	0	0	5.33984	0	0
	P8524_1232	FUS_P525Lho	Neuron	0	0	0	0	2.15473	0	0	0	5.59511	0
	P8524_1239	FUS_P525Lho	Neuron	0	0.664228	0	0	3.32323	4.8598	0	0	0	0
	P8524_1244	FUS_P525Lho	Neuron	0	0	0	0	5.68321	0	5.09806	0	0	0
	P8524_1246	FUS_P525Lho	Neuron	0	0	0	0	4.63122	5.51172	4.93214	0	0	0
	P8524_1247	FUS_P525Lho	Neuron	0	0	3.01926	0	0	0	0	0	0	2.20502
	P8524_1249	FUS_P525Lho	Neuron	0	0	0	0	3.73362	5.20041	0	0	0	0
	P8524_1254	FUS_P525Lho	Neuron	0	0	0	4.49984	0	0	0	0	0	0
	P8524_1262	FUS_P525Lho	Neuron	0	0	0	0	0	0	0	0	0	0
	P8524_1264	FUS_P525Lho	Neuron	0	0	0	1.1909	0	0	0	0	0	0.110724
	P8524_1267	FUS_P525Lho	Neuron	0	6.8783	0	0	0	0	0	0	0	0
	P8524_1272	FUS_P525Lho	Neuron	0	3.90473	5.05226	0	0	0	0	0	0	0
	P8524_1372	FUS_P525Lho	Neuron	0	0	0	3.50499	0	0	0	0	0	0
	P8524_1376	FUS_P525Lho	Neuron	0	0	0	6.90539	0	0	0	0	0	0
	P8524_1381	FUS_P525Lho	Neuron	0	0	0	0	0	0	0	0	0	0.972372
	P8524_1382	FUS_P525Lho	Neuron	0	0	1.543	0	3.43365	4.59915	5.53773	0	0.717403	0
	P8524_1218	FUS_P525Lho	Neuron	0	0	5.7061	0	0	0	0	0	1.13	0
	P8524_1394	FUS_P525Lho	Neuron	0	0	6.91978	2.07009	0	0	0	0	0	0
	P10008_1194	FUS_P525Lho	Neuron	0	0	6.63397	0	3.14628	0	0	1.08781	0	0
	P10008_1195	FUS_P525Lho	Neuron	0	5.73179	6.08509	3.61254	0	0	1.29024	0	2.92769	0
	P10008_1196	FUS_P525Lho	Neuron	0	0.802681	0	0	5.76869	7.74914	0	0.90808	0	0
	P10008_1199	FUS_P525Lho	Neuron	0	5.16589	6.94692	2.64706	0	0.897981	0	0	1.31276	0
	P10008_1200	FUS_P525Lho	Neuron	0	0	6.07638	0	0	0	1.20556	2.42921	0	0
	P10008_1201	FUS_P525Lho	Neuron	0	0	5.14157	0	4.77758	5.72152	2.84109	0	0	0
	P10008_1203	FUS_P525Lho	Neuron	0	4.57188	7.10591	4.49621	0	0	0	0	0	0
	P10008_1204	FUS_P525Lho	Neuron	0	0	0	0	0	0	0	0	0	0
	P10008_1205	FUS_P525Lho	Neuron	0	1.29581	0	4.75209	0	0	0	0	0	0
	P10008_1206	FUS_P525Lho	Neuron	0	2.8073	6.7688	6.36082	0	0	0	0	0	0
	P10008_1209	FUS_P525Lho	Neuron	0	0.922448	0.880575	0	0	3.23536	0.910775	0	0	0
	P10008_1212	FUS_P525Lho	Neuron	0	0	2.52135	0	4.44199	4.41516	4.17058	0	0	0
	P10008_1213	FUS_P525Lho	Neuron	0	7.16087	0	0	5.65827	0	0	0	0	0
	P10008_1214	FUS_P525Lho	Neuron	0	0	0	0	0	0.64003	0	0	0	0
	P10008_1216	FUS_P525Lho	Neuron	0	5.57616	1.10043	1.88666	0.406685	0.923109	4.86339	0	0	0
	P10008_1222	FUS_P525Lho	Neuron	0	0	3.06813	0	2.23321	0	5.77558	0	0	0
	P10008_1225	FUS_P525Lho	Neuron	0	0	3.90317	0	0	0	0	0	0	0
	P10008_1226	FUS_P525Lho	Neuron	0	7.70397	3.04145	0	2.88699	0	0	0	0	0
	P10008_1228	FUS_P525Lho	Neuron	0	0	0	0	0	0	0	0	0	0
	P10008_1229	FUS_P525Lho	Neuron	0	0	1.08958	2.80433	0	0	0	0	0	0
	P10008_1234	FUS_P525Lho	Neuron	0	0	0	5.73405	0	0	0	0	0	0
	P10008_1235	FUS_P525Lho	Neuron	0	3.16241	1.22294	0	1.28086	0	7.5608	0	0	0
	P10008_1237	FUS_P525Lho	Neuron	0	2.06578	0	0	3.08432	2.40051	6.9179	0	0	0
	P10008_1238	FUS_P525Lho	Neuron	1.08541	0	0	0	6.11738	0	7.68657	0	0	0
	P18001_1297	FUS_P525Lho	Neuron	0.69773	2.43931	0.463922	0	0	0	0	0	0	0
	P18001_1301	FUS_P525Lho	Neuron	2.23774	2.95971	1.89243	0.310184	0	0	0	0	0	0
	P18001_1305	FUS_P525Lho	Neuron	8.40479	6.7082	6.90101	0	0	0	0	0	2.69863	0.208907
	P18001_1306	FUS_P525Lho	Neuron	1.43565	5.11135	0.384243	0	0	0	0	0	0	0
	P18001_1310	FUS_P525Lho	Neuron	1.43279	4.96457	0.773859	0	3.15237	0	0	0	0.23197	0
	P18001_1315	FUS_P525Lho	Neuron	0.795133	6.38247	0.952923	0	0	0	0	0	0.264499	0
	P18001_2325	FUS_P525Lho	Neuron	5.05253	2.80325	2.64038	0	0	0	0	0	0	0
	P18001_2329	FUS_P525Lho	Neuron	1.65687	2.8299	0.607745	0	0	0	0	0	0	0
	P18001_2339	FUS_P525Lho	Neuron	1.97222	0.559811	0.415786	0	0	0	0	0.355174	0	0
	P18001_2341	FUS_P525Lho	Neuron	1.67809	0.92159	0.342933	0	0	0	0	0.337148	0	0
	P18001_2351	FUS_P525Lho	Neuron	1.62067	0.880663	0.260109	0.181333	0	0	0	0	0	0
	P18001_3353	FUS_P525Lho	Neuron	1.58201	6.26157	0.685237	0	0	0	0	0	0	0
	P18001_3365	FUS_P525Lho	Neuron	4.22076	3.31687	2.67365	0	0	0	0	0	0	0
	P18001_3372	FUS_P525Lho	Neuron	1.68453	2.00002	1.04047	0	0	0	0	0	0	0
	P8524_1215	FUS_P525Lho	v2a	0	2.57329	6.24877	0	0	0	0	7.94197	6.19018	1.38823
	P8524_1228	FUS_P525Lho	v2a	0	2.06162	4.81878	0	0	0	0	5.22172	6.00886	0.840063
	P8524_1235	FUS_P525Lho	v2a	0	2.98251	5.16259	0	0	0	0	6.52441	7.67276	2.53883
	P8524_1253	FUS_P525Lho	v2a	0	0	4.30215	0	0	0	0	7.34708	6.88699	0.696182
	P8524_1380	FUS_P525Lho	v2a	0	4.18688	6.03742	0	0	0	0	4.29138	1.11037	0
	P8524_1390	FUS_P525Lho	v2a	0	0	5.9153	0	0	0	0	6.2461	8.26669	3.20735
	P8524_1242	FUS_P525Lho	v2a	0	0	6.74108	0	3.33608	0	0	7.31893	5.58011	0
	P8524_1274	FUS_P525Lho	v2a	0	2.96656	6.21362	3.91185	0	0	0	7.99031	5.84985	0.209477
	P10008_1193	FUS_P525Lho	v2a	0	0.785982	4.61318	0.547196	0	0	0	7.77424	5.4111	2.7395
	P10008_1197	FUS_P525Lho	v2a	0	0	0	0	0	0	0	7.68329	5.95375	0.56892
	P10008_1198	FUS_P525Lho	v2a	0	0.362828	0	0	0	0	0	8.74139	6.74526	3.90201
	P10008_1202	FUS_P525Lho	v2a	0	7.09119	0.61605	0	0	0	0	5.06182	5.4837	4.17071
	P10008_1217	FUS_P525Lho	v2a	0	0.377937	4.11421	1.22346	0.140527	0	0	5.2491	5.30289	0.605756
	P10008_1239	FUS_P525Lho	v2a	0	0	0	3.08689	0	0	1.62977	8.53845	3.3939	3.61824
	P10008_1240	FUS_P525Lho	v2a	0	0.46005	0.536876	0.564019	0.470711	0	0	6.91723	5.2373	3.63825
	P18001_1294	FUS_P525Lho	v2a	5.77029	4.42063	5.6442	0	0	0	0	3.17219	2.70018	0
	P9504_5146	FUS_R495X	Motorneuron	7.54873	6.0854	6.43425	0	0	0	0	0	0	0
	P9504_5152	FUS_R495X	Motorneuron	8.02985	6.36536	6.29558	0	0	0	0	0	0	0
	P9504_5153	FUS_R495X	Motorneuron	7.45472	5.70206	6.72275	0	0	0	0	0	0	0
	P9504_5155	FUS_R495X	Motorneuron	0	6.06626	5.4289	0	0	0	0	0	0	0
	P9504_5156	FUS_R495X	Motorneuron	7.48876	6.24695	6.59322	0	0	0	0	0	0.260516	0
	P9504_5158	FUS_R495X	Motorneuron	7.22116	5.29806	4.91396	0	0	0	0	0	0.161247	0
	P9504_5179	FUS_R495X	Motorneuron	7.82738	5.49642	5.77724	0.154913	0	0	0	0	0	0
	P9504_5182	FUS_R495X	Motorneuron	6.99024	7.75714	6.7254	0	0	0	0	0	0	0
	P9504_5190	FUS_R495X	Motorneuron	4.81021	7.69479	6.5193	0	0	0	0	0	0	0
	P9504_5193	FUS_R495X	Motorneuron	0	6.49378	5.18802	0	0	0	0	6.87933	0	0
	P9504_5195	FUS_R495X	Motorneuron	6.84012	6.13426	6.56137	0	0	0	0	0	0	0
	P9504_5196	FUS_R495X	Motorneuron	0.351427	5.84131	6.00559	0	0	0	0	5.72294	0	0
	P9504_5197	FUS_R495X	Motorneuron	7.87419	6.5331	5.98339	0	0	0	0	0	0	0
	P9504_5200	FUS_R495X	Motorneuron	7.91484	7.56884	6.07016	0	0	0	0	0	0	0
	P9504_5201	FUS_R495X	Motorneuron	1.23982	0	3.69232	0	0	0	0	0	0	0
	P9504_5203	FUS_R495X	Motorneuron	1.65422	0	5.55443	0	0.972776	0	0	0	0	0
	P9504_5207	FUS_R495X	Motorneuron	1.61794	0	7.04836	0	0	0	0	8.55039	0	0
	P9504_5208	FUS_R495X	Motorneuron	6.43392	6.70605	5.74769	0.796731	0	0	0	0.385961	0	0.295018
	P9504_5211	FUS_R495X	Motorneuron	0	6.2533	3.64511	0	0	0	0	4.07546	0	0
	P9504_5356	FUS_R495X	Motorneuron	7.02531	5.84499	5.69631	0	0	0	0	0	0	0
	P9504_5363	FUS_R495X	Motorneuron	1.65561	0	4.45181	0	1.99209	0	0	0	0	0
	P9504_5370	FUS_R495X	Motorneuron	6.70181	6.67929	1.92859	0	0	0	0	0.350921	0	0
	P9504_5376	FUS_R495X	Motorneuron	6.64199	4.8059	5.18601	0	0	0	0	0	0	0
	P10008_1241	FUS_R495X	Motorneuron	7.84822	7.21199	8.23076	0	0	0	0	0	0	0
	P10008_1244	FUS_R495X	Motorneuron	8.2885	7.6534	8.56785	0	0.256306	0	0	0	0	0
	P10008_1262	FUS_R495X	Motorneuron	8.06086	4.28288	0	0	0	0	0	0.520966	0	0
	P10008_1266	FUS_R495X	Motorneuron	8.62527	6.45338	8.09544	0	0	0	0	0	0.328231	0
	P10008_1270	FUS_R495X	Motorneuron	6.6817	8.35153	7.97302	0	0	0	0	0	0	0
	P18001_1194	FUS_R495X	Motorneuron	9.94658	5.92794	4.78139	0	0	0	0	0	0.180521	0
	P18001_1195	FUS_R495X	Motorneuron	8.3342	3.63365	6.18516	0.157507	0	0	0	0	0	0.211383
	P18001_1199	FUS_R495X	Motorneuron	4.56697	1.34363	4.13862	0	0	0	0	2.68552	0	0
	P18001_1201	FUS_R495X	Motorneuron	8.24966	4.52627	6.51592	0	0	0	0	0	0	0.204643
	P18001_1202	FUS_R495X	Motorneuron	7.6956	5.3288	6.22773	0	0	0	0	0	0.179508	0
	P18001_1203	FUS_R495X	Motorneuron	8.15498	6.2703	3.97361	0	0	0	0	0.243031	0	0
	P18001_1206	FUS_R495X	Motorneuron	7.87964	5.33048	3.04744	0.31628	0	0	0	0	0.174893	0
	P18001_1207	FUS_R495X	Motorneuron	8.4981	6.04397	5.12382	0	0	0	0	0	0.193898	0
	P18001_1209	FUS_R495X	Motorneuron	8.73127	4.78744	5.71872	0	0	0	0	0	0	0
	P18001_1210	FUS_R495X	Motorneuron	7.83068	6.05128	5.57439	0	0	0	0	0.174016	0	0
	P18001_1212	FUS_R495X	Motorneuron	6.57086	6.83507	4.45976	0	0	0	0	0.321439	0.424912	0
	P18001_1213	FUS_R495X	Motorneuron	8.05727	4.64721	5.42746	0.134337	0	0	0	0	0	0
	P18001_1214	FUS_R495X	Motorneuron	8.38049	6.82581	4.24928	0	0	0	0	0	0	0.193347
	P18001_1215	FUS_R495X	Motorneuron	9.23929	6.00785	6.22544	0	0	0	0	0	0	0
	P18001_1216	FUS_R495X	Motorneuron	9.20257	5.39643	4.73899	0	0	0	0	0	0.171632	0
	P18001_1217	FUS_R495X	Motorneuron	9.30475	6.27721	6.25339	0.305966	0	0	0	0	0.16892	0
	P18001_1219	FUS_R495X	Motorneuron	8.38692	6.48787	7.56979	0	0	0	0	0	0	0
	P18001_1220	FUS_R495X	Motorneuron	1.57036	0.484654	4.23388	0.117367	0	0	0	0	0.403376	0
	P18001_1221	FUS_R495X	Motorneuron	6.36595	5.77893	7.97153	4.85155	0	0	0	0	0	0
	P18001_1222	FUS_R495X	Motorneuron	9.31853	6.0502	7.33749	0	0	0	0	0	0	0
	P18001_1223	FUS_R495X	Motorneuron	1.25892	4.2991	7.62769	0	0	0	0	0	0	0.167767
	P18001_2227	FUS_R495X	Motorneuron	9.53233	6.94977	6.59009	0	0	0	0	0	0	0
	P18001_2228	FUS_R495X	Motorneuron	1.56603	4.86176	2.16621	2.48908	0	0	0	0.278947	0	0
	P18001_2229	FUS_R495X	Motorneuron	8.05042	6.71614	4.24956	0	0	0	0	0	0	0
	P18001_2231	FUS_R495X	Motorneuron	8.51201	3.99118	5.63405	0	0	0	0	0.359582	0	0
	P18001_2233	FUS_R495X	Motorneuron	1.64949	4.11166	6.4772	0	0	0	0	0	0	0
	P18001_2234	FUS_R495X	Motorneuron	7.496	6.7261	4.19254	0	0	0	0	0	0	0
	P18001_2235	FUS_R495X	Motorneuron	7.81672	5.18374	7.05269	0	0	0	0	0	0	0
	P18001_2236	FUS_R495X	Motorneuron	7.97666	6.40515	3.30449	0.0939092	0	0	0	0	0.118142	0
	P18001_2239	FUS_R495X	Motorneuron	8.88201	2.12637	7.66679	0	0	0	0	0	0	0
	P18001_2241	FUS_R495X	Motorneuron	8.37392	4.54631	6.13633	0	0	0	0	0.190103	0	0
	P18001_2242	FUS_R495X	Motorneuron	8.33708	6.79683	5.03058	0	0	0	0	0.328178	0	0
	P18001_2244	FUS_R495X	Motorneuron	9.95044	5.10728	2.12057	0	0	0	0	0	0.134396	0
	P18001_2245	FUS_R495X	Motorneuron	9.87681	5.66875	4.04649	0	0	0	0	0	0.131872	0
	P18001_2246	FUS_R495X	Motorneuron	8.49982	5.56537	5.64505	0	0	0	0	0.432859	0.31044	0
	P18001_2247	FUS_R495X	Motorneuron	8.53007	6.86813	5.30311	0	0	0	0	0.462928	0	0
	P18001_2250	FUS_R495X	Motorneuron	7.7178	6.5938	4.48601	0.0966067	0	0	0	0.596702	0.121506	0
	P18001_2253	FUS_R495X	Motorneuron	6.97629	5.08959	5.35348	0.1531	0	0	0	0	0.191623	0
	P18001_2255	FUS_R495X	Motorneuron	1.77109	5.48411	5.51825	3.90051	0	0	0	0	0	0
	P18001_2256	FUS_R495X	Motorneuron	1.06267	5.60753	3.04882	3.32796	0	0	0	6.72034	0.533033	2.76183
	P18001_3257	FUS_R495X	Motorneuron	7.62593	5.33062	5.4392	0.144629	0	0	0	0	0	0
	P18001_3258	FUS_R495X	Motorneuron	8.2992	3.12097	6.57225	0	0	0	0	0	0	0
	P18001_3259	FUS_R495X	Motorneuron	1.82614	5.05691	3.95818	0	0	0	0	0	0	0
	P18001_3260	FUS_R495X	Motorneuron	5.42644	6.832	3.27616	0.154787	0	0	0	0	0	0
	P18001_3261	FUS_R495X	Motorneuron	5.00113	5.36626	7.4509	4.7138	0	0	0	0	0.168198	0
	P18001_3262	FUS_R495X	Motorneuron	5.33014	3.28103	4.65652	0	0	0	0	0	0	0
	P18001_3266	FUS_R495X	Motorneuron	8.70456	0.211414	6.68139	0	0	0	0	0.245926	0	0
	P18001_3267	FUS_R495X	Motorneuron	8.31247	5.36267	4.65148	0	0	0	0	2.51793	0	0
	P18001_3270	FUS_R495X	Motorneuron	7.50877	5.14769	5.7273	0	0	0	0	0.2689	0	0
	P18001_3272	FUS_R495X	Motorneuron	5.26949	5.77616	5.93349	4.05251	0	0	0	0.970834	0	0
	P18001_3275	FUS_R495X	Motorneuron	8.9173	6.696	6.84724	0	0	0	0	0	0	0
	P18001_3276	FUS_R495X	Motorneuron	6.62575	3.67142	0.234088	0.293416	0	0	0	0.229995	0	0
	P18001_3277	FUS_R495X	Motorneuron	8.51474	5.57454	4.70375	0	0	0	0	0	0	0
	P18001_3279	FUS_R495X	Motorneuron	7.99243	4.65691	6.26537	0.160633	0.949321	0	0	0.284264	0.200924	0
	P18001_3282	FUS_R495X	Motorneuron	8.75448	6.08626	6.62168	0	0	0	0	0.187503	0.131235	0
	P18001_3283	FUS_R495X	Motorneuron	7.78991	4.18392	5.06789	0	0	0	0	0	0	0
	P18001_3286	FUS_R495X	Motorneuron	7.87476	6.3877	4.96196	1.35499	0	0	0	0.335596	0.23842	0
	P9504_5140	FUS_R495X	Neuron	0	0	0	0	0	0	0	0.617376	0	0
	P9504_5142	FUS_R495X	Neuron	0	2.90651	3.24834	3.41357	0	0	0	6.90438	0	0.854923
	P9504_5143	FUS_R495X	Neuron	0	0	4.45539	0	0	0	0	0	0	0
	P9504_5145	FUS_R495X	Neuron	0	0	0	4.87294	0	0	0	0	0	0
	P9504_5149	FUS_R495X	Neuron	0	0	0	2.64401	0	0	0	0	0.289321	0
	P9504_5151	FUS_R495X	Neuron	0	3.58098	3.27007	0	0	0	0	0	0	0
	P9504_5154	FUS_R495X	Neuron	0	6.36587	5.95863	5.06101	0	0	0	0	0	0
	P9504_5159	FUS_R495X	Neuron	0	0	0	1.7483	0	0	0	0	0	0
	P9504_5160	FUS_R495X	Neuron	0.381314	0	0	1.97692	0	0	0	0	0	0
	P9504_5162	FUS_R495X	Neuron	0	0	0	4.91976	0	0	0	0	0	0
	P9504_5163	FUS_R495X	Neuron	0	0	4.14836	0	0	0	0	0	0	0
	P9504_5166	FUS_R495X	Neuron	0	0.313605	0	4.43069	0	3.05399	0	4.5946	0	0
	P9504_5167	FUS_R495X	Neuron	0	2.13968	4.64401	3.96755	0	0	0	0	0	0
	P9504_5168	FUS_R495X	Neuron	0.397924	0	0.472362	1.87651	0	0	0	0	0	0
	P9504_5169	FUS_R495X	Neuron	0	2.61958	4.40695	0	0	0	0	0.350995	0	0
	P9504_5170	FUS_R495X	Neuron	0	0.548379	0	0	0.902169	4.94402	0	0	0	0
	P9504_5171	FUS_R495X	Neuron	0	0	0.534117	5.19606	0	0	0	0	0	0
	P9504_5173	FUS_R495X	Neuron	0.584891	3.93236	0	0	0	0	0	0.254737	0	0
	P9504_5178	FUS_R495X	Neuron	0	1.79811	0	0	4.02411	0	6.21545	0	0	0
	P9504_5181	FUS_R495X	Neuron	0	0	0.276086	0	1.39194	4.15784	8.67191	0	0	0
	P9504_5183	FUS_R495X	Neuron	0	5.92875	0	3.9111	0	0	0	0	0	0
	P9504_5184	FUS_R495X	Neuron	0.372734	0	0	6.81995	0	0	0	0.435907	0	0
	P9504_5187	FUS_R495X	Neuron	0	3.79069	0	0	0	0	0	0	0	0
	P9504_5188	FUS_R495X	Neuron	0	0	0	0	1.28519	3.68545	0	0	0	0
	P9504_5189	FUS_R495X	Neuron	0	4.58452	0	0	0	0	0	0	0	0
	P9504_5191	FUS_R495X	Neuron	0	0	3.58424	3.3592	0	0	0	2.89188	0.451247	0
	P9504_5192	FUS_R495X	Neuron	0	0.347438	1.01666	3.91134	0	0.328845	0	0	0	0
	P9504_5194	FUS_R495X	Neuron	0	3.22863	4.50774	0	0	4.3042	4.0225	0	0	0
	P9504_5198	FUS_R495X	Neuron	0	0.278667	0.328557	0	0	0	0	0	0	0
	P9504_5199	FUS_R495X	Neuron	0	5.76052	0.665364	4.1225	0	0	0	0	0	0
	P9504_5209	FUS_R495X	Neuron	0	5.56204	0	4.60625	0	0	0	0	0	0
	P9504_5210	FUS_R495X	Neuron	0	0.479795	0	6.23118	0	0	0	0	0	0
	P9504_5357	FUS_R495X	Neuron	0	0	0	0	0	0	0	0	0	0
	P9504_5358	FUS_R495X	Neuron	0	5.89319	4.88117	2.90144	0	0	0	0	0	0
	P9504_5359	FUS_R495X	Neuron	0	0	0	0	4.16152	2.49553	0	0	0	0
	P9504_5360	FUS_R495X	Neuron	1.32072	0	0	0.701182	0	0	0	0	0	0.514034
	P9504_5361	FUS_R495X	Neuron	0	0	0.408021	0	4.92152	0	0	0	0	0
	P9504_5365	FUS_R495X	Neuron	0	0	0	1.82919	0	0	0	0	0	0
	P9504_5366	FUS_R495X	Neuron	0	0	0	0	0	0	0	0	0	0
	P9504_5367	FUS_R495X	Neuron	0	0	0	0	0	0	0	0	0	0
	P9504_5372	FUS_R495X	Neuron	0	0	0.204567	0	0	0	0	0	0	0
	P9504_5373	FUS_R495X	Neuron	0	0	0	0.323131	0	0	0	0	0	0
	P9504_5374	FUS_R495X	Neuron	0.921199	0	0	5.21796	0	0	0	0	4.79529	0
	P9504_5375	FUS_R495X	Neuron	0	1.2241	0	1.82889	0	0	0	0	0	0
	P9504_5377	FUS_R495X	Neuron	0	0	0	0	2.15295	0	6.30418	0	0.267654	0
	P9504_5378	FUS_R495X	Neuron	0	0	0	3.67559	0	0	0	0	0	0.675099
	P9504_5379	FUS_R495X	Neuron	0	0	0	1.56324	0	0	0	0	0	0
	P10008_1245	FUS_R495X	Neuron	0	0	0	0	5.52405	0	4.37366	0	0	0
	P10008_1247	FUS_R495X	Neuron	0	3.84212	6.12365	0	5.59672	2.04817	3.70278	0	0	0
	P10008_1251	FUS_R495X	Neuron	0	0	0	4.27494	0	0	0	0	0	0
	P10008_1252	FUS_R495X	Neuron	0	0	0	0	5.69016	3.52763	6.51508	0	0	0
	P10008_1254	FUS_R495X	Neuron	0	0	0.802334	0	0	0	0	0	0.585713	0
	P10008_1255	FUS_R495X	Neuron	0	0	0	0	0	0	0	0	0	0
	P10008_1257	FUS_R495X	Neuron	0	3.31029	0	0	5.76303	0	0.416819	0	0	0
	P10008_1259	FUS_R495X	Neuron	0	0	0	5.59107	0	0	0	0	0	0
	P10008_1261	FUS_R495X	Neuron	0	0	0	0	5.31025	1.78304	6.57016	0	0	0
	P10008_1264	FUS_R495X	Neuron	0	0	0	0	0	0	0	0	0	3.10669
	P10008_1265	FUS_R495X	Neuron	0.561583	0	0	0	0	0	0	0	0	0
	P10008_1269	FUS_R495X	Neuron	0	0	0.16518	5.34469	0	0	0	0	0	0
	P10008_1276	FUS_R495X	Neuron	0	0	0	0	0	0	4.74937	0	0	3.02547
	P10008_1277	FUS_R495X	Neuron	0	0	0	0	0	0	5.42801	0	0	0
	P10008_1279	FUS_R495X	Neuron	0	0	0	0	0	0	0	0	0	0
	P10008_1280	FUS_R495X	Neuron	0	0	2.62557	5.77171	0	0	0	0	0	0
	P10008_1283	FUS_R495X	Neuron	0	4.52274	0	0	4.55975	5.60364	5.24288	0	0	0
	P10008_1284	FUS_R495X	Neuron	0	0	0	0	2.29975	0	2.94144	0	0	0
	P10008_1285	FUS_R495X	Neuron	0.21751	0	0	0	0	0	4.74641	0	0	0
	P10008_1286	FUS_R495X	Neuron	0	0	0	0	0	0	0.787458	0	0.142373	0
	P10008_1287	FUS_R495X	Neuron	0	0.244295	0	0	0	0	0	0.148795	0.103726	0.111523
	P18001_1204	FUS_R495X	Neuron	1.41766	4.33212	1.07995	0	0	0	0	0	3.98025	0
	P18001_1205	FUS_R495X	Neuron	0	0.499511	5.67001	0	0	0	0	0	5.64796	0
	P18001_1208	FUS_R495X	Neuron	0.984983	4.23756	4.42077	0.171727	0	0	0	0	5.82814	4.03465
	P18001_1211	FUS_R495X	Neuron	0.807004	4.15027	4.48966	0	0	0	0	0	3.56456	5.19234
	P18001_1218	FUS_R495X	Neuron	2.1779	0.514675	0.55565	0	0	0	0	0.224374	0	0
	P18001_2230	FUS_R495X	Neuron	8.74621	4.89721	6.2894	0	0	0	0	0	0	0
	P18001_2237	FUS_R495X	Neuron	1.33053	5.55167	0.518731	0	0	0	0	0.239762	0	0
	P18001_2238	FUS_R495X	Neuron	1.29676	6.2061	3.77863	0	0	0	0	0	4.16864	1.42026
	P18001_2240	FUS_R495X	Neuron	0.386269	5.00509	7.70594	0	0	0	0	0.37085	0	0
	P18001_2249	FUS_R495X	Neuron	1.30684	7.47947	5.89866	4.1722	0	0	0	0	3.79856	0
	P18001_3263	FUS_R495X	Neuron	1.22863	5.02621	6.35916	5.40557	0	0	0	0	6.30708	0
	P18001_3264	FUS_R495X	Neuron	0.838041	0.39975	5.71673	0	0	0	0	0	5.4062	0
	P18001_3268	FUS_R495X	Neuron	0.909717	0.43956	0.279497	2.21082	0	0	0	0.274683	0	0
	P18001_3273	FUS_R495X	Neuron	7.84684	5.49635	4.31501	0	0	0	0	0.284995	5.0343	0
	P18001_3280	FUS_R495X	Neuron	0.362658	6.26565	7.80345	5.68586	0	0	0	0	0	0
	P18001_3281	FUS_R495X	Neuron	0.713671	6.37166	0.554177	0.114801	0	0	0	0	0	0
	P18001_3284	FUS_R495X	Neuron	0.791946	0.16847	4.14079	0	0	0	0	0.196439	0	0
	P18001_3285	FUS_R495X	Neuron	0.832983	5.05724	3.11188	2.69337	0	0	0	0	5.43805	0
	P18001_3287	FUS_R495X	Neuron	0.439188	5.76534	7.91555	5.99169	0	0	0	0	4.49951	1.85791
	P18001_3288	FUS_R495X	Neuron	1.17297	5.93421	5.50776	0.112342	0	0	0	0	5.72205	1.7339
	P9504_5161	FUS_R495X	v2a	0	0.182047	5.51472	2.89215	0	0	0	4.4944	5.11863	0
	P9504_5172	FUS_R495X	v2a	0	0	4.44844	0	0	0	0	6.11738	5.83584	0.377964
	P9504_5174	FUS_R495X	v2a	0	0	4.71878	0	0	0	0	5.56646	3.32423	0.198213
	P9504_5176	FUS_R495X	v2a	0.557534	0	2.95178	0	0	0	0	7.12876	7.02948	0
	P9504_5204	FUS_R495X	v2a	0	5.5142	5.00266	2.30858	0	0	0	6.59117	5.12361	0
	P9504_5206	FUS_R495X	v2a	0	0.240179	4.59354	2.92131	0	0	0	7.85277	3.59975	0
	P10008_1268	FUS_R495X	v2a	0	5.21011	0	0	0	0	0	3.15235	7.67986	0
	P18001_1193	FUS_R495X	v2a	1.84553	4.32973	8.10068	5.31677	0	0	0	6.83849	6.23505	0
	P18001_1196	FUS_R495X	v2a	1.0672	4.09871	6.63298	0	0	0	0	7.63791	5.11295	0.330985
	P18001_1197	FUS_R495X	v2a	1.06409	5.03249	6.12978	4.83063	0	0	0	6.81929	3.91707	0.311965
	P18001_1198	FUS_R495X	v2a	1.59195	0.596229	5.71761	6.4366	0	0	0	5.89379	4.22323	1.47676
	P18001_1200	FUS_R495X	v2a	1.55513	4.10269	8.2052	0.108442	0	0	0	6.1558	3.94125	1.7891
	P18001_2225	FUS_R495X	v2a	2.05766	3.56161	0.525807	0	0	0	0	6.25329	4.37052	3.5862
	P18001_2226	FUS_R495X	v2a	1.58077	3.84654	3.44647	0	0	0	0	5.03968	3.63743	0
	P18001_2232	FUS_R495X	v2a	1.53617	2.03188	5.07645	1.07498	0	0	0	6.78025	3.66689	2.5553
	P18001_2243	FUS_R495X	v2a	4.50657	5.43882	4.70124	3.37978	0	0	0	6.88746	5.79635	0
	P18001_2248	FUS_R495X	v2a	1.55763	4.46874	7.33087	2.00384	0	0	0	7.66399	3.48367	2.38755
	P18001_2251	FUS_R495X	v2a	0.83764	0.485328	2.66043	0	0	0	0	7.07409	4.8202	0
	P18001_2252	FUS_R495X	v2a	1.0536	5.35657	7.62286	0.290863	0	0	0	5.45262	6.20359	0
	P18001_2254	FUS_R495X	v2a	1.69749	0.447589	4.37399	0	0	0	0	6.50372	5.76022	0
	P18001_3265	FUS_R495X	v2a	0.424186	6.66358	3.08826	0	0	0	0	6.51722	3.9886	0
	P18001_3274	FUS_R495X	v2a	2.12277	0.154901	5.88511	0	0	0	0	7.16276	5.32247	1.94988
	P18001_3278	FUS_R495X	v2a	1.16219	4.60993	6.20343	3.73957	0	0	0	3.33078	5.08086	0.196256

## Sheet: Figure_1h
Figure 1h	FUS expression in scRNA-Seq data set
	Cell_ID	Line	Celltype	FUS
	P8524_1133	CTRL	Neuron	1.78408
	P8524_1139	CTRL	v2a	1.82072
	P8524_1142	CTRL	Motorneuron	1.45767
	P8524_1143	CTRL	Neuron	1.83215
	P8524_1144	CTRL	Motorneuron	1.63743
	P8524_1145	CTRL	Neuron	1.7585
	P8524_1149	CTRL	Neuron	1.72895
	P8524_1151	CTRL	v2a	1.07099
	P8524_1157	CTRL	Motorneuron	1.89254
	P8524_1159	CTRL	Neuron	1.49142
	P8524_1165	CTRL	Motorneuron	2.03592
	P8524_1166	CTRL	Neuron	1.22535
	P8524_1167	CTRL	Neuron	1.90214
	P8524_1169	CTRL	Neuron	2.47227
	P8524_1172	CTRL	Neuron	1.62813
	P8524_1174	CTRL	Motorneuron	1.8425
	P8524_1175	CTRL	Motorneuron	1.62012
	P8524_1179	CTRL	Motorneuron	1.17832
	P8524_1182	CTRL	Neuron	1.32392
	P8524_1183	CTRL	Neuron	1.65534
	P8524_1184	CTRL	Neuron	1.66894
	P8524_1185	CTRL	Neuron	1.85304
	P8524_1190	CTRL	Neuron	1.70569
	P8524_1193	CTRL	Motorneuron	1.21845
	P8524_1198	CTRL	Neuron	1.91081
	P8524_1199	CTRL	Neuron	2.2038
	P8524_1200	CTRL	Neuron	1.93635
	P8524_1201	CTRL	Neuron	1.5673
	P8524_1351	CTRL	Neuron	2.07912
	P8524_1353	CTRL	Neuron	1.53514
	P8524_1355	CTRL	Motorneuron	1.79078
	P8524_1356	CTRL	v2a	1.54728
	P8524_1359	CTRL	Neuron	1.48823
	P8524_1368	CTRL	v2a	1.58816
	P8524_1146	CTRL	v2a	1.28582
	P8524_1186	CTRL	Neuron	0.253503
	P8524_1194	CTRL	Neuron	0.942755
	P8524_1362	CTRL	Neuron	1.6093
	P8524_1370	CTRL	Neuron	1.54796
	P10008_1003	CTRL	Neuron	1.76331
	P10008_1005	CTRL	Neuron	0.564562
	P10008_1006	CTRL	Neuron	0.471789
	P10008_1007	CTRL	Neuron	1.20351
	P10008_1011	CTRL	Neuron	1.75519
	P10008_1012	CTRL	Neuron	1.81653
	P10008_1013	CTRL	Neuron	1.7834
	P10008_1016	CTRL	Neuron	1.32225
	P10008_1017	CTRL	Neuron	1.79803
	P10008_1019	CTRL	Neuron	1.35352
	P10008_1020	CTRL	Neuron	1.37548
	P10008_1021	CTRL	Neuron	1.81751
	P10008_1023	CTRL	Neuron	1.21877
	P10008_1025	CTRL	Neuron	0.786671
	P10008_1028	CTRL	Neuron	1.08734
	P10008_1029	CTRL	Neuron	2.21317
	P10008_1031	CTRL	Neuron	1.77776
	P10008_1032	CTRL	Neuron	1.73067
	P10008_1035	CTRL	Neuron	1.34403
	P10008_1036	CTRL	Neuron	1.79523
	P10008_1038	CTRL	Neuron	1.91132
	P10008_1039	CTRL	Neuron	1.71651
	P10008_1040	CTRL	Neuron	1.6311
	P10008_1042	CTRL	Neuron	1.70478
	P10008_1043	CTRL	Motorneuron	2.10893
	P10008_1044	CTRL	Neuron	0
	P10008_1045	CTRL	Neuron	0.252967
	P10008_1046	CTRL	v2a	0.332574
	P10008_1047	CTRL	Neuron	0
	P10008_1048	CTRL	Neuron	0.429207
	P10008_1050	CTRL	Neuron	1.91074
	P10008_1051	CTRL	Neuron	2.40448
	P10008_1053	CTRL	Neuron	2.04922
	P10008_1054	CTRL	Motorneuron	1.95892
	P10008_1056	CTRL	Neuron	2.21335
	P10008_1057	CTRL	Neuron	1.26815
	P10008_1058	CTRL	Neuron	1.97424
	P10008_1060	CTRL	Neuron	1.86644
	P10008_1061	CTRL	Neuron	2.35673
	P10008_1062	CTRL	Neuron	2.01669
	P10008_1063	CTRL	Neuron	0.288823
	P10008_1064	CTRL	Neuron	1.94436
	P10008_1067	CTRL	Neuron	0.34865
	P10008_1068	CTRL	Neuron	1.08257
	P10008_1069	CTRL	Neuron	1.84222
	P10008_1070	CTRL	Neuron	1.44976
	P10008_1071	CTRL	Neuron	2.06802
	P10008_1072	CTRL	Neuron	0
	P10008_1146	CTRL	Neuron	0
	P10008_1147	CTRL	Neuron	1.14768
	P10008_1148	CTRL	Neuron	1.87282
	P10008_1151	CTRL	Neuron	1.92476
	P10008_1154	CTRL	Neuron	1.33611
	P10008_1158	CTRL	Neuron	1.70292
	P10008_1159	CTRL	Neuron	0.672253
	P10008_1160	CTRL	Neuron	1.11108
	P10008_1161	CTRL	Neuron	1.49528
	P10008_1162	CTRL	Neuron	0.410692
	P10008_1163	CTRL	Neuron	0.457623
	P10008_1164	CTRL	Neuron	2.02577
	P10008_1165	CTRL	Neuron	1.85405
	P10008_1167	CTRL	Neuron	1.12825
	P10814_1001	CTRL	Neuron	2.06806
	P10814_1003	CTRL	Neuron	1.80739
	P10814_1004	CTRL	Neuron	1.65536
	P10814_1007	CTRL	Neuron	1.76997
	P10814_1008	CTRL	Neuron	1.84382
	P10814_1012	CTRL	Motorneuron	1.77253
	P10814_1016	CTRL	Neuron	2.05672
	P10814_1017	CTRL	Neuron	2.01075
	P10814_1018	CTRL	Neuron	2.05127
	P10814_1020	CTRL	Neuron	2.10728
	P10814_1024	CTRL	Motorneuron	2.07086
	P10814_1121	CTRL	Motorneuron	1.82662
	P10814_1123	CTRL	Neuron	2.23384
	P10814_1124	CTRL	Motorneuron	2.04769
	P10814_1126	CTRL	Neuron	2.03492
	P10814_1127	CTRL	Neuron	1.33865
	P10814_1129	CTRL	Neuron	2.4589
	P10814_1131	CTRL	Neuron	2.33104
	P10814_1132	CTRL	Neuron	1.91701
	P10814_1133	CTRL	Motorneuron	1.88637
	P10814_1134	CTRL	Neuron	1.69702
	P10814_1138	CTRL	Neuron	1.11991
	P10814_1139	CTRL	Neuron	2.02013
	P10814_1141	CTRL	Neuron	2.20826
	P10814_1143	CTRL	Motorneuron	1.48425
	P10814_1144	CTRL	Neuron	2.10362
	P10814_1171	CTRL	Neuron	1.17898
	P10814_1172	CTRL	Neuron	1.74948
	P10814_1173	CTRL	Neuron	1.39275
	P10814_1176	CTRL	Neuron	1.79455
	P10814_1178	CTRL	Motorneuron	1.73984
	P10814_1182	CTRL	Neuron	0.901951
	P10814_1184	CTRL	Neuron	1.99334
	P10814_1186	CTRL	Motorneuron	2.06504
	P10814_1189	CTRL	Neuron	1.3158
	P18001_1065	CTRL	Motorneuron	1.92363
	P18001_1067	CTRL	Neuron	0.891022
	P18001_1068	CTRL	Neuron	0.611421
	P18001_1069	CTRL	Neuron	1.71557
	P18001_1070	CTRL	Motorneuron	1.34707
	P18001_1072	CTRL	Motorneuron	1.81431
	P18001_1081	CTRL	Neuron	2.45763
	P18001_1082	CTRL	Motorneuron	1.18759
	P18001_1083	CTRL	v2a	1.72558
	P18001_1084	CTRL	Neuron	2.17542
	P18001_1086	CTRL	Neuron	2.01146
	P18001_1087	CTRL	Motorneuron	0
	P18001_1089	CTRL	Motorneuron	1.83683
	P18001_1090	CTRL	Motorneuron	2.30684
	P18001_1091	CTRL	Motorneuron	0.414318
	P18001_1092	CTRL	Motorneuron	1.66655
	P18001_1094	CTRL	Neuron	1.20382
	P18001_1095	CTRL	Neuron	1.1888
	P18001_1096	CTRL	Motorneuron	0
	P18001_1233	CTRL	Neuron	1.52716
	P18001_1234	CTRL	Motorneuron	2.14634
	P18001_1235	CTRL	Motorneuron	1.88256
	P18001_1236	CTRL	Motorneuron	0.797696
	P18001_1237	CTRL	Motorneuron	1.7395
	P18001_1238	CTRL	Motorneuron	1.99392
	P18001_1239	CTRL	Motorneuron	2.12829
	P18001_1241	CTRL	Neuron	0.843394
	P18001_1242	CTRL	Motorneuron	2.3259
	P18001_1243	CTRL	Neuron	2.00499
	P18001_1244	CTRL	v2a	1.59951
	P18001_1245	CTRL	Motorneuron	2.17625
	P18001_1246	CTRL	Motorneuron	2.05939
	P18001_1247	CTRL	Motorneuron	1.82638
	P18001_1248	CTRL	Motorneuron	2.07709
	P18001_1249	CTRL	Motorneuron	1.87722
	P18001_1250	CTRL	Motorneuron	2.06371
	P18001_1251	CTRL	Motorneuron	2.02572
	P18001_1252	CTRL	Motorneuron	0.827474
	P18001_1253	CTRL	Motorneuron	0.873483
	P18001_1254	CTRL	Motorneuron	1.76701
	P18001_1255	CTRL	Motorneuron	2.09202
	P18001_1256	CTRL	Motorneuron	1.58559
	P18001_2001	CTRL	Neuron	1.96704
	P18001_2002	CTRL	Neuron	1.74001
	P18001_2003	CTRL	Neuron	1.26868
	P18001_2004	CTRL	v2a	1.74551
	P18001_2008	CTRL	Motorneuron	1.41468
	P18001_2010	CTRL	Motorneuron	0
	P18001_2011	CTRL	Motorneuron	2.14953
	P18001_2012	CTRL	Neuron	2.22373
	P18001_2013	CTRL	Neuron	1.78613
	P18001_2015	CTRL	Neuron	1.34208
	P18001_2017	CTRL	Motorneuron	1.33932
	P18001_2018	CTRL	Motorneuron	2.02864
	P18001_2019	CTRL	Motorneuron	1.79879
	P18001_2021	CTRL	Motorneuron	1.57402
	P18001_2023	CTRL	Motorneuron	1.84233
	P18001_2024	CTRL	Motorneuron	1.52196
	P18001_2025	CTRL	Motorneuron	1.76002
	P18001_2026	CTRL	Neuron	1.69409
	P18001_2027	CTRL	Neuron	1.83336
	P18001_2028	CTRL	Neuron	2.2417
	P18001_2029	CTRL	Motorneuron	1.8173
	P18001_2031	CTRL	Motorneuron	2.03243
	P18001_2032	CTRL	Neuron	2.3244
	P18001_2257	CTRL	Motorneuron	1.999
	P18001_2258	CTRL	Motorneuron	0.728952
	P18001_2259	CTRL	Motorneuron	2.35795
	P18001_2260	CTRL	Motorneuron	1.968
	P18001_2261	CTRL	Motorneuron	1.59079
	P18001_2262	CTRL	Motorneuron	1.45772
	P18001_2263	CTRL	Neuron	1.9318
	P18001_2264	CTRL	v2a	1.45398
	P18001_2265	CTRL	Motorneuron	2.15123
	P18001_2266	CTRL	Motorneuron	1.93271
	P18001_2267	CTRL	Motorneuron	1.86175
	P18001_2268	CTRL	Motorneuron	1.54678
	P18001_2269	CTRL	v2a	2.21361
	P18001_2270	CTRL	Motorneuron	2.12515
	P18001_2271	CTRL	Motorneuron	1.80768
	P18001_2273	CTRL	Motorneuron	2.3744
	P18001_2274	CTRL	Motorneuron	1.31682
	P18001_2275	CTRL	Neuron	1.98216
	P18001_2276	CTRL	Motorneuron	1.95823
	P18001_2277	CTRL	v2a	2.00871
	P18001_2278	CTRL	Motorneuron	2.15397
	P18001_2279	CTRL	Motorneuron	2.05213
	P18001_2280	CTRL	v2a	2.17422
	P18001_2281	CTRL	Motorneuron	1.78158
	P18001_2282	CTRL	Motorneuron	2.29143
	P18001_2283	CTRL	Motorneuron	1.97486
	P18001_2284	CTRL	Motorneuron	2.17944
	P18001_2285	CTRL	Motorneuron	1.56566
	P18001_2288	CTRL	Motorneuron	1.7514
	P18001_3033	CTRL	Neuron	1.74908
	P18001_3034	CTRL	Motorneuron	1.93581
	P18001_3035	CTRL	Motorneuron	1.89575
	P18001_3036	CTRL	Motorneuron	1.96855
	P18001_3039	CTRL	Motorneuron	1.69965
	P18001_3040	CTRL	Motorneuron	1.80241
	P18001_3041	CTRL	Motorneuron	1.37594
	P18001_3042	CTRL	Motorneuron	2.11074
	P18001_3043	CTRL	Neuron	1.99215
	P18001_3044	CTRL	Neuron	1.94891
	P18001_3045	CTRL	Motorneuron	1.99644
	P18001_3048	CTRL	Motorneuron	1.83142
	P18001_3049	CTRL	Motorneuron	2.16791
	P18001_3050	CTRL	Neuron	1.74466
	P18001_3051	CTRL	Motorneuron	1.96324
	P18001_3052	CTRL	Motorneuron	0
	P18001_3053	CTRL	Motorneuron	2.12931
	P18001_3055	CTRL	Motorneuron	1.77903
	P18001_3056	CTRL	Motorneuron	1.97153
	P18001_3057	CTRL	Motorneuron	1.70077
	P18001_3058	CTRL	Motorneuron	1.98187
	P18001_3059	CTRL	Motorneuron	1.65134
	P18001_3060	CTRL	Motorneuron	2.24233
	P18001_3061	CTRL	Motorneuron	1.92272
	P18001_3062	CTRL	Motorneuron	2.16789
	P18001_3063	CTRL	Neuron	0
	P18001_3064	CTRL	Neuron	1.63341
	P18001_3193	CTRL	Motorneuron	2.04066
	P18001_3194	CTRL	v2a	1.66555
	P18001_3195	CTRL	Motorneuron	1.84336
	P18001_3196	CTRL	Motorneuron	2.24872
	P18001_3197	CTRL	Motorneuron	2.04388
	P18001_3198	CTRL	Motorneuron	1.41916
	P18001_3199	CTRL	Motorneuron	1.37866
	P18001_3200	CTRL	Motorneuron	2.08715
	P18001_3201	CTRL	Motorneuron	2.07229
	P18001_3202	CTRL	Motorneuron	1.94395
	P18001_3203	CTRL	Motorneuron	1.67109
	P18001_3204	CTRL	Neuron	1.34191
	P18001_3206	CTRL	Neuron	2.19632
	P18001_3207	CTRL	Motorneuron	2.06373
	P18001_3208	CTRL	Motorneuron	1.97986
	P18001_3209	CTRL	Motorneuron	2.06454
	P18001_3210	CTRL	Neuron	2.10261
	P18001_3213	CTRL	Neuron	2.01082
	P18001_3217	CTRL	Neuron	1.54936
	P18001_3218	CTRL	Motorneuron	1.97382
	P18001_3219	CTRL	Neuron	1.64368
	P18001_3220	CTRL	Motorneuron	1.58915
	P18001_3221	CTRL	Motorneuron	1.81005
	P18001_3222	CTRL	Neuron	1.72468
	P18001_3223	CTRL	Motorneuron	1.52698
	P18001_3224	CTRL	Neuron	1.60113
	P18001_1097	FUS_P525Lhe	Neuron	1.92772
	P18001_1098	FUS_P525Lhe	Motorneuron	1.63119
	P18001_1099	FUS_P525Lhe	Motorneuron	2.16708
	P18001_1100	FUS_P525Lhe	Motorneuron	2.18715
	P18001_1101	FUS_P525Lhe	Neuron	2.1269
	P18001_1103	FUS_P525Lhe	Neuron	1.43622
	P18001_1104	FUS_P525Lhe	Motorneuron	1.47749
	P18001_1105	FUS_P525Lhe	Motorneuron	1.7413
	P18001_1106	FUS_P525Lhe	Motorneuron	0.304836
	P18001_1107	FUS_P525Lhe	Motorneuron	1.39742
	P18001_1108	FUS_P525Lhe	Neuron	2.01664
	P18001_1110	FUS_P525Lhe	v2a	1.92256
	P18001_1111	FUS_P525Lhe	Motorneuron	1.3915
	P18001_1112	FUS_P525Lhe	Motorneuron	1.56557
	P18001_1113	FUS_P525Lhe	Motorneuron	1.82237
	P18001_1114	FUS_P525Lhe	Motorneuron	1.82334
	P18001_1115	FUS_P525Lhe	Motorneuron	1.85597
	P18001_1116	FUS_P525Lhe	Motorneuron	2.14116
	P18001_1117	FUS_P525Lhe	Neuron	1.31311
	P18001_1118	FUS_P525Lhe	Motorneuron	1.93393
	P18001_1119	FUS_P525Lhe	Motorneuron	1.70405
	P18001_1120	FUS_P525Lhe	Motorneuron	1.66838
	P18001_1121	FUS_P525Lhe	Motorneuron	2.2891
	P18001_1122	FUS_P525Lhe	Motorneuron	1.4774
	P18001_1123	FUS_P525Lhe	Neuron	2.05461
	P18001_1125	FUS_P525Lhe	Motorneuron	1.87923
	P18001_1126	FUS_P525Lhe	Motorneuron	1.48842
	P18001_1127	FUS_P525Lhe	Motorneuron	2.07153
	P18001_1128	FUS_P525Lhe	Motorneuron	1.34719
	P18001_2129	FUS_P525Lhe	Motorneuron	2.08571
	P18001_2130	FUS_P525Lhe	Motorneuron	1.72832
	P18001_2131	FUS_P525Lhe	Neuron	2.30876
	P18001_2132	FUS_P525Lhe	v2a	2.01798
	P18001_2133	FUS_P525Lhe	Motorneuron	2.0337
	P18001_2134	FUS_P525Lhe	Motorneuron	1.90853
	P18001_2135	FUS_P525Lhe	Motorneuron	1.67121
	P18001_2136	FUS_P525Lhe	Neuron	2.19582
	P18001_2137	FUS_P525Lhe	v2a	1.92696
	P18001_2138	FUS_P525Lhe	Motorneuron	1.31144
	P18001_2139	FUS_P525Lhe	Motorneuron	1.56028
	P18001_2140	FUS_P525Lhe	Motorneuron	1.86215
	P18001_2141	FUS_P525Lhe	Motorneuron	1.49131
	P18001_2142	FUS_P525Lhe	Motorneuron	1.03238
	P18001_2143	FUS_P525Lhe	Motorneuron	1.69847
	P18001_2144	FUS_P525Lhe	Motorneuron	1.99378
	P18001_2145	FUS_P525Lhe	Motorneuron	1.79407
	P18001_2146	FUS_P525Lhe	Motorneuron	1.98502
	P18001_2147	FUS_P525Lhe	Neuron	2.21431
	P18001_2148	FUS_P525Lhe	Motorneuron	1.40463
	P18001_2149	FUS_P525Lhe	Neuron	1.96766
	P18001_2150	FUS_P525Lhe	Motorneuron	1.8174
	P18001_2151	FUS_P525Lhe	Neuron	1.77982
	P18001_2152	FUS_P525Lhe	Neuron	2.02734
	P18001_2153	FUS_P525Lhe	v2a	1.73189
	P18001_2154	FUS_P525Lhe	Neuron	2.07949
	P18001_2155	FUS_P525Lhe	Neuron	2.14096
	P18001_2156	FUS_P525Lhe	v2a	2.09354
	P18001_2157	FUS_P525Lhe	v2a	2.00003
	P18001_2158	FUS_P525Lhe	Neuron	2.10725
	P18001_2159	FUS_P525Lhe	Neuron	2.12416
	P18001_2160	FUS_P525Lhe	Motorneuron	2.09784
	P18001_3169	FUS_P525Lhe	Motorneuron	1.58112
	P18001_3170	FUS_P525Lhe	Motorneuron	0.257532
	P18001_3171	FUS_P525Lhe	Motorneuron	0.809044
	P18001_3172	FUS_P525Lhe	Motorneuron	2.20872
	P18001_3173	FUS_P525Lhe	Neuron	0.583986
	P18001_3174	FUS_P525Lhe	Motorneuron	2.28496
	P18001_3175	FUS_P525Lhe	Motorneuron	2.05641
	P18001_3176	FUS_P525Lhe	Neuron	1.06181
	P18001_3177	FUS_P525Lhe	Motorneuron	1.84838
	P18001_3178	FUS_P525Lhe	v2a	1.83083
	P18001_3179	FUS_P525Lhe	Motorneuron	1.45276
	P18001_3180	FUS_P525Lhe	Motorneuron	1.48458
	P18001_3181	FUS_P525Lhe	Motorneuron	1.98002
	P18001_3182	FUS_P525Lhe	Motorneuron	2.00825
	P18001_3183	FUS_P525Lhe	Motorneuron	2.05537
	P18001_3184	FUS_P525Lhe	Motorneuron	1.80033
	P18001_3185	FUS_P525Lhe	Neuron	2.25477
	P18001_3186	FUS_P525Lhe	Motorneuron	1.68706
	P18001_3187	FUS_P525Lhe	Neuron	1.9326
	P18001_3188	FUS_P525Lhe	Motorneuron	1.62179
	P18001_3189	FUS_P525Lhe	Motorneuron	1.8676
	P18001_3190	FUS_P525Lhe	Motorneuron	1.82556
	P18001_3191	FUS_P525Lhe	Motorneuron	1.63028
	P18001_3192	FUS_P525Lhe	Motorneuron	1.70085
	P8524_1204	FUS_P525Lho	Neuron	1.76017
	P8524_1205	FUS_P525Lho	Motorneuron	1.76769
	P8524_1206	FUS_P525Lho	Neuron	2.1034
	P8524_1214	FUS_P525Lho	Motorneuron	1.87092
	P8524_1215	FUS_P525Lho	v2a	1.91338
	P8524_1216	FUS_P525Lho	Motorneuron	2.29782
	P8524_1217	FUS_P525Lho	Neuron	1.73326
	P8524_1220	FUS_P525Lho	Neuron	2.04052
	P8524_1222	FUS_P525Lho	Neuron	1.92355
	P8524_1224	FUS_P525Lho	Motorneuron	1.98292
	P8524_1225	FUS_P525Lho	Motorneuron	1.88576
	P8524_1228	FUS_P525Lho	v2a	1.65612
	P8524_1229	FUS_P525Lho	Neuron	1.5364
	P8524_1230	FUS_P525Lho	Motorneuron	2.10724
	P8524_1231	FUS_P525Lho	Motorneuron	1.44165
	P8524_1232	FUS_P525Lho	Neuron	1.92459
	P8524_1235	FUS_P525Lho	v2a	2.09973
	P8524_1236	FUS_P525Lho	Motorneuron	1.86928
	P8524_1238	FUS_P525Lho	Motorneuron	1.34524
	P8524_1239	FUS_P525Lho	Neuron	1.92127
	P8524_1241	FUS_P525Lho	Motorneuron	2.15542
	P8524_1244	FUS_P525Lho	Neuron	2.09331
	P8524_1246	FUS_P525Lho	Neuron	1.77045
	P8524_1247	FUS_P525Lho	Neuron	1.9187
	P8524_1249	FUS_P525Lho	Neuron	1.99626
	P8524_1251	FUS_P525Lho	v2a	1.75748
	P8524_1252	FUS_P525Lho	Motorneuron	1.82005
	P8524_1253	FUS_P525Lho	v2a	1.58051
	P8524_1254	FUS_P525Lho	Neuron	1.84739
	P8524_1255	FUS_P525Lho	Motorneuron	1.82216
	P8524_1260	FUS_P525Lho	Motorneuron	1.99068
	P8524_1262	FUS_P525Lho	Neuron	1.76824
	P8524_1263	FUS_P525Lho	Motorneuron	1.60361
	P8524_1264	FUS_P525Lho	Neuron	1.78902
	P8524_1267	FUS_P525Lho	Neuron	1.34696
	P8524_1268	FUS_P525Lho	Motorneuron	1.77729
	P8524_1271	FUS_P525Lho	Motorneuron	1.60719
	P8524_1272	FUS_P525Lho	Neuron	1.54088
	P8524_1372	FUS_P525Lho	Neuron	1.91068
	P8524_1374	FUS_P525Lho	Motorneuron	1.5102
	P8524_1376	FUS_P525Lho	Neuron	1.97106
	P8524_1380	FUS_P525Lho	v2a	1.85937
	P8524_1381	FUS_P525Lho	Neuron	2.0206
	P8524_1382	FUS_P525Lho	Neuron	1.83524
	P8524_1384	FUS_P525Lho	Motorneuron	2.00766
	P8524_1389	FUS_P525Lho	Motorneuron	1.77655
	P8524_1390	FUS_P525Lho	v2a	1.79495
	P8524_1395	FUS_P525Lho	Motorneuron	1.55956
	P8524_1218	FUS_P525Lho	Neuron	1.71865
	P8524_1226	FUS_P525Lho	Motorneuron	1.64459
	P8524_1234	FUS_P525Lho	Motorneuron	1.87474
	P8524_1242	FUS_P525Lho	v2a	1.63395
	P8524_1258	FUS_P525Lho	Motorneuron	1.84875
	P8524_1274	FUS_P525Lho	v2a	1.70476
	P8524_1394	FUS_P525Lho	Neuron	1.92333
	P10008_1193	FUS_P525Lho	v2a	1.95301
	P10008_1194	FUS_P525Lho	Neuron	1.86756
	P10008_1195	FUS_P525Lho	Neuron	1.79687
	P10008_1196	FUS_P525Lho	Neuron	0
	P10008_1197	FUS_P525Lho	v2a	1.87222
	P10008_1198	FUS_P525Lho	v2a	1.86729
	P10008_1199	FUS_P525Lho	Neuron	1.21281
	P10008_1200	FUS_P525Lho	Neuron	1.46607
	P10008_1201	FUS_P525Lho	Neuron	2.10081
	P10008_1202	FUS_P525Lho	v2a	0
	P10008_1203	FUS_P525Lho	Neuron	2.4091
	P10008_1204	FUS_P525Lho	Neuron	2.22989
	P10008_1205	FUS_P525Lho	Neuron	1.91931
	P10008_1206	FUS_P525Lho	Neuron	1.72073
	P10008_1209	FUS_P525Lho	Neuron	2.07206
	P10008_1212	FUS_P525Lho	Neuron	2.2305
	P10008_1213	FUS_P525Lho	Neuron	2.24716
	P10008_1214	FUS_P525Lho	Neuron	1.99586
	P10008_1216	FUS_P525Lho	Neuron	0.521417
	P10008_1217	FUS_P525Lho	v2a	1.62203
	P10008_1222	FUS_P525Lho	Neuron	1.9676
	P10008_1223	FUS_P525Lho	Motorneuron	1.77699
	P10008_1225	FUS_P525Lho	Neuron	2.02808
	P10008_1226	FUS_P525Lho	Neuron	1.76199
	P10008_1228	FUS_P525Lho	Neuron	1.42578
	P10008_1229	FUS_P525Lho	Neuron	1.52847
	P10008_1234	FUS_P525Lho	Neuron	2.20358
	P10008_1235	FUS_P525Lho	Neuron	2.02334
	P10008_1237	FUS_P525Lho	Neuron	2.10483
	P10008_1238	FUS_P525Lho	Neuron	1.89155
	P10008_1239	FUS_P525Lho	v2a	1.50213
	P10008_1240	FUS_P525Lho	v2a	1.849
	P18001_1289	FUS_P525Lho	Motorneuron	1.91005
	P18001_1290	FUS_P525Lho	Motorneuron	2.11233
	P18001_1291	FUS_P525Lho	Motorneuron	2.13026
	P18001_1292	FUS_P525Lho	Motorneuron	1.87335
	P18001_1293	FUS_P525Lho	Motorneuron	1.92854
	P18001_1294	FUS_P525Lho	v2a	1.82775
	P18001_1295	FUS_P525Lho	Motorneuron	2.49452
	P18001_1296	FUS_P525Lho	Motorneuron	1.99413
	P18001_1297	FUS_P525Lho	Neuron	2.10493
	P18001_1298	FUS_P525Lho	Motorneuron	1.79531
	P18001_1299	FUS_P525Lho	Motorneuron	2.12059
	P18001_1300	FUS_P525Lho	Motorneuron	2.12223
	P18001_1301	FUS_P525Lho	Neuron	1.96743
	P18001_1302	FUS_P525Lho	Motorneuron	2.14772
	P18001_1303	FUS_P525Lho	Motorneuron	1.95726
	P18001_1304	FUS_P525Lho	Motorneuron	2.12039
	P18001_1305	FUS_P525Lho	Neuron	1.85533
	P18001_1306	FUS_P525Lho	Neuron	1.82002
	P18001_1307	FUS_P525Lho	Motorneuron	2.06919
	P18001_1308	FUS_P525Lho	Motorneuron	1.37819
	P18001_1309	FUS_P525Lho	Motorneuron	1.94531
	P18001_1310	FUS_P525Lho	Neuron	2.34663
	P18001_1311	FUS_P525Lho	Motorneuron	1.97504
	P18001_1312	FUS_P525Lho	Motorneuron	1.67863
	P18001_1313	FUS_P525Lho	Motorneuron	2.18803
	P18001_1315	FUS_P525Lho	Neuron	2.47218
	P18001_1316	FUS_P525Lho	Motorneuron	2.17043
	P18001_1317	FUS_P525Lho	Motorneuron	2.4457
	P18001_1318	FUS_P525Lho	Motorneuron	1.9358
	P18001_1319	FUS_P525Lho	Motorneuron	2.36841
	P18001_1320	FUS_P525Lho	Motorneuron	1.83729
	P18001_2321	FUS_P525Lho	Motorneuron	1.92821
	P18001_2322	FUS_P525Lho	Motorneuron	1.92959
	P18001_2323	FUS_P525Lho	Motorneuron	2.01976
	P18001_2324	FUS_P525Lho	Motorneuron	1.9929
	P18001_2325	FUS_P525Lho	Neuron	2.09103
	P18001_2326	FUS_P525Lho	Motorneuron	2.40001
	P18001_2327	FUS_P525Lho	Motorneuron	1.63646
	P18001_2328	FUS_P525Lho	Motorneuron	2.01927
	P18001_2329	FUS_P525Lho	Neuron	2.12531
	P18001_2330	FUS_P525Lho	Motorneuron	2.11788
	P18001_2331	FUS_P525Lho	Motorneuron	2.19009
	P18001_2332	FUS_P525Lho	Motorneuron	2.35698
	P18001_2333	FUS_P525Lho	Motorneuron	1.90623
	P18001_2334	FUS_P525Lho	Motorneuron	2.15946
	P18001_2335	FUS_P525Lho	Motorneuron	1.9089
	P18001_2336	FUS_P525Lho	Motorneuron	2.02786
	P18001_2337	FUS_P525Lho	Motorneuron	1.97888
	P18001_2338	FUS_P525Lho	Motorneuron	1.94209
	P18001_2339	FUS_P525Lho	Neuron	2.31581
	P18001_2340	FUS_P525Lho	Motorneuron	2.23619
	P18001_2341	FUS_P525Lho	Neuron	2.36695
	P18001_2342	FUS_P525Lho	Motorneuron	2.14888
	P18001_2343	FUS_P525Lho	Motorneuron	1.74911
	P18001_2344	FUS_P525Lho	Motorneuron	2.33729
	P18001_2345	FUS_P525Lho	Motorneuron	1.74807
	P18001_2346	FUS_P525Lho	Motorneuron	2.22485
	P18001_2347	FUS_P525Lho	Motorneuron	1.96935
	P18001_2348	FUS_P525Lho	Motorneuron	2.2249
	P18001_2349	FUS_P525Lho	Motorneuron	2.22215
	P18001_2350	FUS_P525Lho	Motorneuron	2.12013
	P18001_2351	FUS_P525Lho	Neuron	2.47074
	P18001_2352	FUS_P525Lho	Motorneuron	1.98058
	P18001_3353	FUS_P525Lho	Neuron	2.2799
	P18001_3354	FUS_P525Lho	Motorneuron	2.31096
	P18001_3356	FUS_P525Lho	Motorneuron	2.30013
	P18001_3357	FUS_P525Lho	Motorneuron	2.26572
	P18001_3358	FUS_P525Lho	Motorneuron	2.10332
	P18001_3360	FUS_P525Lho	Motorneuron	2.20315
	P18001_3361	FUS_P525Lho	Motorneuron	2.04908
	P18001_3362	FUS_P525Lho	Motorneuron	2.01191
	P18001_3364	FUS_P525Lho	Motorneuron	1.80299
	P18001_3365	FUS_P525Lho	Neuron	2.2061
	P18001_3366	FUS_P525Lho	Motorneuron	2.33469
	P18001_3367	FUS_P525Lho	Motorneuron	2.10784
	P18001_3368	FUS_P525Lho	Motorneuron	2.26942
	P18001_3369	FUS_P525Lho	Motorneuron	2.20076
	P18001_3370	FUS_P525Lho	Motorneuron	1.7567
	P18001_3371	FUS_P525Lho	Motorneuron	1.92282
	P18001_3372	FUS_P525Lho	Neuron	1.97925
	P18001_3373	FUS_P525Lho	Motorneuron	2.20527
	P18001_3374	FUS_P525Lho	Motorneuron	2.24923
	P18001_3375	FUS_P525Lho	Motorneuron	2.15184
	P18001_3376	FUS_P525Lho	Motorneuron	1.97067
	P18001_3377	FUS_P525Lho	Motorneuron	1.947
	P18001_3379	FUS_P525Lho	Motorneuron	1.797
	P18001_3380	FUS_P525Lho	Motorneuron	1.9968
	P18001_3381	FUS_P525Lho	Motorneuron	1.90991
	P18001_3382	FUS_P525Lho	Motorneuron	2.01724
	P18001_3383	FUS_P525Lho	Motorneuron	2.26007
	P18001_3384	FUS_P525Lho	Motorneuron	2.31826
	P9504_5140	FUS_R495X	Neuron	2.24136
	P9504_5142	FUS_R495X	Neuron	1.42869
	P9504_5143	FUS_R495X	Neuron	1.81183
	P9504_5145	FUS_R495X	Neuron	2.0694
	P9504_5146	FUS_R495X	Motorneuron	2.12672
	P9504_5149	FUS_R495X	Neuron	1.29473
	P9504_5151	FUS_R495X	Neuron	1.90626
	P9504_5152	FUS_R495X	Motorneuron	1.59272
	P9504_5153	FUS_R495X	Motorneuron	1.56878
	P9504_5154	FUS_R495X	Neuron	1.21582
	P9504_5155	FUS_R495X	Motorneuron	1.94752
	P9504_5156	FUS_R495X	Motorneuron	1.70079
	P9504_5158	FUS_R495X	Motorneuron	1.29817
	P9504_5159	FUS_R495X	Neuron	1.88535
	P9504_5160	FUS_R495X	Neuron	1.83572
	P9504_5161	FUS_R495X	v2a	1.23854
	P9504_5162	FUS_R495X	Neuron	2.21848
	P9504_5163	FUS_R495X	Neuron	1.96348
	P9504_5166	FUS_R495X	Neuron	2.01765
	P9504_5167	FUS_R495X	Neuron	2.24036
	P9504_5168	FUS_R495X	Neuron	2.30147
	P9504_5169	FUS_R495X	Neuron	2.0545
	P9504_5170	FUS_R495X	Neuron	1.94254
	P9504_5171	FUS_R495X	Neuron	1.84918
	P9504_5172	FUS_R495X	v2a	1.70279
	P9504_5173	FUS_R495X	Neuron	1.79578
	P9504_5174	FUS_R495X	v2a	1.37146
	P9504_5176	FUS_R495X	v2a	1.69559
	P9504_5177	FUS_R495X	v2a	1.888
	P9504_5178	FUS_R495X	Neuron	1.48301
	P9504_5179	FUS_R495X	Motorneuron	2.3695
	P9504_5181	FUS_R495X	Neuron	1.58999
	P9504_5182	FUS_R495X	Motorneuron	1.57144
	P9504_5183	FUS_R495X	Neuron	1.35137
	P9504_5184	FUS_R495X	Neuron	1.75822
	P9504_5185	FUS_R495X	v2a	1.86603
	P9504_5187	FUS_R495X	Neuron	0.928915
	P9504_5188	FUS_R495X	Neuron	1.93624
	P9504_5189	FUS_R495X	Neuron	2.32037
	P9504_5190	FUS_R495X	Motorneuron	1.81003
	P9504_5191	FUS_R495X	Neuron	1.82084
	P9504_5192	FUS_R495X	Neuron	1.97835
	P9504_5193	FUS_R495X	Motorneuron	1.60997
	P9504_5194	FUS_R495X	Neuron	1.99101
	P9504_5195	FUS_R495X	Motorneuron	1.79941
	P9504_5196	FUS_R495X	Motorneuron	1.98607
	P9504_5197	FUS_R495X	Motorneuron	1.53324
	P9504_5198	FUS_R495X	Neuron	1.75692
	P9504_5199	FUS_R495X	Neuron	2.08979
	P9504_5200	FUS_R495X	Motorneuron	1.80949
	P9504_5201	FUS_R495X	Motorneuron	1.73377
	P9504_5203	FUS_R495X	Motorneuron	2.08161
	P9504_5204	FUS_R495X	v2a	1.02731
	P9504_5206	FUS_R495X	v2a	1.46864
	P9504_5207	FUS_R495X	Motorneuron	2.66601
	P9504_5208	FUS_R495X	Motorneuron	1.66481
	P9504_5209	FUS_R495X	Neuron	1.68634
	P9504_5210	FUS_R495X	Neuron	2.04555
	P9504_5211	FUS_R495X	Motorneuron	0.993191
	P9504_5356	FUS_R495X	Motorneuron	2.08749
	P9504_5357	FUS_R495X	Neuron	2.14184
	P9504_5358	FUS_R495X	Neuron	1.82542
	P9504_5359	FUS_R495X	Neuron	2.11708
	P9504_5360	FUS_R495X	Neuron	1.36845
	P9504_5361	FUS_R495X	Neuron	1.67531
	P9504_5363	FUS_R495X	Motorneuron	1.49711
	P9504_5365	FUS_R495X	Neuron	1.77035
	P9504_5366	FUS_R495X	Neuron	1.89417
	P9504_5367	FUS_R495X	Neuron	1.57408
	P9504_5370	FUS_R495X	Motorneuron	1.86375
	P9504_5372	FUS_R495X	Neuron	1.50641
	P9504_5373	FUS_R495X	Neuron	1.73524
	P9504_5374	FUS_R495X	Neuron	1.51422
	P9504_5375	FUS_R495X	Neuron	2.26471
	P9504_5376	FUS_R495X	Motorneuron	1.72058
	P9504_5377	FUS_R495X	Neuron	1.7808
	P9504_5378	FUS_R495X	Neuron	2.22017
	P9504_5379	FUS_R495X	Neuron	2.12578
	P10008_1241	FUS_R495X	Motorneuron	2.02373
	P10008_1244	FUS_R495X	Motorneuron	1.63466
	P10008_1245	FUS_R495X	Neuron	2.02829
	P10008_1247	FUS_R495X	Neuron	2.23592
	P10008_1251	FUS_R495X	Neuron	2.06915
	P10008_1252	FUS_R495X	Neuron	2.11013
	P10008_1254	FUS_R495X	Neuron	1.86663
	P10008_1255	FUS_R495X	Neuron	2.29408
	P10008_1257	FUS_R495X	Neuron	1.79595
	P10008_1259	FUS_R495X	Neuron	1.90199
	P10008_1261	FUS_R495X	Neuron	2.08368
	P10008_1262	FUS_R495X	Motorneuron	1.97993
	P10008_1264	FUS_R495X	Neuron	1.56042
	P10008_1265	FUS_R495X	Neuron	1.86397
	P10008_1266	FUS_R495X	Motorneuron	1.89041
	P10008_1268	FUS_R495X	v2a	1.97926
	P10008_1269	FUS_R495X	Neuron	1.94478
	P10008_1270	FUS_R495X	Motorneuron	1.79753
	P10008_1276	FUS_R495X	Neuron	2.33262
	P10008_1277	FUS_R495X	Neuron	1.79125
	P10008_1279	FUS_R495X	Neuron	2.25561
	P10008_1280	FUS_R495X	Neuron	1.94423
	P10008_1283	FUS_R495X	Neuron	2.29
	P10008_1284	FUS_R495X	Neuron	1.96963
	P10008_1285	FUS_R495X	Neuron	2.11779
	P10008_1286	FUS_R495X	Neuron	2.22267
	P10008_1287	FUS_R495X	Neuron	1.68716
	P10008_1288	FUS_R495X	v2a	1.47938
	P18001_1193	FUS_R495X	v2a	1.94337
	P18001_1194	FUS_R495X	Motorneuron	1.49521
	P18001_1195	FUS_R495X	Motorneuron	1.63389
	P18001_1196	FUS_R495X	v2a	2.20464
	P18001_1197	FUS_R495X	v2a	1.63492
	P18001_1198	FUS_R495X	v2a	1.89777
	P18001_1199	FUS_R495X	Motorneuron	1.01413
	P18001_1200	FUS_R495X	v2a	1.96797
	P18001_1201	FUS_R495X	Motorneuron	1.57622
	P18001_1202	FUS_R495X	Motorneuron	1.4928
	P18001_1203	FUS_R495X	Motorneuron	2.12804
	P18001_1204	FUS_R495X	Neuron	2.38305
	P18001_1205	FUS_R495X	Neuron	2.16838
	P18001_1206	FUS_R495X	Motorneuron	1.77073
	P18001_1207	FUS_R495X	Motorneuron	1.50494
	P18001_1208	FUS_R495X	Neuron	1.92758
	P18001_1209	FUS_R495X	Motorneuron	1.44302
	P18001_1210	FUS_R495X	Motorneuron	1.67092
	P18001_1211	FUS_R495X	Neuron	1.44364
	P18001_1212	FUS_R495X	Motorneuron	2.03877
	P18001_1213	FUS_R495X	Motorneuron	1.66078
	P18001_1214	FUS_R495X	Motorneuron	1.49982
	P18001_1215	FUS_R495X	Motorneuron	2.0117
	P18001_1216	FUS_R495X	Motorneuron	1.71494
	P18001_1217	FUS_R495X	Motorneuron	1.98949
	P18001_1218	FUS_R495X	Neuron	1.8392
	P18001_1219	FUS_R495X	Motorneuron	1.96395
	P18001_1220	FUS_R495X	Motorneuron	2.10992
	P18001_1221	FUS_R495X	Motorneuron	1.63332
	P18001_1222	FUS_R495X	Motorneuron	1.95147
	P18001_1223	FUS_R495X	Motorneuron	1.66931
	P18001_2225	FUS_R495X	v2a	1.44572
	P18001_2226	FUS_R495X	v2a	2.09683
	P18001_2227	FUS_R495X	Motorneuron	2.13909
	P18001_2228	FUS_R495X	Motorneuron	2.04811
	P18001_2229	FUS_R495X	Motorneuron	1.75584
	P18001_2230	FUS_R495X	Neuron	1.89097
	P18001_2231	FUS_R495X	Motorneuron	1.69199
	P18001_2232	FUS_R495X	v2a	2.23305
	P18001_2233	FUS_R495X	Motorneuron	1.9618
	P18001_2234	FUS_R495X	Motorneuron	0.963712
	P18001_2235	FUS_R495X	Motorneuron	1.49811
	P18001_2236	FUS_R495X	Motorneuron	1.83371
	P18001_2237	FUS_R495X	Neuron	2.3372
	P18001_2238	FUS_R495X	Neuron	1.68485
	P18001_2239	FUS_R495X	Motorneuron	1.46208
	P18001_2240	FUS_R495X	Neuron	1.77504
	P18001_2241	FUS_R495X	Motorneuron	1.52621
	P18001_2242	FUS_R495X	Motorneuron	2.09902
	P18001_2243	FUS_R495X	v2a	1.74665
	P18001_2244	FUS_R495X	Motorneuron	1.79017
	P18001_2245	FUS_R495X	Motorneuron	1.45309
	P18001_2246	FUS_R495X	Motorneuron	1.28496
	P18001_2247	FUS_R495X	Motorneuron	1.62074
	P18001_2248	FUS_R495X	v2a	1.42391
	P18001_2249	FUS_R495X	Neuron	1.71217
	P18001_2250	FUS_R495X	Motorneuron	2.02324
	P18001_2251	FUS_R495X	v2a	1.96505
	P18001_2252	FUS_R495X	v2a	1.97391
	P18001_2253	FUS_R495X	Motorneuron	1.94754
	P18001_2254	FUS_R495X	v2a	1.96109
	P18001_2255	FUS_R495X	Motorneuron	1.0112
	P18001_2256	FUS_R495X	Motorneuron	1.71283
	P18001_3257	FUS_R495X	Motorneuron	1.83684
	P18001_3258	FUS_R495X	Motorneuron	0.277043
	P18001_3259	FUS_R495X	Motorneuron	1.74348
	P18001_3260	FUS_R495X	Motorneuron	1.14644
	P18001_3261	FUS_R495X	Motorneuron	2.04501
	P18001_3262	FUS_R495X	Motorneuron	1.63465
	P18001_3263	FUS_R495X	Neuron	1.78922
	P18001_3264	FUS_R495X	Neuron	2.09695
	P18001_3265	FUS_R495X	v2a	1.68732
	P18001_3266	FUS_R495X	Motorneuron	1.43134
	P18001_3267	FUS_R495X	Motorneuron	1.87168
	P18001_3268	FUS_R495X	Neuron	1.12774
	P18001_3270	FUS_R495X	Motorneuron	1.57082
	P18001_3272	FUS_R495X	Motorneuron	1.72765
	P18001_3273	FUS_R495X	Neuron	2.00746
	P18001_3274	FUS_R495X	v2a	2.3421
	P18001_3275	FUS_R495X	Motorneuron	1.38002
	P18001_3276	FUS_R495X	Motorneuron	1.55842
	P18001_3277	FUS_R495X	Motorneuron	2.01371
	P18001_3278	FUS_R495X	v2a	1.99026
	P18001_3279	FUS_R495X	Motorneuron	1.67554
	P18001_3280	FUS_R495X	Neuron	1.87154
	P18001_3281	FUS_R495X	Neuron	1.90478
	P18001_3282	FUS_R495X	Motorneuron	1.91563
	P18001_3283	FUS_R495X	Motorneuron	1.72594
	P18001_3284	FUS_R495X	Neuron	1.67095
	P18001_3285	FUS_R495X	Neuron	1.90776
	P18001_3286	FUS_R495X	Motorneuron	1.49197
	P18001_3287	FUS_R495X	Neuron	1.56017
	P18001_3288	FUS_R495X	Neuron	1.77839

## Sheet: Figure_1i_&_3h
Figures 1i & 3h	Upset DEGs mutant compared to control
	Cell_line	Gene	Regulation	Cell_types
	FUS_KO	AAK1	up	MN
	FUS_KO	ABCG1	up	Other
	FUS_KO	ABRAXAS1	down	V2a
	FUS_KO	AC010616.1	down	V2a
	FUS_KO	ACHE	down	MN
	FUS_KO	ACSL4	up	MN
	FUS_KO	ACTN4	down	MN
	FUS_KO	ACTR10	down	Other
	FUS_KO	ACVR2B	down	V2a
	FUS_KO	ACYP1	up	MN
	FUS_KO	ADAMTS2	down	MN
	FUS_KO	ADAT2	up	MN
	FUS_KO	ADCY9	up	Other
	FUS_KO	ADM2	down	MN
	FUS_KO	ADRA1A	down	V2a
	FUS_KO	AFAP1	up	MN
	FUS_KO	AGBL4	up	V2a
	FUS_KO	AHCYL1	up	MN
	FUS_KO	AKAP12	up	MN
	FUS_KO	AKIRIN2	up	MN
	FUS_KO	AKNA	down	V2a
	FUS_KO	AKR1B1	down	Other
	FUS_KO	AL136454.1	down	MN
	FUS_KO	ALDH7A1	down	MN
	FUS_KO	ALDOA	up	MN;V2a
	FUS_KO	ALDOA	up	MN;V2a
	FUS_KO	ALDOC	up	MN;V2a
	FUS_KO	ALDOC	up	MN;V2a
	FUS_KO	AMFR	up	Other
	FUS_KO	AMY1A	up	MN
	FUS_KO	ANGPT1	down	V2a
	FUS_KO	ANKIB1	up	MN
	FUS_KO	ANKRD1	up	Other
	FUS_KO	ANKRD20A4	down	MN
	FUS_KO	ANKRD35	up	V2a
	FUS_KO	ANKRD46	up	MN
	FUS_KO	ANXA2	down	MN;V2a
	FUS_KO	ANXA2	down	MN;V2a
	FUS_KO	AP2A1	up	Other
	FUS_KO	AP4E1	up	Other
	FUS_KO	AP5M1	up	MN
	FUS_KO	APEX2	down	MN
	FUS_KO	APOBEC3G	down	MN
	FUS_KO	APOE	down	V2a
	FUS_KO	APOOL	up	Other
	FUS_KO	ARCN1	up	MN
	FUS_KO	ARHGAP18	down	MN
	FUS_KO	ARHGAP36	down	MN
	FUS_KO	ARHGEF10	down	Other
	FUS_KO	ARHGEF2	down	V2a
	FUS_KO	ARHGEF26	up	Other
	FUS_KO	ARHGEF7	up	MN
	FUS_KO	ARHGEF9	up	MN
	FUS_KO	ARID3A	up	Other
	FUS_KO	ARID3C	up	V2a
	FUS_KO	ARL5A	up	MN
	FUS_KO	ARL5B	up	MN
	FUS_KO	ARMC2	down	MN
	FUS_KO	ARMH1	down	MN
	FUS_KO	ASB2	down	V2a
	FUS_KO	ASIC4	up	MN
	FUS_KO	ASS1	down	MN;V2a
	FUS_KO	ASS1	down	MN;V2a
	FUS_KO	ATAT1	down	MN
	FUS_KO	ATF3	down	V2a
	FUS_KO	ATL3	up	Other
	FUS_KO	ATP1A3	up	MN
	FUS_KO	ATP5F1B	down	Other
	FUS_KO	ATP5F1E	down	MN
	FUS_KO	ATP5MC2	down	MN
	FUS_KO	ATP6V0B	down	MN
	FUS_KO	ATP9A	up	MN
	FUS_KO	ATXN10	down	Other
	FUS_KO	AXL	up	Other
	FUS_KO	B4GALT1	up	Other
	FUS_KO	BACH2	up	MN
	FUS_KO	BAIAP2	up	MN
	FUS_KO	BCAS4	down	Other
	FUS_KO	BEND6	up	Other
	FUS_KO	BEX1	down	MN
	FUS_KO	BEX2	down	V2a
	FUS_KO	BICC1	up	Other
	FUS_KO	BIRC5	up	Other
	FUS_KO	BMI1	up	MN
	FUS_KO	BMP4	down	MN
	FUS_KO	BMPR1B	up	Other
	FUS_KO	BRSK1	up	MN;Other
	FUS_KO	BRSK1	up	MN;Other
	FUS_KO	BRWD1	up	MN
	FUS_KO	BTBD17	down	V2a
	FUS_KO	BTG1	down	V2a
	FUS_KO	BTG2	down	V2a
	FUS_KO	BTN3A2	up	Other
	FUS_KO	C11orf71	down	V2a
	FUS_KO	C12orf45	down	MN
	FUS_KO	C12orf57	up	MN
	FUS_KO	C12orf60	down	MN
	FUS_KO	C12orf65	down	MN
	FUS_KO	C12orf76	up	MN
	FUS_KO	C14orf132	down	V2a
	FUS_KO	C14orf28	down	V2a
	FUS_KO	C19orf53	up	Other
	FUS_KO	C1QBP	up	MN
	FUS_KO	C1QL2	down	Other
	FUS_KO	C1QTNF4	up	MN
	FUS_KO	C1orf122	up	Other
	FUS_KO	C22orf42	down	Other;V2a
	FUS_KO	C22orf42	down	Other;V2a
	FUS_KO	C2orf73	down	MN
	FUS_KO	C5orf15	up	MN
	FUS_KO	C5orf30	up	MN
	FUS_KO	C9orf16	up	Other
	FUS_KO	CACHD1	down	V2a
	FUS_KO	CACNA1A	up	Other
	FUS_KO	CACNA1D	down	V2a
	FUS_KO	CACNA2D3	down	V2a
	FUS_KO	CACNG3	up	Other
	FUS_KO	CACNG5	down	V2a
	FUS_KO	CACNG8	down	V2a
	FUS_KO	CALCB	up	Other
	FUS_KO	CAMK1G	down	V2a
	FUS_KO	CAPZA2	up	MN
	FUS_KO	CARMIL2	down	MN
	FUS_KO	CARTPT	down	MN;Other;V2a
	FUS_KO	CARTPT	down	MN;Other;V2a
	FUS_KO	CARTPT	down	MN;Other;V2a
	FUS_KO	CATSPER2	down	Other
	FUS_KO	CBLN2	down	V2a
	FUS_KO	CBLN4	up	MN
	FUS_KO	CCDC120	up	MN
	FUS_KO	CCDC124	up	MN
	FUS_KO	CCDC130	up	MN
	FUS_KO	CCDC148	down	MN
	FUS_KO	CCDC198	down	Other
	FUS_KO	CCDC28A	down	MN
	FUS_KO	CCDC47	down	MN
	FUS_KO	CCDC7	down	MN
	FUS_KO	CCDC90B	down	MN;V2a
	FUS_KO	CCDC90B	down	MN;V2a
	FUS_KO	CCL16	up	Other
	FUS_KO	CCND1	down	MN
	FUS_KO	CCND2	down	V2a
	FUS_KO	CCNL1	down	MN
	FUS_KO	CD163L1	up	V2a
	FUS_KO	CD24	down	Other
	FUS_KO	CD36	up	Other
	FUS_KO	CD9	down	Other
	FUS_KO	CDC42	up	MN
	FUS_KO	CDCA3	down	MN
	FUS_KO	CDH18	up	Other
	FUS_KO	CDK12	up	MN
	FUS_KO	CDK6	up	Other
	FUS_KO	CDKL2	down	MN;Other
	FUS_KO	CDKL2	down	MN;Other
	FUS_KO	CDKN1A	down	MN
	FUS_KO	CEBPB	down	V2a
	FUS_KO	CEBPD	down	V2a
	FUS_KO	CEBPG	down	Other
	FUS_KO	CENPU	down	MN
	FUS_KO	CEP112	down	MN
	FUS_KO	CEP290	down	MN
	FUS_KO	CEP70	up	MN
	FUS_KO	CERS6	down	MN
	FUS_KO	CFAP36	down	MN
	FUS_KO	CFAP97	down	MN
	FUS_KO	CFC1	down	V2a
	FUS_KO	CHAC1	down	MN
	FUS_KO	CHRNA3	down	MN
	FUS_KO	CHRNA6	down	MN
	FUS_KO	CHST8	down	V2a
	FUS_KO	CILP2	down	MN
	FUS_KO	CISD2	up	MN
	FUS_KO	CKAP4	down	Other
	FUS_KO	CLDN11	up	Other
	FUS_KO	CLDN3	down	MN
	FUS_KO	CLDN5	down	MN;V2a
	FUS_KO	CLDN5	down	MN;V2a
	FUS_KO	CLEC2L	up	MN
	FUS_KO	CLIC1	down	MN
	FUS_KO	CLN3	up	MN
	FUS_KO	CLU	down	MN
	FUS_KO	CLUH	down	Other;V2a
	FUS_KO	CLUH	down	Other;V2a
	FUS_KO	CMTM4	up	MN
	FUS_KO	CNN1	down	MN
	FUS_KO	CNN2	down	MN;Other
	FUS_KO	CNN2	down	MN;Other
	FUS_KO	CNNM2	up	Other
	FUS_KO	CNOT6L	up	Other
	FUS_KO	CNTNAP4	up	V2a
	FUS_KO	COG3	up	MN
	FUS_KO	COL15A1	up	MN;Other
	FUS_KO	COL15A1	up	MN;Other
	FUS_KO	COL1A1	down	MN
	FUS_KO	COL6A1	up	MN
	FUS_KO	COPG1	down	Other
	FUS_KO	COX6A1	down	MN
	FUS_KO	COX7A2	down	MN
	FUS_KO	COX7C	up	Other
	FUS_KO	CPEB1	down	V2a
	FUS_KO	CPLX1	up	V2a
	FUS_KO	CPNE3	down	MN
	FUS_KO	CRAMP1	down	V2a
	FUS_KO	CRMP1	down	Other
	FUS_KO	CRMP1	up	MN
	FUS_KO	CRYM	down	MN
	FUS_KO	CS	down	MN
	FUS_KO	CSDE1	up	MN
	FUS_KO	CSNK1A1L	up	MN
	FUS_KO	CSNK1E	up	MN
	FUS_KO	CST3	down	MN
	FUS_KO	CTC1	down	MN
	FUS_KO	CTGF	down	MN;Other;V2a
	FUS_KO	CTGF	down	MN;Other;V2a
	FUS_KO	CTGF	down	MN;Other;V2a
	FUS_KO	CTR9	up	Other
	FUS_KO	CTSF	down	MN;V2a
	FUS_KO	CTSF	down	MN;V2a
	FUS_KO	CTXN3	up	MN
	FUS_KO	CXCL14	down	MN;V2a
	FUS_KO	CXCL14	down	MN;V2a
	FUS_KO	CXCL14	up	Other
	FUS_KO	CXCR4	up	V2a
	FUS_KO	CXXC5	down	V2a
	FUS_KO	CYB5RL	down	MN
	FUS_KO	CYCS	up	MN
	FUS_KO	DBN1	up	MN
	FUS_KO	DCX	up	MN
	FUS_KO	DCXR	up	Other
	FUS_KO	DDC	down	MN;Other;V2a
	FUS_KO	DDC	down	MN;Other;V2a
	FUS_KO	DDC	down	MN;Other;V2a
	FUS_KO	DDX19A	up	MN
	FUS_KO	DDX19B	down	MN
	FUS_KO	DDX24	up	Other
	FUS_KO	DEPTOR	down	MN
	FUS_KO	DGKD	up	MN
	FUS_KO	DHCR24	up	MN
	FUS_KO	DIO3	down	MN
	FUS_KO	DLK1	down	MN
	FUS_KO	DMPK	up	MN
	FUS_KO	DNAJA1	down	MN
	FUS_KO	DNASE2	down	MN
	FUS_KO	DNMT3A	down	V2a
	FUS_KO	DPP6	up	Other
	FUS_KO	DPYSL2	up	MN
	FUS_KO	DUS2	down	Other
	FUS_KO	DUSP4	down	V2a
	FUS_KO	DUSP7	down	V2a
	FUS_KO	DYNLL1	down	MN
	FUS_KO	DYNLRB1	down	MN
	FUS_KO	EBF1	down	V2a
	FUS_KO	ECHDC1	up	MN
	FUS_KO	ECHDC3	down	V2a
	FUS_KO	EDNRB	down	MN
	FUS_KO	EEF2	up	MN
	FUS_KO	EFNA1	up	V2a
	FUS_KO	EFNA5	up	Other
	FUS_KO	EGFR	down	V2a
	FUS_KO	EIF2S3	up	MN
	FUS_KO	EIF4EBP1	down	MN
	FUS_KO	EIF4G3	down	MN
	FUS_KO	ELOB	up	Other
	FUS_KO	EMB	down	MN
	FUS_KO	EMP2	up	Other
	FUS_KO	EMP3	down	MN;Other
	FUS_KO	EMP3	down	MN;Other
	FUS_KO	ENO1	down	MN
	FUS_KO	ENOSF1	down	MN
	FUS_KO	EPDR1	down	MN
	FUS_KO	EPHA2	down	MN
	FUS_KO	EPHA3	down	V2a
	FUS_KO	EPHA5	up	MN
	FUS_KO	EPOR	down	MN
	FUS_KO	ERICH5	down	V2a
	FUS_KO	ERP29	down	MN
	FUS_KO	ETF1	up	MN
	FUS_KO	ETV4	up	MN
	FUS_KO	ETV6	down	V2a
	FUS_KO	EVA1A	down	MN
	FUS_KO	EWSR1	up	MN
	FUS_KO	EXOC5	up	MN;Other
	FUS_KO	EXOC5	up	MN;Other
	FUS_KO	EXOSC6	up	MN
	FUS_KO	FAM120C	down	V2a
	FUS_KO	FAM131A	up	MN
	FUS_KO	FAM163B	up	MN
	FUS_KO	FAM43A	down	V2a
	FUS_KO	FAM45A	up	MN
	FUS_KO	FBLN1	down	Other
	FUS_KO	FBXO11	up	Other
	FUS_KO	FBXO5	down	MN
	FUS_KO	FCGBP	up	MN
	FUS_KO	FCGRT	down	MN
	FUS_KO	FDXR	down	MN
	FUS_KO	FEM1A	up	MN
	FUS_KO	FGF13	down	MN
	FUS_KO	FGF23	up	Other
	FUS_KO	FGFRL1	down	MN
	FUS_KO	FHL1	down	MN
	FUS_KO	FIS1	up	MN
	FUS_KO	FKBP4	down	Other
	FUS_KO	FKBP5	down	MN
	FUS_KO	FN1	up	Other
	FUS_KO	FNDC3B	down	V2a
	FUS_KO	FOXA2	down	MN;V2a
	FUS_KO	FOXA2	down	MN;V2a
	FUS_KO	FOXP2	down	MN
	FUS_KO	FREM1	up	V2a
	FUS_KO	FREM3	up	MN
	FUS_KO	FRS3	up	MN
	FUS_KO	FRZB	up	MN;V2a
	FUS_KO	FRZB	up	MN;V2a
	FUS_KO	FTL	down	MN
	FUS_KO	FUS	down	MN
	FUS_KO	FZD1	down	V2a
	FUS_KO	FZD3	up	MN
	FUS_KO	G3BP2	up	Other
	FUS_KO	GABARAP	down	MN
	FUS_KO	GABARAPL1	down	MN
	FUS_KO	GABRA2	down	MN
	FUS_KO	GABRR1	up	MN
	FUS_KO	GADD45B	down	MN
	FUS_KO	GAL	down	MN
	FUS_KO	GAP43	down	MN;V2a
	FUS_KO	GAP43	down	MN;V2a
	FUS_KO	GAREM1	up	MN
	FUS_KO	GBX2	up	V2a
	FUS_KO	GCC1	up	MN
	FUS_KO	GCK	down	V2a
	FUS_KO	GDF15	down	MN
	FUS_KO	GDI1	down	Other
	FUS_KO	GFOD2	up	MN
	FUS_KO	GNAS	down	MN;V2a
	FUS_KO	GNAS	down	MN;V2a
	FUS_KO	GNB1	up	MN
	FUS_KO	GOLIM4	up	MN
	FUS_KO	GOSR2	down	MN
	FUS_KO	GPC3	down	Other
	FUS_KO	GPM6B	up	MN
	FUS_KO	GPNMB	down	MN
	FUS_KO	GPX3	down	MN
	FUS_KO	GREM1	up	MN;Other
	FUS_KO	GREM1	up	MN;Other
	FUS_KO	GRHL1	down	MN
	FUS_KO	GRIN2A	up	MN
	FUS_KO	GRINA	up	MN
	FUS_KO	GSS	down	MN
	FUS_KO	GSTA4	down	Other
	FUS_KO	GSTO2	up	Other
	FUS_KO	GTF2I	up	MN
	FUS_KO	GUCY1A1	up	Other
	FUS_KO	HCFC1R1	down	MN
	FUS_KO	HCRT	down	MN
	FUS_KO	HDAC5	down	V2a
	FUS_KO	HEATR5A	down	MN
	FUS_KO	HEBP2	down	MN
	FUS_KO	HIF1A	down	MN
	FUS_KO	HIF3A	up	MN;Other
	FUS_KO	HIF3A	up	MN;Other
	FUS_KO	HIST1H2AE	down	MN
	FUS_KO	HIST1H2BG	down	MN
	FUS_KO	HIST1H3J	down	MN
	FUS_KO	HIST1H4C	up	Other
	FUS_KO	HLA-B	down	MN
	FUS_KO	HLA-C	down	MN
	FUS_KO	HLA-E	down	MN
	FUS_KO	HLA-F	down	MN
	FUS_KO	HMCN2	down	MN
	FUS_KO	HNRNPCL1	down	MN
	FUS_KO	HNRNPDL	up	MN
	FUS_KO	HNRNPH1	up	MN
	FUS_KO	HOMEZ	down	Other
	FUS_KO	HOXA3	up	MN
	FUS_KO	HOXB3	up	MN
	FUS_KO	HOXB6	up	MN
	FUS_KO	HRC	up	Other
	FUS_KO	HS3ST1	down	V2a
	FUS_KO	HSD11B1L	down	Other
	FUS_KO	HSD17B12	up	MN
	FUS_KO	HSD17B14	down	MN
	FUS_KO	HSP90AA1	down	MN;V2a
	FUS_KO	HSP90AA1	down	MN;V2a
	FUS_KO	HSPA1L	down	Other
	FUS_KO	HTR2A	up	Other
	FUS_KO	ID1	down	MN
	FUS_KO	ID1	up	Other
	FUS_KO	ID2	down	MN
	FUS_KO	ID3	down	MN
	FUS_KO	ID4	down	V2a
	FUS_KO	IDH1	up	MN
	FUS_KO	IER5	down	V2a
	FUS_KO	IFITM2	down	Other
	FUS_KO	IFITM2	up	V2a
	FUS_KO	IGDCC3	up	MN
	FUS_KO	IGF2BP1	down	V2a
	FUS_KO	IL13RA2	down	Other
	FUS_KO	IL17RC	down	MN
	FUS_KO	INHBA	down	MN
	FUS_KO	INO80D	down	MN
	FUS_KO	IPMK	up	MN
	FUS_KO	IQCA1	down	MN
	FUS_KO	IQCN	down	V2a
	FUS_KO	IRF1	down	MN
	FUS_KO	IRF2BP1	up	MN
	FUS_KO	IRX5	up	MN
	FUS_KO	IRX6	up	MN
	FUS_KO	ISG15	down	MN
	FUS_KO	ITSN1	down	MN
	FUS_KO	IVD	down	MN
	FUS_KO	JUN	down	V2a
	FUS_KO	KAT7	down	MN
	FUS_KO	KBTBD2	down	V2a
	FUS_KO	KCNG1	down	Other
	FUS_KO	KCNJ12	down	V2a
	FUS_KO	KCNJ15	up	Other
	FUS_KO	KCNJ16	up	Other
	FUS_KO	KCNJ3	down	V2a
	FUS_KO	KCTD12	up	Other
	FUS_KO	KCTD16	down	V2a
	FUS_KO	KCTD7	down	MN
	FUS_KO	KDELR2	up	MN
	FUS_KO	KHDRBS3	down	V2a
	FUS_KO	KHNYN	down	MN
	FUS_KO	KIAA0100	down	MN
	FUS_KO	KIAA1109	down	V2a
	FUS_KO	KIDINS220	down	V2a
	FUS_KO	KIF1A	down	V2a
	FUS_KO	KIF5C	down	V2a
	FUS_KO	KLF10	down	MN
	FUS_KO	KNG1	up	Other
	FUS_KO	KNOP1	down	V2a
	FUS_KO	KPNA2	down	MN
	FUS_KO	KRT18	down	MN;V2a
	FUS_KO	KRT18	down	MN;V2a
	FUS_KO	KRT19	down	V2a
	FUS_KO	KRT8	down	V2a
	FUS_KO	KSR1	up	Other
	FUS_KO	KTN1	down	V2a
	FUS_KO	LAMP5	up	MN;V2a
	FUS_KO	LAMP5	up	MN;V2a
	FUS_KO	LAMTOR5	down	MN
	FUS_KO	LAPTM4B	down	MN
	FUS_KO	LCMT2	up	Other
	FUS_KO	LETM2	down	V2a
	FUS_KO	LGALS3	down	MN
	FUS_KO	LHFPL5	down	MN
	FUS_KO	LHFPL6	up	MN
	FUS_KO	LIMA1	down	MN
	FUS_KO	LIN7C	up	MN
	FUS_KO	LIX1L	up	MN
	FUS_KO	LMCD1	down	MN
	FUS_KO	LMO2	up	V2a
	FUS_KO	LMOD3	up	Other
	FUS_KO	LPIN3	up	Other
	FUS_KO	LRCH1	down	MN
	FUS_KO	LRP10	down	MN
	FUS_KO	LRRC8D	up	MN
	FUS_KO	LRRCC1	down	V2a
	FUS_KO	LRRTM4	down	V2a
	FUS_KO	LSM4	down	MN
	FUS_KO	LSM7	up	MN
	FUS_KO	LUZP2	down	Other
	FUS_KO	LY6G5C	down	Other;V2a
	FUS_KO	LY6G5C	down	Other;V2a
	FUS_KO	LYPD3	down	MN
	FUS_KO	LYPD4	up	Other
	FUS_KO	LYPLA1	up	MN
	FUS_KO	LZTR1	up	MN
	FUS_KO	MAB21L1	down	MN
	FUS_KO	MACC1	up	Other
	FUS_KO	MAGEH1	up	MN
	FUS_KO	MAP1B	down	MN;V2a
	FUS_KO	MAP1B	down	MN;V2a
	FUS_KO	MAP2K5	down	V2a
	FUS_KO	MAP2K6	down	MN
	FUS_KO	MAP3K13	down	MN
	FUS_KO	MAP4	up	MN
	FUS_KO	MAPK1	down	MN
	FUS_KO	MAPK4	up	MN
	FUS_KO	MAPK6	up	MN
	FUS_KO	MAPK8IP1	down	MN
	FUS_KO	MAPRE2	up	MN
	FUS_KO	MARC2	down	MN
	FUS_KO	MARCH6	up	MN
	FUS_KO	MARK4	up	MN
	FUS_KO	MAST4	up	Other
	FUS_KO	MATR3	up	MN
	FUS_KO	MC4R	down	MN
	FUS_KO	MCC	down	MN
	FUS_KO	MCF2L	up	MN
	FUS_KO	MDFI	down	MN
	FUS_KO	ME2	up	Other
	FUS_KO	MEIS1	up	MN
	FUS_KO	METTL14	down	MN
	FUS_KO	METTL5	down	MN
	FUS_KO	MFGE8	down	MN
	FUS_KO	MFSD2B	up	MN
	FUS_KO	MFSD4A	down	V2a
	FUS_KO	MGLL	up	MN
	FUS_KO	MICAL1	down	V2a
	FUS_KO	MIXL1	up	Other
	FUS_KO	MLH3	down	MN
	FUS_KO	MMD	up	MN
	FUS_KO	MMP16	down	MN;V2a
	FUS_KO	MMP16	down	MN;V2a
	FUS_KO	MMS22L	down	MN
	FUS_KO	MN1	up	MN
	FUS_KO	MOB3B	down	V2a
	FUS_KO	MOB4	up	MN
	FUS_KO	MPLKIP	up	MN
	FUS_KO	MPZL3	down	MN
	FUS_KO	MRPL23	down	MN
	FUS_KO	MRPL33	up	MN
	FUS_KO	MRPS18C	down	MN
	FUS_KO	MRPS24	up	MN
	FUS_KO	MSN	down	MN
	FUS_KO	MSX1	down	MN;V2a
	FUS_KO	MSX1	down	MN;V2a
	FUS_KO	MT-ND4L	up	Other
	FUS_KO	MT-ND5	down	MN;V2a
	FUS_KO	MT-ND5	down	MN;V2a
	FUS_KO	MT-ND6	down	MN;V2a
	FUS_KO	MT-ND6	down	MN;V2a
	FUS_KO	MTA3	down	V2a
	FUS_KO	MTRNR2L1	up	Other
	FUS_KO	MTRNR2L3	up	Other
	FUS_KO	MVP	down	MN
	FUS_KO	MX1	down	MN
	FUS_KO	MYH10	up	MN
	FUS_KO	MYH7B	down	MN;V2a
	FUS_KO	MYH7B	down	MN;V2a
	FUS_KO	MYL12A	down	MN
	FUS_KO	MYO1D	up	MN
	FUS_KO	MYSM1	up	MN
	FUS_KO	NAA38	up	MN
	FUS_KO	NACA	up	Other
	FUS_KO	NACA2	up	Other
	FUS_KO	NAE1	up	MN
	FUS_KO	NAF1	up	V2a
	FUS_KO	NAPB	up	MN
	FUS_KO	NBDY	down	MN
	FUS_KO	NBEA	down	V2a
	FUS_KO	NBPF14	down	MN
	FUS_KO	NBPF26	down	MN
	FUS_KO	NDUFA1	down	MN
	FUS_KO	NDUFA10	down	Other
	FUS_KO	NDUFA5	up	MN
	FUS_KO	NDUFB8	down	MN
	FUS_KO	NDUFC1	up	MN
	FUS_KO	NDUFC2	down	MN
	FUS_KO	NEFL	down	V2a
	FUS_KO	NEFL	up	MN
	FUS_KO	NEFM	down	V2a
	FUS_KO	NEGR1	up	Other
	FUS_KO	NEMF	down	MN
	FUS_KO	NEU3	down	V2a
	FUS_KO	NF1	up	Other
	FUS_KO	NFE2L2	down	MN
	FUS_KO	NFKBIZ	down	V2a
	FUS_KO	NHLH2	up	MN
	FUS_KO	NHSL1	down	MN
	FUS_KO	NHSL2	down	MN;V2a
	FUS_KO	NHSL2	down	MN;V2a
	FUS_KO	NIPAL2	up	Other
	FUS_KO	NKX2-5	up	Other
	FUS_KO	NLGN1	up	MN
	FUS_KO	NOP10	down	MN
	FUS_KO	NPAS3	up	MN
	FUS_KO	NPPC	up	V2a
	FUS_KO	NPR3	down	MN
	FUS_KO	NPTX2	down	MN
	FUS_KO	NRDE2	up	Other
	FUS_KO	NREP	up	MN
	FUS_KO	NRN1	up	MN
	FUS_KO	NRXN2	up	MN
	FUS_KO	NSA2	up	MN
	FUS_KO	NSD3	down	V2a
	FUS_KO	NSG2	down	V2a
	FUS_KO	NTM	down	MN;V2a
	FUS_KO	NTM	down	MN;V2a
	FUS_KO	NTS	up	MN
	FUS_KO	NTSR1	down	Other
	FUS_KO	NUDT16	down	MN
	FUS_KO	NUDT3	down	MN;Other
	FUS_KO	NUDT3	down	MN;Other
	FUS_KO	ODAPH	down	MN
	FUS_KO	OGA	up	MN
	FUS_KO	OLFM1	down	Other;V2a
	FUS_KO	OLFM1	down	Other;V2a
	FUS_KO	OMA1	down	MN
	FUS_KO	OPCML	down	V2a
	FUS_KO	OPRM1	down	MN
	FUS_KO	OR2C3	up	Other
	FUS_KO	OSTC	down	MN
	FUS_KO	OTUD4	down	V2a
	FUS_KO	OTUD6B	up	MN;Other
	FUS_KO	OTUD6B	up	MN;Other
	FUS_KO	P2RY11	up	MN
	FUS_KO	PABPC4	up	MN
	FUS_KO	PAFAH1B2	up	MN
	FUS_KO	PAFAH1B3	up	MN
	FUS_KO	PAIP1	down	MN
	FUS_KO	PALB2	down	V2a
	FUS_KO	PAN3	up	Other
	FUS_KO	PAOX	down	V2a
	FUS_KO	PAPOLA	down	MN
	FUS_KO	PAQR3	up	MN
	FUS_KO	PARP3	down	Other;V2a
	FUS_KO	PARP3	down	Other;V2a
	FUS_KO	PAWR	down	V2a
	FUS_KO	PAX2	up	V2a
	FUS_KO	PAX5	up	Other
	FUS_KO	PCDH19	up	Other
	FUS_KO	PCDHA10	up	Other
	FUS_KO	PCDHA5	up	Other
	FUS_KO	PCDHB13	down	Other
	FUS_KO	PCDHGA10	up	Other;V2a
	FUS_KO	PCDHGA10	up	Other;V2a
	FUS_KO	PCP4	down	MN
	FUS_KO	PCP4L1	down	Other
	FUS_KO	PCSK5	up	V2a
	FUS_KO	PDCD4	down	V2a
	FUS_KO	PDGFA	up	Other
	FUS_KO	PDLIM7	down	MN
	FUS_KO	PDZRN4	up	V2a
	FUS_KO	PFN1	down	MN;Other
	FUS_KO	PFN1	down	MN;Other
	FUS_KO	PGRMC1	up	MN
	FUS_KO	PHACTR2	down	V2a
	FUS_KO	PHC2	up	MN
	FUS_KO	PHF21B	down	Other
	FUS_KO	PHF3	down	MN
	FUS_KO	PHOX2B	down	MN;Other
	FUS_KO	PHOX2B	down	MN;Other
	FUS_KO	PIAS2	up	Other
	FUS_KO	PIEZO1	down	MN
	FUS_KO	PIGN	down	MN
	FUS_KO	PIGO	down	V2a
	FUS_KO	PIMREG	down	Other
	FUS_KO	PIPOX	down	Other;V2a
	FUS_KO	PIPOX	down	Other;V2a
	FUS_KO	PIRT	down	MN
	FUS_KO	PITPNM2	up	Other
	FUS_KO	PKN2	down	V2a
	FUS_KO	PLA2G16	down	MN
	FUS_KO	PLA2G7	down	V2a
	FUS_KO	PLD3	down	MN
	FUS_KO	PLEKHA4	up	V2a
	FUS_KO	PLEKHD1	up	MN
	FUS_KO	PLEKHO2	down	MN
	FUS_KO	PLIN3	down	MN
	FUS_KO	PLPP4	down	MN;V2a
	FUS_KO	PLPP4	down	MN;V2a
	FUS_KO	PLTP	down	MN
	FUS_KO	PNLIP	down	MN
	FUS_KO	PNMA8B	down	MN
	FUS_KO	POLR1D	down	MN
	FUS_KO	POLR2G	down	MN
	FUS_KO	POLR3GL	down	Other
	FUS_KO	PPAT	down	V2a
	FUS_KO	PPDPF	up	Other
	FUS_KO	PPFIA2	down	MN
	FUS_KO	PPIE	down	MN
	FUS_KO	PPM1N	down	MN
	FUS_KO	PPP1R13L	down	V2a
	FUS_KO	PPP1R17	down	V2a
	FUS_KO	PPP2R5C	up	MN
	FUS_KO	PRKACB	up	MN
	FUS_KO	PRKAR1A	up	MN
	FUS_KO	PRKCD	down	V2a
	FUS_KO	PRKD2	up	MN
	FUS_KO	PRKG1	down	V2a
	FUS_KO	PROCA1	down	Other
	FUS_KO	PROS1	down	MN
	FUS_KO	PRPF8	up	MN
	FUS_KO	PRPH	down	MN;V2a
	FUS_KO	PRPH	down	MN;V2a
	FUS_KO	PSMA7	down	MN
	FUS_KO	PSMB1	down	MN
	FUS_KO	PSMC4	down	MN
	FUS_KO	PSMF1	down	Other
	FUS_KO	PSRC1	down	Other
	FUS_KO	PTBP2	up	MN
	FUS_KO	PTGFR	down	MN
	FUS_KO	PTHLH	up	Other
	FUS_KO	PTPRD	up	MN
	FUS_KO	PTPRG	down	V2a
	FUS_KO	PTPRT	up	MN
	FUS_KO	PTTG1	down	MN
	FUS_KO	PXDN	up	MN
	FUS_KO	PXYLP1	down	Other
	FUS_KO	QKI	up	MN
	FUS_KO	R3HDM4	up	MN
	FUS_KO	RAB11FIP1	down	MN;V2a
	FUS_KO	RAB11FIP1	down	MN;V2a
	FUS_KO	RAB11FIP2	down	MN
	FUS_KO	RAB14	up	MN
	FUS_KO	RAB18	down	Other
	FUS_KO	RAB2A	up	MN
	FUS_KO	RAB4A	down	MN
	FUS_KO	RAC1	down	Other
	FUS_KO	RAD51B	down	MN
	FUS_KO	RAMP1	down	MN
	FUS_KO	RAPGEF4	up	MN
	FUS_KO	RASGEF1B	up	Other
	FUS_KO	RASL11A	down	MN
	FUS_KO	RASL11A	up	Other
	FUS_KO	RASSF2	down	MN
	FUS_KO	RBBP4	down	Other
	FUS_KO	RBFOX1	up	MN;Other;V2a
	FUS_KO	RBFOX1	up	MN;Other;V2a
	FUS_KO	RBFOX1	up	MN;Other;V2a
	FUS_KO	RBM3	up	MN
	FUS_KO	RBPMS	down	MN
	FUS_KO	RELB	down	MN
	FUS_KO	REST	down	MN
	FUS_KO	RFNG	down	Other
	FUS_KO	RFX4	up	Other
	FUS_KO	RFX5	down	V2a
	FUS_KO	RHOC	down	MN
	FUS_KO	RILPL2	down	MN
	FUS_KO	RIMS1	down	V2a
	FUS_KO	RIT2	down	MN;V2a
	FUS_KO	RIT2	down	MN;V2a
	FUS_KO	RNF145	up	MN
	FUS_KO	RNF150	up	MN
	FUS_KO	RNF165	up	MN
	FUS_KO	ROBO3	down	MN;V2a
	FUS_KO	ROBO3	down	MN;V2a
	FUS_KO	RORA	up	Other
	FUS_KO	RPL11	up	Other
	FUS_KO	RPL12	down	MN
	FUS_KO	RPL13A	up	Other
	FUS_KO	RPL14	up	MN
	FUS_KO	RPL18	up	Other
	FUS_KO	RPL19	up	V2a
	FUS_KO	RPL23	up	MN
	FUS_KO	RPL24	up	Other;V2a
	FUS_KO	RPL24	up	Other;V2a
	FUS_KO	RPL27	up	MN;Other
	FUS_KO	RPL27	up	MN;Other
	FUS_KO	RPL3	up	MN
	FUS_KO	RPL31	up	Other
	FUS_KO	RPL32	up	Other;V2a
	FUS_KO	RPL32	up	Other;V2a
	FUS_KO	RPL35A	up	Other
	FUS_KO	RPL36	up	Other
	FUS_KO	RPL36A	up	Other
	FUS_KO	RPL37	up	Other
	FUS_KO	RPL39	down	MN
	FUS_KO	RPL39L	down	MN
	FUS_KO	RPL41	down	MN
	FUS_KO	RPL41	up	Other
	FUS_KO	RPL7	down	MN
	FUS_KO	RPL7A	up	MN
	FUS_KO	RPL7L1	down	MN
	FUS_KO	RPL9	up	Other
	FUS_KO	RPLP0	up	Other
	FUS_KO	RPLP2	up	V2a
	FUS_KO	RPS10	up	Other
	FUS_KO	RPS12	up	Other
	FUS_KO	RPS13	up	Other
	FUS_KO	RPS14	up	Other
	FUS_KO	RPS15A	up	Other
	FUS_KO	RPS16	up	Other
	FUS_KO	RPS17	up	Other
	FUS_KO	RPS18	up	Other
	FUS_KO	RPS21	up	Other
	FUS_KO	RPS23	up	MN;Other
	FUS_KO	RPS23	up	MN;Other
	FUS_KO	RPS27	up	Other
	FUS_KO	RPS27A	down	MN
	FUS_KO	RPS28	up	Other
	FUS_KO	RPS29	up	Other
	FUS_KO	RPS3	up	Other
	FUS_KO	RPS3A	down	MN
	FUS_KO	RPS4X	down	MN
	FUS_KO	RPS8	up	Other
	FUS_KO	RRAGB	down	Other
	FUS_KO	RRAGC	down	V2a
	FUS_KO	RTF1	up	Other
	FUS_KO	RTL1	down	MN
	FUS_KO	RTL5	down	V2a
	FUS_KO	RTL8A	up	MN
	FUS_KO	RTN3	up	MN
	FUS_KO	RTRAF	down	MN
	FUS_KO	RUFY3	up	MN
	FUS_KO	S100A11	down	MN
	FUS_KO	SARS	down	Other
	FUS_KO	SATB1	down	V2a
	FUS_KO	SCAND1	up	MN
	FUS_KO	SCG2	down	MN;V2a
	FUS_KO	SCG2	down	MN;V2a
	FUS_KO	SCG3	down	MN
	FUS_KO	SCML2	up	MN
	FUS_KO	SCRG1	down	V2a
	FUS_KO	SCUBE1	down	MN
	FUS_KO	SCYL3	down	V2a
	FUS_KO	SDHC	down	MN
	FUS_KO	SEC23A	up	Other
	FUS_KO	SELENOT	up	MN
	FUS_KO	SENP7	up	Other
	FUS_KO	SENP8	down	V2a
	FUS_KO	SERPINE1	down	MN
	FUS_KO	SERPINF1	down	MN
	FUS_KO	SEZ6L	down	V2a
	FUS_KO	SEZ6L2	up	MN
	FUS_KO	SF1	up	MN
	FUS_KO	SFXN3	up	MN
	FUS_KO	SGCE	up	MN
	FUS_KO	SGPP1	up	MN
	FUS_KO	SH3KBP1	up	Other
	FUS_KO	SHMT2	down	MN
	FUS_KO	SHOX	up	Other
	FUS_KO	SHTN1	up	Other
	FUS_KO	SIM1	down	MN
	FUS_KO	SIM1	up	Other
	FUS_KO	SLC13A5	up	Other
	FUS_KO	SLC16A10	down	MN
	FUS_KO	SLC18A1	down	V2a
	FUS_KO	SLC1A4	down	MN
	FUS_KO	SLC25A10	up	MN
	FUS_KO	SLC25A29	up	MN
	FUS_KO	SLC25A6	up	MN
	FUS_KO	SLC26A8	up	V2a
	FUS_KO	SLC29A2	down	Other
	FUS_KO	SLC2A4	up	Other
	FUS_KO	SLC33A1	up	V2a
	FUS_KO	SLC35A5	up	MN;Other
	FUS_KO	SLC35A5	up	MN;Other
	FUS_KO	SLC35B1	up	MN
	FUS_KO	SLC35F1	up	MN
	FUS_KO	SLC35F4	up	MN;V2a
	FUS_KO	SLC35F4	up	MN;V2a
	FUS_KO	SLITRK4	up	MN;Other
	FUS_KO	SLITRK4	up	MN;Other
	FUS_KO	SMAP1	up	MN
	FUS_KO	SMIM14	down	MN
	FUS_KO	SNAP25	up	MN
	FUS_KO	SNAP91	up	MN
	FUS_KO	SNCB	up	MN
	FUS_KO	SNCG	up	MN;V2a
	FUS_KO	SNCG	up	MN;V2a
	FUS_KO	SNF8	down	MN
	FUS_KO	SNRNP48	down	V2a
	FUS_KO	SNRNP70	down	MN
	FUS_KO	SNRPD3	down	MN
	FUS_KO	SNRPF	up	MN
	FUS_KO	SNX27	up	MN
	FUS_KO	SOCS3	down	V2a
	FUS_KO	SOD1	down	MN
	FUS_KO	SOX11	up	MN
	FUS_KO	SOX13	down	MN
	FUS_KO	SOX14	up	MN
	FUS_KO	SOX21	up	V2a
	FUS_KO	SOX4	up	MN
	FUS_KO	SP1	down	Other
	FUS_KO	SPARC	down	MN;Other
	FUS_KO	SPARC	down	MN;Other
	FUS_KO	SPATA4	up	Other
	FUS_KO	SPG7	up	Other
	FUS_KO	SPOCK1	down	V2a
	FUS_KO	SPTLC2	up	MN
	FUS_KO	SRGAP3	up	MN
	FUS_KO	SRP14	down	MN
	FUS_KO	SRP9	up	MN
	FUS_KO	SRSF3	up	MN
	FUS_KO	SST	up	Other
	FUS_KO	SSUH2	up	V2a
	FUS_KO	ST8SIA2	down	V2a
	FUS_KO	STAT2	down	Other
	FUS_KO	STAT3	down	V2a
	FUS_KO	STT3A	down	MN
	FUS_KO	STXBP5L	down	V2a
	FUS_KO	SUDS3	down	MN
	FUS_KO	SUPT5H	up	MN
	FUS_KO	SYNDIG1	up	MN
	FUS_KO	SYNM	down	V2a
	FUS_KO	SYT17	down	MN;V2a
	FUS_KO	SYT17	down	MN;V2a
	FUS_KO	SYT9	down	MN;Other
	FUS_KO	SYT9	down	MN;Other
	FUS_KO	TAC1	down	MN
	FUS_KO	TAC3	down	MN;V2a
	FUS_KO	TAC3	down	MN;V2a
	FUS_KO	TAF1D	down	MN
	FUS_KO	TAF5L	down	MN
	FUS_KO	TAGAP	down	MN
	FUS_KO	TAGAP	up	Other
	FUS_KO	TAGLN2	down	MN
	FUS_KO	TAP1	down	MN
	FUS_KO	TBC1D32	down	MN
	FUS_KO	TBCA	down	MN
	FUS_KO	TBCD	up	MN
	FUS_KO	TBCK	down	Other
	FUS_KO	TBX2	down	V2a
	FUS_KO	TCEA3	down	MN
	FUS_KO	TCEAL5	down	MN
	FUS_KO	TENM2	down	V2a
	FUS_KO	TET2	down	MN
	FUS_KO	TEX2	up	MN
	FUS_KO	TF	down	MN;Other
	FUS_KO	TF	down	MN;Other
	FUS_KO	TFAP2B	down	Other
	FUS_KO	TFAP2B	up	V2a
	FUS_KO	TGIF1	down	MN
	FUS_KO	TH	down	MN
	FUS_KO	THAP6	down	V2a
	FUS_KO	THBS4	down	MN
	FUS_KO	THNSL1	down	MN
	FUS_KO	THRAP3	down	MN
	FUS_KO	THRB	up	Other
	FUS_KO	THSD1	down	MN
	FUS_KO	THSD7B	down	V2a
	FUS_KO	THUMPD3	down	Other
	FUS_KO	TIMM8A	down	Other
	FUS_KO	TLCD1	down	MN
	FUS_KO	TLE6	down	V2a
	FUS_KO	TLX2	down	MN
	FUS_KO	TM4SF4	down	MN
	FUS_KO	TM7SF2	up	MN
	FUS_KO	TMED9	down	MN
	FUS_KO	TMEFF2	down	MN
	FUS_KO	TMEM106B	up	Other
	FUS_KO	TMEM145	down	V2a
	FUS_KO	TMEM14A	up	MN
	FUS_KO	TMEM182	down	V2a
	FUS_KO	TMEM42	down	MN
	FUS_KO	TMEM79	down	MN
	FUS_KO	TMOD1	down	V2a
	FUS_KO	TNC	down	MN
	FUS_KO	TNFRSF12A	down	MN;V2a
	FUS_KO	TNFRSF12A	down	MN;V2a
	FUS_KO	TNFRSF1A	down	MN
	FUS_KO	TNFSF13B	up	MN;Other
	FUS_KO	TNFSF13B	up	MN;Other
	FUS_KO	TNS1	down	MN
	FUS_KO	TOMM7	up	Other
	FUS_KO	TOP1	down	V2a
	FUS_KO	TOX3	up	MN
	FUS_KO	TPT1	up	MN
	FUS_KO	TRAF2	down	V2a
	FUS_KO	TRIM14	down	MN
	FUS_KO	TRPC1	down	V2a
	FUS_KO	TRPC5	down	Other;V2a
	FUS_KO	TRPC5	down	Other;V2a
	FUS_KO	TRPM3	up	V2a
	FUS_KO	TRPV2	up	V2a
	FUS_KO	TSHZ3	down	V2a
	FUS_KO	TSPYL1	up	MN
	FUS_KO	TTC3	down	V2a
	FUS_KO	TTC39C	down	MN
	FUS_KO	TTC7B	up	MN
	FUS_KO	TTN	up	MN
	FUS_KO	TUBA4A	down	MN
	FUS_KO	TUBA4A	up	Other
	FUS_KO	TUBB	down	Other
	FUS_KO	TUSC3	down	MN
	FUS_KO	TXNDC17	down	MN
	FUS_KO	TXNL4A	down	MN
	FUS_KO	TYSND1	down	Other
	FUS_KO	UBA1	down	Other
	FUS_KO	UBA52	up	Other
	FUS_KO	UBC	down	V2a
	FUS_KO	UBE2D2	down	Other
	FUS_KO	UBE2E3	down	V2a
	FUS_KO	UBE2V1	up	Other
	FUS_KO	UBL5	up	Other
	FUS_KO	UBXN4	down	MN
	FUS_KO	UCHL1	down	V2a
	FUS_KO	UNC5C	down	V2a
	FUS_KO	UNKL	down	V2a
	FUS_KO	UQCR10	up	Other
	FUS_KO	UQCRH	up	MN
	FUS_KO	USP22	down	Other
	FUS_KO	USP22	up	MN
	FUS_KO	USP27X	down	MN
	FUS_KO	USP28	down	MN;Other
	FUS_KO	USP28	down	MN;Other
	FUS_KO	USP5	down	MN
	FUS_KO	UTP3	down	V2a
	FUS_KO	UTS2	down	MN
	FUS_KO	UTS2	up	Other
	FUS_KO	UTS2B	up	MN
	FUS_KO	VANGL1	down	MN
	FUS_KO	VAX2	up	V2a
	FUS_KO	VCAN	down	V2a
	FUS_KO	VCP	up	MN
	FUS_KO	VSNL1	up	V2a
	FUS_KO	VSTM2B	up	MN
	FUS_KO	VSTM2L	up	MN
	FUS_KO	VSX2	up	MN
	FUS_KO	WARS	down	MN
	FUS_KO	WBP11	down	MN
	FUS_KO	WBP2	up	MN
	FUS_KO	WDR26	up	MN
	FUS_KO	WDR35	down	V2a
	FUS_KO	WDR66	up	Other
	FUS_KO	WIPF3	up	Other
	FUS_KO	WNT4	down	V2a
	FUS_KO	WTIP	down	V2a
	FUS_KO	XBP1	down	MN
	FUS_KO	XPR1	down	V2a
	FUS_KO	YBX3	down	MN
	FUS_KO	YOD1	up	MN
	FUS_KO	ZCCHC17	down	Other
	FUS_KO	ZCCHC18	down	V2a
	FUS_KO	ZFHX2	down	MN
	FUS_KO	ZFHX3	up	MN
	FUS_KO	ZKSCAN5	down	MN
	FUS_KO	ZMIZ1	down	V2a
	FUS_KO	ZMYM6	up	MN
	FUS_KO	ZMYND10	down	MN
	FUS_KO	ZNF10	up	MN
	FUS_KO	ZNF254	up	MN
	FUS_KO	ZNF268	up	MN
	FUS_KO	ZNF30	down	MN
	FUS_KO	ZNF316	down	Other
	FUS_KO	ZNF333	up	Other
	FUS_KO	ZNF428	down	MN
	FUS_KO	ZNF512B	up	MN
	FUS_KO	ZNF600	up	Other
	FUS_KO	ZNF619	down	MN
	FUS_KO	ZNF624	down	V2a
	FUS_KO	ZNF66	up	MN
	FUS_KO	ZNF665	down	V2a
	FUS_KO	ZNF732	up	V2a
	FUS_KO	ZNF805	down	MN
	FUS_KO	ZNF829	down	MN
	FUS_KO	ZNF862	down	Other
	FUS_KO	ZSCAN18	down	V2a
	FUS_P525L_heterozygous	AASDHPPT	up	MN
	FUS_P525L_heterozygous	ABCE1	up	MN
	FUS_P525L_heterozygous	ABHD17B	up	MN
	FUS_P525L_heterozygous	ABHD4	down	V2a
	FUS_P525L_heterozygous	ACHE	down	MN
	FUS_P525L_heterozygous	ACP1	up	MN
	FUS_P525L_heterozygous	ACTC1	down	MN
	FUS_P525L_heterozygous	ACTR10	up	MN
	FUS_P525L_heterozygous	ADCY9	down	MN;Other
	FUS_P525L_heterozygous	ADCY9	down	MN;Other
	FUS_P525L_heterozygous	ADCYAP1	down	MN
	FUS_P525L_heterozygous	AFG3L2	up	MN
	FUS_P525L_heterozygous	AGTRAP	down	MN
	FUS_P525L_heterozygous	AHI1	down	MN
	FUS_P525L_heterozygous	AHSA1	down	MN
	FUS_P525L_heterozygous	AKAP12	down	MN
	FUS_P525L_heterozygous	AL136454.1	down	MN
	FUS_P525L_heterozygous	ALG10	up	MN
	FUS_P525L_heterozygous	ALPK1	up	Other
	FUS_P525L_heterozygous	AMFR	down	MN
	FUS_P525L_heterozygous	AMY1A	up	MN
	FUS_P525L_heterozygous	AMY2B	up	MN
	FUS_P525L_heterozygous	ANAPC11	down	MN
	FUS_P525L_heterozygous	ANKMY2	up	MN
	FUS_P525L_heterozygous	ANKRD11	down	MN
	FUS_P525L_heterozygous	ANKRD46	up	MN
	FUS_P525L_heterozygous	ANKRD65	down	MN
	FUS_P525L_heterozygous	ANXA11	down	MN
	FUS_P525L_heterozygous	ANXA2	down	MN
	FUS_P525L_heterozygous	ANXA4	down	MN
	FUS_P525L_heterozygous	AP1S2	up	MN
	FUS_P525L_heterozygous	AP2S1	down	MN
	FUS_P525L_heterozygous	APCDD1	down	MN
	FUS_P525L_heterozygous	APOBEC3C	down	MN
	FUS_P525L_heterozygous	APOBEC3G	down	MN
	FUS_P525L_heterozygous	ARF5	down	MN
	FUS_P525L_heterozygous	ARFGEF3	down	MN
	FUS_P525L_heterozygous	ARHGAP24	down	MN
	FUS_P525L_heterozygous	ARHGAP36	down	MN
	FUS_P525L_heterozygous	ARHGAP36	up	Other;V2a
	FUS_P525L_heterozygous	ARHGAP36	up	Other;V2a
	FUS_P525L_heterozygous	ARHGDIA	up	MN
	FUS_P525L_heterozygous	ARHGDIG	down	MN
	FUS_P525L_heterozygous	ARID5A	down	MN
	FUS_P525L_heterozygous	ARL6IP1	up	MN
	FUS_P525L_heterozygous	ARMCX2	up	MN
	FUS_P525L_heterozygous	ARPC2	down	MN
	FUS_P525L_heterozygous	ARPC3	down	MN
	FUS_P525L_heterozygous	ASAP2	down	MN
	FUS_P525L_heterozygous	ASIC4	up	MN
	FUS_P525L_heterozygous	ATAD1	up	MN
	FUS_P525L_heterozygous	ATOX1	down	MN;Other
	FUS_P525L_heterozygous	ATOX1	down	MN;Other
	FUS_P525L_heterozygous	ATP13A3	up	MN
	FUS_P525L_heterozygous	ATP1A2	down	MN
	FUS_P525L_heterozygous	ATP1A3	up	MN
	FUS_P525L_heterozygous	ATP1B1	up	MN
	FUS_P525L_heterozygous	ATP1B2	up	MN
	FUS_P525L_heterozygous	ATP5F1A	up	MN
	FUS_P525L_heterozygous	ATP5F1B	up	MN
	FUS_P525L_heterozygous	ATP5F1D	down	MN
	FUS_P525L_heterozygous	ATP5F1E	down	MN;Other
	FUS_P525L_heterozygous	ATP5F1E	down	MN;Other
	FUS_P525L_heterozygous	ATP5MC1	down	MN
	FUS_P525L_heterozygous	ATP5MC2	down	MN
	FUS_P525L_heterozygous	ATP5MC3	down	MN
	FUS_P525L_heterozygous	ATP5MD	down	MN;Other
	FUS_P525L_heterozygous	ATP5MD	down	MN;Other
	FUS_P525L_heterozygous	ATP5ME	down	MN;Other
	FUS_P525L_heterozygous	ATP5ME	down	MN;Other
	FUS_P525L_heterozygous	ATP5MF	down	MN
	FUS_P525L_heterozygous	ATP5MPL	down	MN
	FUS_P525L_heterozygous	ATP5PF	down	MN
	FUS_P525L_heterozygous	ATP5PO	down	MN;Other
	FUS_P525L_heterozygous	ATP5PO	down	MN;Other
	FUS_P525L_heterozygous	ATP6AP2	up	MN
	FUS_P525L_heterozygous	ATP6V0B	down	MN
	FUS_P525L_heterozygous	ATP6V0C	up	MN
	FUS_P525L_heterozygous	ATP6V0E1	down	MN
	FUS_P525L_heterozygous	ATP6V1B2	up	MN
	FUS_P525L_heterozygous	ATP6V1F	down	MN
	FUS_P525L_heterozygous	ATP6V1H	up	MN
	FUS_P525L_heterozygous	ATXN7L3B	up	MN
	FUS_P525L_heterozygous	AURKAIP1	down	MN
	FUS_P525L_heterozygous	AXL	down	MN;Other
	FUS_P525L_heterozygous	AXL	down	MN;Other
	FUS_P525L_heterozygous	B2M	down	MN
	FUS_P525L_heterozygous	B3GALT1	up	MN
	FUS_P525L_heterozygous	B3GNT7	down	MN
	FUS_P525L_heterozygous	BAALC	down	MN
	FUS_P525L_heterozygous	BANF1	down	MN
	FUS_P525L_heterozygous	BCAS4	down	MN;Other;V2a
	FUS_P525L_heterozygous	BCAS4	down	MN;Other;V2a
	FUS_P525L_heterozygous	BCAS4	down	MN;Other;V2a
	FUS_P525L_heterozygous	BCL2	down	Other
	FUS_P525L_heterozygous	BCL2A1	down	MN
	FUS_P525L_heterozygous	BCL6	down	MN
	FUS_P525L_heterozygous	BEX1	down	MN;V2a
	FUS_P525L_heterozygous	BEX1	down	MN;V2a
	FUS_P525L_heterozygous	BEX2	down	MN
	FUS_P525L_heterozygous	BEX3	down	MN;Other;V2a
	FUS_P525L_heterozygous	BEX3	down	MN;Other;V2a
	FUS_P525L_heterozygous	BEX3	down	MN;Other;V2a
	FUS_P525L_heterozygous	BEX5	down	MN
	FUS_P525L_heterozygous	BHLHE40	down	MN
	FUS_P525L_heterozygous	BIRC2	up	MN
	FUS_P525L_heterozygous	BIVM	up	MN
	FUS_P525L_heterozygous	BLOC1S1	down	MN
	FUS_P525L_heterozygous	BLVRB	down	MN
	FUS_P525L_heterozygous	BMI1	down	MN
	FUS_P525L_heterozygous	BMPR1B	down	MN;Other
	FUS_P525L_heterozygous	BMPR1B	down	MN;Other
	FUS_P525L_heterozygous	BNC2	up	Other
	FUS_P525L_heterozygous	BNIP3L	up	MN
	FUS_P525L_heterozygous	BOC	up	V2a
	FUS_P525L_heterozygous	BOLA2B	down	MN
	FUS_P525L_heterozygous	BPIFC	down	MN
	FUS_P525L_heterozygous	BRD8	up	MN
	FUS_P525L_heterozygous	BRI3	down	MN
	FUS_P525L_heterozygous	BRK1	down	MN
	FUS_P525L_heterozygous	BRMS1L	up	MN
	FUS_P525L_heterozygous	BROX	up	MN
	FUS_P525L_heterozygous	BRWD1	up	MN
	FUS_P525L_heterozygous	BSG	up	MN
	FUS_P525L_heterozygous	BTBD17	down	Other
	FUS_P525L_heterozygous	BTF3	down	MN;V2a
	FUS_P525L_heterozygous	BTF3	down	MN;V2a
	FUS_P525L_heterozygous	BTF3L4	up	MN
	FUS_P525L_heterozygous	BTG2	down	MN;V2a
	FUS_P525L_heterozygous	BTG2	down	MN;V2a
	FUS_P525L_heterozygous	BTN3A2	down	Other
	FUS_P525L_heterozygous	BUD31	down	MN
	FUS_P525L_heterozygous	C11orf24	up	MN
	FUS_P525L_heterozygous	C12orf45	down	MN
	FUS_P525L_heterozygous	C12orf57	down	MN
	FUS_P525L_heterozygous	C19orf53	down	MN
	FUS_P525L_heterozygous	C19orf70	down	MN
	FUS_P525L_heterozygous	C19orf81	down	Other
	FUS_P525L_heterozygous	C1QBP	up	MN
	FUS_P525L_heterozygous	C1QL1	down	MN
	FUS_P525L_heterozygous	C1orf122	down	MN
	FUS_P525L_heterozygous	C1orf123	down	MN
	FUS_P525L_heterozygous	C4orf46	up	MN
	FUS_P525L_heterozygous	C4orf48	down	MN
	FUS_P525L_heterozygous	C5orf15	up	MN
	FUS_P525L_heterozygous	C5orf22	up	MN
	FUS_P525L_heterozygous	C5orf58	up	Other
	FUS_P525L_heterozygous	C6orf62	up	MN;Other
	FUS_P525L_heterozygous	C6orf62	up	MN;Other
	FUS_P525L_heterozygous	C9orf16	down	MN;Other
	FUS_P525L_heterozygous	C9orf16	down	MN;Other
	FUS_P525L_heterozygous	CACNA1A	down	MN
	FUS_P525L_heterozygous	CACNG3	up	MN
	FUS_P525L_heterozygous	CALB1	up	MN;V2a
	FUS_P525L_heterozygous	CALB1	up	MN;V2a
	FUS_P525L_heterozygous	CALCB	up	V2a
	FUS_P525L_heterozygous	CALD1	down	MN
	FUS_P525L_heterozygous	CALM1	down	MN
	FUS_P525L_heterozygous	CALY	down	MN
	FUS_P525L_heterozygous	CAPG	down	MN
	FUS_P525L_heterozygous	CAPRIN1	up	MN
	FUS_P525L_heterozygous	CAPZA1	up	MN
	FUS_P525L_heterozygous	CAPZA2	up	MN
	FUS_P525L_heterozygous	CAPZB	down	MN
	FUS_P525L_heterozygous	CARD19	down	MN
	FUS_P525L_heterozygous	CARHSP1	down	MN
	FUS_P525L_heterozygous	CARMIL2	down	MN
	FUS_P525L_heterozygous	CARTPT	down	MN
	FUS_P525L_heterozygous	CAST	down	V2a
	FUS_P525L_heterozygous	CASTOR2	down	MN
	FUS_P525L_heterozygous	CBFB	up	MN
	FUS_P525L_heterozygous	CBX3	up	MN
	FUS_P525L_heterozygous	CCDC117	up	V2a
	FUS_P525L_heterozygous	CCDC167	down	MN
	FUS_P525L_heterozygous	CCDC85B	down	MN
	FUS_P525L_heterozygous	CCND1	up	Other;V2a
	FUS_P525L_heterozygous	CCND1	up	Other;V2a
	FUS_P525L_heterozygous	CCNG1	up	MN
	FUS_P525L_heterozygous	CCT7	up	MN
	FUS_P525L_heterozygous	CD200	up	MN
	FUS_P525L_heterozygous	CD24	up	MN
	FUS_P525L_heterozygous	CD63	down	MN
	FUS_P525L_heterozygous	CDC23	up	MN
	FUS_P525L_heterozygous	CDC42	up	MN
	FUS_P525L_heterozygous	CDC42EP1	down	MN
	FUS_P525L_heterozygous	CDK11B	down	MN
	FUS_P525L_heterozygous	CDK6	up	Other
	FUS_P525L_heterozygous	CDKN1A	down	MN
	FUS_P525L_heterozygous	CEBPD	down	MN
	FUS_P525L_heterozygous	CEP112	down	MN
	FUS_P525L_heterozygous	CEP152	down	MN
	FUS_P525L_heterozygous	CERS6	down	MN
	FUS_P525L_heterozygous	CFC1	down	MN
	FUS_P525L_heterozygous	CFC1B	down	MN
	FUS_P525L_heterozygous	CFL1	down	MN
	FUS_P525L_heterozygous	CGA	down	MN
	FUS_P525L_heterozygous	CHCHD2	down	MN
	FUS_P525L_heterozygous	CHCHD5	down	MN
	FUS_P525L_heterozygous	CHMP5	up	MN
	FUS_P525L_heterozygous	CHRNA2	down	MN
	FUS_P525L_heterozygous	CHRNA6	down	MN
	FUS_P525L_heterozygous	CHST8	down	V2a
	FUS_P525L_heterozygous	CIAO2B	down	MN
	FUS_P525L_heterozygous	CISD1	down	MN
	FUS_P525L_heterozygous	CISD2	up	MN
	FUS_P525L_heterozygous	CLDN11	down	MN;Other
	FUS_P525L_heterozygous	CLDN11	down	MN;Other
	FUS_P525L_heterozygous	CLDN5	up	Other
	FUS_P525L_heterozygous	CLEC2D	up	MN
	FUS_P525L_heterozygous	CLIC1	down	MN
	FUS_P525L_heterozygous	CLIC5	down	MN
	FUS_P525L_heterozygous	CLIP3	up	MN
	FUS_P525L_heterozygous	CLTA	down	MN
	FUS_P525L_heterozygous	CLTB	down	MN
	FUS_P525L_heterozygous	CLU	down	MN
	FUS_P525L_heterozygous	CMPK1	up	MN
	FUS_P525L_heterozygous	CNBP	up	MN
	FUS_P525L_heterozygous	CNIH1	up	MN
	FUS_P525L_heterozygous	CNIH2	down	MN
	FUS_P525L_heterozygous	CNN1	down	MN
	FUS_P525L_heterozygous	CNOT3	up	MN
	FUS_P525L_heterozygous	CNOT8	up	MN
	FUS_P525L_heterozygous	COMMD6	down	MN;Other
	FUS_P525L_heterozygous	COMMD6	down	MN;Other
	FUS_P525L_heterozygous	COMTD1	down	MN
	FUS_P525L_heterozygous	COPE	down	MN
	FUS_P525L_heterozygous	COPRS	down	MN
	FUS_P525L_heterozygous	COPS6	down	MN
	FUS_P525L_heterozygous	COPS9	down	MN
	FUS_P525L_heterozygous	COX16	up	MN
	FUS_P525L_heterozygous	COX20	down	MN
	FUS_P525L_heterozygous	COX4I1	down	MN
	FUS_P525L_heterozygous	COX5A	down	MN
	FUS_P525L_heterozygous	COX5B	down	MN
	FUS_P525L_heterozygous	COX6A1	down	MN;Other
	FUS_P525L_heterozygous	COX6A1	down	MN;Other
	FUS_P525L_heterozygous	COX6B1	down	MN
	FUS_P525L_heterozygous	COX6C	down	MN;Other
	FUS_P525L_heterozygous	COX6C	down	MN;Other
	FUS_P525L_heterozygous	COX7A2	down	MN;Other
	FUS_P525L_heterozygous	COX7A2	down	MN;Other
	FUS_P525L_heterozygous	COX7A2L	up	MN
	FUS_P525L_heterozygous	COX7B	down	MN;Other
	FUS_P525L_heterozygous	COX7B	down	MN;Other
	FUS_P525L_heterozygous	COX7C	down	MN;Other
	FUS_P525L_heterozygous	COX7C	down	MN;Other
	FUS_P525L_heterozygous	COX8A	down	MN;Other
	FUS_P525L_heterozygous	COX8A	down	MN;Other
	FUS_P525L_heterozygous	CPSF7	up	MN
	FUS_P525L_heterozygous	CREM	down	MN
	FUS_P525L_heterozygous	CRHBP	down	MN
	FUS_P525L_heterozygous	CRIP2	down	MN
	FUS_P525L_heterozygous	CRYBG3	down	Other
	FUS_P525L_heterozygous	CSDE1	up	MN
	FUS_P525L_heterozygous	CSE1L	up	MN
	FUS_P525L_heterozygous	CSF1	down	MN
	FUS_P525L_heterozygous	CSNK2A1	up	MN
	FUS_P525L_heterozygous	CSRNP1	down	MN
	FUS_P525L_heterozygous	CSRP1	down	MN
	FUS_P525L_heterozygous	CST3	down	MN
	FUS_P525L_heterozygous	CSTB	down	MN
	FUS_P525L_heterozygous	CTGF	down	MN
	FUS_P525L_heterozygous	CTNNB1	up	MN;Other
	FUS_P525L_heterozygous	CTNNB1	up	MN;Other
	FUS_P525L_heterozygous	CTU1	down	MN
	FUS_P525L_heterozygous	CTXN3	up	MN
	FUS_P525L_heterozygous	CUEDC1	down	MN
	FUS_P525L_heterozygous	CUTA	down	MN
	FUS_P525L_heterozygous	CWC22	down	MN
	FUS_P525L_heterozygous	CXADR	up	MN
	FUS_P525L_heterozygous	CXCL14	down	MN;Other;V2a
	FUS_P525L_heterozygous	CXCL14	down	MN;Other;V2a
	FUS_P525L_heterozygous	CXCL14	down	MN;Other;V2a
	FUS_P525L_heterozygous	CXCR4	up	V2a
	FUS_P525L_heterozygous	CXXC5	down	MN;V2a
	FUS_P525L_heterozygous	CXXC5	down	MN;V2a
	FUS_P525L_heterozygous	CYB5B	up	MN
	FUS_P525L_heterozygous	CYC1	down	MN
	FUS_P525L_heterozygous	CYCS	up	MN
	FUS_P525L_heterozygous	CYGB	down	MN
	FUS_P525L_heterozygous	CYP24A1	down	MN
	FUS_P525L_heterozygous	CYP27A1	down	MN
	FUS_P525L_heterozygous	CYR61	down	MN
	FUS_P525L_heterozygous	CYSTM1	down	MN
	FUS_P525L_heterozygous	CYYR1	down	Other
	FUS_P525L_heterozygous	DAD1	down	MN
	FUS_P525L_heterozygous	DBI	down	MN;Other
	FUS_P525L_heterozygous	DBI	down	MN;Other
	FUS_P525L_heterozygous	DCK	up	MN
	FUS_P525L_heterozygous	DCLK1	down	MN
	FUS_P525L_heterozygous	DCTN3	down	MN
	FUS_P525L_heterozygous	DCUN1D1	up	MN
	FUS_P525L_heterozygous	DCUN1D2	up	MN
	FUS_P525L_heterozygous	DDA1	down	MN
	FUS_P525L_heterozygous	DDC	down	MN
	FUS_P525L_heterozygous	DDX1	up	MN
	FUS_P525L_heterozygous	DDX20	up	MN
	FUS_P525L_heterozygous	DDX5	up	MN
	FUS_P525L_heterozygous	DENND4A	down	MN
	FUS_P525L_heterozygous	DEPDC5	down	V2a
	FUS_P525L_heterozygous	DERL1	up	MN
	FUS_P525L_heterozygous	DFFA	down	MN
	FUS_P525L_heterozygous	DHCR24	up	MN
	FUS_P525L_heterozygous	DHRS3	down	MN
	FUS_P525L_heterozygous	DIO3	down	MN
	FUS_P525L_heterozygous	DIS3	down	MN
	FUS_P525L_heterozygous	DLD	up	MN
	FUS_P525L_heterozygous	DLK1	down	MN
	FUS_P525L_heterozygous	DNAJA2	up	MN
	FUS_P525L_heterozygous	DNAJB6	up	MN;Other
	FUS_P525L_heterozygous	DNAJB6	up	MN;Other
	FUS_P525L_heterozygous	DNER	up	MN
	FUS_P525L_heterozygous	DOCK6	down	MN
	FUS_P525L_heterozygous	DPM3	down	MN
	FUS_P525L_heterozygous	DPY30	down	MN
	FUS_P525L_heterozygous	DPYSL2	up	MN;V2a
	FUS_P525L_heterozygous	DPYSL2	up	MN;V2a
	FUS_P525L_heterozygous	DPYSL4	up	MN
	FUS_P525L_heterozygous	DRAM1	down	MN
	FUS_P525L_heterozygous	DRAP1	down	MN
	FUS_P525L_heterozygous	DRC3	up	MN
	FUS_P525L_heterozygous	DTX3	up	MN
	FUS_P525L_heterozygous	DUSP23	down	MN
	FUS_P525L_heterozygous	DUSP8	down	MN
	FUS_P525L_heterozygous	DYNLL1	down	MN
	FUS_P525L_heterozygous	DYNLRB1	down	MN
	FUS_P525L_heterozygous	DYNLT1	down	MN
	FUS_P525L_heterozygous	DYNLT3	up	MN
	FUS_P525L_heterozygous	ECD	up	MN
	FUS_P525L_heterozygous	ECHDC1	up	MN
	FUS_P525L_heterozygous	ECM1	down	MN
	FUS_P525L_heterozygous	EDF1	down	MN
	FUS_P525L_heterozygous	EDNRB	down	Other
	FUS_P525L_heterozygous	EDNRB	up	MN
	FUS_P525L_heterozygous	EEF1A1	up	MN;V2a
	FUS_P525L_heterozygous	EEF1A1	up	MN;V2a
	FUS_P525L_heterozygous	EEF1A2	down	MN
	FUS_P525L_heterozygous	EEF2	up	MN;Other;V2a
	FUS_P525L_heterozygous	EEF2	up	MN;Other;V2a
	FUS_P525L_heterozygous	EEF2	up	MN;Other;V2a
	FUS_P525L_heterozygous	EFCAB5	down	V2a
	FUS_P525L_heterozygous	EFEMP2	down	MN
	FUS_P525L_heterozygous	EFHC1	up	MN
	FUS_P525L_heterozygous	EFNA1	up	Other
	FUS_P525L_heterozygous	EFNA3	down	MN;V2a
	FUS_P525L_heterozygous	EFNA3	down	MN;V2a
	FUS_P525L_heterozygous	EGFR	down	MN
	FUS_P525L_heterozygous	EHMT1	down	MN
	FUS_P525L_heterozygous	EID1	up	MN;Other
	FUS_P525L_heterozygous	EID1	up	MN;Other
	FUS_P525L_heterozygous	EIF2S3	up	MN
	FUS_P525L_heterozygous	EIF3K	down	MN
	FUS_P525L_heterozygous	EIF3L	up	Other
	FUS_P525L_heterozygous	EIF4E	up	MN
	FUS_P525L_heterozygous	EIF4G3	down	MN
	FUS_P525L_heterozygous	EIF5A	down	MN
	FUS_P525L_heterozygous	EIF5AL1	down	MN
	FUS_P525L_heterozygous	EIF6	down	MN
	FUS_P525L_heterozygous	ELFN1	down	MN
	FUS_P525L_heterozygous	ELOB	down	MN;Other
	FUS_P525L_heterozygous	ELOB	down	MN;Other
	FUS_P525L_heterozygous	ELOVL4	up	MN
	FUS_P525L_heterozygous	ELOVL5	up	MN
	FUS_P525L_heterozygous	EMP2	down	MN
	FUS_P525L_heterozygous	ENO1	down	MN
	FUS_P525L_heterozygous	EP300	down	MN
	FUS_P525L_heterozygous	EPHA7	up	MN
	FUS_P525L_heterozygous	EPHX1	up	MN
	FUS_P525L_heterozygous	EPM2AIP1	up	MN
	FUS_P525L_heterozygous	EPN1	up	MN
	FUS_P525L_heterozygous	EPPK1	down	MN
	FUS_P525L_heterozygous	EPS8L2	down	MN
	FUS_P525L_heterozygous	ERBB3	down	MN
	FUS_P525L_heterozygous	ERCC1	down	MN
	FUS_P525L_heterozygous	ERLEC1	up	MN
	FUS_P525L_heterozygous	ERP29	down	MN
	FUS_P525L_heterozygous	ETFB	down	MN
	FUS_P525L_heterozygous	EVA1A	down	MN
	FUS_P525L_heterozygous	EXOC5	up	MN
	FUS_P525L_heterozygous	EXOSC6	up	MN
	FUS_P525L_heterozygous	EYA1	down	MN
	FUS_P525L_heterozygous	F2RL1	down	MN
	FUS_P525L_heterozygous	F8A2	down	MN
	FUS_P525L_heterozygous	FAAP20	down	MN
	FUS_P525L_heterozygous	FAM122B	up	MN
	FUS_P525L_heterozygous	FAM131C	down	MN
	FUS_P525L_heterozygous	FAM177A1	up	MN
	FUS_P525L_heterozygous	FAM3C	up	MN
	FUS_P525L_heterozygous	FAM49B	up	MN
	FUS_P525L_heterozygous	FAM50A	down	MN
	FUS_P525L_heterozygous	FAM83G	down	MN
	FUS_P525L_heterozygous	FAM84A	up	MN;V2a
	FUS_P525L_heterozygous	FAM84A	up	MN;V2a
	FUS_P525L_heterozygous	FAM89B	down	MN
	FUS_P525L_heterozygous	FANK1	down	MN
	FUS_P525L_heterozygous	FAU	down	MN;Other
	FUS_P525L_heterozygous	FAU	down	MN;Other
	FUS_P525L_heterozygous	FBP1	up	Other
	FUS_P525L_heterozygous	FBXL3	up	MN
	FUS_P525L_heterozygous	FBXO10	up	MN
	FUS_P525L_heterozygous	FCGRT	down	MN
	FUS_P525L_heterozygous	FDFT1	up	MN
	FUS_P525L_heterozygous	FGF12	up	MN
	FUS_P525L_heterozygous	FGF19	up	MN
	FUS_P525L_heterozygous	FGF23	down	Other
	FUS_P525L_heterozygous	FGF5	down	MN
	FUS_P525L_heterozygous	FKBP10	down	MN
	FUS_P525L_heterozygous	FKBP1A	up	MN
	FUS_P525L_heterozygous	FKBP1B	down	MN;V2a
	FUS_P525L_heterozygous	FKBP1B	down	MN;V2a
	FUS_P525L_heterozygous	FKBP1C	up	MN
	FUS_P525L_heterozygous	FKBP2	down	MN
	FUS_P525L_heterozygous	FKBP3	down	MN
	FUS_P525L_heterozygous	FKBP8	up	MN
	FUS_P525L_heterozygous	FLOT1	down	MN
	FUS_P525L_heterozygous	FMC1	down	MN
	FUS_P525L_heterozygous	FOXO1	down	MN
	FUS_P525L_heterozygous	FOXP2	down	MN
	FUS_P525L_heterozygous	FREM3	up	V2a
	FUS_P525L_heterozygous	FRS3	up	MN
	FUS_P525L_heterozygous	FRZB	up	MN
	FUS_P525L_heterozygous	FSCN1	up	MN;Other
	FUS_P525L_heterozygous	FSCN1	up	MN;Other
	FUS_P525L_heterozygous	FTH1	down	MN
	FUS_P525L_heterozygous	FTL	down	MN
	FUS_P525L_heterozygous	FYTTD1	up	MN
	FUS_P525L_heterozygous	FZD8	down	MN
	FUS_P525L_heterozygous	GABARAP	down	MN
	FUS_P525L_heterozygous	GABRB2	up	Other
	FUS_P525L_heterozygous	GABRE	down	MN;V2a
	FUS_P525L_heterozygous	GABRE	down	MN;V2a
	FUS_P525L_heterozygous	GABRQ	down	MN
	FUS_P525L_heterozygous	GABRR1	up	MN
	FUS_P525L_heterozygous	GAD2	down	Other
	FUS_P525L_heterozygous	GADD45B	down	MN
	FUS_P525L_heterozygous	GADD45GIP1	down	MN
	FUS_P525L_heterozygous	GAL	down	MN
	FUS_P525L_heterozygous	GAP43	down	MN
	FUS_P525L_heterozygous	GAPDH	down	MN
	FUS_P525L_heterozygous	GAPVD1	down	MN
	FUS_P525L_heterozygous	GARS	up	MN
	FUS_P525L_heterozygous	GATM	up	MN
	FUS_P525L_heterozygous	GCNT2	up	MN
	FUS_P525L_heterozygous	GCSH	up	MN
	FUS_P525L_heterozygous	GDI1	up	MN;Other
	FUS_P525L_heterozygous	GDI1	up	MN;Other
	FUS_P525L_heterozygous	GDI2	up	MN
	FUS_P525L_heterozygous	GFM1	up	MN
	FUS_P525L_heterozygous	GFRA1	down	MN
	FUS_P525L_heterozygous	GLG1	up	MN
	FUS_P525L_heterozygous	GLO1	up	MN
	FUS_P525L_heterozygous	GMFB	up	MN
	FUS_P525L_heterozygous	GNAI3	up	MN
	FUS_P525L_heterozygous	GNAS	down	MN
	FUS_P525L_heterozygous	GNG3	down	MN;V2a
	FUS_P525L_heterozygous	GNG3	down	MN;V2a
	FUS_P525L_heterozygous	GNG5	down	MN
	FUS_P525L_heterozygous	GOLGA2	down	MN
	FUS_P525L_heterozygous	GOLPH3	up	MN
	FUS_P525L_heterozygous	GOLT1B	up	MN
	FUS_P525L_heterozygous	GPBP1	up	MN
	FUS_P525L_heterozygous	GPBP1L1	up	MN
	FUS_P525L_heterozygous	GPC3	down	MN
	FUS_P525L_heterozygous	GPHN	up	MN
	FUS_P525L_heterozygous	GPM6B	up	MN
	FUS_P525L_heterozygous	GPR83	up	V2a
	FUS_P525L_heterozygous	GPRC5C	up	MN;V2a
	FUS_P525L_heterozygous	GPRC5C	up	MN;V2a
	FUS_P525L_heterozygous	GPX1	down	MN
	FUS_P525L_heterozygous	GPX3	down	MN
	FUS_P525L_heterozygous	GPX4	down	MN
	FUS_P525L_heterozygous	GREM1	down	Other
	FUS_P525L_heterozygous	GRHL1	down	MN
	FUS_P525L_heterozygous	GSG1L	up	MN
	FUS_P525L_heterozygous	GSKIP	up	MN
	FUS_P525L_heterozygous	GSTA4	up	MN
	FUS_P525L_heterozygous	GSTP1	down	MN
	FUS_P525L_heterozygous	GUK1	down	MN
	FUS_P525L_heterozygous	H3F3A	down	MN
	FUS_P525L_heterozygous	H3F3B	up	Other
	FUS_P525L_heterozygous	H3F3C	up	Other
	FUS_P525L_heterozygous	HACD3	up	MN
	FUS_P525L_heterozygous	HAP1	down	MN
	FUS_P525L_heterozygous	HCFC1R1	down	MN
	FUS_P525L_heterozygous	HCN1	up	MN
	FUS_P525L_heterozygous	HCRT	down	MN
	FUS_P525L_heterozygous	HDAC2	up	MN
	FUS_P525L_heterozygous	HDAC6	up	MN
	FUS_P525L_heterozygous	HDAC9	down	MN
	FUS_P525L_heterozygous	HDDC2	down	MN
	FUS_P525L_heterozygous	HDGFL2	down	MN
	FUS_P525L_heterozygous	HEBP2	down	MN;Other
	FUS_P525L_heterozygous	HEBP2	down	MN;Other
	FUS_P525L_heterozygous	HERPUD1	up	MN
	FUS_P525L_heterozygous	HES4	down	MN
	FUS_P525L_heterozygous	HIF3A	down	MN;Other
	FUS_P525L_heterozygous	HIF3A	down	MN;Other
	FUS_P525L_heterozygous	HIGD1A	up	MN
	FUS_P525L_heterozygous	HINT1	down	MN
	FUS_P525L_heterozygous	HIST1H2AE	down	MN
	FUS_P525L_heterozygous	HIST1H2BG	down	MN;Other
	FUS_P525L_heterozygous	HIST1H2BG	down	MN;Other
	FUS_P525L_heterozygous	HIST1H3J	down	MN
	FUS_P525L_heterozygous	HIST1H4C	down	MN
	FUS_P525L_heterozygous	HLA-A	down	MN
	FUS_P525L_heterozygous	HLA-B	down	MN
	FUS_P525L_heterozygous	HLA-C	down	MN
	FUS_P525L_heterozygous	HLA-E	down	MN
	FUS_P525L_heterozygous	HLA-F	down	MN
	FUS_P525L_heterozygous	HLA-G	down	MN
	FUS_P525L_heterozygous	HMGB1	down	MN
	FUS_P525L_heterozygous	HMGCS1	up	MN
	FUS_P525L_heterozygous	HNRNPA1	up	MN
	FUS_P525L_heterozygous	HNRNPA1L2	up	MN
	FUS_P525L_heterozygous	HNRNPAB	down	MN
	FUS_P525L_heterozygous	HNRNPDL	up	MN
	FUS_P525L_heterozygous	HNRNPH1	up	MN
	FUS_P525L_heterozygous	HNRNPK	up	MN
	FUS_P525L_heterozygous	HNRNPR	up	MN
	FUS_P525L_heterozygous	HOXA6	down	MN;V2a
	FUS_P525L_heterozygous	HOXA6	down	MN;V2a
	FUS_P525L_heterozygous	HOXC4	down	MN
	FUS_P525L_heterozygous	HRAS	down	MN
	FUS_P525L_heterozygous	HRC	up	Other
	FUS_P525L_heterozygous	HS6ST2	up	MN
	FUS_P525L_heterozygous	HSD17B12	up	MN
	FUS_P525L_heterozygous	HSD17B14	down	MN
	FUS_P525L_heterozygous	HSD17B4	up	MN
	FUS_P525L_heterozygous	HSDL1	up	MN
	FUS_P525L_heterozygous	HSP90AA1	down	MN;V2a
	FUS_P525L_heterozygous	HSP90AA1	down	MN;V2a
	FUS_P525L_heterozygous	HSPA13	up	MN
	FUS_P525L_heterozygous	HSPA9	up	MN
	FUS_P525L_heterozygous	HSPB1	down	MN;Other
	FUS_P525L_heterozygous	HSPB1	down	MN;Other
	FUS_P525L_heterozygous	HSPB8	down	MN
	FUS_P525L_heterozygous	HSPE1	down	MN
	FUS_P525L_heterozygous	HTRA1	down	MN;V2a
	FUS_P525L_heterozygous	HTRA1	down	MN;V2a
	FUS_P525L_heterozygous	IAH1	down	MN
	FUS_P525L_heterozygous	IARS	up	MN
	FUS_P525L_heterozygous	ID1	down	MN;V2a
	FUS_P525L_heterozygous	ID1	down	MN;V2a
	FUS_P525L_heterozygous	IDH1	up	MN
	FUS_P525L_heterozygous	IDI1	up	MN
	FUS_P525L_heterozygous	IER2	down	MN
	FUS_P525L_heterozygous	IER3	down	MN
	FUS_P525L_heterozygous	IFI27L2	down	MN
	FUS_P525L_heterozygous	IFT52	up	MN
	FUS_P525L_heterozygous	IGF1	down	MN
	FUS_P525L_heterozygous	IGFBP2	down	MN
	FUS_P525L_heterozygous	IGFBP5	down	MN
	FUS_P525L_heterozygous	IGFBP6	down	MN
	FUS_P525L_heterozygous	IGFBP7	down	MN
	FUS_P525L_heterozygous	IGSF21	up	MN
	FUS_P525L_heterozygous	IL13RA1	down	MN
	FUS_P525L_heterozygous	INAFM1	down	MN;Other
	FUS_P525L_heterozygous	INAFM1	down	MN;Other
	FUS_P525L_heterozygous	INHBA	down	MN
	FUS_P525L_heterozygous	INO80	down	V2a
	FUS_P525L_heterozygous	INO80B	down	MN
	FUS_P525L_heterozygous	INO80D	down	MN
	FUS_P525L_heterozygous	INSM1	up	Other
	FUS_P525L_heterozygous	IRX6	up	MN
	FUS_P525L_heterozygous	ISL1	up	Other;V2a
	FUS_P525L_heterozygous	ISL1	up	Other;V2a
	FUS_P525L_heterozygous	IST1	up	MN
	FUS_P525L_heterozygous	ITFG1	up	MN
	FUS_P525L_heterozygous	JAK1	down	MN
	FUS_P525L_heterozygous	JAZF1	up	MN
	FUS_P525L_heterozygous	JKAMP	up	MN
	FUS_P525L_heterozygous	JPT1	down	MN
	FUS_P525L_heterozygous	JTB	down	MN
	FUS_P525L_heterozygous	JUNB	down	MN
	FUS_P525L_heterozygous	JUND	down	MN
	FUS_P525L_heterozygous	KARS	up	MN
	FUS_P525L_heterozygous	KCNE4	down	MN;Other
	FUS_P525L_heterozygous	KCNE4	down	MN;Other
	FUS_P525L_heterozygous	KCNIP4	up	MN
	FUS_P525L_heterozygous	KCNJ3	down	MN;Other
	FUS_P525L_heterozygous	KCNJ3	down	MN;Other
	FUS_P525L_heterozygous	KCNK1	down	MN
	FUS_P525L_heterozygous	KCNV1	down	MN
	FUS_P525L_heterozygous	KDELR2	up	MN
	FUS_P525L_heterozygous	KHDRBS3	down	V2a
	FUS_P525L_heterozygous	KIF1A	down	MN;Other
	FUS_P525L_heterozygous	KIF1A	down	MN;Other
	FUS_P525L_heterozygous	KIF22	up	MN
	FUS_P525L_heterozygous	KLF10	down	MN
	FUS_P525L_heterozygous	KLHDC3	up	MN
	FUS_P525L_heterozygous	KLHL1	down	V2a
	FUS_P525L_heterozygous	KLHL5	up	MN
	FUS_P525L_heterozygous	KLHL7	up	MN
	FUS_P525L_heterozygous	KMT2C	down	MN
	FUS_P525L_heterozygous	KPNA1	up	MN
	FUS_P525L_heterozygous	KRT19	down	MN
	FUS_P525L_heterozygous	KSR1	down	MN;Other
	FUS_P525L_heterozygous	KSR1	down	MN;Other
	FUS_P525L_heterozygous	KTN1	down	MN
	FUS_P525L_heterozygous	LAMA5	down	MN
	FUS_P525L_heterozygous	LAMP5	up	MN;V2a
	FUS_P525L_heterozygous	LAMP5	up	MN;V2a
	FUS_P525L_heterozygous	LAMTOR1	down	MN
	FUS_P525L_heterozygous	LAMTOR2	down	MN
	FUS_P525L_heterozygous	LAMTOR4	down	MN
	FUS_P525L_heterozygous	LAMTOR5	down	MN
	FUS_P525L_heterozygous	LANCL3	up	MN
	FUS_P525L_heterozygous	LAPTM4B	down	MN
	FUS_P525L_heterozygous	LBX1	down	Other
	FUS_P525L_heterozygous	LDB1	down	MN
	FUS_P525L_heterozygous	LDHA	down	MN
	FUS_P525L_heterozygous	LDLRAD4	down	MN
	FUS_P525L_heterozygous	LEMD3	down	MN
	FUS_P525L_heterozygous	LENG1	down	MN
	FUS_P525L_heterozygous	LENG8	down	MN
	FUS_P525L_heterozygous	LGALS3	down	MN
	FUS_P525L_heterozygous	LIMK1	down	V2a
	FUS_P525L_heterozygous	LMNA	down	MN
	FUS_P525L_heterozygous	LOXL1	down	MN
	FUS_P525L_heterozygous	LPAR4	down	MN
	FUS_P525L_heterozygous	LPCAT4	up	MN
	FUS_P525L_heterozygous	LRP10	down	MN
	FUS_P525L_heterozygous	LRRC40	up	MN
	FUS_P525L_heterozygous	LRRC41	up	MN
	FUS_P525L_heterozygous	LRRK1	down	MN
	FUS_P525L_heterozygous	LRRN3	up	MN
	FUS_P525L_heterozygous	LSM4	down	MN
	FUS_P525L_heterozygous	LSM7	down	MN
	FUS_P525L_heterozygous	LUZP1	down	MN
	FUS_P525L_heterozygous	LY6G5C	up	MN
	FUS_P525L_heterozygous	LY6H	down	MN
	FUS_P525L_heterozygous	LYPD1	down	MN
	FUS_P525L_heterozygous	LYPLA1	up	MN
	FUS_P525L_heterozygous	LZTS1	down	MN
	FUS_P525L_heterozygous	MAGED1	up	MN
	FUS_P525L_heterozygous	MAGEH1	up	MN
	FUS_P525L_heterozygous	MAN1C1	down	MN
	FUS_P525L_heterozygous	MAN1C1	up	Other
	FUS_P525L_heterozygous	MAP1LC3A	down	MN
	FUS_P525L_heterozygous	MAP1LC3B	up	V2a
	FUS_P525L_heterozygous	MAP2	down	MN
	FUS_P525L_heterozygous	MAP3K13	down	MN;Other
	FUS_P525L_heterozygous	MAP3K13	down	MN;Other
	FUS_P525L_heterozygous	MAP3K20	down	MN
	FUS_P525L_heterozygous	MAPK6	up	MN
	FUS_P525L_heterozygous	MAPK8IP1	down	MN
	FUS_P525L_heterozygous	MAPRE1	up	MN
	FUS_P525L_heterozygous	MAPRE2	up	MN;Other;V2a
	FUS_P525L_heterozygous	MAPRE2	up	MN;Other;V2a
	FUS_P525L_heterozygous	MAPRE2	up	MN;Other;V2a
	FUS_P525L_heterozygous	MAPT	down	MN
	FUS_P525L_heterozygous	MARCH2	down	MN
	FUS_P525L_heterozygous	MARCH6	up	MN
	FUS_P525L_heterozygous	MAT2A	up	MN
	FUS_P525L_heterozygous	MBIP	up	MN
	FUS_P525L_heterozygous	MCRIP1	down	MN
	FUS_P525L_heterozygous	MDH2	down	MN
	FUS_P525L_heterozygous	MDK	down	MN
	FUS_P525L_heterozygous	MEA1	down	MN
	FUS_P525L_heterozygous	MEAF6	up	MN
	FUS_P525L_heterozygous	MED18	up	MN
	FUS_P525L_heterozygous	MEIS1	up	MN
	FUS_P525L_heterozygous	MEST	up	MN
	FUS_P525L_heterozygous	METTL26	down	MN
	FUS_P525L_heterozygous	MFGE8	down	MN
	FUS_P525L_heterozygous	MFNG	up	Other
	FUS_P525L_heterozygous	MGST3	down	MN
	FUS_P525L_heterozygous	MIEN1	down	MN
	FUS_P525L_heterozygous	MIF	down	MN;Other
	FUS_P525L_heterozygous	MIF	down	MN;Other
	FUS_P525L_heterozygous	MINOS1	down	MN
	FUS_P525L_heterozygous	MIPOL1	down	Other
	FUS_P525L_heterozygous	MLEC	down	MN
	FUS_P525L_heterozygous	MLF1	down	MN
	FUS_P525L_heterozygous	MLLT11	up	MN
	FUS_P525L_heterozygous	MMD	up	MN
	FUS_P525L_heterozygous	MN1	up	MN
	FUS_P525L_heterozygous	MND1	up	MN
	FUS_P525L_heterozygous	MOB4	up	MN
	FUS_P525L_heterozygous	MOCOS	down	MN
	FUS_P525L_heterozygous	MORN4	up	MN
	FUS_P525L_heterozygous	MOXD1	up	Other
	FUS_P525L_heterozygous	MRFAP1L1	up	MN
	FUS_P525L_heterozygous	MRPL20	down	MN
	FUS_P525L_heterozygous	MRPL23	down	MN
	FUS_P525L_heterozygous	MRPL41	down	MN
	FUS_P525L_heterozygous	MRPL51	down	MN
	FUS_P525L_heterozygous	MRPL52	down	MN
	FUS_P525L_heterozygous	MRPS18C	down	MN
	FUS_P525L_heterozygous	MRPS21	down	MN
	FUS_P525L_heterozygous	MRPS27	up	MN
	FUS_P525L_heterozygous	MSMO1	up	MN
	FUS_P525L_heterozygous	MSX1	down	MN;Other;V2a
	FUS_P525L_heterozygous	MSX1	down	MN;Other;V2a
	FUS_P525L_heterozygous	MSX1	down	MN;Other;V2a
	FUS_P525L_heterozygous	MT-ATP6	down	MN
	FUS_P525L_heterozygous	MT-ATP8	down	MN
	FUS_P525L_heterozygous	MT-CO2	down	MN;Other
	FUS_P525L_heterozygous	MT-CO2	down	MN;Other
	FUS_P525L_heterozygous	MT-CO3	down	MN
	FUS_P525L_heterozygous	MT-CYB	down	MN
	FUS_P525L_heterozygous	MT-ND1	down	MN
	FUS_P525L_heterozygous	MT-ND2	down	MN
	FUS_P525L_heterozygous	MT-ND3	down	MN;Other;V2a
	FUS_P525L_heterozygous	MT-ND3	down	MN;Other;V2a
	FUS_P525L_heterozygous	MT-ND3	down	MN;Other;V2a
	FUS_P525L_heterozygous	MT-ND5	down	MN
	FUS_P525L_heterozygous	MT-ND6	down	MN
	FUS_P525L_heterozygous	MTDH	down	MN
	FUS_P525L_heterozygous	MTF1	down	MN
	FUS_P525L_heterozygous	MTHFD2	up	MN
	FUS_P525L_heterozygous	MTPAP	up	MN
	FUS_P525L_heterozygous	MTRNR2L1	down	MN;Other
	FUS_P525L_heterozygous	MTRNR2L1	down	MN;Other
	FUS_P525L_heterozygous	MTRNR2L10	down	MN;Other
	FUS_P525L_heterozygous	MTRNR2L10	down	MN;Other
	FUS_P525L_heterozygous	MTRNR2L11	down	MN;Other
	FUS_P525L_heterozygous	MTRNR2L11	down	MN;Other
	FUS_P525L_heterozygous	MTRNR2L12	down	MN;Other
	FUS_P525L_heterozygous	MTRNR2L12	down	MN;Other
	FUS_P525L_heterozygous	MTRNR2L3	down	MN;Other
	FUS_P525L_heterozygous	MTRNR2L3	down	MN;Other
	FUS_P525L_heterozygous	MTRNR2L6	down	MN;Other
	FUS_P525L_heterozygous	MTRNR2L6	down	MN;Other
	FUS_P525L_heterozygous	MTRNR2L8	down	MN;Other
	FUS_P525L_heterozygous	MTRNR2L8	down	MN;Other
	FUS_P525L_heterozygous	MVP	down	MN
	FUS_P525L_heterozygous	MXRA7	down	MN
	FUS_P525L_heterozygous	MYDGF	down	MN
	FUS_P525L_heterozygous	MYH9	down	MN
	FUS_P525L_heterozygous	MYL12A	down	MN
	FUS_P525L_heterozygous	MYL12B	down	MN
	FUS_P525L_heterozygous	MYL6	down	MN;Other;V2a
	FUS_P525L_heterozygous	MYL6	down	MN;Other;V2a
	FUS_P525L_heterozygous	MYL6	down	MN;Other;V2a
	FUS_P525L_heterozygous	MYL6B	down	MN
	FUS_P525L_heterozygous	MYO10	down	MN
	FUS_P525L_heterozygous	MZT1	up	MN
	FUS_P525L_heterozygous	MZT2A	down	MN
	FUS_P525L_heterozygous	MZT2B	down	MN
	FUS_P525L_heterozygous	NACA	down	MN
	FUS_P525L_heterozygous	NACA2	down	MN
	FUS_P525L_heterozygous	NAGK	down	MN
	FUS_P525L_heterozygous	NANOS3	down	MN
	FUS_P525L_heterozygous	NAP1L1	up	MN
	FUS_P525L_heterozygous	NARS	up	MN
	FUS_P525L_heterozygous	NAT14	down	MN
	FUS_P525L_heterozygous	NBDY	down	MN
	FUS_P525L_heterozygous	NBEAL1	down	MN
	FUS_P525L_heterozygous	NBPF14	down	MN
	FUS_P525L_heterozygous	NBPF19	down	MN
	FUS_P525L_heterozygous	NBPF26	down	MN
	FUS_P525L_heterozygous	NCBP2	up	MN
	FUS_P525L_heterozygous	NCOA4	up	MN
	FUS_P525L_heterozygous	NCS1	down	MN
	FUS_P525L_heterozygous	NDFIP1	up	MN
	FUS_P525L_heterozygous	NDRG1	down	MN
	FUS_P525L_heterozygous	NDUFA1	down	MN;Other
	FUS_P525L_heterozygous	NDUFA1	down	MN;Other
	FUS_P525L_heterozygous	NDUFA11	down	MN
	FUS_P525L_heterozygous	NDUFA12	down	MN
	FUS_P525L_heterozygous	NDUFA13	down	MN;Other
	FUS_P525L_heterozygous	NDUFA13	down	MN;Other
	FUS_P525L_heterozygous	NDUFA2	down	MN
	FUS_P525L_heterozygous	NDUFA4	down	MN
	FUS_P525L_heterozygous	NDUFA4L2	down	V2a
	FUS_P525L_heterozygous	NDUFA5	up	MN
	FUS_P525L_heterozygous	NDUFA8	down	MN
	FUS_P525L_heterozygous	NDUFAB1	down	MN
	FUS_P525L_heterozygous	NDUFB1	down	MN
	FUS_P525L_heterozygous	NDUFB10	down	MN
	FUS_P525L_heterozygous	NDUFB11	down	MN
	FUS_P525L_heterozygous	NDUFB2	down	MN
	FUS_P525L_heterozygous	NDUFB3	down	MN
	FUS_P525L_heterozygous	NDUFB4	down	MN
	FUS_P525L_heterozygous	NDUFB7	down	Other
	FUS_P525L_heterozygous	NDUFB8	down	MN
	FUS_P525L_heterozygous	NDUFB9	down	MN
	FUS_P525L_heterozygous	NDUFC1	down	MN
	FUS_P525L_heterozygous	NDUFC2	down	MN
	FUS_P525L_heterozygous	NDUFS5	down	MN;Other
	FUS_P525L_heterozygous	NDUFS5	down	MN;Other
	FUS_P525L_heterozygous	NDUFS6	down	MN
	FUS_P525L_heterozygous	NDUFS7	down	MN
	FUS_P525L_heterozygous	NDUFS8	down	MN
	FUS_P525L_heterozygous	NDUFV2	down	MN
	FUS_P525L_heterozygous	NECAP1	up	MN
	FUS_P525L_heterozygous	NEDD8	down	MN
	FUS_P525L_heterozygous	NEDD9	down	MN;Other
	FUS_P525L_heterozygous	NEDD9	down	MN;Other
	FUS_P525L_heterozygous	NELL1	up	MN
	FUS_P525L_heterozygous	NELL2	up	MN
	FUS_P525L_heterozygous	NEMF	down	MN
	FUS_P525L_heterozygous	NEU3	down	MN
	FUS_P525L_heterozygous	NEUROD1	down	MN
	FUS_P525L_heterozygous	NF1	down	MN;Other
	FUS_P525L_heterozygous	NF1	down	MN;Other
	FUS_P525L_heterozygous	NFIB	down	MN
	FUS_P525L_heterozygous	NFKBIZ	down	MN
	FUS_P525L_heterozygous	NFYC	up	MN
	FUS_P525L_heterozygous	NHLH1	up	Other
	FUS_P525L_heterozygous	NHLH2	up	MN
	FUS_P525L_heterozygous	NHLRC2	up	MN
	FUS_P525L_heterozygous	NHP2	down	MN
	FUS_P525L_heterozygous	NKAIN3	down	MN
	FUS_P525L_heterozygous	NLRP1	down	MN;V2a
	FUS_P525L_heterozygous	NLRP1	down	MN;V2a
	FUS_P525L_heterozygous	NME1	down	MN
	FUS_P525L_heterozygous	NME2	down	MN;Other
	FUS_P525L_heterozygous	NME2	down	MN;Other
	FUS_P525L_heterozygous	NME3	down	MN
	FUS_P525L_heterozygous	NMU	up	MN
	FUS_P525L_heterozygous	NNAT	down	MN
	FUS_P525L_heterozygous	NNT	up	MN
	FUS_P525L_heterozygous	NONO	up	MN
	FUS_P525L_heterozygous	NOP10	down	MN
	FUS_P525L_heterozygous	NOTCH2	down	MN
	FUS_P525L_heterozygous	NOTCH2NLA	down	MN
	FUS_P525L_heterozygous	NPDC1	down	MN
	FUS_P525L_heterozygous	NPW	down	MN
	FUS_P525L_heterozygous	NPY5R	down	Other
	FUS_P525L_heterozygous	NRN1	up	MN
	FUS_P525L_heterozygous	NSD3	down	MN
	FUS_P525L_heterozygous	NT5DC2	down	MN
	FUS_P525L_heterozygous	NTMT1	down	MN
	FUS_P525L_heterozygous	NTS	up	MN
	FUS_P525L_heterozygous	NTSR1	down	Other
	FUS_P525L_heterozygous	NUDC	down	MN
	FUS_P525L_heterozygous	NUDT14	down	MN
	FUS_P525L_heterozygous	NUDT3	down	MN
	FUS_P525L_heterozygous	NUTF2	down	MN
	FUS_P525L_heterozygous	OAT	up	MN
	FUS_P525L_heterozygous	OAZ1	down	MN;Other
	FUS_P525L_heterozygous	OAZ1	down	MN;Other
	FUS_P525L_heterozygous	OCIAD1	up	MN
	FUS_P525L_heterozygous	OCIAD2	down	MN
	FUS_P525L_heterozygous	ODAPH	down	MN
	FUS_P525L_heterozygous	OLA1	up	MN
	FUS_P525L_heterozygous	OLFM1	down	MN;V2a
	FUS_P525L_heterozygous	OLFM1	down	MN;V2a
	FUS_P525L_heterozygous	OMA1	down	MN
	FUS_P525L_heterozygous	OPRK1	up	MN
	FUS_P525L_heterozygous	ORC3	up	MN
	FUS_P525L_heterozygous	OST4	down	MN
	FUS_P525L_heterozygous	OTUD6B	up	MN
	FUS_P525L_heterozygous	OTULINL	up	MN
	FUS_P525L_heterozygous	P4HB	up	MN
	FUS_P525L_heterozygous	PABPC1	up	MN
	FUS_P525L_heterozygous	PAFAH1B2	up	MN
	FUS_P525L_heterozygous	PAFAH1B3	down	MN
	FUS_P525L_heterozygous	PAIP2	up	MN
	FUS_P525L_heterozygous	PAPOLA	down	MN;Other
	FUS_P525L_heterozygous	PAPOLA	down	MN;Other
	FUS_P525L_heterozygous	PAPOLG	up	MN
	FUS_P525L_heterozygous	PARM1	down	MN
	FUS_P525L_heterozygous	PAX2	up	V2a
	FUS_P525L_heterozygous	PCBD1	down	MN
	FUS_P525L_heterozygous	PCDHB14	up	MN
	FUS_P525L_heterozygous	PCNP	up	MN
	FUS_P525L_heterozygous	PCSK1N	down	MN;V2a
	FUS_P525L_heterozygous	PCSK1N	down	MN;V2a
	FUS_P525L_heterozygous	PCSK2	up	MN
	FUS_P525L_heterozygous	PDCD7	down	MN
	FUS_P525L_heterozygous	PDE4DIP	down	MN
	FUS_P525L_heterozygous	PDGFC	down	MN
	FUS_P525L_heterozygous	PDIA5	down	MN
	FUS_P525L_heterozygous	PDIK1L	up	MN
	FUS_P525L_heterozygous	PDLIM1	down	MN
	FUS_P525L_heterozygous	PDLIM3	down	MN
	FUS_P525L_heterozygous	PDLIM7	down	MN
	FUS_P525L_heterozygous	PDYN	up	Other
	FUS_P525L_heterozygous	PDZRN4	up	MN;V2a
	FUS_P525L_heterozygous	PDZRN4	up	MN;V2a
	FUS_P525L_heterozygous	PEA15	down	MN
	FUS_P525L_heterozygous	PEBP1	down	MN
	FUS_P525L_heterozygous	PELI1	up	MN
	FUS_P525L_heterozygous	PEX11B	up	MN
	FUS_P525L_heterozygous	PFDN2	down	MN
	FUS_P525L_heterozygous	PFDN5	down	MN;V2a
	FUS_P525L_heterozygous	PFDN5	down	MN;V2a
	FUS_P525L_heterozygous	PFN1	down	MN;Other
	FUS_P525L_heterozygous	PFN1	down	MN;Other
	FUS_P525L_heterozygous	PFN2	up	MN
	FUS_P525L_heterozygous	PGRMC1	up	MN
	FUS_P525L_heterozygous	PHACTR3	down	MN
	FUS_P525L_heterozygous	PHB	down	MN
	FUS_P525L_heterozygous	PHLDA3	down	MN
	FUS_P525L_heterozygous	PHOX2A	up	MN
	FUS_P525L_heterozygous	PHPT1	down	MN
	FUS_P525L_heterozygous	PIAS2	down	MN;Other
	FUS_P525L_heterozygous	PIAS2	down	MN;Other
	FUS_P525L_heterozygous	PIEZO1	down	MN
	FUS_P525L_heterozygous	PIN1	down	MN
	FUS_P525L_heterozygous	PIP4K2A	up	MN
	FUS_P525L_heterozygous	PIP4K2C	up	MN
	FUS_P525L_heterozygous	PIP4P2	up	MN
	FUS_P525L_heterozygous	PJA1	up	MN
	FUS_P525L_heterozygous	PLA2G16	down	MN
	FUS_P525L_heterozygous	PLEKHF1	down	MN
	FUS_P525L_heterozygous	PLIN3	down	MN
	FUS_P525L_heterozygous	PLK2	up	MN
	FUS_P525L_heterozygous	PLP2	down	MN
	FUS_P525L_heterozygous	PLTP	down	MN
	FUS_P525L_heterozygous	PMAIP1	down	MN
	FUS_P525L_heterozygous	PMEL	up	Other
	FUS_P525L_heterozygous	PNCK	up	MN
	FUS_P525L_heterozygous	PNLIP	down	MN
	FUS_P525L_heterozygous	POLD4	down	MN
	FUS_P525L_heterozygous	POLE4	down	MN
	FUS_P525L_heterozygous	POLR2F	down	MN
	FUS_P525L_heterozygous	POLR2G	down	MN;Other
	FUS_P525L_heterozygous	POLR2G	down	MN;Other
	FUS_P525L_heterozygous	POLR2I	down	MN
	FUS_P525L_heterozygous	POLR2L	down	MN
	FUS_P525L_heterozygous	PPDPF	down	MN
	FUS_P525L_heterozygous	PPIA	down	MN;Other
	FUS_P525L_heterozygous	PPIA	down	MN;Other
	FUS_P525L_heterozygous	PPIAL4A	down	MN
	FUS_P525L_heterozygous	PPIAL4C	down	MN
	FUS_P525L_heterozygous	PPIAL4G	down	MN
	FUS_P525L_heterozygous	PPIB	down	MN
	FUS_P525L_heterozygous	PPIE	down	MN
	FUS_P525L_heterozygous	PPM1N	down	MN
	FUS_P525L_heterozygous	PPP1CB	up	MN
	FUS_P525L_heterozygous	PPP1R14B	down	MN
	FUS_P525L_heterozygous	PPP1R17	down	MN
	FUS_P525L_heterozygous	PPP1R1C	up	MN
	FUS_P525L_heterozygous	PPP1R2B	up	MN
	FUS_P525L_heterozygous	PPP2R2B	up	MN
	FUS_P525L_heterozygous	PPP2R5C	up	MN
	FUS_P525L_heterozygous	PPP5C	up	MN
	FUS_P525L_heterozygous	PRAF2	down	MN
	FUS_P525L_heterozygous	PRC1	down	MN
	FUS_P525L_heterozygous	PRCC	up	MN
	FUS_P525L_heterozygous	PRDM6	up	Other
	FUS_P525L_heterozygous	PRDX2	down	MN
	FUS_P525L_heterozygous	PRDX3	up	MN
	FUS_P525L_heterozygous	PRDX5	down	MN
	FUS_P525L_heterozygous	PRELID1	down	MN
	FUS_P525L_heterozygous	PRKACB	down	MN
	FUS_P525L_heterozygous	PRKAR1A	up	MN
	FUS_P525L_heterozygous	PRKCSH	up	MN
	FUS_P525L_heterozygous	PRKCZ	up	MN
	FUS_P525L_heterozygous	PROM2	up	V2a
	FUS_P525L_heterozygous	PRPH	down	MN
	FUS_P525L_heterozygous	PRRC2A	down	MN
	FUS_P525L_heterozygous	PRUNE2	down	MN
	FUS_P525L_heterozygous	PSAP	up	MN
	FUS_P525L_heterozygous	PSD4	down	Other
	FUS_P525L_heterozygous	PSMA1	up	MN
	FUS_P525L_heterozygous	PSMA7	down	MN
	FUS_P525L_heterozygous	PSMB1	down	MN
	FUS_P525L_heterozygous	PSMB3	down	MN
	FUS_P525L_heterozygous	PSMB6	down	MN
	FUS_P525L_heterozygous	PSMD8	down	MN
	FUS_P525L_heterozygous	PTBP2	up	MN
	FUS_P525L_heterozygous	PTGES3	up	MN
	FUS_P525L_heterozygous	PTGFR	down	MN
	FUS_P525L_heterozygous	PTHLH	down	MN
	FUS_P525L_heterozygous	PTMA	down	MN
	FUS_P525L_heterozygous	PTMS	down	MN
	FUS_P525L_heterozygous	PTOV1	down	MN
	FUS_P525L_heterozygous	PTPRN2	down	MN
	FUS_P525L_heterozygous	PTRHD1	down	MN
	FUS_P525L_heterozygous	PTTG1	down	MN
	FUS_P525L_heterozygous	PURB	up	MN
[truncated: 7,578 more rows]

## Sheet: Figure_2b_&_2c
Figure 2b & 2c	FUS localization in individual motor neurons												Average FUS localization in motor neurons
	cell_line	replicate	well	MN_id	ISL1_nuclear_intensity	FUS_nuclear_intensity_MN	FUS_cytoplasmic_intensity_MN	FUS_cellular_intensity_MN	FUS_nc_ratio_MN	NFH_cytoplasmic_intensity_MN			cell_line	replicate	cells	avg_ISL1_nuclear_intensity	avg_FUS_nuclear_intensity_MN	avg_FUS_cytoplasmic_intensity_MN	avg_FUS_cellular_intensity_MN	avg_FUS_nc_ratio_MN	avg_NFH_cytoplasmic_intensity_MN	sd_ISL1_nuclear_intensity	sd_FUS_nuclear_intensity_MN	sd_FUS_cytoplasmic_intensity_MN	sd_FUS_cellular_intensity_MN	sd_FUS_nc_ratio_MN	sd_NFH_cytoplasmic_intensity_MN
	Control	1	C3	1	2190	5378	848.4	3499	6.34	4086			Control	1	885	1529.54	4204.74	1064.77	2649.04	4.56845	978.844	378.262	1391.8	493.112	999.513	2.18615	764.012
	Control	1	C3	2	2015	4919	605.6	2832	8.122	1706			Control	2	255	1499.78	4145.15	969.901	2548.76	5.097	1163.89	336.808	1332.58	413.69	893.896	2.78548	625.133
	Control	1	C3	3	2097	6734	873.2	3842	7.713	1460			Control	3	480	1738.24	2382.43	759.31	1561.19	3.59719	847.576	2202.93	884.133	358.206	597.057	1.62516	437.422
	Control	1	C3	4	1118	4074	1771	2910	2.3	529.8			FUS KO	1	1596	1548.69	788.173	305.287	538.442	2.6882	728.181	2666.19	498.241	109.566	288.062	0.736124	461.932
	Control	1	C3	5	1746	6234	826.9	2539	7.539	1067			FUS KO	2	625	1371.06	1337.38	413.636	891.165	3.44561	857.712	288.985	283.989	127.547	277.503	1.03174	619.299
	Control	1	C3	6	2333	5907	1793	3671	3.295	830			FUS KO	3	10	5984.8	1322	392.663	916.54	3.54575	1055.96	12573.8	570.385	102.088	475.882	1.37687	773.918
	Control	1	C3	7	1016	3086	1188	2267	2.598	546.6			FUS R244C	1	1261	1536.14	4383.05	1235.23	2814.22	4.58553	950.885	367.564	1419.65	784.642	1174.23	2.57027	609.369
	Control	1	C3	8	1757	3490	741.9	1997	4.704	895.8			FUS R244C	2	571	1837.77	5083.34	1337.73	3220.92	4.97817	868.684	3062.12	1801.87	809.513	1269.25	3.16037	463.382
	Control	1	C3	9	1019	2182	1306	1742	1.671	639.8			FUS R244C	3	12	15630.3	1164.46	1104.97	1013.21	1.78498	7395.7	26016.5	1350.69	960.193	913.319	1.30373	16423.3
	Control	1	C3	10	2266	6605	368.3	1361	17.93	2410			FUS R495X	1	1186	1892.04	3575.06	2501.15	3061.53	1.53822	1319.42	472.665	854.707	766.203	797.773	0.587131	1399.19
	Control	1	C3	11	1003	2038	694.5	1329	2.935	520.4			FUS R495X	2	819	1534.72	1939.13	1761.78	1840.8	1.13724	801.4	351.237	570.758	545.266	529.058	0.269895	372.497
	Control	1	C3	12	1665	4010	677.8	2660	5.916	527			FUS R495X	3	909	1896.26	1923.67	1700.09	1808.7	1.15178	1054.97	2664.39	675.846	575.626	609.34	0.313382	1510.12
	Control	1	C3	13	1017	2480	1648	1978	1.504	447			FUS P525L heterozygous	1	921	1882.91	4329.6	1680.57	2987.71	2.81853	1161.11	2505.61	1380.3	596.079	1063.86	1.27514	2216.24
	Control	1	C3	2	1065	3250	1482	1515	2.193	396.3			FUS P525L heterozygous	2	174	1785.2	3052.26	1731.54	2406	1.86051	775.897	3592.12	1922.51	926.108	1465.54	0.684093	451.34
	Control	1	C3	3	1571	4631	1068	1886	4.335	9061			FUS P525L heterozygous	3	83	3310.54	3166.6	1476.53	2372.01	2.3362	1515.46	8201.49	1116.99	475.003	961.505	1.19471	4466.29
	Control	1	C3	6	1742	3094	1922	2473	1.609	432.5			FUS P525L homozygous	1	685	1429.7	2637.81	1920.97	2272.62	1.49793	734.325	2216.76	728.519	658.721	618.098	0.580967	1461.2
	Control	1	C3	7	1534	4877	2302	3734	2.119	607.9			FUS P525L homozygous	2	319	1497.17	2626.39	2116.58	2357.01	1.31432	886.622	1474.27	1194.55	961.746	1059.5	0.449635	1722.35
	Control	1	C3	1	1504	2775	667.6	1583	4.157	1027			FUS P525L homozygous	3	1081	1682.34	1666.17	1344.55	1483.92	1.27032	732.541	407.081	649.867	497.653	536.909	0.347704	354.541
	Control	1	C3	2	1878	3743	853.3	2626	4.386	2403
	Control	1	C3	4	1455	3056	537.3	1276	5.688	1041
	Control	1	C3	7	2311	6037	963.1	3871	6.269	2701
	Control	1	C3	8	2348	5491	925.9	3402	5.93	889
	Control	1	C3	9	2575	7068	1951	5269	3.623	517.2
	Control	1	C3	10	2424	5368	986.9	2996	5.439	1627
	Control	1	C3	11	1288	3001	1212	2092	2.475	1136
	Control	1	C3	12	2039	4730	1117	3029	4.236	625.5
	Control	1	C3	13	1057	3580	984.3	1963	3.637	736.2
	Control	1	C3	14	2297	5413	1453	3756	3.725	447.3
	Control	1	C3	16	1587	3046	418.6	1203	7.277	576.9
	Control	1	C3	17	2242	4472	1361	3219	3.286	791.7
	Control	1	C3	18	1542	3180	473	1664	6.723	672.9
	Control	1	C3	19	1747	4257	1382	3030	3.08	758.1
	Control	1	C3	20	1122	344.1	181	220.1	1.901	655.1
	Control	1	C3	21	1433	3690	1109	1901	3.328	638
	Control	1	C3	22	1776	5401	1423	3023	3.795	722.1
	Control	1	C3	23	2141	5314	1761	4140	3.018	391.3
	Control	1	C3	24	2130	5331	1254	2950	4.25	808.8
	Control	1	C3	25	1205	2167	1087	1837	1.995	506.6
	Control	1	C3	26	1115	2462	467.3	1169	5.269	674.5
	Control	1	C3	27	1475	3090	572.2	662.9	5.399	715.3
	Control	1	C3	28	1540	2896	1158	2036	2.501	833.5
	Control	1	C3	29	1684	3533	1258	2440	2.808	568.1
	Control	1	C3	30	1602	4443	732.6	1405	6.064	815.7
	Control	1	C3	31	2864	6365	863.9	4104	7.368	1014
	Control	1	C3	1	1129	1673	714	1224	2.344	991.4
	Control	1	C3	3	1401	3206	787	1676	4.073	786.9
	Control	1	C3	4	1578	5312	1746	4534	3.042	322.6
	Control	1	C3	5	1032	2006	612.3	1391	3.277	1087
	Control	1	C3	6	1087	2328	879.4	1534	2.647	456.9
	Control	1	C3	7	1743	3807	993.4	2203	3.832	714.1
	Control	1	C3	8	1646	4980	1728	3431	2.883	580.3
	Control	1	C3	9	1963	4245	1053	3143	4.033	737.9
	Control	1	C3	13	1217	3426	NA	3426	NA	NA
	Control	1	C3	15	1184	3021	1598	2590	1.891	550.4
	Control	1	C3	16	1707	4896	582.5	2617	8.406	1061
	Control	1	C3	17	2071	5728	1127	2344	5.084	885.4
	Control	1	C3	18	1356	3919	2286	3103	1.714	638.1
	Control	1	C3	20	1004	1752	1099	1395	1.594	408.7
	Control	1	C3	23	1333	4266	867.5	1020	4.918	701.3
	Control	1	C3	24	1693	5069	2273	4266	2.23	1149
	Control	1	C3	25	1307	2696	549	1198	4.91	579.5
	Control	1	C3	2	1544	3059	1036	2352	2.953	1925
	Control	1	C3	3	1277	2387	640.1	1488	3.729	499.7
	Control	1	C3	4	1573	3144	1408	2648	2.233	610.3
	Control	1	C3	5	1103	2194	846.4	1581	2.592	401.1
	Control	1	C3	6	1389	3074	1291	2442	2.382	595.2
	Control	1	C3	7	1694	4917	1880	3652	2.616	609.3
	Control	1	C3	8	1505	2845	748.3	1521	3.801	781.4
	Control	1	C3	9	1269	3014	1099	1961	2.742	660.1
	Control	1	C3	11	1404	4023	841.7	2308	4.779	517.4
	Control	1	C3	13	1064	4599	NA	4599	NA	NA
	Control	1	C3	14	1357	3386	1163	2124	2.911	586.7
	Control	1	C3	15	1158	2526	572.4	1671	4.412	409.7
	Control	1	C3	16	1488	3816	712.4	2051	5.356	411
	Control	1	C3	17	1940	3630	606	2080	5.99	2136
	Control	1	C3	18	2205	5012	731.6	2890	6.851	865.5
	Control	1	C3	19	1011	1594	374.7	842.7	4.255	484.3
	Control	1	C3	21	1204	2808	587.5	1432	4.779	518.3
	Control	1	C3	23	1243	3043	920.7	1103	3.305	578.8
	Control	1	C3	24	1398	3160	1456	2310	2.171	383.2
	Control	1	C3	26	1356	4444	1209	2788	3.676	641.1
	Control	1	C3	27	1358	2578	532.7	1621	4.841	510.9
	Control	1	C3	30	1257	2234	1155	1613	1.933	298.2
	Control	1	C3	31	1664	3645	715.9	2408	5.092	403.6
	Control	1	C3	32	1210	2208	482.4	1410	4.577	1069
	Control	1	C3	35	1118	2699	1157	2047	2.334	575.7
	Control	1	C3	1	1505	3009	836.4	1925	3.597	694.8
	Control	1	C3	2	1559	3268	1321	2938	2.473	388.1
	Control	1	C3	3	1320	2502	816.3	2009	3.065	688.2
	Control	1	C3	4	1905	4069	723.3	2505	5.626	2655
	Control	1	C3	5	2037	4708	1676	4016	2.809	1151
	Control	1	C3	6	2100	5131	596.5	2210	8.601	1113
	Control	1	C3	7	2582	6804	879.2	4040	7.738	1977
	Control	1	C3	8	2329	6163	1303	4148	4.729	843.8
	Control	1	C3	9	1625	4267	1281	2712	3.332	861.5
	Control	1	C3	10	1802	4566	1005	2937	4.545	912.8
	Control	1	C3	11	2333	5371	1024	3505	5.246	1042
	Control	1	C3	12	1957	4679	800.6	2749	5.844	670.7
	Control	1	C3	13	2602	6925	1100	3663	6.298	1197
	Control	1	C3	14	1396	3262	729.8	1824	4.47	1168
	Control	1	C3	15	1875	5083	1464	3336	3.471	864.4
	Control	1	C3	16	1096	2593	1001	1683	2.589	844.7
	Control	1	C3	22	1569	5202	1130	3028	4.603	509.2
	Control	1	C3	24	1319	4201	985.2	1510	4.264	804.1
	Control	1	C3	25	1087	3248	NA	3248	NA	NA
	Control	1	C3	26	1834	6303	794.5	3488	7.933	737.8
	Control	1	C3	27	1553	4351	1384	1819	3.143	692
	Control	1	C3	28	1262	5310	1031	2796	5.15	1158
	Control	1	C3	1	1656	3679	1568	2604	2.346	1074
	Control	1	C3	2	1490	3048	373	1441	8.174	761.5
	Control	1	C3	4	1256	4940	2657	3617	1.859	350.8
	Control	1	C3	6	1049	3779	NA	3779	NA	NA
	Control	1	C3	9	1178	4257	707.7	2063	6.016	576.4
	Control	1	C3	10	1259	3093	484	1118	6.39	557.5
	Control	1	C3	11	1508	3336	706.6	2359	4.721	533.2
	Control	1	C3	12	1014	2428	567.5	1368	4.279	478.5
	Control	1	C3	1	1445	3823	619.1	2380	6.175	644.3
	Control	1	C3	2	2001	4215	627.1	2492	6.721	785.3
	Control	1	C3	3	2106	6233	1328	4629	4.695	577.3
	Control	1	C3	4	2101	5531	1246	4017	4.439	590.6
	Control	1	C3	5	1192	3022	811.3	1945	3.725	1080
	Control	1	C3	6	1976	4415	918.6	1864	4.806	1031
	Control	1	C3	7	1193	3224	917.7	1939	3.513	772.9
	Control	1	C3	8	1447	2737	1251	1795	2.189	679.7
	Control	1	C3	9	1512	2942	929.8	1862	3.164	819.9
	Control	1	C3	10	1804	3869	587.4	1921	6.587	1140
	Control	1	C3	11	1134	3165	890.5	1308	3.554	862.5
	Control	1	C3	12	1521	2474	606.4	1521	4.08	551.4
	Control	1	C3	13	1206	3212	1210	1427	2.655	523.6
	Control	1	C3	14	1131	2141	1152	1662	1.858	543.9
	Control	1	C3	15	2376	5590	1062	3879	5.262	1083
	Control	1	C3	16	2044	4922	1260	3447	3.908	777.4
	Control	1	C3	17	1135	2031	448.4	1142	4.529	745.7
	Control	1	C3	18	1708	3664	1569	2852	2.335	423.3
	Control	1	C3	19	1663	3096	416.3	1619	7.436	713.3
	Control	1	C3	20	1198	1899	551.9	1285	3.441	549.3
	Control	1	C3	21	1421	2877	553.8	1583	5.195	552.1
	Control	1	C3	22	1179	2572	1186	2153	2.169	642.5
	Control	1	C3	23	1649	4564	764.4	2602	5.97	621.9
	Control	1	C3	24	2342	4663	1028	3360	4.536	681.5
	Control	1	C3	1	1286	2683	498.1	1540	5.386	424.6
	Control	1	C3	2	1153	1876	431.5	1216	4.346	350.8
	Control	1	C3	3	1550	3584	854.9	2737	4.193	543.8
	Control	1	C3	4	1931	4303	894.9	1976	4.808	1124
	Control	1	C3	5	1260	1947	709.8	1653	2.743	283.1
	Control	1	C3	6	1586	4511	1192	2987	3.786	497.6
	Control	1	C3	7	2122	4874	904.3	3306	5.39	545.5
	Control	1	C3	8	1931	5228	697.3	3829	7.498	516.2
	Control	1	C3	9	1588	3252	1268	2110	2.565	703.7
	Control	1	C3	11	1631	3326	1273	2359	2.614	669.3
	Control	1	C3	12	1424	5106	679.1	2426	7.519	2095
	Control	1	C3	14	1092	2528	1034	1441	2.445	831
	Control	1	C3	15	1680	3616	647.2	2249	5.587	654.7
	Control	1	C3	18	1456	2588	612.8	1802	4.222	504.5
	Control	1	C3	19	1189	2004	595.5	1258	3.364	621.9
	Control	1	C3	22	1618	3664	537.3	2143	6.819	710.6
	Control	1	C3	3	2353	5716	NA	5716	NA	NA
	Control	1	C3	4	2488	6325	1786	3857	3.543	598.9
	Control	1	C3	6	1162	3811	1846	2852	2.064	434.8
	Control	1	C3	7	1806	4192	502.7	2090	8.339	413.2
	Control	1	C3	8	1539	3864	527	2340	7.333	770.6
	Control	1	C3	9	1228	3685	1224	1781	3.009	664.2
	Control	1	C3	11	1725	4489	NA	4489	NA	NA
	Control	1	C3	12	1164	2484	639.4	1627	3.884	415.3
	Control	1	C3	13	1244	3022	1559	2273	1.939	403.6
	Control	1	C3	14	1187	3066	684	1990	4.483	359.8
	Control	1	C3	15	1875	3908	1013	2470	3.856	487.1
	Control	1	C3	17	1517	3831	1125	2645	3.405	730.2
	Control	1	C3	18	1522	3468	NA	3468	NA	NA
	Control	1	C3	19	1350	3327	839.1	2209	3.965	366.8
	Control	1	C3	1	1510	2842	350.5	1333	8.107	1407
	Control	1	C3	2	1712	3425	714.2	2263	4.795	505.9
	Control	1	C3	3	2304	4904	674.5	2797	7.27	833.2
	Control	1	C3	4	1425	2811	736.8	2235	3.815	875.2
	Control	1	C3	5	1221	2424	1287	1992	1.883	546.8
	Control	1	C3	6	2346	5594	768.7	1988	7.277	1598
	Control	1	C3	7	1433	2896	862.5	1348	3.358	762.2
	Control	1	C3	8	1175	2060	431.6	898.3	4.774	530.3
	Control	1	C3	9	1039	2857	918.2	2110	3.111	1205
	Control	1	C3	12	1270	2246	1123	1836	2	567.4
	Control	1	C3	13	1852	3562	941.5	2594	3.783	631
	Control	1	C3	14	1367	2722	652.1	1616	4.175	335.1
	Control	1	C3	15	1134	2222	343.8	1242	6.461	556
	Control	1	C3	16	1367	6066	615.4	1968	9.857	1635
	Control	1	C3	17	1819	3274	742.4	2090	4.41	831.8
	Control	1	C3	18	1875	3135	527.6	1871	5.941	724.8
	Control	1	C3	19	1020	2044	610.9	1002	3.346	517.9
	Control	1	C3	20	1992	4608	314.3	1004	14.66	1559
	Control	1	C3	21	1502	5556	904	2062	6.146	1178
	Control	1	C3	1	1086	3243	798.1	1971	4.064	703.4
	Control	1	C3	2	1391	2952	NA	2952	NA	NA
	Control	1	C3	3	1672	4861	2299	3430	2.114	568
	Control	1	C3	5	1893	4263	1469	3013	2.902	661.2
	Control	1	C3	7	1403	3399	921.3	2572	3.69	492.1
	Control	1	C3	8	1683	3680	880.4	1759	4.18	808.2
	Control	1	C3	9	1284	3868	638.6	2534	6.058	424.9
	Control	1	C3	11	1055	2414	612.8	1423	3.939	751.5
	Control	1	C3	12	1555	5015	1424	3277	3.521	577
	Control	1	C3	14	1651	3985	1799	3023	2.216	555
	Control	1	C3	1	1231	4193	867.7	3005	4.832	2065
	Control	1	C3	2	1302	5074	1278	3817	3.972	658
	Control	1	C3	3	1666	3975	731	2044	5.437	1571
	Control	1	C3	4	1256	3530	1577	2399	2.238	759.8
	Control	1	C3	6	1441	3187	662.8	1859	4.808	619.7
	Control	1	C3	8	1291	4531	754.3	2969	6.007	1431
	Control	1	C3	9	1461	2857	770.7	1860	3.707	1024
	Control	1	C3	11	1491	2885	NA	2885	NA	NA
	Control	1	C3	13	1378	2754	545.2	1696	5.051	690.6
	Control	1	C3	15	1409	3157	1627	1980	1.94	885.8
	Control	1	C3	16	1425	4664	932.2	2537	5.003	538.7
	Control	1	C3	18	2052	4159	694.7	2262	5.986	1149
	Control	1	C3	20	1335	4094	2128	3225	1.924	609.1
	Control	1	C3	21	1555	3427	1400	2295	2.448	733.6
	Control	1	C3	2	1746	4732	988.8	2965	4.786	1497
	Control	1	C3	3	1803	4926	1052	3232	4.68	4605
	Control	1	C3	4	1450	4238	1726	3166	2.455	471.9
	Control	1	C3	5	1612	4359	650.5	2314	6.701	1369
	Control	1	C3	6	1291	3714	570	1364	6.516	1132
	Control	1	C3	7	1514	4039	1174	2781	3.441	640.3
	Control	1	C3	8	1538	3588	847.8	2401	4.232	638.6
	Control	1	C3	9	1119	2910	1397	2322	2.084	501.1
	Control	1	C3	10	1421	4819	999	2850	4.824	784.8
	Control	1	C3	11	1234	1948	551.2	1337	3.534	1188
	Control	1	C3	12	1249	5323	543	2417	9.804	1129
	Control	1	C3	14	1224	4026	2273	3114	1.771	597.7
	Control	1	C3	15	1256	2267	1148	1936	1.975	391
	Control	1	C3	16	1647	4669	1575	3174	2.964	462.8
	Control	1	C3	17	1720	6143	2115	4096	2.904	560.1
	Control	1	C3	18	1765	3707	918.7	2616	4.035	964.4
	Control	1	C3	19	2448	5952	1017	3948	5.851	795.4
	Control	1	C3	21	1825	5061	816.8	3214	6.196	829.7
	Control	1	C3	1	1808	4109	784.6	2481	5.237	559
	Control	1	C3	2	1809	6105	2392	4880	2.552	971.4
	Control	1	C3	3	1049	1836	556.7	1254	3.298	802.9
	Control	1	C3	4	2090	5085	1695	4415	3.001	688.4
	Control	1	C3	5	1633	3400	1207	2440	2.816	3279
	Control	1	C3	6	1313	2710	601.7	1133	4.504	957.8
	Control	1	C3	7	1127	2334	994.4	1497	2.347	513.7
	Control	1	C3	8	1978	4397	1179	3062	3.73	469.7
	Control	1	C3	9	1740	4136	957.8	2322	4.318	738.1
	Control	1	C3	10	1065	2290	560.4	1548	4.085	264.5
	Control	1	C3	11	1284	3822	706	1152	5.414	1277
	Control	1	C3	12	1354	3598	1189	2398	3.025	455.9
	Control	1	C3	13	1950	4498	2076	3449	2.167	551.8
	Control	1	C3	15	1576	3987	1081	2360	3.686	739.6
	Control	1	C3	16	1006	1909	799	1361	2.389	785.5
	Control	1	C3	18	1481	3250	576.3	1588	5.639	1821
	Control	1	C3	19	1764	3678	442.4	711.9	8.314	1254
	Control	1	C3	20	1352	2811	671.3	1703	4.188	1083
	Control	1	C3	21	1089	3884	800.8	2947	4.85	717.1
	Control	1	C3	24	1238	3936	1633	2798	2.41	439.6
	Control	1	C3	25	1481	4937	1719	3530	2.872	611.1
	Control	1	C3	30	1008	1693	521.2	1039	3.248	460.3
	Control	1	C3	31	1533	3933	946.4	2099	4.156	784.8
	Control	1	C3	33	1352	2303	378	1193	6.094	555
	Control	1	C3	34	1089	1924	508.5	1147	3.784	1314
	Control	1	C3	36	1378	4037	318.8	1096	12.66	1709
	Control	1	C3	37	2628	6027	1154	4004	5.222	1330
	Control	1	C3	39	1880	3920	735.6	2372	5.328	1217
	Control	1	C3	42	1233	3514	1830	2133	1.92	682.8
	Control	1	C3	1	1191	3651	1076	2372	3.395	228
	Control	1	C3	3	1230	2501	1686	2199	1.484	424.3
	Control	1	C3	4	1579	3481	1327	2680	2.623	12521
	Control	1	C3	5	1561	3368	1482	2582	2.273	996.5
	Control	1	C3	6	2385	6106	1098	4198	5.561	3010
	Control	1	C3	9	1392	5200	1830	3358	2.841	526
	Control	1	C3	10	1313	3384	2589	3148	1.307	385.4
	Control	1	C3	11	1974	5113	1335	2448	3.829	660.4
	Control	1	C3	12	2142	5008	923.9	2886	5.421	1570
	Control	1	C3	13	1573	5024	446.2	2025	11.26	1516
	Control	1	C3	14	1490	3447	NA	3447	NA	NA
	Control	1	C3	16	1098	3841	1425	2476	2.695	821
	Control	1	C3	17	1513	3325	675.4	1647	4.923	554.7
	Control	1	C3	18	1184	2287	NA	2287	NA	NA
	Control	1	C3	19	1909	4672	1143	3406	4.087	760.2
	Control	1	C3	21	1307	3521	571.7	2223	6.158	567.9
	Control	1	C3	1	1962	4024	1048	3110	3.839	544.5
	Control	1	C3	2	2290	5608	1657	3716	3.384	818
	Control	1	C3	3	1037	3183	1571	2533	2.026	481.1
	Control	1	C3	6	1665	4814	1061	2816	4.538	792.8
	Control	1	C3	7	2664	7808	1110	5232	7.037	2271
	Control	1	C3	8	1131	2949	1225	2209	2.408	442.6
	Control	1	C3	9	1995	3968	578.3	2133	6.861	700.8
	Control	1	C3	10	1481	2665	623.7	1795	4.274	366.7
	Control	1	C3	12	1279	4824	567.3	904.3	8.503	886
	Control	1	C3	1	2081	5255	1233	3353	4.263	715.8
	Control	1	C3	2	1946	4585	1697	3570	2.702	771.1
	Control	1	C3	3	1566	4774	1310	3537	3.643	1106
	Control	1	C3	4	2556	5811	1357	4232	4.281	623
	Control	1	C3	5	1396	3244	584.1	1978	5.554	952.8
	Control	1	C3	6	1543	3136	1876	2628	1.672	832.9
	Control	1	C3	7	1866	5695	959.4	1994	5.936	806.6
	Control	1	C3	8	2214	4985	1544	3261	3.228	2102
	Control	1	C3	9	1487	2979	1137	1996	2.62	634.9
	Control	1	C3	10	1963	4089	1208	3019	3.386	786.1
	Control	1	C3	11	1919	4554	1624	3522	2.804	929.7
	Control	1	C3	12	1821	5246	1658	3282	3.164	707.9
	Control	1	C3	13	1902	4525	1550	3426	2.919	938.2
	Control	1	C3	14	1256	2126	462.9	1377	4.593	1142
	Control	1	C3	15	2419	6210	991.1	4056	6.266	1225
	Control	1	C3	16	1789	3575	597.1	2135	5.987	1688
	Control	1	C3	17	1922	4885	1770	3380	2.759	1237
	Control	1	C3	19	1020	2558	900.7	1291	2.84	534.6
	Control	1	C3	20	1812	5278	839.4	3486	6.288	1567
	Control	1	C3	21	1181	3372	533.3	1687	6.323	431.5
	Control	1	C3	1	1609	3493	939.8	1467	3.717	666.4
	Control	1	C3	3	1598	5390	1682	3599	3.205	928.7
	Control	1	C3	4	2108	4400	860.4	2963	5.114	1374
	Control	1	C3	5	1491	3790	1933	3149	1.961	304.4
	Control	1	C3	6	2342	5566	1994	4766	2.791	644.3
	Control	1	C3	7	1769	3531	624.8	1911	5.651	598.7
	Control	1	C3	8	1076	2729	996.1	1937	2.739	1511
	Control	1	C3	9	1278	2290	806.6	1222	2.839	675.3
	Control	1	C3	10	1169	2363	1686	2046	1.401	614.8
	Control	1	C3	11	1721	5214	875.2	3377	5.957	1081
	Control	1	C3	13	2085	6025	2746	5137	2.194	653
	Control	1	C3	14	2214	7195	1351	4294	5.325	1419
	Control	1	C3	15	1139	2799	762.7	1834	3.671	532.5
	Control	1	C3	17	1206	3948	385.8	1067	10.23	1404
	Control	1	C3	18	1481	4319	1109	2991	3.894	1045
	Control	1	C3	1	1677	3819	1291	2756	2.958	1026
	Control	1	C3	2	1592	2934	744.3	1653	3.942	1222
	Control	1	C3	3	1848	4768	1033	2934	4.614	650
	Control	1	C3	4	1547	3599	1137	2766	3.165	758
	Control	1	C3	5	2122	4414	963.7	2670	4.58	1496
	Control	1	C3	6	1632	4231	1475	2972	2.869	905.3
	Control	1	C3	7	1054	1673	1606	1619	1.042	556.9
	Control	1	C3	8	2031	4878	1373	3198	3.552	2070
	Control	1	C3	9	1652	3706	1064	2465	3.485	886
	Control	1	C3	11	1462	3553	1148	2965	3.094	380.1
	Control	1	C3	12	2068	5379	980.4	3194	5.486	1511
	Control	1	C3	13	3066	7276	1299	4516	5.603	1077
	Control	1	C3	14	1462	4159	821.4	2110	5.064	1187
	Control	1	C3	15	1282	2248	881.4	1300	2.551	465.3
	Control	1	C3	16	1956	5264	1290	3720	4.08	856.1
	Control	1	C3	17	1217	2741	786.5	1754	3.484	909.4
	Control	1	C3	19	1589	3838	1591	2899	2.413	382.8
	Control	1	C3	20	1204	3833	1288	2505	2.976	341.2
	Control	1	C3	22	1381	4679	1445	3440	3.239	318.5
	Control	1	C3	23	1188	4194	625.8	2181	6.702	610.6
	Control	1	C3	24	1198	1917	558.8	1361	3.431	1687
	Control	1	C3	25	1758	4009	1229	2785	3.262	596.4
	Control	1	C3	26	1211	2509	NA	2509	NA	NA
	Control	1	C3	29	1716	3818	937.2	2582	4.074	656.1
	Control	1	C3	30	1686	5563	533	2167	10.44	888.9
	Control	1	C3	31	2063	4932	849.6	2857	5.805	1823
	Control	1	C3	1	1151	4354	1158	2217	3.76	1045
	Control	1	C3	2	1372	3421	946.6	2673	3.614	431.8
	Control	1	C3	3	2079	4755	1691	3472	2.811	1119
	Control	1	C3	4	2416	5605	2262	4445	2.478	941.2
	Control	1	C3	5	1857	5408	1409	3662	3.838	1564
	Control	1	C3	6	1664	5270	984.4	2990	5.353	1100
	Control	1	C3	7	1547	5175	1309	3409	3.955	1431
	Control	1	C3	8	1224	3032	1804	2531	1.68	1962
	Control	1	C3	9	1357	2118	795.5	1742	2.662	338.3
	Control	1	C3	10	1202	1719	507.6	1113	3.386	303.2
	Control	1	C3	12	1021	4198	1516	2889	2.769	717.8
	Control	1	C3	14	1720	6315	1472	3962	4.291	618
	Control	1	C3	15	1689	4567	1000	3369	4.565	722.4
	Control	1	C3	16	1606	3132	450.9	1341	6.945	407.3
	Control	1	C3	18	1104	1669	1569	1628	1.064	495.1
	Control	1	C3	20	1033	2921	1377	2093	2.12	484.2
	Control	1	C3	22	1219	3421	1395	1921	2.452	976.6
	Control	1	C3	23	1653	4094	1101	2512	3.717	804.1
	Control	1	C3	24	1763	4813	1096	3569	4.39	762
	Control	1	C3	1	1345	4089	546.5	1479	7.483	810.3
	Control	1	C3	2	2088	4636	1152	3335	4.023	964
	Control	1	C3	3	2251	5273	820.8	2767	6.424	984.9
	Control	1	C3	4	1167	2473	1061	1685	2.33	596.8
	Control	1	C3	6	1199	3205	1093	1602	2.933	714.1
	Control	1	C3	7	1275	2813	1345	2117	2.091	605.5
	Control	1	C3	1	1889	5463	937.7	2007	5.826	570
	Control	1	C3	2	1647	3772	554.6	2306	6.802	851.6
	Control	1	C3	4	2058	5542	1211	3387	4.577	441.1
	Control	1	C3	5	1562	3626	827.8	2358	4.38	758.8
	Control	1	C3	7	1459	3303	744.9	2066	4.434	2313
	Control	1	C3	8	1443	4755	846.8	2852	5.615	1279
	Control	1	C3	9	1386	5597	1655	3774	3.381	986.2
	Control	1	C3	13	1404	2827	598.1	1752	4.727	564.3
	Control	1	C3	15	1451	4861	1176	1753	4.135	817.8
	Control	1	C3	16	1307	2877	735.7	2052	3.91	445.9
	Control	1	C3	17	1095	2758	862.6	940.3	3.198	836.2
	Control	1	C3	20	1091	3681	964.4	2132	3.817	758.1
	Control	1	C3	21	1494	3271	699.7	2142	4.675	598.3
	Control	1	C3	22	1226	5344	612.1	2933	8.73	1142
	Control	1	C3	2	1699	3980	700.8	2002	5.679	778.4
	Control	1	C3	3	1655	4443	1503	3602	2.957	647.5
	Control	1	C3	4	1510	7422	1008	4617	7.365	1434
	Control	1	C3	6	1301	3430	1372	2393	2.501	511.1
	Control	1	C3	7	2082	4308	292.3	860.8	14.74	956.6
	Control	1	C3	9	1169	2701	878.1	2244	3.076	385.6
	Control	1	C3	10	1737	5181	976.5	2971	5.306	599.4
	Control	1	C3	2	1184	3357	1511	2417	2.221	398.3
	Control	1	C3	6	1051	4369	953.8	2102	4.581	595.5
	Control	1	C3	7	1751	4238	583.1	1754	7.267	1076
	Control	1	C3	13	1231	4155	822.7	2082	5.051	871.8
	Control	1	C3	14	2212	5785	NA	5785	NA	NA
	Control	1	C3	1	1530	4042	2069	3424	1.953	423.4
	Control	1	C3	2	1752	4487	1159	3079	3.872	969.1
	Control	1	C3	3	2785	9351	1673	5579	5.589	1973
	Control	1	C3	4	1259	2509	1083	1864	2.317	2110
	Control	1	C3	5	1551	3754	698.5	2148	5.375	1010
	Control	1	C3	6	1323	4666	1700	2818	2.745	591.1
	Control	1	C3	7	1004	2331	NA	2331	NA	NA
	Control	1	C3	8	1600	3004	620.5	1925	4.842	2502
	Control	1	C3	9	2318	6451	1683	4836	3.833	1667
	Control	1	C3	10	1126	2730	1216	2091	2.245	385.8
	Control	1	C3	1	1259	2536	665.8	1588	3.809	1817
	Control	1	C3	2	1087	3353	1682	2764	1.993	656.8
	Control	1	C3	3	1779	6335	2074	4627	3.055	1141
	Control	1	C3	4	1591	3806	803	2656	4.74	381.5
	Control	1	C3	5	1243	3193	626.6	1890	5.096	443.1
	Control	1	C3	6	1976	5574	1857	4154	3.001	1050
	Control	1	C3	7	1693	4189	918.4	1823	4.562	724.7
	Control	1	C3	8	1452	3410	665.8	2069	5.121	650.9
	Control	1	C3	9	1791	4289	1119	3019	3.834	754.1
	Control	1	C3	10	1550	3475	518.4	1879	6.703	697.5
	Control	1	C3	11	1481	3221	795	2138	4.051	460.6
	Control	1	C3	12	1112	4156	2517	3347	1.651	716.6
	Control	1	C3	13	1341	3086	1010	2122	3.055	2086
	Control	1	C3	14	1254	2471	517.7	1512	4.772	756.1
	Control	1	C3	16	1392	3567	723.5	2032	4.93	687
	Control	1	C3	18	1119	3053	607.1	1706	5.029	562
	Control	1	C3	19	1214	3167	790.3	1415	4.007	688.8
	Control	1	C3	20	1099	2634	870.8	1379	3.025	961.8
	Control	1	C3	24	2375	7093	743.4	4358	9.541	984.2
	Control	1	C3	25	1873	5086	768.4	3294	6.619	499.9
	Control	1	C3	26	1431	3056	553.8	1915	5.519	1409
	Control	1	C3	27	2386	7296	1990	4401	3.667	776.4
	Control	1	C3	1	1556	3684	394.2	1397	9.345	2437
	Control	1	C3	2	1561	4708	906.4	2910	5.194	914.3
	Control	1	C3	3	1741	5502	650.4	1991	8.458	631.7
	Control	1	C3	4	1464	3830	694.7	2207	5.513	600.8
	Control	1	C3	5	1387	3134	1200	2279	2.611	490.7
	Control	1	C3	6	1921	5760	1494	4117	3.855	521.5
	Control	1	C3	7	2191	6537	740.2	3274	8.831	905.1
	Control	1	C3	8	1542	5137	1491	4036	3.446	610.9
	Control	1	C3	9	1345	2831	730.9	2013	3.873	765.4
	Control	1	C3	10	1560	4012	966.2	2626	4.152	611.3
	Control	1	C3	11	1054	2458	781.9	1725	3.144	777.3
	Control	1	C3	12	1727	4355	946.3	3258	4.603	632.3
	Control	1	C3	13	1479	3960	860.7	2533	4.601	909.2
	Control	1	C3	14	1731	4185	666.9	2510	6.276	2154
	Control	1	C3	15	1767	4419	1059	2876	4.173	987.6
	Control	1	C3	16	1629	3637	698.4	2061	5.208	802.6
	Control	1	C3	17	1832	4160	790.7	2784	5.261	730.8
	Control	1	C3	18	1782	5069	899.2	1814	5.637	920.9
	Control	1	C3	19	1827	4732	682.9	2538	6.929	884.5
	Control	1	C3	20	1381	2731	520.3	1837	5.25	959.7
	Control	1	C3	21	1544	3969	673.1	2383	5.897	1091
	Control	1	C3	22	1063	2794	611	1548	4.573	452.1
	Control	1	C3	1	1902	5551	835.6	3146	6.643	969.7
	Control	1	C3	2	2113	7661	1980	5998	3.868	567.4
	Control	1	C3	3	1610	4679	877.7	3315	5.331	840.2
	Control	1	C3	4	1650	4899	1294	3151	3.786	1294
	Control	1	C3	8	1326	3516	1197	3447	2.938	549.1
	Control	1	C3	9	1504	4229	1199	2861	3.526	530.4
	Control	1	C3	10	1809	6153	1326	3665	4.639	1035
	Control	1	C3	11	1525	3973	1048	2916	3.789	759.1
	Control	1	C3	12	2569	7306	1178	4947	6.2	1524
	Control	1	C3	13	1549	3739	1418	2788	2.636	507
	Control	1	C3	15	1065	3982	957	2586	4.161	602.9
	Control	1	C3	16	1006	2653	1216	2108	2.181	255.4
	Control	1	C3	17	1056	2571	691.1	1739	3.72	581.7
	Control	1	C3	20	1045	2679	1053	1956	2.544	401
	Control	1	C3	21	1354	3863	672.8	2413	5.743	815.5
	Control	1	C3	22	1131	4707	1276	2404	3.69	1208
	Control	1	C3	23	1249	4172	1389	2115	3.004	764.8
	Control	1	C3	1	1384	3030	1151	2656	2.632	300
[truncated: 11,403 more rows]

## Sheet: Figure_2d
Figure 2d	Venn comparison of DEGs
[truncated: 1,280 more rows]

[truncated: 49 more sheets: Figure_2e, Figure_2f, Figure_2g, Figure_2h, Figure_2i, Figure_3b, Figure_3c, Figure_3e_&_3f, Figure_3g, Figure_3i, Figure_4b, Figure_4c, Figure_4d, Figure_4e, Figure_4f, Figure_4g, Figure_5a, Figure_5b, Figure_5c, Figure_5d …]
